# Supplementary material for: Deciphering the autophagy regulatory network via single-cell transcriptome analysis reveals a requirement for autophagy homeostasis in spermatogenesis
Source: Theranostics. 2021 Mar 5;11(10):5010–27. doi: 10.7150/thno.55645 (PMC7978313; doi:10.7150/thno.55645)
Supplement: Supplementary file 4 — Supplementary table 1. [file thnov11p5010s4.xlsx]

## Sheet: 1411 Human ATG
Table S1. 1,411 human autophagy-related genes collected from Human Autophagy Database, The Autophagy Database, THANATOS and Human Autophagy Modulators database.
Entrez_Id	Gene_Symbol	Data_Source	Description	Reference
26100	WIPI2	HADB; Autophagy_DB; THANATOS; HAMdb	WIPI2 is recruited to early autophagosomal structures along with Atg16L and ULK1 and is required for the formation of LC3-positive autophagosomes.	[1],[2]
55062	WIPI1	HADB; Autophagy_DB; THANATOS; HAMdb	The transcriptional attenuation of WIPI1 mRNA using RNA interference inhibited the puncta number in thapsigargin-treated HeLa cells. Remarkably, increases in the abundance of WIPI1 mRNA were also manifested in thapsigargin- and C2-ceramide-treated human fibroblasts (WI-38 and TIG-1), human cancer cells (U-2 OS, Saos-2, and MCF7), and rodent fibroblasts (Rat-1). Taken together, these results sugge…	[2],[3]
23001	WDFY3	HADB; Autophagy_DB; THANATOS; HAMdb	Increased activity of WDFY3 increases macroautophagy.	[4]
81671	VMP1	HADB; Autophagy_DB; THANATOS; HAMdb	Increased activity of VMP1 affects autophagy.	[5]
6845	VAMP7	HADB; Autophagy_DB; THANATOS; HAMdb	A list of 47 significantly regulated genes representing 20% of the genes represented on the autophagy array was generated through statistical analysis of expression data by setting the cut-off value for the adjusted p-value to < 0.001 and the fold-change to 2.0 (log 2 FC >1.0 or <-1.0) (Table 1).	[2]
9341	VAMP3	HADB; Autophagy_DB; THANATOS; HAMdb	In the present report, we present evidence indicating that VAMP3 is required for the fusion between MVBs with autophagosomes to generate the amphisome, allowing the maturation of the autophagosome, but it does not seem to be involved in the next step, i. e., fusion with the lysosome.	[2],[6]
7405	UVRAG	HADB; Autophagy_DB; THANATOS; HAMdb	Increased activity of UVRAG increases initiation of autophagy of cells.	[7],[8],[9],[10],[11],[12]
25989	ULK3	HADB; Autophagy_DB; THANATOS; HAMdb	Increased activity of ULK3 affects autophagy.	[13]
9706	ULK2	HADB; Autophagy_DB; THANATOS; HAMdb	Increased activity of ULK2 affects autophagy.	[14],[15],[16],[17]
8408	ULK1	HADB; Autophagy_DB; THANATOS; HAMdb	Decreased activity of ULK1 decreases autophagy of embryonic cell lines,autophagy of epithelial cell lines,autophagy of kidney cell lines. Increased activity of ULK1 decreases autophagy of embryonic cell lines,autophagy of epithelial cell lines,autophagy of kidney cell lines. Decreased activity of ULK1 decreases autophagy of cervical cancer cell lines. Increased activity of ULK1 affects autophagy.	[14],[15],[16],[18],[19],[20],[21],[22],[23],[24],[25],[26]
7249	TSC2	HADB; Autophagy_DB; THANATOS; HAMdb	Decreased activity of TSC2 decreases autophagy.	[9],[27],[28],[29],[30],[31],[32]
7248	TSC1	HADB; Autophagy_DB; THANATOS; HAMdb	Decreased activity of TSC1 decreases autophagy.	[9],[33]
58476	TP53INP2	HADB; Autophagy_DB; THANATOS; HAMdb	Increased activity of TP53INP2 affects macroautophagy of cells.	[34]
157753	TMEM74	HADB; Autophagy_DB; THANATOS; HAMdb	Increased activity of TMEM74 affects macroautophagy of cells.	[35]
10548	TM9SF1	HADB; Autophagy_DB; THANATOS; HAMdb	From a library of 1,050 human cDNA clones, we identified three genes (TM9SF1, TMEM166 and TMEM74) whose overexpression induced high levels of autophagosome formation. In particular, overexpression of TM9SF1, which colocalized with LC3 according to the confocal assay, led to a significant increase in the number of GFP-LC3 dots. The results of transmission electron microscopy and immunoblotting to …	[2],[36]
29110	TBK1	HADB; Autophagy_DB; THANATOS; HAMdb	Increased activity of TBK1 increases maturation of autophagosomes.	[37],[38]
55578	SUPT20H	HADB; Autophagy_DB; THANATOS; HAMdb	Increased activity of SUPT20H increases formation of autophagosomes.	[39]
6794	STK11	HADB; Autophagy_DB; THANATOS; HAMdb	Decreased activity of STK11 decreases autophagy of carcinoma cell lines.	[30],[40]
8878	SQSTM1	HADB; Autophagy_DB; THANATOS; HAMdb	Increased activity of SQSTM1 affects autophagy.	[4],[41],[42],[43],[44],[45]
23411	SIRT1	HADB; Autophagy_DB; THANATOS; HAMdb	Increased activity of SIRT1 increases macroautophagy of cells.	[46],[47],[48],[49],[50],[51]
51100	SH3GLB1	HADB; Autophagy_DB; THANATOS; HAMdb	Increased activity of SH3GLB1 affects autophagic cell death. Increased activity of SH3GLB1 increases autophagy.	[7],[52],[53],[54]
83667	SESN2	HADB; Autophagy_DB; THANATOS; HAMdb	Decreased activity of SESN2 decreases autophagy.	[10],[55],[56],[57]
9711	RUBCN	HADB; Autophagy_DB; THANATOS; HAMdb	Increased activity of RUBCN decreases autophagy.	[8],[11],[58]
57521	RPTOR	HADB; Autophagy_DB; THANATOS; HAMdb	Decreased activity of RPTOR increases autophagy of brain cancer cell lines. Decreased activity of RPTOR increases autophagy of neuroblastoma cell lines.	[59]
6198	RPS6KB1	HADB; Autophagy_DB; THANATOS; HAMdb	Increased activity of RPS6KB1 decreases autophagy.	[60],[61],[62]
6009	RHEB	HADB; Autophagy_DB; THANATOS; HAMdb	Unknown change in activity of RHEB increases autophagy.	[63]
10287	RGS19	HADB; Autophagy_DB; THANATOS; HAMdb	Increased activity of RGS19 increases autophagy of colorectal cancer cell lines.	[64],[65]
9821	RB1CC1	HADB; Autophagy_DB; THANATOS; HAMdb	Increased activity of RB1CC1 affects autophagy.	[14],[20],[21]
5894	RAF1	HADB; Autophagy_DB; THANATOS; HAMdb	Non-small cell lung carcinoma (NSCLC) is the most prevalent type of lung cancer and is responsible for most cancer-related deaths worldwide [1]. Genetic analysis of human NSCLC has highlighted the mitogenic cascade Ras-RAF-MEK-ERK as a frequent target of mutagenesis [1,2]. In contrast to K-RAS mutations that are detected frequently in human lung adenocarcinomas [3], activating mutations in RAF ge…	[2],[66]
7879	RAB7A	HADB; Autophagy_DB; THANATOS; HAMdb	Increased activity of RAB7A affects maturation of autophagosomes.	[9],[11],[67],[68]
5868	RAB5A	HADB; Autophagy_DB; THANATOS; HAMdb	molecular mechanisms involve the small-GTPase Rab5a, which regulates vesicle traffic for autophagosome formation. We examined Rab5a involvement in the function of key members of ubiquitin-conjugation systems, Atg7 and LC3-lipidated, interacting with the scaffold-protein p62. Immunohistochemistry of Rab5a was performed in human specimens of bone metastasis and pair-matched breast carcinoma; the au…	[2],[69]
83452	RAB33B	HADB; Autophagy_DB; THANATOS; HAMdb	Previous studies on various autophagy related genes revealed the importance of the Atg12-Atg5-Atg16 complex in autophagy. Atg16L1 is an effector of Golgi-resident Rab33B and the molecular mechanism of the interaction of Rab33B with either Atg16L1 or in complex with Atg5 is still elusive. In the current study, using the pull down and calorimetric approaches, we have dissected the molecular insight…	[2],[70]
5728	PTEN	HADB; Autophagy_DB; THANATOS; HAMdb	Increased activity of PTEN increases macroautophagy of cells.	[71]
5071	PRKN	HADB; Autophagy_DB; THANATOS; HAMdb	Increased activity of PARK2 affects autophagy of mitochondria.	[4],[72],[73],[74],[75],[76],[77],[78],[79],[80],[81],[82],[83]
5580	PRKCD	HADB; Autophagy_DB; THANATOS; HAMdb	Increased activity of PRKCD increases autophagy of Salmonella typhimurium SL1344.	[84]
65018	PINK1	HADB; Autophagy_DB; THANATOS; HAMdb	Increased activity of PINK1 decreases macroautophagy of cells. Decreased activity of PINK1 increases autophagy of mitochondria,autophagy of neuroblastoma cell lines. Increased activity of PINK1 decreases autophagy of mitochondria,autophagy of neuroblastoma cell lines. [Decreased activity, unknown change in activity] of PINK1 [decreases, increases] autophagy of neuroblastoma cell lines. Decreased …	[76],[78],[79],[85],[86],[87],[88]
4790	NFKB1	HADB; Autophagy_DB; THANATOS; HAMdb	A list of 47 significantly regulated genes representing 20% of the genes represented on the autophagy array was generated through statistical analysis of expression data by setting the cut-off value for the adjusted p-value to < 0.001 and the fold-change to 2.0 (log 2 FC >1.0 or <-1.0) (Table 1).	[2]
4780	NFE2L2	HADB; Autophagy_DB; THANATOS; HAMdb	Decreased activity of NFE2L2 increases autophagy of breast cancer cell lines.	[89],[90],[91]
4077	NBR1	HADB; Autophagy_DB; THANATOS; HAMdb	Increased activity of NBR1 affects macroautophagy of cells.	[92]
2475	MTOR	HADB; Autophagy_DB; THANATOS; HAMdb	Increased activity of MTOR affects autophagy of cells.	[7],[21],[22],[47],[67],[93],[94],[95],[96],[97],[98],[99],[100],[101],[102],[103],[104],[105],[106],[107],[108],[109],[110],[111],[112],[113],[114]
64419	MTMR14	HADB; Autophagy_DB; THANATOS; HAMdb	uncovered a key negative regulatory role in autophagy of a phosphatidylinositol 3-phosphate (PI3P) phosphatase Jumpy (MTMR14). Jumpy associated with autophagic isolation membranes and early autophagosomes, defined by the key factor Atg16 necessary for proper localization and development of autophagic organelles.	[2],[115]
9479	MAPK8IP1	HADB; Autophagy_DB; THANATOS; HAMdb	We discuss our recent work identifying the scaffolding protein MAPK8IP1/JIP1 (mitogen-activated protein kinase 8 interacting protein 1) as a key regulator of autophagosome transport in neurons. MAPK8IP1 tightly coordinates motor activity to ensure the fidelity of retrograde autophagosome transport in the axon.	[2],[116]
5599	MAPK8	HADB; Autophagy_DB; THANATOS; HAMdb	Increased activity of MAPK8 increases autophagy of cervical cancer cell lines,macroautophagy.	[117],[118],[119]
5595	MAPK3	HADB; Autophagy_DB; THANATOS; HAMdb	We found that RAS downregulates the protein ATG12 in colon cancer cells. ATG12 is a mediator of autophagy, a process of degradation and reutilization of cellular components. In addition, ATG12 can kill cells via autophagy-independent mechanisms. We established that RAS reduces ATG12 levels in cancer cells by accelerating its proteasomal degradation. We further observed that RAS-dependent ATG12 lo…	[2],[120]
5594	MAPK1	HADB; Autophagy_DB; THANATOS; HAMdb	Mitogen-activated protein kinases, which include p38, are essential for cell differentiation and autophagy. The current model for p38 activation involves activation-loop phosphorylation with subsequent substrate binding leading to substrate phosphorylation. Despite extensive efforts, the molecular mechanism of activation remains unclear. Here, using NMR spectroscopy, we show how the modulation of…	[2],[121]
440738	MAP1LC3C	HADB; Autophagy_DB; THANATOS; HAMdb	We uncovered a basal, housekeeping mitophagy pathway that involves piecemeal degradation of mitochondrial proteins in a LC3C- and p62-dependent manner and contributes to mitochondrial homeostasis maintenance when cells rely on oxidative phosphorylation.	[2],[122]
81631	MAP1LC3B	HADB; Autophagy_DB; THANATOS; HAMdb	Increased activity of MAP1LC3B affects autophagy of breast cancer cell lines.	[9]
84557	MAP1LC3A	HADB; Autophagy_DB; THANATOS; HAMdb	Increased activity of MAP1LC3A affects autophagy.	[123],[124],[125],[126]
3920	LAMP2	HADB; Autophagy_DB; THANATOS; HAMdb	Increased activity of LAMP2 affects chaperone mediated autophagy.	[7],[9],[127],[128],[129],[130],[131],[132]
3725	JUN	HADB; Autophagy_DB; THANATOS; HAMdb	A list of 47 significantly regulated genes representing 20% of the genes represented on the autophagy array was generated through statistical analysis of expression data by setting the cut-off value for the adjusted p-value to < 0.001 and the fold-change to 2.0 (log 2 FC >1.0 or <-1.0) (Table 1).	[2]
3708	ITPR1	HADB; Autophagy_DB; THANATOS; HAMdb	Increased activity of ITPR1 affects autophagy.	[133]
345611	IRGM	HADB; Autophagy_DB; THANATOS; HAMdb	Increased activity of IRGM increases autophagy. Increased activity of IRGM increases autophagy of lymphoma cell lines.	[134]
3312	HSPA8	HADB; Autophagy_DB; THANATOS; HAMdb	Increased activity of HSPA8 affects chaperone mediated autophagy.	[130],[135],[136]
3091	HIF1A	HADB; Autophagy_DB; THANATOS; HAMdb	Increased activity of HIF1A increases autophagy.	[137],[138],[139]
10013	HDAC6	HADB; Autophagy_DB; THANATOS; HAMdb	Increased activity of HDAC6 affects macroautophagy of cells.	[140],[141],[142]
57120	GOPC	HADB; Autophagy_DB; THANATOS; HAMdb	Increased activity of GOPC increases autophagy of embryonic cell lines,autophagy of epithelial cell lines,autophagy of kidney cell lines.	[94],[143],[144]
2597	GAPDH	HADB; Autophagy_DB; THANATOS; HAMdb	Interestingly, GAPDH aggregates induced necrotic cell death via a permeability transition pore (PTP) opening. The expression of either WT- or C152A-GAPDH did not affect other cell death pathways associated with protein aggregation, such as proteasome inhibition, gene expression induced by endoplasmic reticulum stress, or autophagy. Collectively, these results suggest that NO-induced GAPDH aggrega…	[2],[145]
11345	GABARAPL2	HADB; Autophagy_DB; THANATOS; HAMdb	Increased activity of GABARAPL2 increases maturation of autophagosomes. Increased activity of GABARAPL2 increases autophagy of cervical cancer cell lines.	[146]
23710	GABARAPL1	HADB; Autophagy_DB; THANATOS; HAMdb	Decreased activity of GABARAPL1 decreases autophagy of prostate cancer cell lines. Decreased activity of GABARAPL1 decreases autophagy of colorectal cancer cell lines.	[7],[67],[147],[148]
11337	GABARAP	HADB; Autophagy_DB; THANATOS; HAMdb	The autophagy-core machinery genes DRAM (Damage-Regulated Autophagy Modulator), BNIP3L (BCL2/adenovirus E1B 19 kDa interacting protein 3-like), BECN1 (Beclin 1), GABARAP (GammaAminoButyric Acid Receptor-Associated Protein) and UVRAG (UV radiation resistance associated gene) were found upregulated in TNF-resistant cells, suggesting a constitutive activation of the autophagy machinery in these cell…	[2]
2309	FOXO3	HADB; Autophagy_DB; THANATOS; HAMdb	Increased activity of FOXO3 increases autophagy of fibroblasts. Increased activity of FOXO3 increases autophagy of muscle.	[149]
2081	ERN1	HADB; Autophagy_DB; THANATOS; HAMdb	Decreased activity of ERN1 decreases autophagy of colorectal cancer cell lines.	[9],[10],[147]
1978	EIF4EBP1	HADB; Autophagy_DB; THANATOS; HAMdb	Decreased activity of EIF4EBP1 increases autophagy.	[150]
1965	EIF2S1	HADB; Autophagy_DB; THANATOS; HAMdb	Increased activity of EIF2S1 increases autophagy of fibroblast cell lines.	[7],[151]
9451	EIF2AK3	HADB; Autophagy_DB; THANATOS; HAMdb	Increased activity of EIF2AK3 increases autophagy of hepatoma cell lines.	[9],[152],[153]
5610	EIF2AK2	HADB; Autophagy_DB; THANATOS; HAMdb	Increased activity of EIF2AK2 increases autophagy of fibroblast cell lines.	[151],[154],[155]
1956	EGFR	HADB; Autophagy_DB; THANATOS; HAMdb	Decreased activity of EGFR increases autophagy of breast cancer cell lines.	[156]
9077	DIRAS3	HADB; Autophagy_DB; THANATOS; HAMdb	Distinct subgroup of the Ras family member 3 (DIRAS3), also called Aplasia Ras homolog member I, is a tumor suppressor gene that induces autophagy in several cancer cell lines.	[2],[157]
1514	CTSL	HADB; Autophagy_DB; THANATOS; HAMdb	Increased activity of CTSL decreases autophagy of monocyte-derived macrophages.	[158]
1508	CTSB	HADB; Autophagy_DB; THANATOS; HAMdb	Here we describe setting up the first comprehensive human autophagy database (HADb, available at www.autophagy.lu) and the development of a companion Human Autophagy-dedicated cDNA Microarray which comprises 234 genes involved in or related to autophagy.	[2]
1029	CDKN2A	HADB; Autophagy_DB; THANATOS; HAMdb	Increased activity of CDKN2A increases autophagy. Increased activity of CDKN2A affects autophagy. Decreased activity of CDKN2A decreases autophagy of B cell lymphoma cells. Decreased activity of CDKN2A decreases autophagy of sarcoma cell lines.	[10],[79],[159]
1027	CDKN1B	HADB; Autophagy_DB; THANATOS; HAMdb	Increased activity of CDKN1B affects autophagic cell death.	[160],[161]
836	CASP3	HADB; Autophagy_DB; THANATOS; HAMdb	Here we describe setting up the first comprehensive human autophagy database (HADb, available at www.autophagy.lu) and the development of a companion Human Autophagy-dedicated cDNA Microarray which comprises 234 genes involved in or related to autophagy.	[2]
826	CAPNS1	HADB; Autophagy_DB; THANATOS; HAMdb	Decreased activity of CAPNS1 decreases autophagy of bone cancer cell lines,autophagy of sarcoma cell lines. Decreased activity of CAPNS1 decreases autophagy of fibroblast cell lines.	[162]
824	CAPN2	HADB; Autophagy_DB; THANATOS; HAMdb	A list of 47 significantly regulated genes representing 20% of the genes represented on the autophagy array was generated through statistical analysis of expression data by setting the cut-off value for the adjusted p-value to < 0.001 and the fold-change to 2.0 (log 2 FC >1.0 or <-1.0) (Table 1).	[2]
11132	CAPN10	HADB; Autophagy_DB; THANATOS; HAMdb	Increased activity of CAPN10 affects autophagy of mitochondria.	[163]
823	CAPN1	HADB; Autophagy_DB; THANATOS; HAMdb	Decreased activity of CAPN1 increases autophagy of brain cancer cell lines.	[164],[165]
10645	CAMKK2	HADB; Autophagy_DB; THANATOS; HAMdb	The CaMKKβ-AMPK signalling cascade, inhibits mTOR signalling and induces autophagy. Conversely, we also found that treatment with an autophagy inhibitor (3-methyladenine), AMPK inhibitor (Compound C), CaMKKβ inhibitor (STO-609) and intracellular calcium chelator (BAPTA/AM) could reduce autophagy puncta formation mediated by SSd. Our results demonstrated that SSd induces autophagy through the CaMK…	[2],[166]
10241	CALCOCO2	HADB; Autophagy_DB; THANATOS; HAMdb	Decreased activity of CALCOCO2 decreases autophagy of Salmonella enterica subsp. enterica serovar Typhimurium str. 14028S.	[167]
664	BNIP3	HADB; Autophagy_DB; THANATOS; HAMdb	Increased activity of BNIP3 increases autophagy of mitochondria.	[57],[104],[138],[149],[168],[169],[170],[171],[172],[173],[174],[175]
8678	BECN1	HADB; Autophagy_DB; THANATOS; HAMdb	Increased activity of BECN1 increases autophagy of breast cancer cell lines.	[7],[8],[9],[10],[11],[12],[47],[86],[94],[125],[137],[139],[143],[171],[176],[177],[178],[179],[180],[181],[182],[183],[184],[185],[186],[187],[188],[189],[190],[191],[192],[193],[194],[195],[196],[197],[198],[199],[200],[201],[202],[203],[204],[205],[206],[207],[208],[209],[210]
598	BCL2L1	HADB; Autophagy_DB; THANATOS; HAMdb	Increased activity of BCL2L1 decreases autophagy of cells.	[7],[8],[9],[47],[206],[211],[212],[213],[214],[215],[216]
596	BCL2	HADB; Autophagy_DB; THANATOS; HAMdb	Increased activity of BCL2 decreases autophagy.	[7],[8],[9],[11],[47],[137],[172],[196],[217]
9531	BAG3	HADB; Autophagy_DB; THANATOS; HAMdb	Increased activity of BAG3 increases autophagy.	[4],[9],[218]
285973	ATG9B	HADB; Autophagy_DB; THANATOS; HAMdb	Increased activity of ATG9B increases formation of autophagosomes.	[219]
79065	ATG9A	HADB; Autophagy_DB; THANATOS; HAMdb	Decreased activity of ATG9A decreases formation of autophagosomes.	[219],[220]
10533	ATG7	HADB; Autophagy_DB; THANATOS; HAMdb	Increased activity of ATG7 affects autophagy.	[7],[21],[25],[47],[112],[155],[165],[186],[194],[207],[221],[222],[223],[224],[225],[226],[227],[228],[229],[230],[231],[232],[233],[234],[235],[236],[237],[238],[239],[240],[241],[242],[243],[244],[245],[246]
9474	ATG5	HADB; Autophagy_DB; THANATOS; HAMdb	Increased activity of ATG5 affects autophagy. Decreased activity of ATG5 affects formation of autophagosomes.	[7],[16],[17],[21],[27],[30],[47],[100],[103],[137],[148],[152],[171],[187],[195],[198],[226],[227],[228],[232],[234],[235],[239],[242],[247],[248],[249],[250],[251],[252],[253],[254],[255]
84971	ATG4D	HADB; Autophagy_DB; THANATOS; HAMdb	Increased activity of ATG4D affects autophagy.	[256]
84938	ATG4C	HADB; Autophagy_DB; THANATOS; HAMdb	Increased activity of ATG4C affects autophagy. Increased activity of ATG4C increases accumulation of autophagic vacuoles.	[256],[257]
23192	ATG4B	HADB; Autophagy_DB; THANATOS; HAMdb	Increased activity of ATG4B affects autophagy. Increased activity of ATG4B increases accumulation of autophagic vacuoles.	[7],[256],[258]
115201	ATG4A	HADB; Autophagy_DB; THANATOS; HAMdb	Increased activity of ATG4A affects autophagy.	[256]
64422	ATG3	HADB; Autophagy_DB; THANATOS; HAMdb	Decreased activity of ATG3 affects autophagy.	[7],[242],[259],[260]
55102	ATG2B	HADB; Autophagy_DB; THANATOS; HAMdb	Decreased activity of ATG2B increases accumulation of autophagosomes.	[261]
23130	ATG2A	HADB; Autophagy_DB; THANATOS; HAMdb	Decreased activity of ATG2A increases accumulation of autophagosomes.	[261]
55054	ATG16L1	HADB; Autophagy_DB; THANATOS; HAMdb	Decreased activity of ATG16L1 affects autophagy.	[7],[228],[262]
22863	ATG14	HADB; Autophagy_DB; THANATOS; HAMdb	Increased activity of ATG14 increases autophagy.	[9],[11],[58],[263],[264],[265]
9140	ATG12	HADB; Autophagy_DB; THANATOS; HAMdb	Increased activity of ATG12 affects autophagy.	[7],[9],[148],[266],[267]
60673	ATG101	HADB; Autophagy_DB; THANATOS; HAMdb	A list of 47 significantly regulated genes representing 20% of the genes represented on the autophagy array was generated through statistical analysis of expression data by setting the cut-off value for the adjusted p-value to < 0.001 and the fold-change to 2.0 (log 2 FC >1.0 or <-1.0) (Table 1).	[2]
83734	ATG10	HADB; Autophagy_DB; THANATOS; HAMdb	Increased activity of ATG10 affects autophagy.	[268],[269]
468	ATF4	HADB; Autophagy_DB; THANATOS; HAMdb	Increased activity of ATF4 affects autophagy of breast cancer cell lines. Increased activity of ATF4 increases autophagy of cancer cells.	[9]
55626	AMBRA1	HADB; Autophagy_DB; THANATOS; HAMdb	Increased activity of AMBRA1 affects autophagy.	[8],[9],[185],[270]
51322	WAC	Autophagy_DB; THANATOS; HAMdb	Increased activity of WAC increases macroautophagy of cells.	[25]
23339	VPS39	Autophagy_DB; THANATOS; HAMdb	Increased activity of VPS39 affects autophagy.	[271]
65082	VPS33A	Autophagy_DB; THANATOS; HAMdb	These results suggest that the VPS33A(D251E) mutation plays dual roles by increasing the HOPS complex assembly and its association with the autophagic SNARE complex, which selectively affects the autophagosome-lysosome fusion that impairs basal autophagic activity and induces Purkinje cell loss.	[272],[273]
64601	VPS16	Autophagy_DB; THANATOS; HAMdb	Our data demonstrate the necessity of recruiting the SM protein VPS33A to HOPS via its interaction with VPS16 and that HOPS proteins, but not VIPAR or VPS33B, are essential for fusion of endosomes or autophagosomes with lysosomes.	[274]
8673	VAMP8	Autophagy_DB; THANATOS; HAMdb	We found that BBM blocked autophagosome-lysosome fusion by inhibiting the interaction of SNAP29 and VAMP8. Furthermore, BBM induced upregulation of BNIP3 and the interaction between SNAP29 and BNIP3. BNIP3 depletion or SNAP29 overexpression abrogated BBM-mediated blockade of autophagosome-lysosome fusion through the interaction between SNAP29 and VAMP8, whereas BNIP3 overexpression blocked autoph…	[275]
7319	UBE2A	Autophagy_DB; THANATOS; HAMdb	Mutations in the intellectual disability gene Ube2a cause neuronal dysfunction and impair parkin-dependent mitophagy.	[276]
6399	TRAPPC2	Autophagy_DB; THANATOS; HAMdb	These results suggest that TRAPPC8 is directly interacts with TRAPPC2. When degradation-prone mutants of Myc-TRAPPC2 were co-transfected with GFP-TRAPPC8, the expression level of these mutants significantly increased as compared to samples co-transfected with GFP-TRAPPC9 (Supplementary Figure S1), suggesting that TRAPPC8 can slow the degradation of TRAPPC2. This finding is not altogether surprisi…	[277]
7189	TRAF6	Autophagy_DB; THANATOS; HAMdb	Inhibition of TRAF6 ubiquitin-ligase activity by PRDX1 leads to inhibition of NFKB activation and autophagy activation.	[278],[279]
7186	TRAF2	Autophagy_DB; THANATOS; HAMdb	Increased activity of TRAF2 increases autophagy.	[9]
57103	TIGAR	Autophagy_DB; THANATOS; HAMdb	Increased activity of TIGAR decreases autophagy.	[10]
7942	TFEB	Autophagy_DB; THANATOS; HAMdb	Increased activity of TFEB increases autophagy.	[82],[280]
25851	TECPR1	Autophagy_DB; THANATOS; HAMdb	Increased activity of TECPR1 affects autophagy. Decreased activity of TECPR1 affects autophagy.	[281],[282]
9779	TBC1D5	Autophagy_DB; THANATOS; HAMdb	Increased activity of TBC1D5 increases autophagy.	[283],[284]
4943	TBC1D25	Autophagy_DB; THANATOS; HAMdb	We recently have identified TBC1D25/OATL1 as a novel LC3 homolog-binding protein.20 TBC1D25 contains a TBC (Tre-2/Bub2/Cdc16)/RAB-GTPase-activating protein (GAP) domain21 and functions as a GAP for RAB33B, which interacts with ATG16L1, an essential factor for autophagosome formation.	[285]
57533	TBC1D14	Autophagy_DB; THANATOS; HAMdb	Increased activity of TBC1D14 decreases formation of autophagosomes. Increased activity of TBC1D14 decreases autophagy. Increased activity of TBC1D14 decreases autophagy of embryonic cell lines,autophagy of epithelial cell lines,autophagy of kidney cell lines.	[286]
55014	STX17	Autophagy_DB; THANATOS; HAMdb	Decreased activity of STX17 affects accumulation of autophagosomes.	[287]
6648	SOD2	Autophagy_DB; THANATOS; HAMdb	Increased activity of SOD2 decreases autophagic cell death of brain cancer cell lines.	[288]
6647	SOD1	Autophagy_DB; THANATOS; HAMdb	Increased activity of SOD1 decreases autophagic cell death of brain cancer cell lines.	[9],[288]
9342	SNAP29	Autophagy_DB; THANATOS; HAMdb	Specifically, arsenic disrupts formation of the STX17-SNAP29-VAMP8 SNARE complex, where SNAP29 mediates vesicle fusion through bridging STX17-containing autophagosomes to VAMP8-bearing lysosomes. Mechanistically, arsenic inhibits SNARE complex formation, at least in part, by enhancing O-GlcNAcylation of SNAP29. Transfection of O-GlcNAcylation defective, but not wild type, SNAP29 into CRISPR-media…	[289]
6609	SMPD1	Autophagy_DB; THANATOS; HAMdb	Decreased activity of SMPD1 decreases autophagy of leukemia cell lines.	[290]
6510	SLC1A5	Autophagy_DB; THANATOS; HAMdb	L-glutamine uptake is regulated by SLC1A5 and loss of SLC1A5 function inhibits cell growth and activates autophagy.	[291]
23309	SIN3B	Autophagy_DB; THANATOS; HAMdb
25942	SIN3A	Autophagy_DB; THANATOS; HAMdb	Here, we identify Foxk proteins (Foxk1 and Foxk2) as transcriptional repressors of autophagy in muscle cells and fibroblasts. Interestingly, Foxk1/2 serve to counter-balance another forkhead transcription factor, Foxo3, which induces an overlapping set of autophagic and atrophic targets in muscle. Foxk1/2 specifically recruits Sin3A-HDAC complexes to restrict acetylation of histone H4 and express…	[292]
6464	SHC1	Autophagy_DB; THANATOS; HAMdb	Decreased activity of SHC1 decreases formation of autophagosomes.	[293]
60592	SCOC	Autophagy_DB; THANATOS; HAMdb	Increased activity of SCOC increases macroautophagy of cells.	[25]
861	RUNX1	Autophagy_DB; THANATOS; HAMdb	These findings reveal a causal relationship between ETV6-RUNX1 and autophagy, and provide pre-clinical evidence for the efficacy of autophagy inhibitors in ETV6-RUNX1 driven leukemia.	[294]
10325	RRAGB	Autophagy_DB; THANATOS; HAMdb	Furthermore, we demonstrate that glutaminolysis stimulates GTP loading of RagB and activates mTORC1 in a Rag-dependent manner. Finally, we show that activation of mTORC1 by glutaminolysis increases cell size and inhibits autophagy, two processes regulated by mTORC1. Thus, the Rags and ultimately mTORC1 sense glutamine and leucine via glutaminolysis.	[295]
8737	RIPK1	Autophagy_DB; THANATOS; HAMdb	Decreased activity of RIPK1 decreases autophagy of Cytoplasm,autophagy of macrophage cancer cell lines.	[296]
253260	RICTOR	Autophagy_DB; THANATOS; HAMdb	Here we describe setting up the first comprehensive human autophagy database (HADb, available at www.autophagy.lu) and the development of a companion Human Autophagy-dedicated cDNA Microarray which comprises 234 genes involved in or related to autophagy.	[2]
1827	RCAN1	Autophagy_DB; THANATOS; HAMdb	Additionally, Rcan1-1L significantly inhibited calcineurin/nuclear factor of activated T cells (NFAT) signaling. We thus conclude that Rcan1-1L may play a protective role in Ang II-treated cardiomyocytes through the induction of mitochondrial autophagy, and may be an alternative method of cardiac protection.	[297]
5899	RALB	Autophagy_DB; THANATOS; HAMdb	Deubiquitylated RALB promotes the assembly of the RALB-EXO84-beclin-1 complexes driving autophagosome formation. Thus, ubiquitylation within the effector-binding domain provides the switch for the dual functions of RALB in autophagy and innate immune responses.	[298]
55615	PRR5	Autophagy_DB; THANATOS; HAMdb	Direct targeting of the MTORC2 component RICTOR by MIR211 led to the inhibition of the MTORC1 pathway, further stimulating MIT translocation to the nucleus and completing an autophagy amplification loop.Conversely, components of MTORC2 include RICTOR, MLST8, DEPTOR, MAPKAP1/SIN1 and PRR5/PROTOR1-PRR5L/PROTOR2 [7,8].	[273]
5579	PRKCB	Autophagy_DB; THANATOS; HAMdb	Furthermore, cells treated with a pharmacological PRKCB inhibitor, and prkcb knockout MEFs showed an increase in autophagy both in vitro and in vivo, as well as an increased mitochondrial membrane potential (Ψm), suggesting a strong involvement of mitochondrial energy in the modulation of the autophagy machinery. Finally, we show that factors that increase the Ψm oppose the PRKCB-dependent inhibi…	[299]
5578	PRKCA	Autophagy_DB; THANATOS; HAMdb	Thus, data presented in this part of our study clearly demonstrate that PKC-α activation is involved as the upstream signal for the induction of autophagy in cells stimulated with PA.	[300]
5563	PRKAA2	Autophagy_DB; THANATOS; HAMdb	Decreased activity of PRKAA2 decreases autophagy of heart.	[22],[183],[301],[302],[303]
5562	PRKAA1	Autophagy_DB; THANATOS; HAMdb	Increased activity of PRKAA1 increases autophagy of epithelial cell lines. Increased activity of PRKAA1 increases autophagy of breast cell lines.	[22],[301],[304],[305],[306]
5523	PPP2R3A	Autophagy_DB; THANATOS; HAMdb	A STRIPAK complex mediates axonal transport of autophagosomes and dense core vesicles through PP2A regulation.Protein phosphatase 2 is one of the four major Ser/Thr phosphatases, and it is implicated in the negative control of cell growth and division. It consists of a common heteromeric core enzyme, which is composed of a catalytic subunit and a constant regulatory subunit, that associates with …	[307]
5521	PPP2R2B	Autophagy_DB; THANATOS; HAMdb	Differential autophagic cell death under stress with ectopic cytoplasmic and mitochondrial-specific PPP2R2B in human neuroblastoma cells.	[308]
5518	PPP2R1A	Autophagy_DB; THANATOS; HAMdb	A STRIPAK complex mediates axonal transport of autophagosomes and dense core vesicles through PP2A regulation.Protein phosphatase 2 is one of the four major Ser/Thr phosphatases, and it is implicated in the negative control of cell growth and division. It consists of a common heteromeric core enzyme, which is composed of a catalytic subunit and a constant regulatory subunit, that associates with …	[307]
5515	PPP2CA	Autophagy_DB; THANATOS; HAMdb	PPP1 belongs to the phosphoprotein phosphatase family that comprises 4 major subfamilies: PPP1, PPP2CA, PPP2CB, and PPP5.13 Interestingly, like CSNK2, PPP2 (protein phosphatase 2) promotes the pro-autophagic activity of BECN1 via inducing a conformational change in BECN1 in Ras-NIH 3T3 cells.	[309]
5337	PLD1	Autophagy_DB; THANATOS; HAMdb	Increased activity of PLD1 increases autophagy of Salmonella typhimurium SL1344.	[84],[310]
192111	PGAM5	Autophagy_DB; THANATOS; HAMdb	Decreased activity of PGAM5 increases autophagy of cervical cancer cell lines,autophagy of mitochondria.	[215]
4976	OPA1	Autophagy_DB; THANATOS; HAMdb	Fibroblasts bearing dominant-negative OPA1 mutations showed increased autophagy and mitophagy in response to uncoupled oxidative phosphorylation. In contrast, OPA1 haploinsufficiency was correlated with a substantial reduction in mitochondrial turnover and autophagy, unless subjected to experimental mitochondrial injury. Our results indicate distinct alterations of mitochondrial physiology and tu…	[311]
29982	NRBF2	Autophagy_DB; THANATOS; HAMdb	Increased activity of NRBF2 affects autophagy.	[312],[313]
64127	NOD2	Autophagy_DB; THANATOS; HAMdb	Increased activity of NOD2 increases autophagy of dendritic cells.	[228],[314]
10392	NOD1	Autophagy_DB; THANATOS; HAMdb	Next we cotransfected HeLa cells with Nod1 and FL-ATG16L1 or with Nod2 and FL-ATG16L1 and analyzed whether Nod proteins and ATG16L1 were present at the same site at the plasma membrane. Both Nod1 and Nod2 showed strong colocalization with FL-ATG16L1 at the plasma membrane (Fig. 3c,d). These data suggest that an interaction between Nod proteins and FL-ATG16L1 may facilitate the RIP2-independent au…	[315]
8031	NCOA4	Autophagy_DB; THANATOS; HAMdb	Studies indicate that ferritin and its binding partner nuclear receptor coactivator-4 (NCOA4) are targeted to lysosomes by a form of selective autophagy. By using genome-scale functional screening, we identify an alternative lysosomal transport pathway for ferritin that requires FIP200, ATG9A, VPS34, and TAX1BP1 but lacks involvement of the ATG8 lipidation machinery that constitutes classical mac…	[316]
4615	MYD88	Autophagy_DB; THANATOS; HAMdb	Decreased activity of MYD88 decreases autophagy of Cytoplasm,autophagy of macrophage cancer cell lines.	[190]
9927	MFN2	Autophagy_DB; THANATOS; HAMdb	Decreased activity of MFN2 decreases autophagy of fibroblast cell lines.	[317],[318],[319]
6416	MAP2K4	Autophagy_DB; THANATOS; HAMdb	Decreased activity of MAP2K4 decreases autophagic cell death of fibroblast cell lines.	[118]
5604	MAP2K1	Autophagy_DB; THANATOS; HAMdb	Increased activity of MAP2K1 increases autophagy of leukemia cell lines.	[320]
3845	KRAS	Autophagy_DB; THANATOS; HAMdb	Unknown change in activity of KRAS increases autophagy of breast cell lines.	[91],[119],[321]
9817	KEAP1	Autophagy_DB; THANATOS; HAMdb	Genetic ablation of KEAP1 led to the accumulation of ubiquitin aggregates and defective activation of autophagy, suggesting that KEAP1 binding to p62 may also be involved in p62-mediated autophagy of ubiquitinated proteins.	[322]
8660	IRS2	Autophagy_DB; THANATOS; HAMdb	Altogether, these results indicate that loss or silencing of IRS1/IRS2 suppresses in vivo growth of KRAS-mutant NSCLC and leads to enhanced sensitivity to autophagy inhibition.	[323]
3667	IRS1	Autophagy_DB; THANATOS; HAMdb	Here, we report that MIR126 acts as an inducer of autophagic flux in MM. Ectopic overexpression of MIR126 increased autophagic activity by altering the insulin signaling pathway through IRS1, resulting in reduced glucose uptake.	[324]
3265	HRAS	Autophagy_DB; THANATOS; HAMdb	Unknown change in activity of HRAS decreases formation of autophagosomes.	[192],[232]
2885	GRB2	Autophagy_DB; THANATOS; HAMdb	In this study, we demonstrated that the pathway involved in SU11274-induced autophagy was presumably through inhibition of c-Met and its down-stream pathways, including phosphatidylinositol 3-kinases – Akt (PI3K–Akt) and the growth factor receptor bound protein-2 / son of sevenless – Ras – p38 MAPK (Grb2/SOS–Ras–p38) pathway.	[325]
2670	GFAP	Autophagy_DB; THANATOS; HAMdb	The expression of autophagy genes was lower in GSCs than in adherent counterparts. Induction of autophagy in GSCs was associated with the appearance of astrocytic (GFAP) and neuronal (β-tubulin III) differentiation markers.	[326]
139341	FUNDC1	Autophagy_DB; THANATOS; HAMdb	[Decreased activity, increased activity] of FUNDC1 [decreases, increases] autophagy of cervical cancer cell lines,autophagy of mitochondria. Decreased activity of FUNDC1 decreases autophagy of cervical cancer cell lines,autophagy of mitochondria. Increased activity of FUNDC1 affects autophagy of mitochondria. Unknown change in activity of FUNDC1 decreases autophagy of cervical cancer cell lines,a…	[126],[215]
149371	EXOC8	Autophagy_DB; THANATOS; HAMdb	Evaluation of each of the 8 exocyst subunits suggested that in addition to Sec8 and Exo84, Sec3 and Exo70 are limiting for support of autophagocytosis (Figure 2D, and Figure S1A).	[327]
23265	EXOC7	Autophagy_DB; THANATOS; HAMdb	Sec6, Sec8 and Exo70 also interacted with LAPTM4B and EGFR (Figures 5A and 5B), and all were required for autophagic turnover in MDA-MB-231 cells (Figures S5D–F).	[156]
60412	EXOC4	Autophagy_DB; THANATOS; HAMdb	Sec6, Sec8 and Exo70 also interacted with LAPTM4B and EGFR (Figures 5A and 5B), and all were required for autophagic turnover in MDA-MB-231 cells (Figures S5D–F).	[156]
55770	EXOC2	Autophagy_DB; THANATOS; HAMdb	Increased activity of EXOC2 increases autophagy of breast cancer cell lines.	[156]
55763	EXOC1	Autophagy_DB; THANATOS; HAMdb	Evaluation of each of the 8 exocyst subunits suggested that in addition to Sec8 and Exo84, Sec3 and Exo70 are limiting for support of autophagocytosis (Figure 2D, and Figure S1A).	[327]
84141	EVA1A	Autophagy_DB; THANATOS; HAMdb	A list of 47 significantly regulated genes representing 20% of the genes represented on the autophagy array was generated through statistical analysis of expression data by setting the cut-off value for the adjusted p-value to < 0.001 and the fold-change to 2.0 (log 2 FC >1.0 or <-1.0) (Table 1).	[2]
57724	EPG5	Autophagy_DB; THANATOS; HAMdb	Increased activity of EPG5 affects autophagy. Decreased activity of EPG5 decreases maturation of autophagosomes.	[328],[329]
440275	EIF2AK4	Autophagy_DB; THANATOS; HAMdb	Activated GCN2 then leads to the phosphorylation of eIF2α and induction of autophagy.	[330]
1869	E2F1	Autophagy_DB; THANATOS; HAMdb	Decreased activity of E2F1 decreases autophagy of bone cancer cell lines,autophagy of sarcoma cell lines.	[331]
128338	DRAM2	Autophagy_DB; THANATOS; HAMdb	Increased activity of DRAM2 affects autophagy.	[332]
1785	DNM2	Autophagy_DB; THANATOS; HAMdb	Importantly, a new AHI-1-BCR-ABL-DNM2 protein complex was uncovered, which regulates leukemic properties of these cells through a unique mechanism of cellular endocytosis and ROS-mediated autophagy. Thus, targeting this complex may facilitate eradication of LSCs for curative therapies.	[333]
10059	DNM1L	Autophagy_DB; THANATOS; HAMdb	Decreased activity of DNM1L decreases autophagy of mitochondria,autophagy of neuroblastoma cell lines.	[85],[334],[335]
64798	DEPTOR	Autophagy_DB; THANATOS; HAMdb	Increased activity of DEPTOR affects autophagy of breast cancer cell lines. Increased activity of DEPTOR affects autophagy of cervical cancer cell lines.	[336]
54541	DDIT4	Autophagy_DB; THANATOS; HAMdb	Decreased activity of DDIT4 decreases autophagy of thymoma cell lines. Decreased activity of DDIT4 decreases autophagy of thymocytes.	[337]
1213	CLTC	Autophagy_DB; THANATOS; HAMdb	Decreased activity of CLTC affects formation of autophagosomes.	[338]
1147	CHUK	Autophagy_DB; THANATOS; HAMdb	Decreased activity of CHUK decreases autophagy of fibroblasts. Decreased activity of CHUK decreases autophagy of cervical cancer cell lines.	[50],[339]
827	CAPN6	Autophagy_DB; THANATOS; HAMdb	Calpains are a family of calcium-activated cysteine proteases (reviewed in Ono and Sorimachi7) that inhibit autophagy.	[340]
23092	ARHGAP26	Autophagy_DB; THANATOS; HAMdb	ARHGAP26 and GORASP2 contribute to the formation of secretory autophagosomes, which contain latent TGFB1-GORASP2 complexes and deliver them to the cell membrane in a RAB8A-dependent mechanism. This atypical mechanism used to secrete TGFB1 is conserved across human and mouse fibroblasts and macrophages.	[341]
382	ARF6	Autophagy_DB; THANATOS; HAMdb	Decreased activity of ARF6 affects formation of autophagosomes. Increased activity of ARF6 affects formation of autophagosomes.	[342]
160	AP2A1	Autophagy_DB; THANATOS; HAMdb	Tian et al. have identified a LIR motif within the α subunit of AP2 (AP2A1), which is reported to mediate enhanced Alzheimer precursor protein internalization and degradation.34 Once this motif is mutated to alanine repeats, AP2A1 no longer coimmunoprecipitates with LC3.34 In line with this identification of AP2 as an LC3-interacting protein,34 we found that loss of Atg5 impairs trafficking of bo…	[343]
164	AP1G1	Autophagy_DB; THANATOS; HAMdb	Mammalian Atg9 contributes to the post-Golgi transport of lysosomal hydrolases by interacting with adaptor protein-1	[344]
207	AKT1	Autophagy_DB; THANATOS; HAMdb	Increased activity of AKT1 decreases macroautophagy of cells.	[71],[149],[258],[345],[346],[347],[348]
91452	ACBD5	Autophagy_DB; THANATOS; HAMdb	Increased activity of ACBD5 increases autophagy of peroxisomes.	[349]
25	ABL1	Autophagy_DB; THANATOS; HAMdb	Increased activity of ABL1 affects autophagy.	[350]
53349	ZFYVE1	HADB; Autophagy_DB; HAMdb	Increased activity of ZFYVE1 affects macroautophagy of cells.	[351]
5588	PRKCQ	HADB; Autophagy_DB; HAMdb	Increased activity of PRKCQ affects autophagy. Decreased activity of PRKCQ decreases autophagy.	[9]
5564	PRKAB1	HADB; Autophagy_DB; HAMdb	Beclin-1 was identified as a potential downstream target of AMPK in turning on the autophagic cascade. If autophagy was blocked by chemical inhibition or RNA interference of key regulators, e.g., AMPK or beclin-1, more cells would die by apoptosis. The occurrence of autophagy is thus a survival mechanism for androgen-dependent prostate cancer cells to escape from an androgen-deprived and hypoxic …	[2],[352]
64223	MLST8	HADB; Autophagy_DB; HAMdb	Here we describe setting up the first comprehensive human autophagy database (HADb, available at www.autophagy.lu) and the development of a companion Human Autophagy-dedicated cDNA Microarray which comprises 234 genes involved in or related to autophagy.	[2]
2353	FOS	HADB; Autophagy_DB; HAMdb	We detected autophagy prognostic signature for breast cancer in a training dataset. We identified a set of eight autophagy genes (BCL2, BIRC5, EIF4EBP1, ERO1L, FOS, GAPDH, ITPR1 and VEGFA) that were significantly associated with overall survival in breast cancer. The eight autophagy genes were assigned as a autophagy-related prognostic signature for breast cancer. Based on the autophagy-related s…	[2],[353]
2280	FKBP1A	HADB; Autophagy_DB; HAMdb	Increased activity of FKBP1A increases autophagy.	[98]
1509	CTSD	HADB; Autophagy_DB; HAMdb	Decreased activity of CTSD increases accumulation of autophagic vacuoles.	[354]
89849	ATG16L2	HADB; Autophagy_DB; HAMdb	Eleven peptides were significantly different between the two groups with one being identified as a fragment of Atg16L2. Then the decreased levels of Atg16L2 peptides in MS patients were validated by immunoblotting and real-time PCR. As the Atg12-Atg5·Atg16 multimeric complex plays an essential role in autophagy, our results suggest that Atg16L2 may play an important role in autophagy of T cells a…	[2],[355]
405	ARNT	HADB; Autophagy_DB; HAMdb	A circadian clock gene, brain and muscle Arnt-like 1 (Bmal1), increases autophagy in high-glucose-induced cardiomyocyte injury. We constructed a hyperglycemia model with cultured cardiomyocytes from neonatal rats. High-glucose-induced inhibition of autophagy and cardiomyocyte injury were attenuated by Bmal1 overexpression and aggravated by its knockdown. Furthermore, autophagy stabilization by 3-…	[2],[356]
9367	RAB9A	Autophagy_DB; THANATOS	The small GTPases Rab9A and Rab23 function at distinct steps in autophagy during Group A Streptococcus infection.	[357]
56270	WDR45B	HADB; THANATOS; HAMdb	Here we report that WIPI3 and WIPI4 scaffold the signal control of autophagy upstream of PtdIns3P production and have a role in the PtdIns3P effector function of WIPI1-WIPI2 at nascent autophagosomes. In response to LKB1-mediated AMPK stimulation, WIPI4-ATG2 is released from a WIPI4-ATG2/AMPK-ULK1 complex and translocates to nascent autophagosomes, controlling their size, to which WIPI3, in compl…	[2],[358]
11152	WDR45	HADB; THANATOS; HAMdb	Increased activity of WDR45 affects autophagy.	[359]
7422	VEGFA	HADB; THANATOS; HAMdb	A list of 47 significantly regulated genes representing 20% of the genes represented on the autophagy array was generated through statistical analysis of expression data by setting the cut-off value for the adjusted p-value to < 0.001 and the fold-change to 2.0 (log 2 FC >1.0 or <-1.0) (Table 1).	[2]
7161	TP73	HADB; THANATOS; HAMdb	Decreased activity of TP73 decreases autophagy of bone cancer cell lines,autophagy of sarcoma cell lines. Increased activity of TP73 [decreases, increases] autophagy of bone cancer cell lines,autophagy of sarcoma cell lines. Increased activity of TP73 decreases autophagy of bone cancer cell lines,autophagy of sarcoma cell lines. Increased activity of TP73 increases autophagy of bone cancer cell l…	[10],[360]
8626	TP63	HADB; THANATOS; HAMdb	Increased activity of TP63 increases autophagy of carcinoma cell lines.	[40]
7157	TP53	HADB; THANATOS; HAMdb	Increased activity of TP53 affects autophagy of cells.	[9],[10],[360],[361],[362],[363],[364],[365],[366]
8743	TNFSF10	HADB; THANATOS; HAMdb	Increased activity of TNFSF10 increases autophagy of breast cell lines.	[9],[304],[367],[368]
83985	SPNS1	HADB; THANATOS; HAMdb	HSpin1-induced cell death increases autophagic vacuole and mature form of cathepsin D, suggesting a novel caspase-independent cell death, which is link to autophagy.	[2],[369]
8877	SPHK1	HADB; THANATOS; HAMdb	Increased activity of SPHK1 increases formation of autophagosomes. Decreased activity of SPHK1 decreases autophagy of breast cancer cell lines. Increased activity of SPHK1 increases autophagy of breast cancer cell lines.	[222]
22933	SIRT2	HADB; THANATOS; HAMdb	Increased activity of SIRT2 decreases autophagy.	[230]
5265	SERPINA1	HADB; THANATOS; HAMdb	Increased activity of SERPINA1 increases autophagy.	[370],[371]
56681	SAR1A	HADB; THANATOS; HAMdb	Here we describe setting up the first comprehensive human autophagy database (HADb, available at www.autophagy.lu) and the development of a companion Human Autophagy-dedicated cDNA Microarray which comprises 234 genes involved in or related to autophagy.	[2]
5970	RELA	HADB; THANATOS; HAMdb	Increased activity of RELA increases autophagy of cervical cancer cell lines. Increased activity of RELA increases autophagy of bone cancer cell lines,autophagy of sarcoma cell lines.	[372],[373]
5925	RB1	HADB; THANATOS; HAMdb	Decreased activity of RB1 increases autophagy of myotube.	[374]
10399	RACK1	HADB; THANATOS; HAMdb	We here show that RACK1 knockdown induces autophagy independent of upstream canonical factors such as Beclin1, Atg7 and Atg5/12 conjugates. We further report that RACK1 knockdown induces the association of mRNAs of LC3 and Bcl-xL with polysomes, indicating increased translation of these proteins. Therefore, we propose that the RACK1 depletion-induced autophagy is distinct from canonical autophagy…	[2],[375]
5879	RAC1	HADB; THANATOS; HAMdb	Autophagy and the transcription factor KLF2 share a common activation pathway in the endothelium, being able to regulate each other. Statins maintain microvascular function through the inhibition of Rac1, which consequently liberates Rab7, activates autophagy and increments the expression of KLF2.	[2],[376]
5861	RAB1A	HADB; THANATOS; HAMdb	Increased activity of RAB1A increases autophagy of neuroblastoma cell lines. Decreased activity of RAB1A decreases autophagy of cervical cancer cell lines.	[377],[378]
8766	RAB11A	HADB; THANATOS; HAMdb	Increased activity of RAB11A increases formation of autophagosomes.	[286]
5573	PRKAR1A	HADB; THANATOS; HAMdb	The regulatory subunit 1-alpha (RIalpha) of protein kinase A (PKA) and the mTOR kinase are involved in a common pathway regulating mammalian autophagy. RIalpha was found to localize on Rab7-positive late endosomes and on LC3-positive autophagosomal membranes in cultured cells. RIalpha was also shown to physically interact with mTOR kinase and affect its phosphorylation and activity. In this adden…	[2],[379]
23645	PPP1R15A	HADB; THANATOS; HAMdb	Nuclear export of HBZ is essential for its interaction with GADD34 and increased phosphorylation of S6 kinase, which is an established downstream target of the mTOR pathway. Starvation-induced autophagy is significantly suppressed by the overexpression of HBZ. These findings indicate that HBZ is actively exported to the cytoplasm, where it dysregulates the function of cellular factors.	[2],[380]
30849	PIK3R4	HADB; THANATOS; HAMdb	we analyzed the muscle biopsies of DD patients and monitored autophagy and several autophagy regulators like transcription factor EB (TFEB), a master player in lysosomal biogenesis, and vacuolar protein sorting 15 (VPS15), a critical factor for autophagosome and endosome biogenesis and trafficking. Furthermore, to clarify whether the mechanisms involved are shared by other AVMs, we extended our m…	[2],[381]
5289	PIK3C3	HADB; THANATOS; HAMdb	Decreased activity of PIK3C3 decreases autophagy of neuroblastoma cell lines.	[7],[10],[86],[112],[195],[203],[351],[382],[383],[384]
8504	PEX3	HADB; THANATOS; HAMdb	we report that high levels of PEX3 expression induce pexophagy. In PEX3-loaded cells, peroxisomes are ubiquitinated, clustered, and degraded in lysosomes. Peroxisome targeting of PEX3 is essential for the initial step of this degradation pathway. The degradation of peroxisomes is inhibited by treatment with autophagy inhibitors or siRNA against NBR1, which encodes an autophagic receptor protein. …	[2],[385]
8682	PEA15	HADB; THANATOS; HAMdb	A list of 47 significantly regulated genes representing 20% of the genes represented on the autophagy array was generated through statistical analysis of expression data by setting the cut-off value for the adjusted p-value to < 0.001 and the fold-change to 2.0 (log 2 FC >1.0 or <-1.0) (Table 1).	[2]
142	PARP1	HADB; THANATOS; HAMdb	Table 2. Effect of TNF-α treatment on autophagy genes expression in 1001 cells.	[2]
3084	NRG1	HADB; THANATOS; HAMdb	Here we describe setting up the first comprehensive human autophagy database (HADb, available at www.autophagy.lu) and the development of a companion Human Autophagy-dedicated cDNA Microarray which comprises 234 genes involved in or related to autophagy.	[2]
58484	NLRC4	HADB; THANATOS; HAMdb	Decreased activity of NLRC4 increases autophagy of bone marrow-derived macrophages.	[386]
10135	NAMPT	HADB; THANATOS; HAMdb	Decreased activity of NAMPT decreases autophagy of cardiomyocytes,autophagy of Cytoplasm.	[387]
4609	MYC	HADB; THANATOS; HAMdb	Increased activity of MYC decreases autophagy.	[47],[150],[388]
5601	MAPK9	HADB; THANATOS; HAMdb	Our findings highlight a potential role for JNK2 in tumor cell survival, senescence and neurodegenerative diseases, in which ER stress, autophagy and lysosome activity are known to interplay.	[2],[389]
5609	MAP2K7	HADB; THANATOS; HAMdb	Decreased activity of MAP2K7 decreases autophagic cell death of fibroblast cell lines. Decreased activity of MAP2K7 increases autophagic cell death of fibroblast cell lines.	[118]
3916	LAMP1	HADB; THANATOS; HAMdb	Increased activity of LAMP1 affects autophagic cell death.	[390]
3799	KIF5B	HADB; THANATOS; HAMdb	Our data identify KIF5B as a cancer relevant lysosomal motor protein with additional functions in autophagosome formation.	[2],[391]
3691	ITGB4	HADB; THANATOS; HAMdb	Decreased activity of ITGB4 increases autophagic cell death by carcinoma cell lines.	[392],[393]
3688	ITGB1	HADB; THANATOS; HAMdb	A list of 47 significantly regulated genes representing 20% of the genes represented on the autophagy array was generated through statistical analysis of expression data by setting the cut-off value for the adjusted p-value to < 0.001 and the fold-change to 2.0 (log 2 FC >1.0 or <-1.0) (Table 1).	[2]
3675	ITGA3	HADB; THANATOS; HAMdb	A list of 47 significantly regulated genes representing 20% of the genes represented on the autophagy array was generated through statistical analysis of expression data by setting the cut-off value for the adjusted p-value to < 0.001 and the fold-change to 2.0 (log 2 FC >1.0 or <-1.0) (Table 1).	[2]
11009	IL24	HADB; THANATOS; HAMdb	Increased activity of IL24 increases autophagy of glioblastoma cells.	[9],[212],[394]
3551	IKBKB	HADB; THANATOS; HAMdb	Decreased activity of IKBKB decreases autophagy of hepatocytes. Unknown change in activity of IKBKB increases autophagy of fibroblast cell lines. Unknown change in activity of IKBKB increases autophagy of cervical cancer cell lines. Decreased activity of IKBKB decreases autophagy of fibroblasts. Decreased activity of IKBKB decreases autophagy of cervical cancer cell lines.	[50],[339]
3458	IFNG	HADB; THANATOS; HAMdb	Increased activity of IFNG increases autophagy of cells.	[199],[251],[253],[395],[396],[397]
26353	HSPB8	HADB; THANATOS; HAMdb	Increased activity of HSPB8 increases autophagy.	[9]
3309	HSPA5	HADB; THANATOS; HAMdb	Increased activity of HSPA5 increases autophagy of breast cancer cell lines.	[28]
3326	HSP90AB1	HADB; THANATOS; HAMdb	We have clarified the relationships between ERS, autophagy, and apoptosis in CDDP-induced granulosa cell apoptosis, both in vitro and in vivo. Alleviating ERS by inhibiting HSPA5 and HSP90AB1 attenuated CDDP-induced autophagy and apoptosis. 4-PBA treatment significantly attenuated CDDP-induced cell autophagy and apoptosis in cultured KGN and COV434 cells. However, inhibiting cell autophagy with 3…	[2],[398]
3065	HDAC1	HADB; THANATOS; HAMdb	Increased activity of HDAC1 increases formation of autophagosomes.	[399]
2895	GRID2	HADB; THANATOS; HAMdb	Unknown change in activity of GRID2 increases autophagy of embryonic cell lines,autophagy of epithelial cell lines,autophagy of kidney cell lines.	[94],[143]
2894	GRID1	HADB; THANATOS; HAMdb	Here we describe setting up the first comprehensive human autophagy database (HADb, available at www.autophagy.lu) and the development of a companion Human Autophagy-dedicated cDNA Microarray which comprises 234 genes involved in or related to autophagy.	[2]
2773	GNAI3	HADB; THANATOS; HAMdb	Increased activity of GNAI3 decreases autophagy of colorectal cancer cell lines.	[64]
2548	GAA	HADB; THANATOS; HAMdb	Unknown change in activity of GAA increases macroautophagy of fibroblasts.	[400]
2308	FOXO1	HADB; THANATOS; HAMdb	Increased activity of FOXO1 increases autophagic cell death. Increased activity of FOXO1 increases autophagy of colorectal cancer cell lines. Increased activity of FOXO1 increases autophagy.	[230],[401]
355	FAS	HADB; THANATOS; HAMdb	Decreased activity of FAS affects macroautophagy of fibroblasts.	[152],[249]
8772	FADD	HADB; THANATOS; HAMdb	Increased activity of FADD increases autophagy of epithelial cells.	[152],[368],[402]
2064	ERBB2	HADB; THANATOS; HAMdb	This work unveils a noncanonical function of ErbB2 in modulating autophagy and establishes ErbB2 as a therapeutic target for AD.	[2],[403]
1981	EIF4G1	HADB; THANATOS; HAMdb	Increased activity of EIF4G1 decreases autophagy.	[404],[405]
1938	EEF2	HADB; THANATOS; HAMdb	Decreased activity of EEF2 decreases autophagy. Decreased activity of EEF2 decreases autophagy of brain cancer cell lines.	[347]
9695	EDEM1	HADB; THANATOS; HAMdb	A list of 47 significantly regulated genes representing 20% of the genes represented on the autophagy array was generated through statistical analysis of expression data by setting the cut-off value for the adjusted p-value to < 0.001 and the fold-change to 2.0 (log 2 FC >1.0 or <-1.0) (Table 1).	[2]
55332	DRAM1	HADB; THANATOS; HAMdb	Increased activity of DRAM1 increases autophagy.	[10],[332],[365],[406]
10395	DLC1	HADB; THANATOS; HAMdb	our findings imply that loss of DLC1 contributes to the progression and oncogenic autophagy of HCC.	[2],[407]
1649	DDIT3	HADB; THANATOS; HAMdb	Increased activity of DDIT3 increases autophagy of cancer cells.	[9]
23604	DAPK2	HADB; THANATOS; HAMdb	Decreased activity of DAPK2 decreases autophagy of cells. Unknown change in activity of DAPK2 increases autophagy of cells.	[395],[408]
1612	DAPK1	HADB; THANATOS; HAMdb	Decreased activity of DAPK1 decreases autophagy of cells. Unknown change in activity of DAPK1 increases autophagy of cells.	[395],[408],[409],[410]
7852	CXCR4	HADB; THANATOS; HAMdb	Increased activity of CXCR4 increases autophagy of cells.	[7]
1201	CLN3	HADB; THANATOS; HAMdb	Increased activity of CLN3 affects macroautophagy of cells.	[96]
128866	CHMP4B	HADB; THANATOS; HAMdb	Increased activity of CHMP4B affects autophagy.	[411],[412],[413],[414]
25978	CHMP2B	HADB; THANATOS; HAMdb	Increased activity of CHMP2B affects autophagy.	[411],[412],[413],[414]
8837	CFLAR	HADB; THANATOS; HAMdb	Increased activity of CFLAR increases autophagy of hepatoma cell lines.	[152]
1026	CDKN1A	HADB; THANATOS; HAMdb	Decreased activity of CDKN1A increases autophagy of fibroblast cell lines.	[187]
4179	CD46	HADB; THANATOS; HAMdb	CD46 is a ubiquitous membrane protein that protects host cells from complement and plays other roles in immunity, autophagy, and cell adhesion.	[2],[415]
6347	CCL2	HADB; THANATOS; HAMdb	Increased activity of CCL2 decreases autophagic cell death.	[416]
841	CASP8	HADB; THANATOS; HAMdb	Decreased activity of CASP8 affects formation of autophagosomes.	[237]
837	CASP4	HADB; THANATOS; HAMdb	A list of 47 significantly regulated genes representing 20% of the genes represented on the autophagy array was generated through statistical analysis of expression data by setting the cut-off value for the adjusted p-value to < 0.001 and the fold-change to 2.0 (log 2 FC >1.0 or <-1.0) (Table 1).	[2]
834	CASP1	HADB; THANATOS; HAMdb	Decreased activity of CASP1 increases autophagy of bone marrow-derived macrophages.	[386],[417]
665	BNIP3L	HADB; THANATOS; HAMdb	Increased activity of BNIP3L increases autophagy of prostate cancer cell lines. Decreased activity of BNIP3L decreases autophagy of prostate cancer cell lines. Increased activity of BNIP3L increases autophagy of lung cell lines. Increased activity of BNIP3L increases macroautophagy of cells. Increased activity of BNIP3L increases autophagy of colorectal cancer cell lines.	[138]
57448	BIRC6	HADB; THANATOS; HAMdb	Decreased activity of BIRC6 decreases formation of autophagosomes.	[418]
332	BIRC5	HADB; THANATOS; HAMdb	Decreased activity of BIRC5 decreases autophagy of leukemia cell lines. Increased activity of BIRC5 decreases autophagy of leukemia cell lines.	[419]
637	BID	HADB; THANATOS; HAMdb	We found that PR8 infection simultaneously induced autophagy and apoptosis in A549 cells. Autophagy was associated with Bax and Bak activation, intrinsic caspase cleavage and subsequent PARP-1 and BID cleavage. Both Bax knockout (KO) and Bax/Bak double knockout MEFs displayed inhibition of virus-induced cytopathology and cell death and diminished virus-mediated caspase activation, suggesting that…	[2],[420]
578	BAK1	HADB; THANATOS; HAMdb	Recently, it has been proposed that BCL2 and BCL2L1/BCL-XL may inhibit autophagy indirectly through a mechanism dependent on the proapoptotic BCL2 family members, BAX and BAK1. Recently, it has been proposed that BCL2 and BCL2L1/BCL-XL may inhibit autophagy indirectly through a mechanism dependent on the proapoptotic BCL2 family members, BAX and BAK1.	[2],[421]
573	BAG1	HADB; THANATOS; HAMdb	We showed that both TgAtg3 and TgAtg8 were expressed at a significantly lower level in bradyzoites than in tachyzoites. Importantly, the number of parasites containing fluorescence-labelled TgAtg8 puncta was significantly reduced in bradyzoites than in tachyzoites, suggesting that autophagy is downregulated in Toxoplasma bradyzoite in vitro. Moreover, after treatment with drugs, bradyzoite-specif…	[2],[422]
9776	ATG13	HADB; THANATOS; HAMdb	Increased activity of ATG13 increases autophagy of fibroblast cell lines.	[20],[21],[26]
22926	ATF6	HADB; THANATOS; HAMdb	Depletion of XBP1 and ATF6, alone or in combination, prevented autophagy induction and significantly enhanced JEV-induced cell death. JEV-infected cells depleted of XBP1 or ATF6 showed reduced transcription of ER chaperones, ERAD components and autophagy genes, resulting in reduced protein levels of the crucial autophagy effectors ATG3 and BECLIN-1.	[2],[423]
8542	APOL1	HADB; THANATOS; HAMdb	Increased activity of APOL1 increases autophagic cell death.	[226]
27072	VPS41	Autophagy_DB; HAMdb	These results suggest that the VPS33A(D251E) mutation plays dual roles by increasing the HOPS complex assembly and its association with the autophagic SNARE complex, which selectively affects the autophagosome-lysosome fusion that impairs basal autophagic activity and induces Purkinje cell loss.	[272]
7419	VDAC3	Autophagy_DB; HAMdb	Additionally, we find VDAC1 and VDAC3 are dispensable for the recruitment of p62, mitochondrial clustering and mitophagy.	[424]
7417	VDAC2	Autophagy_DB; HAMdb	We reveal an important MYBL2-VDAC2-BECN1-BCL2L1 pathway linking autophagy suppression in the developing ovary.	[425]
7416	VDAC1	Autophagy_DB; HAMdb	Additionally, we find VDAC1 and VDAC3 are dispensable for the recruitment of p62, mitochondrial clustering and mitophagy.	[424]
7334	UBE2N	Autophagy_DB; HAMdb	In this work we present evidence indicating that the malin-laforin complex interacts physically and functionally with the ubiquitin conjugating enzyme E2-N (UBE2N).In addition, we demonstrate that the malin-laforin complex interacts with the selective autophagy adaptor sequestosome-1 (p62).	[426]
7332	UBE2L3	Autophagy_DB; HAMdb	One such specific interactor of Mulan-Ube2E3 was the GABARAP (GABAA receptor-associated protein). GABARAP is a member of the Atg8 family of proteins that plays a major role in autophagy/mitophagy.	[427]
7323	UBE2D3	Autophagy_DB; HAMdb	UBE2D2-/UBE2D3-p62 interaction is critical for Ub+ stress-activated autophagUBE2D2-/UBE2D3-p62 interaction is critical for Ub+ stress-activated autophagy.	[428]
7322	UBE2D2	Autophagy_DB; HAMdb	UBE2D2-/UBE2D3-p62 interaction is critical for Ub+ stress-activated autophagUBE2D2-/UBE2D3-p62 interaction is critical for Ub+ stress-activated autophagy.	[428]
7316	UBC	Autophagy_DB; HAMdb	Here we show that carbon-based nanodiamonds (NDs) coated with ubiquitin (Ub) bind to autophagy receptors (SQSTM1 [sequestosome 1], OPTN [optineurin], and CALCOCO2/NDP52 [calcium binding and coiled-coil domain 2]) and are then linked to MAP1LC3/LC3 (microtubule-associated protein 1 light chain 3) for entry into the selective autophagy pathway.	[429]
83696	TRAPPC9	Autophagy_DB; HAMdb	Here we describe another form of this complex (TRAPPIII) that acts as an autophagy-specific GEF for Ypt1. The Trs85 subunit of the TRAPPIII complex directs this Ypt1 GEF to the phagophore assembly site (PAS) that is involved in autophagosome formation. Consistent with the observation that a Ypt1 GEF is directed to the PAS, we find that Ypt1 is essential for autophagy.Two forms of the TRAPP comple…	[430]
22878	TRAPPC8	Autophagy_DB; HAMdb	The combination of defects in autophagy and Atg9A accumulation in the recycling endosomes was also found upon the knockdown of TRAPPC8,	[431]
79090	TRAPPC6A	Autophagy_DB; HAMdb	Here we describe another form of this complex (TRAPPIII) that acts as an autophagy-specific GEF for Ypt1. Our findings show that yeast cells contain three GEFs for Ypt1: TRAPPI, TRAPPII and TRAPPIII. The TRAPP complexes act in ER-Golgi traffic (TRAPPI), Golgi traffic (TRAPPII), and autophagy (TRAPPIII). All three complexes share several subunits (Bet3, Trs23, Bet5, and Trs31) that are essential f…	[430]
126003	TRAPPC5	Autophagy_DB; HAMdb	Here we describe another form of this complex (TRAPPIII) that acts as an autophagy-specific GEF for Ypt1. The Trs85 subunit of the TRAPPIII complex directs this Ypt1 GEF to the phagophore assembly site (PAS) that is involved in autophagosome formation. Consistent with the observation that a Ypt1 GEF is directed to the PAS, we find that Ypt1 is essential for autophagy.Two forms of the TRAPP comple…	[430]
51399	TRAPPC4	Autophagy_DB; HAMdb	TBC1D14, as a negative regulator of autophagy that controls delivery of membranes from RAB11‐positive recycling endosomes to forming autophagosomes. In this study, we identify the TRAPP complex, a multi‐subunit tethering complex and GEF for RAB1, as an interactor of TBC1D14. TBC1D14 binds to the TRAPP complex via an N‐terminal 103 amino acid region, and overexpression of this region inhibits both…	[432]
27095	TRAPPC3	Autophagy_DB; HAMdb	TBC1D14, as a negative regulator of autophagy that controls delivery of membranes from RAB11‐positive recycling endosomes to forming autophagosomes. In this study, we identify the TRAPP complex, a multi‐subunit tethering complex and GEF for RAB1, as an interactor of TBC1D14. TBC1D14 binds to the TRAPP complex via an N‐terminal 103 amino acid region, and overexpression of this region inhibits both…	[432]
7109	TRAPPC10	Autophagy_DB; HAMdb	Recent evidence suggests the existence of a third form of TRAPP - TRAPPIII, which consists of the six-subunit core (TRAPPI) plus Trs85 [5]. Deletion of the TRS85 gene in yeast caused defects in autophagy [14], [15], suggesting the involvement of TRAPPIII in autophagy.TRAPPC2 binds to TRAPPII-specific subunit TRAPPC9, which in turn binds to TRAPPC10.	[277]
58485	TRAPPC1	Autophagy_DB; HAMdb	Here we describe another form of this complex (TRAPPIII) that acts as an autophagy-specific GEF for Ypt1. Our findings show that yeast cells contain three GEFs for Ypt1: TRAPPI, TRAPPII and TRAPPIII. The TRAPP complexes act in ER-Golgi traffic (TRAPPI), Golgi traffic (TRAPPII), and autophagy (TRAPPIII). All three complexes share several subunits (Bet3, Trs23, Bet5, and Trs31) that are essential f…	[430]
7185	TRAF1	Autophagy_DB; HAMdb	We found that autophagy is responsible for clearance of wild-type TNFR1, but when TNFR1 is mutated, the autophagy process is defective, probably accounting for mutant TNFR1 accumulation as well as TRAPS-associated induction of NF-κB activity and excessive IL-1β secretion, leading to chronic inflammation. Autophagy inhibition due to TNFR1 mutant proteins can be reversed, as demonstrated by the eff…	[433]
8717	TRADD	Autophagy_DB; HAMdb	BPE induced anti-apoptosis and anti-autophagy pathways through overexpression of Bcl-2 gene and down-regulation of TRADD and Bax gene.	[434]
54543	TOMM7	Autophagy_DB; HAMdb	We examined if TOMM7 knockout affects mitophagy downstream of parkin translocation. After 24 h exposure to CCCP, <5% of TOMM7 knockout HCT116 cells underwent detectable mitophagy compared to ∼90% of the wild-type cells (P < 0.001) (Fig. 3c and Extended Data Fig. 7a). We also observed a deficit in parkin-dependent degradation of MFN1 in knockout cells (Fig. 3d).	[435]
340061	TMEM173	Autophagy_DB; HAMdb	Increased activity of TMEM173 increases autophagy of dendritic cells.	[436]
9894	TELO2	Autophagy_DB; HAMdb	MNK Controls mTORC1:Substrate Association through Regulation of TELO2 Binding with mTORC1.Phosphorylation of ULK1(S757) by mTORC1 inhibits autophagy as part of a broadly anabolic cellular program consistent with phosphorylation of 4EBP1(S65) and S6K(T389) (Kim et al., 2011).	[437]
51256	TBC1D7	Autophagy_DB; HAMdb	Increased activity of TBC1D7 decreases autophagy of embryonic cell lines,autophagy of epithelial cell lines,autophagy of kidney cell lines.	[286]
9482	STX8	Autophagy_DB; HAMdb	Here, we found that UV-radiation resistance-associated gene (UVRAG), an autophagic tumor suppressor, is required for the entry of the prototypic negative-strand RNA virus, including influenza A virus and vesicular stomatitis virus, by a mechanism independent of IFN and autophagy. UVRAG mediates viral endocytic transport and membrane penetration through interactions with the class C vacuolar prote…	[438]
8417	STX7	Autophagy_DB; HAMdb	As the knockdown of STX7 to inhibit the formation of autophagosomes did not affect HCV RNA replication	[439]
6654	SOS1	Autophagy_DB; HAMdb	A transcriptome analysis revealed 7530 significantly over-expressed genes in LACC samples. By KEGG analysis, we found 93 dysregulated signaling pathways, including the JAK-STAT, NOTCH and mTOR-autophagy pathways, which were significantly upregulated. We confirmed the overexpression of the relevant genes of each pathway, such as NOTCH1, JAK2, STAM1, SOS1, ADAM17, PSEN1, NCSTN, RPS6, STK11/LKB1 and…	[440]
8140	SLC7A5	Autophagy_DB; HAMdb	Dexamethasone Downregulates SLC7A5 Expression and Promotes Cell Cycle Arrest, Autophagy and Apoptosis in BeWo Cells.	[441]
6520	SLC3A2	Autophagy_DB; HAMdb	Instead, mTOR localization to the SCV required the activity of host AA transporters SLC1A5, SLC3A2 and SLC7A5, resulting in bacterial escape from autophagy.	[442]
51092	SIDT2	Autophagy_DB; HAMdb	In the present study, we performed gain- and loss-of-function studies with isolated lysosomes, and found that SIDT2 (SID1 transmembrane family, member 2), an ortholog of the Caenorhabditis elegans putative RNA transporter SID-1 (systemic RNA interference deficient-1), mediates RNA translocation during RNautophagy.	[443]
27244	SESN1	Autophagy_DB; HAMdb	Following treatment with nutlin-3, several autophagy-stimulating genes were upregulated both in EBV-negative and EBV-positive latency III cells. However the process of autophagy was only triggered in the latter and was associated with an upregulation of SESN1/sestrin 1 and inhibition of MTOR more rapid than in EBV-negative cells.	[444]
58528	RRAGD	Autophagy_DB; HAMdb	The results showed a decrease in autophagy on addition of leucine, demonstrating crosstalk between leucine sensing, LRS translocation, RagD interaction, and mTORC1 activation.	[445]
64121	RRAGC	Autophagy_DB; HAMdb	In the presence of amino acids, MTORC1 complexes are recruited to lysosome membranes through active RRAG GTPase heterodimers (RRAGA/B-GTP and RRAGC/D-GDP), leading to their activation by RHEB proteins. A lysosome-integrated sensor system composed of RRAG GTPases and MTOR complex 1 (MTORC1) regulates lysosome biogenesis and autophagy in response to amino acid availability.	[273]
10670	RRAGA	Autophagy_DB; HAMdb	Unknown change in activity of RRAGA decreases autophagy of hepatocytes. Unknown change in activity of RRAGA decreases autophagy of muscle. Unknown change in activity of RRAGA decreases autophagy of fibroblast cell lines.	[446],[447]
5898	RALA	Autophagy_DB; HAMdb	Additionally, RalGAP suppression in mammalian cells caused RalB-selective activation and Sec5- and exocyst-dependent engagement of mTORC1 and suppression of autophagy. Unexpectedly, we also found that Tsc1-Tsc2 loss activated RalA/B independently of Rheb-mTOR signaling. Finally, RalGAP suppression caused mTORC1-dependent pancreatic tumor cell invasion. Our findings identify an unexpected crosstal…	[448]
5524	PTPA	Autophagy_DB; HAMdb	Orchestrated Action of PP2A Antagonizes Atg13 Phosphorylation and Promotes Autophagy after the Inactivation of TORC1.	[449]
5582	PRKCG	Autophagy_DB; HAMdb	Furthermore, lithium, another type of autophagic inducer, also promoted the clearance of mutant gammaPKC aggregates. These results indicate that autophagy contributes to the degradation of mutant gammaPKC, suggesting that autophagic inducers could provide therapeutic potential for SCA14.	[450]
5529	PPP2R5E	Autophagy_DB; HAMdb	A STRIPAK complex mediates axonal transport of autophagosomes and dense core vesicles through PP2A regulation.Protein phosphatase 2 is one of the four major Ser/Thr phosphatases, and it is implicated in the negative control of cell growth and division. It consists of a common heteromeric core enzyme, which is composed of a catalytic subunit and a constant regulatory subunit, that associates with …	[307]
5528	PPP2R5D	Autophagy_DB; HAMdb	A STRIPAK complex mediates axonal transport of autophagosomes and dense core vesicles through PP2A regulation.Protein phosphatase 2 is one of the four major Ser/Thr phosphatases, and it is implicated in the negative control of cell growth and division. It consists of a common heteromeric core enzyme, which is composed of a catalytic subunit and a constant regulatory subunit, that associates with …	[307]
5527	PPP2R5C	Autophagy_DB; HAMdb	A STRIPAK complex mediates axonal transport of autophagosomes and dense core vesicles through PP2A regulation.Protein phosphatase 2 is one of the four major Ser/Thr phosphatases, and it is implicated in the negative control of cell growth and division. It consists of a common heteromeric core enzyme, which is composed of a catalytic subunit and a constant regulatory subunit, that associates with …	[307]
5526	PPP2R5B	Autophagy_DB; HAMdb	A STRIPAK complex mediates axonal transport of autophagosomes and dense core vesicles through PP2A regulation.Protein phosphatase 2 is one of the four major Ser/Thr phosphatases, and it is implicated in the negative control of cell growth and division. It consists of a common heteromeric core enzyme, which is composed of a catalytic subunit and a constant regulatory subunit, that associates with …	[307]
5525	PPP2R5A	Autophagy_DB; HAMdb	A STRIPAK complex mediates axonal transport of autophagosomes and dense core vesicles through PP2A regulation.Protein phosphatase 2 is one of the four major Ser/Thr phosphatases, and it is implicated in the negative control of cell growth and division. It consists of a common heteromeric core enzyme, which is composed of a catalytic subunit and a constant regulatory subunit, that associates with …	[307]
55012	PPP2R3C	Autophagy_DB; HAMdb	A STRIPAK complex mediates axonal transport of autophagosomes and dense core vesicles through PP2A regulation.Protein phosphatase 2 is one of the four major Ser/Thr phosphatases, and it is implicated in the negative control of cell growth and division. It consists of a common heteromeric core enzyme, which is composed of a catalytic subunit and a constant regulatory subunit, that associates with …	[307]
28227	PPP2R3B	Autophagy_DB; HAMdb	A STRIPAK complex mediates axonal transport of autophagosomes and dense core vesicles through PP2A regulation.Protein phosphatase 2 is one of the four major Ser/Thr phosphatases, and it is implicated in the negative control of cell growth and division. It consists of a common heteromeric core enzyme, which is composed of a catalytic subunit and a constant regulatory subunit, that associates with …	[307]
55844	PPP2R2D	Autophagy_DB; HAMdb	Subsequently, we confirmed that both PP2A activity and the ULK1 complex are required for high basal autophagy in PDAC cell line 8988T. Treatment with OA or knockdown of ULK1 complex components (either ULK1 or FIP200) blocked basal turnover of LC3 (Fig. 7d,e and Supplementary Fig. 7d). Knockdown of PP2AC also blocked basal turnover of LC3 (Supplementary Fig. 7e). Furthermore, knockdown of ULK1 red…	[307]
5522	PPP2R2C	Autophagy_DB; HAMdb	A STRIPAK complex mediates axonal transport of autophagosomes and dense core vesicles through PP2A regulation.Protein phosphatase 2 is one of the four major Ser/Thr phosphatases, and it is implicated in the negative control of cell growth and division. It consists of a common heteromeric core enzyme, which is composed of a catalytic subunit and a constant regulatory subunit, that associates with …	[307]
5519	PPP2R1B	Autophagy_DB; HAMdb	A STRIPAK complex mediates axonal transport of autophagosomes and dense core vesicles through PP2A regulation.Protein phosphatase 2 is one of the four major Ser/Thr phosphatases, and it is implicated in the negative control of cell growth and division. It consists of a common heteromeric core enzyme, which is composed of a catalytic subunit and a constant regulatory subunit, that associates with …	[307]
5516	PPP2CB	Autophagy_DB; HAMdb	PPP1 belongs to the phosphoprotein phosphatase family that comprises 4 major subfamilies: PPP1, PPP2CA, PPP2CB, and PPP5.Interestingly, like CSNK2, PPP2 (protein phosphatase 2) promotes the pro-autophagic activity of BECN1 via inducing a conformational change in BECN1 in Ras-NIH 3T3 cells.	[309]
5335	PLCG1	Autophagy_DB; HAMdb	20E promotes Orai1 aggregation through G-protein-coupled receptors, phospholipase C gamma 1, and Stim1. Knockdown of Orai1 in the HaEpi cell line repressed apoptosis and maintained autophagy under 20E regulation. Knockdown of Orai1 in larvae delayed pupation, repressed midgut apoptosis, maintained the midgut in an autophagic state, and repressed 20E-pathway gene expression.	[451]
5830	PEX5	Autophagy_DB; HAMdb	Herein, we show a novel function of PEX5 in the regulation of autophagy via Transcription Factor EB (TFEB). Under serum-starved conditions, when PEX5 is depleted, the mammalian target of rapamycin (mTORC1) inhibitor TSC2 is downregulated, which results in increased phosphorylation of the mTORC1 substrates, including 70S6K, S6K, and 4E-BP-1. mTORC1 activation further suppresses the nuclear localiz…	[452]
5170	PDPK1	Autophagy_DB; HAMdb	As shown in Figure 4e, 14-3-3η was reduced in the mucosa of DSS-treated mice; and its reduction was accompanied by PDK1 activation and CQ treatment prevented this effect. No changes in PDK1 and 14-3-3ζ were detected (Figure 4e). These results suggested that autophagy triggered by inflammatory cytokines was inducing PDK1 activation in IECs at the colonic mucosa.	[453]
5058	PAK1	Autophagy_DB; HAMdb	We recently found that ivermectin markedly inhibits the growth of breast cancer cells by stimulating cytostatic macroautophagy/autophagy in vitro and in vivo. Ivermectin inhibits the AKT-MTOR signaling pathway by promoting ubiquitination-mediated degradation of PAK1 (p21 [RAC1] activated kinase 1), leading to increased autophagic flux.	[454]
4893	NRAS	Autophagy_DB; HAMdb	Hispidulin displayed protective capacity on the high-glucose-induced podocyte injury models by activating autophagy and inhibiting apoptosis. The mechanism for hispidulin-induced autophagy was associated to Pim1 inhibition and the regulation of Pim1-p21-mTOR signaling axis. Moreover, quantitative proteomics and bioinformatics analysis revealed that the hispidulin-regulated Pim1 inhibition was ass…	[455]
64332	NFKBIZ	Autophagy_DB; HAMdb
4794	NFKBIE	Autophagy_DB; HAMdb	Interestingly, different oncogenic pathways typically involved in breast cancer, namely ERBB2 and PI3K-AKT-MTOR, also rely on IKBKE to control this process. Ultimately, we show that IKBKE-dependent autophagy is necessary for breast cancer cell proliferation, suggesting an important supporting role for this oncogene and autophagy in these tumors.	[456]
84807	NFKBID	Autophagy_DB; HAMdb
4793	NFKBIB	Autophagy_DB; HAMdb	IκBβis an inhibitor of nuclear factor kappa B(NF-κB) and participates in the cardiac response to sepsis. Our observations suggest that the hypo-phosphorylated form of IκBβ at Ser313 is beneficial to the heart in sepsis through inhibition of apoptosisand enhancement of autophagy in mutated IκBβ transgenic mice.	[457]
4792	NFKBIA	Autophagy_DB; HAMdb	Collectively, all our findings indicate that increased mitochondrial fission coordinately increased the activity of NFKB and degradation of TP53 through the ROS-modulated AKT-IKK-NFKBIA and AKT-MDM2 pathways.Increased mitochondrial fission promotes autophagy and hepatocellular carcinoma cell survival through the ROS-modulated coordinated regulation of the NFKB and TP53 pathways.	[458]
79109	MAPKAP1	Autophagy_DB; HAMdb	Direct targeting of the MTORC2 component RICTOR by MIR211 led to the inhibition of the MTORC1 pathway, further stimulating MIT translocation to the nucleus and completing an autophagy amplification loop.Conversely, components of MTORC2 include RICTOR, MLST8, DEPTOR, MAPKAP1/SIN1 and PRR5/PROTOR1-PRR5L/PROTOR2 [7,8].	[273]
8491	MAP4K3	Autophagy_DB; HAMdb	The number of lysosomes and the expression levels of Beclin1 and LC3 increased, while the activity of mTOR and the expression level of MAP4K3 decreased in the experimental groups. Cartilage in TMJ which was induced to be degenerative biomechanically exhibited autophagy accompanied by reduced mTOR and MAP4K3 activity.	[459]
9020	MAP3K14	Autophagy_DB; HAMdb	Consistent with the results shown above, knockout of Atg5 also significantly inhibited GA-triggered degradation of NIK (Figure 4B, top panel, lane 4). In sharp contrast, Atg5 is not required for GA-induced Akt degradation, because Akt was still degraded in the Atg5 null cells (Figure 4B, middle panel, lane 4). Thus, NIK degradation in the absence of Hsp90 is mediated by autophagy. This evidence a…	[460]
5605	MAP2K2	Autophagy_DB; HAMdb	Increased activity of MAP2K2 increases autophagy of leukemia cell lines.	[320]
90678	LRSAM1	Autophagy_DB; HAMdb	PHF23 (plant homeodomain finger protein 23) negatively regulates cell autophagy by promoting ubiquitination and degradation of E3 ligase LRSAM1	[461]
3710	ITPR3	Autophagy_DB; HAMdb	Moreover, IP3Rs are the targets of several oncogenes and tumor suppressors and the functional loss of these genes, as occurring in many cancer types, can result in modified Ca2+ transport to the mitochondria and in modulation of the level of autophagic flux. Similarly, IP3R-mediated upregulation of autophagy can protect some cancer cells against natural killer cells-induced killing. The involveme…	[462]
3709	ITPR2	Autophagy_DB; HAMdb	Moreover, IP3Rs are the targets of several oncogenes and tumor suppressors and the functional loss of these genes, as occurring in many cancer types, can result in modified Ca2+ transport to the mitochondria and in modulation of the level of autophagic flux. Similarly, IP3R-mediated upregulation of autophagy can protect some cancer cells against natural killer cells-induced killing. The involveme…	[462]
8471	IRS4	Autophagy_DB; HAMdb	We propose that Irs4p and Tax4p are two redundant modulators of the autophagic processes acting upstream from Atg17p, possibly in the signaling events leading to the activation of the autophagic machinery in response to starvation.	[463]
3643	INSR	Autophagy_DB; HAMdb	Nonetheless, the overlap of IR and IGF1R signaling is critical to the regulation of muscle protein turnover, and this regulation depends on suppression of FoxO-regulated, autophagy-mediated protein degradation.	[464]
3630	INS	Autophagy_DB; HAMdb	Increased activity of INS decreases autophagy of muscle.	[465]
283254	HARBI1	Autophagy_DB; HAMdb	Hyperphosphorylation of ATG13 by active TORC1 that is associated with the complex inhibits the kinase activity of ULK1/2 and blocks autophagy. However, when TORC1 is inactivated and dissociates from this complex, ULK1/2 is active and although it still phosphorylates ATG13 and itself, it also hyperphosphorylates FIP200, leading to autophagy induction .(HARBI1 had previously been identified as the …	[466]
152007	GLIPR2	Autophagy_DB; HAMdb	Mammalian Golgi-associated plant pathogenesis-related protein 1 (GAPR-1) is a negative autophagy regulator that binds Beclin 1, a key component of the autophagosome nucleation complex.	[467]
23770	FKBP8	Autophagy_DB; HAMdb	Model of FKBP8‐mediated LC3A recruitment and subsequent escape of FKBP8 from mitochondria targeted for degradation by autophagy.	[468]
54536	EXOC6	Autophagy_DB; HAMdb	Exo70 interacts strongly with the Sec10–15 subcomplex and Exo84 interacts with the Sec10–Sec15–Exo70 subcomplex. Sec3, Sec5, Sec6, and Sec8 form a tight quaternary subcomplex and Sec8 interacts with Sec10. Each component of the exocyst complex contributes to cancer progression and survival in diverse ways such as break of cell–cell contact, EMT, cell cycle progression, DNA repair, migration, auto…	[469]
10640	EXOC5	Autophagy_DB; HAMdb	Exo70 interacts strongly with the Sec10–15 subcomplex and Exo84 interacts with the Sec10–Sec15–Exo70 subcomplex. Sec3, Sec5, Sec6, and Sec8 form a tight quaternary subcomplex and Sec8 interacts with Sec10. Each component of the exocyst complex contributes to cancer progression and survival in diverse ways such as break of cell–cell contact, EMT, cell cycle progression, DNA repair, migration, auto…	[469]
11336	EXOC3	Autophagy_DB; HAMdb	Sec6, Sec8 and Exo70 also interacted with LAPTM4B and EGFR (Figures 5A and 5B), and all were required for autophagic turnover in MDA-MB-231 cells (Figures S5D–F).	[156]
8637	EIF4EBP3	Autophagy_DB; HAMdb	Both results in accumulation of GTP-bound RHEB, leading to activation of the mammalian target of rapamycin complex 1 (mTORC1), which phosphorylates p70 S6 kinase and 4E-binding protein 1 (4EBP1), 4EBP2 and 4EBP3 resulting increased protein translation, ribosome biogenesis and inhibition of autophagy	[470]
1979	EIF4EBP2	Autophagy_DB; HAMdb	mTORC1 controls cell size, proliferation, ribosomal biogenesis, protein translation and autophagy by modulating eIF4E-binding proteins (4E-BP1, 2 and 3) and ribosomal protein S6 kinases (S6K1 and 2) and ULK among others. In summary, we report that restoring 4E-BP2/eIF4E and S6K, but not 4E-BP1/eIF4E, has similar effects in improving fed glucose levels and β-cell mass in mice with inactivation of …	[471]
1977	EIF4E	Autophagy_DB; HAMdb	PEC treatment also induced an acute decrease in the phosphorylation of the mTOR targets p70 ribosomal protein S6 kinase (p-p70S6K), 4E-BP1 and p-eIF4E, revealing a potent inhibitory effect of PEC on PI3K/AKT/mTOR signaling leading to cell cycle arrest, autophagy and apoptosis in human gastric cancer cells treated with PEC.	[472]
27102	EIF2AK1	Autophagy_DB; HAMdb	Direct interaction between STAT3 and EIF2AK2 controls fatty acid-induced autophagy.	[473]
1915	EEF1A1	Autophagy_DB; HAMdb	Autophagy was confirmed using the autophagy marker LC3-II ( Fig. 3B; ref. 27). Both CD and eEF1 were decreased under these conditions ( Fig. 3B), showing that senescence can be distinguished from autophagy and apoptosis based on CD and eEF1 protein levels.	[474]
26052	DNM3	Autophagy_DB; HAMdb	We measured the levels of ATG transcripts in MEF cultured under basal conditions or after stimulating autophagy by starvation. Similarly, the Dnm2‐mRNA expression was unchanged under basal conditions in HMZ and WT MEF and exhibited a starvation‐induced upregulation. Dnm1, Dnm2 and Dnm3 are all expressed in MEF but only the Dnm2 transcript was upregulated by starvation, both in WT and HMZ cells (F…	[475]
1759	DNM1	Autophagy_DB; HAMdb	lga2-triggered mitophagy is preceded by mitochondrial dysfunction, including depletion of mitochondrial RNA transcripts, and is mechanistically distinct from starvation-induced mitophagy despite a common requirement for atg11. In particular, lga2-triggered mitophagy strongly depends on the mitochondrial fission factor Dnm1, but it is only slightly affected by N-acetylcysteine, which is an inhibit…	[476]
1515	CTSV	Autophagy_DB; HAMdb
1460	CSNK2B	Autophagy_DB; HAMdb	Importantly, transfection of the phosphomimetic Tomm22 mutant in muscle cells with ablated Csnk2b restored their oxygen consumption rate comparable to wild-type levels. In sum, our data show that mammalian CSNK2-dependent phosphorylation of TOMM22 is a critical switch for mitophagy and reveal CSNK2-dependent physiological implications on metabolism, muscle integrity and behavior.	[477]
1457	CSNK2A1	Autophagy_DB; HAMdb	Recent studies also imply a potentially important role for CSNK2 in the regulation of autophagy[11]. However, there is no report showing whether or not CSNK2 kinase can directly phosphorylate ATG16L1 to regulate the autophagy machinery. Moreover, immunodepletion of both CSNK2 catalytic subunits (CSNK2A1 and CSNK2A2) abolished the ability to phosphorylate ATG16L1. These observations supported our …	[309]
1212	CLTB	Autophagy_DB; HAMdb	In some cases,autophagosomes are formed from clathrin-mediated endocytosis ,and autophagosomes and endosomes occasionally fuse into amphisomes before being autodigested by lysosomes .Upregulated proteins included endocytosis-related scaffolding proteins (caveolin-1, flotillin-1, and heavy and light chains of clathrin) and small GTPases (Rab5, Rab7, Rab11, and Rab4) specifically expressed on vario…	[478]
1211	CLTA	Autophagy_DB; HAMdb	In some cases,autophagosomes are formed from clathrin-mediated endocytosis ,and autophagosomes and endosomes occasionally fuse into amphisomes before being autodigested by lysosomes .Upregulated proteins included endocytosis-related scaffolding proteins (caveolin-1, flotillin-1, and heavy and light chains of clathrin) and small GTPases (Rab5, Rab7, Rab11, and Rab4) specifically expressed on vario…	[478]
84290	CAPNS2	Autophagy_DB; HAMdb	We have shown that calpain modulates macroautophagy in mammalian cells;11 indeed, in calpain deficient cells autophagy is impaired, thus contributing to the apoptotic switch.	[479]
10753	CAPN9	Autophagy_DB; HAMdb	Calpains are a family of calcium-activated cysteine proteases (reviewed in Ono and Sorimachi7) that inhibit autophagy.	[340]
388743	CAPN8	Autophagy_DB; HAMdb	Calpains are a family of calcium-activated cysteine proteases (reviewed in Ono and Sorimachi7) that inhibit autophagy.	[340]
23473	CAPN7	Autophagy_DB; HAMdb	Calpains are a family of calcium-activated cysteine proteases (reviewed in Ono and Sorimachi7) that inhibit autophagy.	[340]
726	CAPN5	Autophagy_DB; HAMdb	Calpains are a family of calcium-activated cysteine proteases (reviewed in Ono and Sorimachi7) that inhibit autophagy.	[340]
825	CAPN3	Autophagy_DB; HAMdb	Calpains are a family of calcium-activated cysteine proteases (reviewed in Ono and Sorimachi7) that inhibit autophagy.	[340]
440854	CAPN14	Autophagy_DB; HAMdb	Calpains are a family of calcium-activated cysteine proteases (reviewed in Ono and Sorimachi7) that inhibit autophagy.	[340]
92291	CAPN13	Autophagy_DB; HAMdb	Calpains are a family of calcium-activated cysteine proteases (reviewed in Ono and Sorimachi7) that inhibit autophagy.	[340]
147968	CAPN12	Autophagy_DB; HAMdb	Calpains are a family of calcium-activated cysteine proteases (reviewed in Ono and Sorimachi7) that inhibit autophagy.	[340]
11131	CAPN11	Autophagy_DB; HAMdb	Calpains are a family of calcium-activated cysteine proteases (reviewed in Ono and Sorimachi7) that inhibit autophagy.	[340]
627	BDNF	Autophagy_DB; HAMdb	Finally, acting as a physiological analog of rapamycin, IL-1β impaired BDNF signaling by way of inhibiting mTOR activation as follows: the cytokine induced caspase-independent neuronal death and accelerated autophagic flux in BDNF-treated cells. These findings reveal a novel mechanism of BDNF neuroprotection; BDNF not only prevents apoptosis through inhibiting caspase activation but also promotes…	[480]
613	BCR	Autophagy_DB; HAMdb	Here we report that in both mouse and human BCR-ABL-transformed cells, activating transcription factor 5 (ATF5), a prosurvival factor, suppresses autophagy but does not affect apoptosis.	[481]
402	ARL2	Autophagy_DB; HAMdb	Consistent with AMPK induction, its known targets SREBF1 (sterol regulatory element binding protein-1) and ATG12 were inhibited and induced, respectively. AMPK induction is known to decrease secretory processes in some cells, and the secretion of both osteoprotegerin (OPG) and fibronectin (FN) proteins to the extracellular space was significantly deficient. Deletions caused a defect in the adenos…	[482]
1175	AP2S1	Autophagy_DB; HAMdb	These data suggest that the AP-2/PICALM complex functions as an autophagic cargo receptor for the recognition and shipment of APP-CTF from the endocytic pathway to the LC3-marked autophagic degradation pathway. Adaptor protein 2 (AP2) is a well-characterized complex involved in clathrin-mediated endocytosis. It is heterotetrameric and consists of four subunits AP2A1, AP2B1, AP2M1, and AP2S1 (α, β…	[483]
1173	AP2M1	Autophagy_DB; HAMdb	Having established AP2 as a bridging molecule to mediate the interaction between LC3 and APP-CTF by IP, we next aimed to understand how the interaction of LC3 with AP2M1 and PICALM was affected by starvation-induced autophagy. HeLa cells were analyzed by IP experiments using anti-GFP antibody. The interaction between LC3 and AP2M1 as well as PICALM showed a significant increase triggered by starv…	[483]
163	AP2B1	Autophagy_DB; HAMdb	Here, we report the functional interaction between TBC1D5, ATG9, and AP2 complex. During autophagy, TBC1D5 dissociates from retromer and associates with ATG9 and active ULK1. Additionally, we show that ATG9 trafficking is regulated by AP2 and TBC1D5.	[284]
161	AP2A2	Autophagy_DB; HAMdb	Adaptor protein 2 (AP2) is a well-characterized complex involved in clathrin-mediated endocytosis. It is heterotetrameric and consists of four subunits AP2A1, AP2B1, AP2M1, and AP2S1 (α, β, μ, and σ).Our discovery of AP2 as another autophagy receptor, which selectively mediates the degradation of APP-CTF, further supports the notion of targeted elimination of unwanted components by autophagy.	[483]
130340	AP1S3	Autophagy_DB; HAMdb	AP1S3 Mutations Cause Skin Autoinflammation by Disrupting Keratinocyte Autophagy and Up-Regulating IL-36 Production.	[484]
8905	AP1S2	Autophagy_DB; HAMdb	Here, we show that three cytosolic YxxΦ motifs (in which x is any amino acid and Φ is an amino acid with a bulky hydrophobic side chain) are required for the lysosomal localization of SIDT2, and that SIDT2 interacts with adaptor protein complexes AP-1 and AP-2.Lysosomal targeting of SIDT2 via multiple YxxΦ motifs is required for SIDT2 function in the process of RNautophagy.(Adaptor protein comple…	[485]
1174	AP1S1	Autophagy_DB; HAMdb	The specificity of AP1–LC3 and AP1–Atg9 colocalization was verified by visualizing GFP–α-adaptin (a subunit of the AP2 complex) with Cherry–LC3 and GFP–α-adaptin with Cherry–Atg9. As a result, neither starvation nor rapamycin treatment caused colocalization of AP2 with LC3 or Atg9 in any of the cells (supplementary material Fig. S2).	[486]
10053	AP1M2	Autophagy_DB; HAMdb	Here, we show that three cytosolic YxxΦ motifs (in which x is any amino acid and Φ is an amino acid with a bulky hydrophobic side chain) are required for the lysosomal localization of SIDT2, and that SIDT2 interacts with adaptor protein complexes AP-1 and AP-2.Lysosomal targeting of SIDT2 via multiple YxxΦ motifs is required for SIDT2 function in the process of RNautophagy.(This gene encodes a su…	[485]
8907	AP1M1	Autophagy_DB; HAMdb	AP1 is essential for generation of autophagosomes from the trans-Golgi network.(The protein encoded by this gene is the medium chain of the trans-Golgi network clathrin-associated protein complex AP-1.)	[486]
8906	AP1G2	Autophagy_DB; HAMdb	Here, we show that three cytosolic YxxΦ motifs (in which x is any amino acid and Φ is an amino acid with a bulky hydrophobic side chain) are required for the lysosomal localization of SIDT2, and that SIDT2 interacts with adaptor protein complexes AP-1 and AP-2.Lysosomal targeting of SIDT2 via multiple YxxΦ motifs is required for SIDT2 function in the process of RNautophagy.(The protein encoded by…	[485]
162	AP1B1	Autophagy_DB; HAMdb	Here, we report the functional interaction between TBC1D5, ATG9, and AP2 complex. During autophagy, TBC1D5 dissociates from retromer and associates with ATG9 and active ULK1. Additionally, we show that ATG9 trafficking is regulated by AP2 and TBC1D5.	[284]
55435	AP1AR	Autophagy_DB; HAMdb
249	ALPL	Autophagy_DB; HAMdb	Therefore, the significant downregulation of mTOR gene expression that was associated with the decreased expression of osteoblast differentiation and function related genes (RUNX2 and ALPL) in the PBMCs of late postmenopausal OP women compared to healthy subjects was not surprising.Furthermore, the downregulation of mTOR is accompanied by increased autophagy in many cell types [19].	[487]
248	ALPI	Autophagy_DB; HAMdb
84335	AKT1S1	Autophagy_DB; HAMdb	Phosphorylation of S202/203 of AKT1S1 by PKM2 released AKT1S1 from raptor and facilitated its binding to 14-3-3, resulted in hormonal- and nutrient-signals independent activation of mTORC1 signaling and led accelerated oncogenic growth and autophagy inhibition in cancer cells.	[488]
3267	AGFG1	Autophagy_DB; HAMdb	A pool of VAMP7 located at the plasma membrane can be internalized via AGFG1/HRB (ArfGAP with FG repeats 1/Human immunodeficiency virus Rev-binding protein). VAMP7 interacts via its longin domain with AGFG1, which, in turn, interacts with the clathrin adaptor AP2 that is involved in clathrin-mediated endocytosis. Our data suggest that VAMP7 regulates autophagosome formation in an AGFG1- and longi…	[489]
80317	ZKSCAN3	THANATOS; HAMdb	Increased activity of ZKSCAN3 decreases autophagy.	[280]
80149	ZC3H12A	THANATOS; HAMdb	Increased activity of ZC3H12A increases autophagy.	[490]
10971	YWHAQ	THANATOS; HAMdb	Increased activity of YWHAQ increases autophagy of bone cancer cell lines,autophagy of sarcoma cell lines.	[331]
7514	XPO1	THANATOS; HAMdb	Increased activity of XPO1 increases autophagy of vascular endothelial cells.	[491]
7494	XBP1	THANATOS; HAMdb	Decreased activity of XBP1 increases autophagy.	[9],[201],[319],[492],[493]
11180	WDR6	THANATOS; HAMdb	Increased activity of WDR6 decreases autophagy.	[25]
100287171	WASHC1	THANATOS; HAMdb	Decreased activity of WASHC1 affects autophagy. Increased activity of WASHC1 decreases autophagy.	[494]
143187	VTI1A	THANATOS; HAMdb	Increased activity of VTI1A affects autophagy.	[414]
57617	VPS18	THANATOS; HAMdb	Decreased activity of VPS18 decreases autophagy.	[495]
23032	USP33	THANATOS; HAMdb	Increased activity of USP33 affects autophagy.	[298]
7351	UCP2	THANATOS; HAMdb	Decreased activity of UCP2 increases formation of autophagosomes.	[496]
23352	UBR4	THANATOS; HAMdb	Decreased activity of UBR4 affects autophagy. Decreased activity of UBR4 affects autophagy of fibroblast cell lines. Decreased activity of UBR4 increases accumulation of autophagic vacuoles.	[497]
29979	UBQLN1	THANATOS; HAMdb	Increased activity of UBQLN1 affects macroautophagy of cells.	[498]
85363	TRIM5	THANATOS; HAMdb	Increased activity of TRIM5 affects autophagy.	[499]
10206	TRIM13	THANATOS; HAMdb	Increased activity of TRIM13 increases macroautophagy of cells.	[500]
219931	TPCN2	THANATOS; HAMdb	Increased activity of TPCN2 affects autophagy.	[254],[305]
53373	TPCN1	THANATOS; HAMdb	Increased activity of TPCN1 increases autophagy.	[305]
94241	TP53INP1	THANATOS; HAMdb	Increased activity of TP53INP1 affects autophagic cell death. Increased activity of TP53INP1 increases autophagy.	[501],[502]
8795	TNFRSF10B	THANATOS; HAMdb	Decreased activity of TNFRSF10B increases autophagic cell death of breast cancer cell lines. Decreased activity of TNFRSF10B increases autophagic cell death of hepatoma cell lines. Decreased activity of TNFRSF10B increases autophagic cell death of colorectal cancer cell lines. Decreased activity of TNFRSF10B increases autophagic cell death of leukemia cell lines. Decreased activity of TNFRSF10B i…	[186]
7124	TNF	THANATOS; HAMdb	Increased activity of TNF affects macroautophagy of fibroblasts.	[249],[503]
9528	TMEM59	THANATOS; HAMdb	Increased activity of TMEM59 increases autophagy.	[504]
7009	TMBIM6	THANATOS; HAMdb	Decreased activity of TMBIM6 increases formation of autophagosomes.	[505]
54106	TLR9	THANATOS; HAMdb	Increased activity of TLR9 increases autophagy.	[506]
51284	TLR7	THANATOS; HAMdb	Increased activity of TLR7 increases autophagy of Cytoplasm,autophagy of macrophage cancer cell lines.	[190]
7100	TLR5	THANATOS; HAMdb	Increased activity of TLR5 increases autophagy of Cytoplasm,autophagy of macrophage cancer cell lines.	[190]
7099	TLR4	THANATOS; HAMdb	Decreased activity of TLR4 decreases autophagy of Cytoplasm,autophagy of macrophage cancer cell lines.	[190],[296],[507],[508]
7098	TLR3	THANATOS; HAMdb	Increased activity of TLR3 increases autophagy of Cytoplasm,autophagy of macrophage cancer cell lines.	[190]
7096	TLR1	THANATOS; HAMdb	Increased activity of TLR1 increases autophagy of Cytoplasm,autophagy of macrophage cancer cell lines.	[190]
7040	TGFB1	THANATOS; HAMdb	Increased activity of TGFB1 increases autophagy of hepatoma cell lines. Increased activity of TGFB1 increases autophagy of breast cancer cell lines. Increased activity of TGFB1 increases accumulation of autophagosomes.	[409]
7030	TFE3	THANATOS; HAMdb	Increased activity of TFE3 affects autophagy of cervical cancer cell lines,autophagy of mitochondria.	[82]
107080638	TBC1D7-LOC100130357	THANATOS; HAMdb	TBC1D7 knockdown results in increased mTORC1 signaling, delayed induction of autophagy, and enhanced cell growth under poor growth conditions.	[509]
79735	TBC1D17	THANATOS; HAMdb	Increased activity of TBC1D17 decreases autophagy of embryonic cell lines,autophagy of epithelial cell lines,autophagy of kidney cell lines.	[286]
83756	TAS1R3	THANATOS; HAMdb	Decreased activity of TAS1R3 increases autophagy of muscle. Decreased activity of TAS1R3 increases autophagy. Decreased activity of TAS1R3 increases autophagy of cells. Decreased activity of TAS1R3 increases autophagy of liver tissue.	[510]
257397	TAB3	THANATOS; HAMdb	Increased activity of TAB3 decreases autophagy.	[511]
23118	TAB2	THANATOS; HAMdb	Increased activity of TAB2 decreases autophagy.	[511]
258010	SVIP	THANATOS; HAMdb	Increased activity of SVIP increases autophagy.	[512]
6829	SUPT5H	THANATOS; HAMdb	Increased activity of SUPT5H increases macroautophagy of cells.	[25]
10273	STUB1	THANATOS; HAMdb	Increased activity of STUB1 affects chaperone-assisted selective autophagy.	[4]
6772	STAT1	THANATOS; HAMdb	Decreased activity of STAT1 decreases autophagy of cells.	[513]
6721	SREBF2	THANATOS; HAMdb	Decreased activity of SREBF2 decreases autophagy of nervous tissue cell lines.	[514]
6696	SPP1	THANATOS; HAMdb	Increased activity of SPP1 increases formation of autophagosomes.	[515]
6657	SOX2	THANATOS; HAMdb	Increased activity of SOX2 increases autophagy of colorectal cancer cell lines.	[269]
6622	SNCA	THANATOS; HAMdb	Unknown change in activity of SNCA increases accumulation of autophagic vacuoles.	[90],[377],[516],[517],[518],[519],[520]
4089	SMAD4	THANATOS; HAMdb	Decreased activity of SMAD4 decreases autophagy of hepatoma cell lines.	[409]
4087	SMAD2	THANATOS; HAMdb	Increased activity of SMAD2 decreases autophagy of embryonic cell lines,autophagy of endothelial cell lines. Decreased activity of SMAD2 increases autophagy of embryonic cell lines,autophagy of endothelial cell lines. Decreased activity of SMAD2 increases autophagy of vascular endothelial cells.	[521]
9197	SLC33A1	THANATOS; HAMdb	Decreased activity of SLC33A1 affects autophagy.	[522]
51548	SIRT6	THANATOS; HAMdb	Increased activity of SIRT6 increases autophagy of epithelial cell lines,autophagy of lung cell lines. Decreased activity of SIRT6 decreases autophagy of epithelial cell lines,autophagy of lung cell lines.	[523]
23235	SIK2	THANATOS; HAMdb	Decreased activity of SIK2 decreases fusion of autophagosomes.	[524]
6319	SCD	THANATOS; HAMdb	Increased activity of SCD increases autophagy of fibroblast cell lines.	[525]
6279	S100A8	THANATOS; HAMdb	Increased activity of S100A8 affects autophagy.	[526]
6262	RYR2	THANATOS; HAMdb	Decreased activity of RYR2 increases autophagy of heart.	[527]
6093	ROCK1	THANATOS; HAMdb	Increased activity of ROCK1 increases autophagy of neuroblastoma cell lines,macroautophagy of tumor cell lines.	[528],[529]
6048	RNF5	THANATOS; HAMdb	Increased activity of RNF5 decreases autophagy.	[530]
54922	RASIP1	THANATOS; HAMdb	Increased activity of RASIP1 decreases autophagy.	[25]
23551	RASD2	THANATOS; HAMdb	Decreased activity of RASD2 decreases autophagy of pheochromocytoma cell lines. Increased activity of RASD2 increases autophagy of pheochromocytoma cell lines. Increased activity of RASD2 increases autophagy of embryonic cell lines,autophagy of epithelial cell lines,autophagy of kidney cell lines.	[531]
10411	RAPGEF3	THANATOS; HAMdb	Increased activity of RAPGEF3 affects autophagy of cells.	[21]
57148	RALGAPB	THANATOS; HAMdb	Decreased activity of RALGAPB decreases autophagy of fibroblast cell lines.	[448]
5881	RAC3	THANATOS; HAMdb	Increased activity of RAC3 decreases autophagy of cervical cancer cell lines. Decreased activity of RAC3 increases autophagy of cervical cancer cell lines. Increased activity of RAC3 decreases autophagy of prostate cancer cell lines. Decreased activity of RAC3 increases autophagy of colorectal cancer cell lines. Decreased activity of RAC3 increases autophagy of breast cancer cell lines. Decreased…	[532]
10981	RAB32	THANATOS; HAMdb	A list of 47 significantly regulated genes representing 20% of the genes represented on the autophagy array was generated through statistical analysis of expression data by setting the cut-off value for the adjusted p-value to < 0.001 and the fold-change to 2.0 (log 2 FC >1.0 or <-1.0) (Table 1).	[2]
5768	QSOX1	THANATOS; HAMdb	Increased activity of QSOX1 decreases macroautophagy of cells.	[533]
26191	PTPN22	THANATOS; HAMdb	Increased activity of PTPN22 decreases autophagy.	[534]
5771	PTPN2	THANATOS; HAMdb	Here we describe setting up the first comprehensive human autophagy database (HADb, available at www.autophagy.lu) and the development of a companion Human Autophagy-dedicated cDNA Microarray which comprises 234 genes involved in or related to autophagy.	[2]
5663	PSEN1	THANATOS; HAMdb	Increased activity of PSEN1 affects autophagy.	[535]
5660	PSAP	THANATOS; HAMdb	Increased activity of PSAP affects autophagy.	[536]
5625	PRODH	THANATOS; HAMdb	Increased activity of LOC102724788/PRODH increases autophagy of neuroblastoma cell lines. Decreased activity of LOC102724788/PRODH decreases autophagy of neuroblastoma cell lines.	[537]
5621	PRNP	THANATOS; HAMdb	Increased activity of PRNP increases autophagy of neuroblastoma cell lines.	[538]
5591	PRKDC	THANATOS; HAMdb	Decreased activity of PRKDC increases autophagy of brain cancer cell lines.	[539]
5587	PRKD1	THANATOS; HAMdb	Increased activity of PRKD1 increases autophagy.	[410]
5468	PPARG	THANATOS; HAMdb	Decreased activity of PPARG increases autophagy of epithelial cells. [Decreased activity, increased activity] of PPARG [decreases, increases] autophagy of epithelial cells.	[540]
79156	PLEKHF1	THANATOS; HAMdb	Increased activity of PLEKHF1 increases autophagy.	[541]
5338	PLD2	THANATOS; HAMdb	Increased activity of PLD2 increases autophagy of Salmonella typhimurium SL1344.	[84]
5315	PKM	THANATOS; HAMdb	Increased activity of PKM increases autophagy of fibroblast cell lines.	[542]
79837	PIP4K2C	THANATOS; HAMdb	Increased activity of PIP4K2C affects autophagy.	[351]
8396	PIP4K2B	THANATOS; HAMdb	Increased activity of PIP4K2B affects autophagy.	[351]
5305	PIP4K2A	THANATOS; HAMdb	Increased activity of PIP4K2A affects autophagy.	[351]
11040	PIM2	THANATOS; HAMdb	Increased activity of PIM2 increases autophagy. Increased activity of PIM2 increases macroautophagy of cells.	[543]
5295	PIK3R1	THANATOS; HAMdb	Decreased activity of PIK3R1 decreases accumulation of autophagic vacuoles.	[396],[544]
5291	PIK3CB	THANATOS; HAMdb	Increased activity of PIK3CB increases autophagy.	[545]
5290	PIK3CA	THANATOS; HAMdb	Increased activity of PIK3CA increases accumulation of autophagic vacuoles.	[544],[546]
5286	PIK3C2A	THANATOS; HAMdb	Increased activity of PIK3C2A affects macroautophagy of cells.	[547]
5049	PAFAH1B2	THANATOS; HAMdb	Increased activity of PAFAH1B2 increases macroautophagy of cells.	[25]
10133	OPTN	THANATOS; HAMdb	Unknown change in activity of OPTN increases autophagy by retinal ganglion cells.	[548],[549]
26471	NUPR1	THANATOS; HAMdb	Decreased activity of NUPR1 decreases autophagy of fibroblast cell lines. Increased activity of NUPR1 increases autophagy of cancer cells.	[9],[250]
4843	NOS2	THANATOS; HAMdb	Increased activity of NOS2 affects formation of autophagosomes.	[550]
147945	NLRP4	THANATOS; HAMdb	Decreased activity of NLRP4 increases autophagy of cervical cancer cell lines. Decreased activity of NLRP4 increases autophagic cell death of cervical cancer cell lines. Increased activity of NLRP4 decreases maturation of autophagosomes. Decreased activity of NLRP4 increases autophagy of endothelial cells. Decreased activity of NLRP4 increases autophagic cell death of endothelial cells.	[551]
10825	NEU3	THANATOS; HAMdb	Decreased activity of NEU3 decreases autophagy of carcinoma cell lines,autophagy of kidney cancer cell lines.	[552]
10397	NDRG1	THANATOS; HAMdb	Increased activity of NDRG1 decreases autophagy of pancreatic cancer cell lines. Increased activity of NDRG1 decreases formation of autophagosomes.	[553]
112939	NACC1	THANATOS; HAMdb	Decreased activity of NACC1 decreases autophagy of tumor cell lines.	[554]
8897	MTMR3	THANATOS; HAMdb	Decreased activity of MTMR3 affects formation of autophagosomes. Increased activity of MTMR3 decreases autophagy of carcinoma cell lines,autophagy of lung cancer cell lines.	[314],[555]
92140	MTDH	THANATOS; HAMdb	Increased activity of MTDH increases autophagy.	[556]
4286	MITF	THANATOS; HAMdb	Increased activity of MITF affects autophagy of cervical cancer cell lines,autophagy of mitochondria.	[82]
4233	MET	THANATOS; HAMdb	Increased activity of MET increases assembly of autophagosomes.	[557]
4193	MDM2	THANATOS; HAMdb	Decreased activity of MDM2 decreases autophagy of bone cancer cell lines,autophagy of sarcoma cell lines. Decreased activity of MDM2 decreases autophagy of colorectal cancer cell lines. Decreased activity of MDM2 decreases autophagy of cervical cancer cell lines.	[50]
55283	MCOLN3	THANATOS; HAMdb	Increased activity of MCOLN3 decreases maturation of autophagosomes.	[558]
57192	MCOLN1	THANATOS; HAMdb	Decreased activity of MCOLN1 decreases autophagy of cervical cancer cell lines.	[559]
4170	MCL1	THANATOS; HAMdb	Decreased activity of MCL1 decreases autophagy of heart.	[560],[561],[562]
4137	MAPT	THANATOS; HAMdb	Increased activity of MAPT affects autophagy.	[563]
5602	MAPK10	THANATOS; HAMdb	Here we describe setting up the first comprehensive human autophagy database (HADb, available at www.autophagy.lu) and the development of a companion Human Autophagy-dedicated cDNA Microarray which comprises 234 genes involved in or related to autophagy.	[2]
6885	MAP3K7	THANATOS; HAMdb	Decreased activity of Map3k7 decreases autophagy of fibroblasts.	[29],[339]
55201	MAP1S	THANATOS; HAMdb	Increased activity of MAP1S affects autophagy. Decreased activity of MAP1S affects autophagy. Decreased activity of MAP1S increases accumulation of autophagosomes.	[564]
11178	LZTS1	THANATOS; HAMdb	Increased activity of LZTS1 decreases macroautophagy of cells.	[25]
120892	LRRK2	THANATOS; HAMdb	Increased activity of LRRK2 decreases macroautophagy of cells.	[305],[565],[566],[567]
3954	LETM1	THANATOS; HAMdb	Decreased activity of LETM1 increases autophagy of cervical cancer cell lines.	[568]
3953	LEPR	THANATOS; HAMdb	Increased activity of LEPR decreases autophagy.	[569]
3952	LEP	THANATOS; HAMdb	Increased activity of LEP decreases autophagy.	[569]
23367	LARP1	THANATOS; HAMdb	Increased activity of LARP1 increases macroautophagy of cells.	[25]
55353	LAPTM4B	THANATOS; HAMdb	Increased activity of LAPTM4B increases autophagy of breast cancer cell lines.	[156]
27074	LAMP3	THANATOS; HAMdb	Increased activity of LAMP3 affects autophagy.	[570]
3834	KIF25	THANATOS; HAMdb	Increased activity of KIF25 decreases autophagy.	[25]
3791	KDR	THANATOS; HAMdb	Increased activity of KDR increases macroautophagy of cells.	[571]
84148	KAT8	THANATOS; HAMdb	Increased activity of KAT8 affects autophagy.	[572]
3569	IL6	THANATOS; HAMdb	Increased activity of IL6 increases autophagy of pancreatic cancer cell lines.	[208],[321],[573]
3558	IL2	THANATOS; HAMdb	Increased activity of IL2 increases autophagy of liver tissue.	[574]
3553	IL1B	THANATOS; HAMdb	Increased activity of IL1B increases autophagy of macrophages.	[199],[575]
3605	IL17A	THANATOS; HAMdb	Decreased activity of IL17A increases autophagy. Increased activity of IL17A decreases autophagy of lung cell lines. Decreased activity of IL17A increases autophagic cell death.	[576]
8517	IKBKG	THANATOS; HAMdb	Unknown change in activity of IKBKG increases autophagy of fibroblast cell lines. Unknown change in activity of IKBKG increases autophagy of cervical cancer cell lines. Decreased activity of IKBKG decreases autophagy of fibroblasts. Decreased activity of IKBKG decreases autophagy of cervical cancer cell lines.	[29],[50],[339]
3480	IGF1R	THANATOS; HAMdb	Decreased activity of IGF1R decreases accumulation of autophagic vacuoles.	[577]
3479	IGF1	THANATOS; HAMdb	Increased activity of IGF1 increases accumulation of autophagic vacuoles.	[544]
3459	IFNGR1	THANATOS; HAMdb	Decreased activity of IFNGR1 decreases autophagy of cells.	[513]
23463	ICMT	THANATOS; HAMdb	Decreased activity of ICMT increases autophagy of cervical cancer cell lines. Decreased activity of ICMT increases autophagy of prostate cancer cell lines.	[532]
3339	HSPG2	THANATOS; HAMdb	Increased activity of HSPG2 increases autophagy of vascular endothelial cells. Increased activity of HSPG2 increases autophagy of endothelial cell lines.	[578]
3320	HSP90AA1	THANATOS; HAMdb	Increased activity of HSP90AA1 affects chaperone mediated autophagy.	[136]
3297	HSF1	THANATOS; HAMdb	Decreased activity of HSF1 decreases autophagy of breast cancer cell lines.	[579]
3162	HMOX1	THANATOS; HAMdb	Increased activity of HMOX1 decreases macroautophagy of cells. Increased activity of HMOX1 increases macroautophagy of cells.	[580]
3146	HMGB1	THANATOS; HAMdb	Increased activity of HMGB1 affects autophagy. Unknown change in activity of HMGB1 increases autophagy of fibroblast cell lines.	[581],[582]
3066	HDAC2	THANATOS; HAMdb	Increased activity of HDAC2 increases formation of autophagosomes.	[399]
83933	HDAC10	THANATOS; HAMdb	Decreased activity of HDAC10 increases accumulation of autophagosomes.	[583]
2932	GSK3B	THANATOS; HAMdb	Decreased activity of GSK3B decreases autophagy of fibroblast cell lines,autophagy of kidney cell lines. Decreased activity of GSK3B decreases autophagy of fibroblasts.	[53],[114],[584]
2861	GPR37	THANATOS; HAMdb	Increased activity of GPR37 increases autophagy of embryonic cell lines,autophagy of epithelial cell lines,autophagy of kidney cell lines.	[585]
2801	GOLGA2	THANATOS; HAMdb	Increased activity of GOLGA2 decreases autophagy.	[586]
51738	GHRL	THANATOS; HAMdb	Increased activity of GHRL decreases autophagy of brain cancer cell lines.	[165]
2626	GATA4	THANATOS; HAMdb	Increased activity of GATA4 decreases autophagy. Decreased activity of GATA4 increases autophagy of cardiomyocytes. Increased activity of GATA4 decreases autophagy of cardiomyocytes.	[587]
2335	FN1	THANATOS; HAMdb	Increased activity of FN1 increases autophagy of fibroblast cell lines.	[588]
201163	FLCN	THANATOS; HAMdb	Increased activity of FLCN increases autophagy.	[303]
84961	FBXL20	THANATOS; HAMdb	Decreased activity of FBXL20 increases autophagy of brain cancer cell lines.	[165]
25827	FBXL2	THANATOS; HAMdb	Increased activity of FBXL2 affects autophagy.	[589]
2048	EPHB2	THANATOS; HAMdb	Increased activity of EPHB2 increases autophagy of embryonic cell lines,autophagy of epithelial cell lines,autophagy of kidney cell lines.	[590]
2033	EP300	THANATOS; HAMdb	Decreased activity of EP300 increases autophagy of muscle cells.	[47],[165],[591],[592],[593]
2022	ENG	THANATOS; HAMdb	Decreased activity of ENG decreases autophagy of vascular endothelial cells. Decreased activity of ENG decreases autophagy of embryonic cell lines,autophagy of endothelial cell lines.	[521]
1982	EIF4G2	THANATOS; HAMdb	Increased activity of EIF4G2 decreases autophagy.	[404]
1846	DUSP4	THANATOS; HAMdb	Increased activity of DUSP4 decreases autophagy by muscle cell lines. Increased activity of DUSP4 decreases autophagy of heart.	[594]
23405	DICER1	THANATOS; HAMdb	Decreased activity of DICER1 decreases autophagy of leukemia cell lines. Decreased activity of DICER1 decreases autophagy of cancer cells.	[595],[596]
1634	DCN	THANATOS; HAMdb	Increased activity of DCN increases autophagy. Increased activity of DCN increases macroautophagy of cells.	[571],[597]
1613	DAPK3	THANATOS; HAMdb	Increased activity of DAPK3 affects autophagy.	[408]
1611	DAP	THANATOS; HAMdb	Increased activity of DAP decreases autophagy.	[598]
51339	DACT1	THANATOS; HAMdb	Increased activity of DACT1 increases autophagy of fibroblast cell lines.	[45]
1536	CYBB	THANATOS; HAMdb	Decreased activity of CYBB decreases accumulation of autophagosomes.	[599]
1528	CYB5A	THANATOS; HAMdb	Increased activity of CYB5A increases autophagy of endoplasmic reticulum.	[175]
2833	CXCR3	THANATOS; HAMdb	Increased activity of CXCR3 decreases autophagy of breast cancer cell lines.	[600]
1499	CTNNB1	THANATOS; HAMdb	Unknown change in activity of CTNNB1 decreases formation of autophagosomes.	[601]
9377	COX5A	THANATOS; HAMdb	Decreased activity of COX5A increases autophagy of brain cancer cell lines.	[165]
22818	COPZ1	THANATOS; HAMdb	Decreased activity of COPZ1 decreases autophagy of prostate cancer cell lines.	[602]
493856	CISD2	THANATOS; HAMdb	Increased activity of CISD2 affects autophagy of mitochondria.	[8],[193],[603],[604]
55847	CISD1	THANATOS; HAMdb	Decreased activity of CISD1 increases autophagy of breast cancer cell lines.	[604]
57650	CIP2A	THANATOS; HAMdb	Increased activity of KIAA1524 decreases autophagy of breast cancer cell lines.	[605]
1111	CHEK1	THANATOS; HAMdb	Decreased activity of CHEK1 increases autophagy of colorectal cancer cell lines.	[104]
1051	CEBPB	THANATOS; HAMdb	Increased activity of CEBPB increases autophagy of breast cancer cell lines.	[606]
1032	CDKN2D	THANATOS; HAMdb	Increased activity of CDKN2D affects autophagic cell death.	[165],[607]
952	CD38	THANATOS; HAMdb	Decreased activity of CD38 increases accumulation of autophagosomes.	[608]
595	CCND1	THANATOS; HAMdb	Decreased activity of CCND1 increases autophagy of endothelial cell lines.	[609]
842	CASP9	THANATOS; HAMdb	Decreased activity of CASP9 decreases formation of autophagosomes.	[610]
835	CASP2	THANATOS; HAMdb	Decreased activity of CASP2 increases autophagy of cortical neurons.	[611]
203228	C9orf72	THANATOS; HAMdb	Increased activity of C9orf72 affects autophagy.	[612]
684	BST2	THANATOS; HAMdb	Increased activity of BST2 increases autophagy of cervical cancer cell lines. Decreased activity of BST2 decreases autophagy of cervical cancer cell lines.	[613]
672	BRCA1	THANATOS; HAMdb	Increased activity of BRCA1 decreases autophagy of breast cancer cell lines.	[614],[615]
666	BOK	THANATOS; HAMdb	Increased activity of BOK affects autophagy.	[561]
90427	BMF	THANATOS; HAMdb	Decreased activity of BMF increases autophagy of fibroblasts. Decreased activity of BMF increases autophagy of epithelial cells.	[616]
329	BIRC2	THANATOS; HAMdb	Decreased activity of BIRC2 decreases autophagy of endothelial cells.	[617]
10018	BCL2L11	THANATOS; HAMdb	Increased activity of BCL2L11 decreases autophagy of cervical cancer cell lines. Unknown change in activity of BCL2L11 decreases autophagy of cervical cancer cell lines. Unknown change in activity of BCL2L11 affects autophagy of cervical cancer cell lines.	[200],[618]
27113	BBC3	THANATOS; HAMdb	Increased activity of BBC3 increases autophagy of cervical cancer cell lines. Increased activity of BBC3 increases autophagy of bone cancer cell lines,autophagy of sarcoma cell lines.	[10],[619]
572	BAD	THANATOS; HAMdb	Increased activity of BAD increases autophagy.	[172]
6790	AURKA	THANATOS; HAMdb	Decreased activity of AURKA increases autophagic cell death.	[620]
23400	ATP13A2	THANATOS; HAMdb	Decreased activity of ATP13A2 affects autophagy.	[621]
472	ATM	THANATOS; HAMdb	Decreased activity of ATM affects autophagy.	[30],[47]
351	APP	THANATOS; HAMdb	Increased activity of APP increases autophagy of brain cancer cell lines.	[165],[622],[623]
80830	APOL6	THANATOS; HAMdb	Increased activity of APOL6 increases autophagy.	[624]
310	ANXA7	THANATOS; HAMdb	Increased activity of ANXA7 affects autophagy.	[393]
267	AMFR	THANATOS; HAMdb	Increased activity of AMFR increases autophagy of mitochondria. Decreased activity of AMFR decreases autophagy of mitochondria.	[625]
213	ALB	THANATOS; HAMdb	Increased activity of ALB decreases autophagy of pancreatic cancer cell lines.	[626]
10000	AKT3	THANATOS; HAMdb	Decreased activity of AKT3 increases autophagy of brain cancer cell lines. Decreased activity of AKT3 increases autophagy of prostate cancer cell lines.	[346],[347],[491]
186	AGTR2	THANATOS; HAMdb	Increased activity of AGTR2 decreases autophagy of cardiomyocytes.	[627]
183	AGT	THANATOS; HAMdb	Increased activity of AGT increases autophagy of cardiomyocytes.	[202],[627],[628]
177	AGER	THANATOS; HAMdb	Decreased activity of AGER decreases autophagy of pancreatic cancer cell lines.	[321],[629],[630]
9370	ADIPOQ	THANATOS; HAMdb	Increased activity of ADIPOQ decreases autophagy of ventricular myocytes. Decreased activity of ADIPOQ increases autophagy of cardiomyocytes.	[628]
27	ABL2	THANATOS; HAMdb	Increased activity of ABL2 affects autophagy.	[350]
51099	ABHD5	THANATOS; HAMdb	Increased activity of ABHD5 increases autophagy of cells,autophagy of mitochondria. Increased activity of ABHD5 increases autophagy by muscle cell lines.	[631]
10490	VTI1B	THANATOS; HAMdb	Decreased activity of VTI1B increases accumulation of autophagic vacuoles.	[632]
7415	VCP	THANATOS; HAMdb	Increased activity of VCP affects autophagy.	[633],[634]
1432	MAPK14	THANATOS; HAMdb	Increased activity of MAPK14 decreases autophagy of embryonic cell lines,autophagy of epithelial cell lines,autophagy of kidney cell lines.	[39],[623],[635],[636]
51024	FIS1	THANATOS; HAMdb	Increased activity of FIS1 affects autophagy of mitochondria.	[637]
9538	EI24	THANATOS; HAMdb	Increased activity of EI24 affects autophagy.	[638]
441925	BECN2	THANATOS; HAMdb	Increased activity of Becn2 affects autophagy. Decreased activity of Becn2 affects autophagy. Decreased activity of Becn2 decreases autophagy of fibroblast cell lines.	[205]
208	AKT2	THANATOS; HAMdb	Decreased activity of AKT2 increases autophagy of brain cancer cell lines. Decreased activity of AKT2 increases autophagy of prostate cancer cell lines.	[346],[347]
9100	USP10	HADB; HAMdb	Increased activity of USP10 affects autophagy.	[639]
286319	TUSC1	HADB; HAMdb	Here we describe setting up the first comprehensive human autophagy database (HADb, available at www.autophagy.lu) and the development of a companion Human Autophagy-dedicated cDNA Microarray which comprises 234 genes involved in or related to autophagy.	[2]
6767	ST13	HADB; HAMdb	Here we describe setting up the first comprehensive human autophagy database (HADb, available at www.autophagy.lu) and the development of a companion Human Autophagy-dedicated cDNA Microarray which comprises 234 genes involved in or related to autophagy.	[2]
53917	RAB24	HADB; HAMdb	we have found Rab24 as a component of the endosome-lysosome degradative pathway. Rab24 is an atypical protein of the Rab GTPase family, which has been attributed a function in vesicle trafficking and autophagosome maturation.	[2],[640]
5753	PTK6	HADB; HAMdb	Brk suppression increased the rate of cell death, as compared with controls, and this cell death program exhibited characteristics of autophagy but not of apoptosis.	[2],[641]
5195	PEX14	HADB; HAMdb	ECIs were majorly composed of sequestosome 1/P62, neighbor of BRCA1 gene 1 (NBR1), PEX14, and CATALASE1 (CAT1). Further, transmission electron microscopy analysis revealed that ECIs were aggregates of proteinaceous material and peroxisomes. These results confirmed that ECIs in RCCs were the products of autophagy defects. The presence of ECIs was correlated with high Fuhrman grade components of RC…	[2],[642]
27043	PELP1	HADB; HAMdb	we examined the ability of resveratrol to induce autophagy in a variety of human cancer cell lines. We found that resveratrol-induced autophagy is accompanied by colocalization of proline-, glutamic acid-, and leucine-rich protein-1 (PELP1) with the green fluorescent protein-microtubule-associated protein 1 light chain 3 (GFP-LC3) in autophagosomes. In addition, we found that hepatocyte growth fa…	[2],[643]
5034	P4HB	HADB; HAMdb	A list of 47 significantly regulated genes representing 20% of the genes represented on the autophagy array was generated through statistical analysis of expression data by setting the cut-off value for the adjusted p-value to < 0.001 and the fold-change to 2.0 (log 2 FC >1.0 or <-1.0) (Table 1).	[2]
10718	NRG3	HADB; HAMdb	A list of 47 significantly regulated genes representing 20% of the genes represented on the autophagy array was generated through statistical analysis of expression data by setting the cut-off value for the adjusted p-value to < 0.001 and the fold-change to 2.0 (log 2 FC >1.0 or <-1.0) (Table 1).	[2]
9542	NRG2	HADB; HAMdb	Here we describe setting up the first comprehensive human autophagy database (HADb, available at www.autophagy.lu) and the development of a companion Human Autophagy-dedicated cDNA Microarray which comprises 234 genes involved in or related to autophagy.	[2]
4864	NPC1	HADB; HAMdb	Increased activity of NPC1 decreases macroautophagy of cells.	[184],[563]
159296	NKX2-3	HADB; HAMdb	Here we describe setting up the first comprehensive human autophagy database (HADb, available at www.autophagy.lu) and the development of a companion Human Autophagy-dedicated cDNA Microarray which comprises 234 genes involved in or related to autophagy.	[2]
10787	NCKAP1	HADB; HAMdb	Here we describe setting up the first comprehensive human autophagy database (HADb, available at www.autophagy.lu) and the development of a companion Human Autophagy-dedicated cDNA Microarray which comprises 234 genes involved in or related to autophagy.	[2]
92345	NAF1	HADB; HAMdb	Increased activity of NAF1 decreases autophagy of lung cancer cell lines.	[193]
51360	MBTPS2	HADB; HAMdb	The UPR additionally includes a branch in which membrane-bound transcription factors, exemplified by ATF6, undergo intramembrane-proteolysis by the sequential action of site-1 (MBTPS1/S1P) and site-2 proteases (MBTPS2/S2P) and release of the cytoplasmic domain as an active transcription factor. Such regulation is shared with a family of CREB3-related transcription factors and sterol regulatory el…	[2],[644]
54800	KLHL24	HADB; HAMdb	Here we describe setting up the first comprehensive human autophagy database (HADb, available at www.autophagy.lu) and the development of a companion Human Autophagy-dedicated cDNA Microarray which comprises 234 genes involved in or related to autophagy.	[2]
3655	ITGA6	HADB; HAMdb	Here we describe setting up the first comprehensive human autophagy database (HADb, available at www.autophagy.lu) and the development of a companion Human Autophagy-dedicated cDNA Microarray which comprises 234 genes involved in or related to autophagy.	[2]
9641	IKBKE	HADB; HAMdb	Interestingly, different oncogenic pathways typically involved in breast cancer, namely ERBB2 and PI3K-AKT-MTOR, also rely on IKBKE to control this process. Ultimately, we show that IKBKE-dependent autophagy is necessary for breast cancer cell proliferation, suggesting an important supporting role for this oncogene and autophagy in these tumors.	[2],[456]
9146	HGS	HADB; HAMdb	Increased activity of HGS affects macroautophagy of cells.	[412]
2281	FKBP1B	HADB; HAMdb	Here we describe setting up the first comprehensive human autophagy database (HADb, available at www.autophagy.lu) and the development of a companion Human Autophagy-dedicated cDNA Microarray which comprises 234 genes involved in or related to autophagy.	[2]
30001	ERO1A	HADB; HAMdb	A list of 47 significantly regulated genes representing 20% of the genes represented on the autophagy array was generated through statistical analysis of expression data by setting the cut-off value for the adjusted p-value to < 0.001 and the fold-change to 2.0 (log 2 FC >1.0 or <-1.0) (Table 1).	[2]
29904	EEF2K	HADB; HAMdb	Decreased activity of EEF2K decreases autophagy of brain cancer cell lines.	[645]
4189	DNAJB9	HADB; HAMdb	Retinol treatment significantly increased the mRNA expression of endoplasmic reticulum (ER) stress factors (heme oxygenase 1 (HMOX1), CCAAT/enhancer-binding protein homologous protein (CHOP), 78 kDa glucose-regulated protein (GRP78), and DnaJ (Hsp40) homolog, subfamily B, member 9 (DNAJB9)). Furthermore, the number of cells in the G0/G1 phase was increased, while the number of cells in the S phas…	[2],[646]
3337	DNAJB1	HADB; HAMdb	We found that DNAJB1, an autophagy-associated protein, was the only candidate exhibiting differential expression in both screens. We confirmed the candidacy of DNAJB1 through chromatin immunoprecipitation and luciferase assays while knockdown of DNAJB1 in human lens epithelial cells resulted in a mitotic arrest. Subsequently, we targeted dnajb1a in zebrafish through injection of a splice-blocking…	[2],[647]
6376	CX3CL1	HADB; HAMdb	After treatment with the autophagy inducer Tat-Beclin 1, CX3CL1 expression on neurons was further reduced; Iba-1 and NF-κB expression was increased; TNF-α, IL-6, IL-1β, and PGE2 levels were enhanced; and cerebral edema was aggravated. Our study suggests that ischemia-induced neuronal autophagy facilitates microglial inflammatory injury after ischemic stroke, and the efficacy of this process may b…	[2],[648]
729230	CCR2	HADB; HAMdb	In vivo, impaired autophagy in the eye promotes photoreceptor and RPE degeneration and recruitment of inflammasome-activated macrophages. The degenerative tissue environment drives an enhanced pro-angiogenic response, demonstrated by increased size of laser-induced choroidal neovascularization (CNV) lesions. The contribution of macrophages was confirmed by depletion of CCR2(+) monocytes, which at…	[2],[649]
821	CANX	HADB; HAMdb	A list of 47 significantly regulated genes representing 20% of the genes represented on the autophagy array was generated through statistical analysis of expression data by setting the cut-off value for the adjusted p-value to < 0.001 and the fold-change to 2.0 (log 2 FC >1.0 or <-1.0) (Table 1).	[2]
662	BNIP1	HADB; HAMdb	However, the apoptogenic chemical staurosporine failed to modulate the expression of BNIPs, which is in contrast to the marked induction of all BNIPs by glucose-oxygen deprivation. Finally, neonatal nerve axotomy, which triggers apoptosis in motoneurons, selectively enhanced BNIP3 mRNA expression. Collectively, these results suggest that the expression of BNIPs is differentially regulated dependi…	[2],[650]
581	BAX	HADB; HAMdb	Increased activity of BAX increases autophagy of cervical cancer cell lines. Increased activity of BAX increases autophagy of bone cancer cell lines,autophagy of sarcoma cell lines.	[10],[191],[619]
471	ATIC	HADB; HAMdb	AITC induces autophagy in RV1 and PC3 cells, judging from the increased level of LC3-II protein in a dose- and time-dependent manner,increased beclin-1 expression was detected in AITC-treated cells, and inhibition of AITC-induced beclin-1 attanuated autophagy induction, indicating that AITC-induced autophagy occurs through upregulating beclin-1.	[2],[651]
411	ARSB	HADB; HAMdb	Increased activity of ARSB affects autophagy.	[652]
410	ARSA	HADB; HAMdb	Increased activity of ARSA affects autophagy.	[652]
151112	ZSWIM2	THANATOS
100125288	ZGLP1	THANATOS
23503	ZFYVE26	THANATOS	These findings indicate that ZFYVE26 is a key determinant of autophagosome maturation, which is impaired when the protein is defective or absent.	[653]
7538	ZFP36	THANATOS	In addition, a second cell population was found to transiently express zfp36, but not mpo, along the fusing neural folds and may correspond to cells undergoing autophagy during neural tube closure.	[654]
7528	YY1	THANATOS	We found that YY1 knockdown inhibited cell viability and autophagy flux through downregulating SQSTM1 (sequestosome 1).	[655]
7534	YWHAZ	THANATOS	Anticancer effect of YWHAZ silencing via inducing apoptosis and autophagy in gastric cancer cells.	[656]
331	XIAP	THANATOS	Although embelin sensitized KK to cisplatin through XIAP down-regulation, it induced autophagy. However, PXD increased cisplatin sensitivity through XIAP down-regulation and autophagy inhibition. Expression of Atg7, Atg12, and Beclin 1 was decreased after PXD treatment.	[657]
7498	XDH	THANATOS	Xanthine oxidase (XO) activity was determined as another source of ROS production. Furthermore, we studied the anti-apoptotic protein indicator Bcl-2 and the apoptotic protein indicators Bax, Bad, ubiquitin and caspase, as well as indexes of autophagy (LC3B II/LC3B I and SQSTM1/p62) in the liver and the heart to identify possible relationships between oxidative stress and cell death.	[658]
54739	XAF1	THANATOS	Our results document that adeno-XAF1 induces autophagy through upregulation of Beclin 1 expression and inhibition of Akt/p70S6K pathway, and reveal a new mechanism of XAF1 tumor suppression.	[659]
51741	WWOX	THANATOS	When WWOX was knocked down in SCC-15, MTX-induced mTOR signaling and autophagy inhibition were blocked.	[660]
7486	WRN	THANATOS	Transient overexpression of Werner protein rescues starvation induced autophagy in Werner syndrome cells.	[661]
7474	WNT5A	THANATOS	Moreover, autophagy-deficient cells exhibit reduced levels of MMP2 and WNT5A.	[662]
89780	WNT3A	THANATOS	Intriguingly, Wnt3a, a Wnt/β-catenin signalling ligand, significantly inhibited autophagy, with decreased autophagy rates and autophagic flux.	[663]
7471	WNT1	THANATOS	Hypoxic macrophages impair autophagy in epithelial cells through Wnt1: relevance in IBD.	[664]
116143	WDR92	THANATOS
9525	VPS4B	THANATOS	CHMP2B, linked genetically to frontotemporal dementia (FTD) and AD [23, 24], directly interacts with and recruits the VPS4 AAA–ATPase complex that disassembles ESCRT-III, and genome-wide association studies for late onset AD identified an association with VPS4B [25]. CHMP2B-positive GVDs were reported to colocalize to a greater extent with the late endosomal/lysosomal marker LAMP1 than to the lys…	[665]
55737	VPS35	THANATOS	Thus, the autophagy inhibition observed with the VPS35 D620N mutation and concomitant WASH dysfunction is a disease-relevant phenotype, and could contribute to PD etiology.	[666]
203547	VMA21	THANATOS	We now show that the severest VMA21 mutation, c.164-6t>g, does result in XMEA-typical pathology with autophagic vacuolar changes outside skeletal muscle, namely in the heart.	[667]
7428	VHL	THANATOS	VHL-regulated MiR-204 suppresses tumor growth through inhibition of LC3B-mediated autophagy in renal clear cell carcinoma.	[668]
7424	VEGFC	THANATOS	Autophagy control by the VEGF-C/NRP-2 axis in cancer and its implication for treatment resistance.	[669]
80124	VCPIP1	THANATOS	VCPIP1 binds VCP/p97 and NSFL1C/p47, a complex important in the ubiquitin-proteasome system and autophagosome maturation in mammals.	[670]
7411	VBP1	THANATOS	VBP1 facilitates proteasome and autophagy-mediated degradation of MutS homologue hMSH4.	[671]
6844	VAMP2	THANATOS	CALM influences autophagy by regulating the endocytosis of SNAREs, such as VAMP2, VAMP3 and VAMP8, which have diverse effects on different stages of the autophagy pathway, from autophagosome formation to autophagosome degradation.	[672]
55697	VAC14	THANATOS	Vac14 overexpressing cells showed elevated levels of these marker proteins, arguing for a defect in autophagosomal maturation processes without changes in the endogenous apoptosis level	[673]
7402	UTRN	THANATOS	Drp1-associated mitochondrial dysfunction and mitochondrial autophagy: a novel mechanism in triptolide-induced hepatotoxicity.	[674]
9101	USP8	THANATOS	Taken together, these results identified USP8 as a crucial and bona fide deubiquitinating enzyme involved in autophagy-mediated degradation of Cx43.	[675]
57602	USP36	THANATOS	Importantly, USP36 function in p62-dependent selective autophagy is conserved in human cells.	[676]
23326	USP22	THANATOS	Further investigation using a human pancreatic cancer cell (Panc‑1) identified that the overexpression of USP22 increased the processing of LC3 into the active form LC3‑II and the number of autophagosomes, thus leading to enhanced autophagy.	[677]
9958	USP15	THANATOS	Here, we show that ubiquitin-specific protease 15 (USP15), a deubiquitinating enzyme (DUB) widely expressed in brain and other organs, opposes Parkin-mediated mitophagy, while a panel of other DUBs and a catalytically inactive version of USP15 do not. Moreover, knockdown of USP15 rescues the mitophagy defect of PD patient fibroblasts with PARK2 mutations and decreased Parkin levels.	[678]
29128	UHRF1	THANATOS
7357	UGCG	THANATOS	Glucosylceramide synthase protects glioblastoma cells against autophagic and apoptotic death induced by temozolomide and Paclitaxel.	[679]
7352	UCP3	THANATOS	Hypoxic induction of UCP3 in the growth plate: UCP3 suppresses chondrocyte autophagy.	[680]
7350	UCP1	THANATOS	Mitophagy controls beige adipocyte maintenance through a Parkin-dependent and UCP1-independent mechanism.	[681]
7345	UCHL1	THANATOS	cPKCγ-mediated down-regulation of UCHL1 alleviates ischaemic neuronal injuries by decreasing autophagy via ERK-mTOR pathway.	[682]
56893	UBQLN4	THANATOS	We now show that Ubqln4 mediates the interaction between Ubqln1 and the autophagy machinery by recruiting Ubqln1 to LC3. This targeting of Ubqln1 to autophagosomes requires the Ubqln4 UBL domain and the Ubqln1 UBA domain.	[683]
29978	UBQLN2	THANATOS	Overexpression of mutant human UBQLN2 in rodents causes the accumulation of autophagy substrates and proteasomal components	[684]
7320	UBE2B	THANATOS	RAD6 promotes homologous recombination repair by activating the autophagy-mediated degradation of heterochromatin protein HP1.	[685]
9039	UBA3	THANATOS	Lysosome-autophagy pathway but not proteasome pathway was responsible for the degradation of UBA3.	[686]
7317	UBA1	THANATOS	Rather, Uba1, the E1 enzyme used in ubiquitylation, is required for autophagy and reduction of cell size.	[687]
10628	TXNIP	THANATOS	These results suggested that TXNIP overexpression can significantly promote INS-1 cell autophagy. Meanwhile, cleaved caspase 3/caspase 3 ratio and the number of apoptotic cells were significantly increased in Ad-TXNIP-eGFP group. The inhibitor of autophagy, 3-MA, reduced TXNIP overexpression-induced apoptosis in INS-1 cells.	[688]
84817	TXNDC17	THANATOS	TXNDC17 promotes paclitaxel resistance via inducing autophagy in ovarian cancer	[689],[690]
7295	TXN	THANATOS	Thioredoxin (Trx) and thioredoxin reductase (TrxR) provide a coupled redox system, which serves key roles in maintaining redox reactions in biosynthetic pathways and controlling redox homeostasis in cells. Targeting TrxR resulted in the production of ROS, the inhibition of autophagy and the induction of lesions in the mitochondrial membranes in liver cancer cells.	[691]
7276	TTR	THANATOS	Curcumin could reduce the monomer of TTR with Tyr114Cys mutation via autophagy in cell model of familial amyloid polyneuropathy.	[692],[693]
9675	TTI1	THANATOS	Tti1 constitutively interacts with mTOR in both mTORC1 and mTORC2. Knockdown of Tti1 suppresses phosphorylation of both mTORC1 substrates (S6K1 and 4E-BP1) and an mTORC2 substrate (Akt) and also induces autophagy.	[694]
7442	TRPV1	THANATOS	The TRPV1 ion channel regulates thymocyte differentiation by modulating autophagy and proteasome activity.	[695]
79054	TRPM8	THANATOS	Given the localization of TRPM8 on ER, it would be interesting to study the possible autophagy regulation by TRPM8-mediated Ca2+ release from the ER. The potential mechanisms could be the same as for IP3 receptor.	[696]
80036	TRPM3	THANATOS	In clear cell renal cell carcinoma (ccRCC), oncogenic autophagy dependent on microtubule-associated protein 1 light chain 3 α and β (LC3A and LC3B) is stimulated by activity of the transient receptor potential melastatin 3 (TRPM3) channel through multiple complementary mechanisms.	[697]
7226	TRPM2	THANATOS	Nitration of TRPM2 as a Molecular Switch Induces Autophagy During Brain Pericyte Injury.	[698]
7223	TRPC4	THANATOS	Novel role for TRPC4 in regulation of macroautophagy by a small molecule in vascular endothelial cells.	[699]
8989	TRPA1	THANATOS	Collectively, our data suggest that TRPM8 induces UCP2 to trigger metabolic transformation, whereas TRPA1 induces autophagy during adverse conditions, and the combination of both genes contributes directly to an invasive phenotype in lung cancer.	[700]
9618	TRAF4	THANATOS	Elevated TRAF4 expression impaired LPS-induced autophagy in mesenchymal stem cells from ankylosing spondylitis patients.	[701]
7178	TPT1	THANATOS	TPT1 (tumor protein, translationally-controlled 1) negatively regulates autophagy through the BECN1 interactome and an MTORC1-mediated pathway.	[702]
1200	TPP1	THANATOS	Pulse-chase experiments show a significant decrease in protein degradation by macroautophagy in fibroblasts bearing TPP1 (CLN2) and CLN3p (CLN3) mutations. In CLN2 fibroblasts, LC3-II levels and other procedures indicate an impaired formation of autophagosomes, which confirms the pulse-chase experiments.	[703]
112858	TP53RK	THANATOS	Functional interactions have established that Prpk operates as a transducer of the PI3K/TOR pathway, being essential for TOR kinase activation and for the regulation of its targets (S6K and 4E-BP, autophagy and bulk endocytosis)	[704]
7159	TP53BP2	THANATOS	ASPP2 Inhibits the Profibrotic Effects of Transforming Growth Factor-β1 in Hepatic Stellate Cells by Reducing Autophagy.	[705]
7150	TOP1	THANATOS	ING5 suppresses proliferation, apoptosis, migration and invasion, and induces autophagy and differentiation of gastric cancer cells: a good marker for carcinogenesis and subsequent progression. Compared with the control, ING5 transfectants displayed drug resistance to triciribine, paclitaxel, cisplatin, SAHA, MG132 and parthenolide, which was positively related to their apoptotic induction and th…	[706]
10452	TOMM40	THANATOS	In cells with low TOMM40 levels, this increase was 200% in the presence of CCCP and already 50% in its absence, supporting the involvement of autophagy in the clearance of mitochondrial markers previously observed in these paradigms	[707]
10043	TOM1	THANATOS	We propose that myosin VI delivers endosomal membranes containing Tom1 to autophagosomes by docking to NDP52, T6BP and optineurin, thereby promoting autophagosome maturation and thus driving fusion with lysosomes.	[708]
10188	TNK2	THANATOS	Conversely, EGF stimulation results in localisation of Ack1 to Atg16-positive structures, which are likely to be pre-autophagosomal isolation membranes	[709]
10318	TNIP1	THANATOS	Thus, NAF-1 is a BCL-2-associated co-factor that targets BCL-2 for antagonism of the autophagy pathway at the ER.	[193]
9966	TNFSF15	THANATOS
8740	TNFSF14	THANATOS
407977	TNFSF12-TNFSF13	THANATOS	TWEAK augments the activity of autophagy-lysosomal pathway.	[710]
8718	TNFRSF25	THANATOS	Induction of apoptosis caused by MTH-3 was accompanied by an apparent increase of DR3, DR5 and FADD and, as well as a marked decrease of Bcl-2 and Bcl-xL protein expression. In addition, MTH-3-treated cells were involved in the autophagic process and cleavage of LC3B was observed.	[711]
7133	TNFRSF1B	THANATOS	BF-rTK + GCV induced tumor apoptosis mediated by FasL and TNFR2 through the mitochondrial control of apoptosis via Bid and Bim without inducing necroptosis and autophagy.	[712]
7132	TNFRSF1A	THANATOS	Analysis of cell death on MDA-MB-231 cells showed that BnSP-6 stimulated the autophagy process, as evidenced by labeling of autophagic vacuoles. Apoptosis of MDA-MB-231 cells was also confirmed by up-regulation of different genes related to the apoptosis pathway, such as TNF, TNFRSF10B, TNFRSF1A and CASP8 and decreased expression of anti-apoptotic genes (BCL2 and BCL2L).	[713]
8793	TNFRSF10D	THANATOS	Similarly, the expressions of SAHF, SA-β-Gal, DcR2, P16, and P21 were increased by Mdivi-1 in HG treatment with or without Torin1 (Figs. 3a–i). In addition, karyotype analysis showed that all cells exhibited normal karyotype under HG condition with Mdivi-1 or Torin1 (Supplementary Fig. 1). The results indicating that inhibition of mitophagy enhanced HG-induced cell senescence, whether autophagy w…	[714]
8794	TNFRSF10C	THANATOS	Similarly, the expressions of SAHF, SA-β-Gal, DcR2, P16, and P21 were increased by Mdivi-1 in HG treatment with or without Torin1 (Figs. 3a–i). The results indicating that inhibition of mitophagy enhanced HG-induced cell senescence, whether autophagy was enhanced or not.	[714]
8797	TNFRSF10A	THANATOS	Involvement of DR4/JNK pathway-mediated autophagy in acquired TRAIL resistance in HepG2 cells.	[715]
25816	TNFAIP8	THANATOS	We demonstrated that TNFAIP8 induces autophagy by increasing expression of autophagy effectors such as LC3β I/II, Beclin1, 4EBP1, p62, and SIRT1. We also demonstrated that TNFAIP8 interacts with autophagy-related protein 3 (ATG3). TNFα treatment increased the expression of TNFAIP8, which was associated with increased autophagy and decreased apoptosis.	[716]
7128	TNFAIP3	THANATOS	TNFAIP3 promotes survival of CD4 T cells by restricting MTOR and promoting autophagy.	[717]
29100	TMEM208	THANATOS	Here we report a novel human protein, transmembrane protein 208 (TMEM208) that can regulate both autophagy and ER stress. When overexpressed, TMEM208 impaired autophagy as characterized by the decrease of the accumulation of LC3-II, decreased degradation of autophagic substrates, and reduced expression of critical effectors and vital molecules of the ER stress and autophagy processes. In contrast…	[718]
201931	TMEM192	THANATOS	Furthermore, silencing of either TIG1 or TMEM192 led to alleviation of the upregulation of autophagy induced by all-trans retinoic acid. Our results demonstrate that the expression of TIG1 leads to cell autophagy through TMEM192.	[719]
51311	TLR8	THANATOS	Thus, the interaction between HIV and TLR8 serves as a signal for autophagy induction that is dependent upon the dephosphorylation and nuclear translocation of TFEB.	[720]
7097	TLR2	THANATOS	TLR2 or TLR4 agonist induced PAI-2 expression, which subsequently stabilized the autophagic protein Beclin 1 to promote autophagy, resulting in decreases in mitochondrial reactive oxygen species, NLRP3 protein level, and pro–IL-1β processing.	[721],[721]
11011	TLK2	THANATOS
7078	TIMP3	THANATOS	Studies on kidney biopsies from patients with diabetic nephropathy confirmed a significant reduction in TIMP3, FoxO1 and FoxO1 target genes involved in autophagy compared to controls, while STAT1 expression was strongly increased.	[722]
7076	TIMP1	THANATOS	Salidroside inhibited the production of extracellular matrix (ECM) and regulated the balance between MMP2 and TIMP1 and, therefore, alleviated liver fibrosis in the two fibrosis models. Salidroside reduced the production of transforming growth factor (TGF)-β1 in Kupffer cells and hepatic stellate cells (HSCs) via the nuclear factor-κB signaling pathway and, therefore, inhibited the activation of …	[723]
7072	TIA1	THANATOS	These cellular phenotypes were observed without a compromise in cellular viability upon TIA1b or TIARb expression over 24-48h, with similar rates of autophagy (Fig 6A), mitophagy (Fig 6B) and cell death (Fig 6C).	[724]
7052	TGM2	THANATOS	Transglutaminase 2 contributes to a TP53-induced autophagy program to prevent oncogenic transformation.	[725]
7046	TGFBR1	THANATOS	RKIP showed potentially novel interactions with one EMT and seven autophagy gene products (TGFBR1; PIK3C3, PIK3CB, TBC1D25, TBC1D5, TOLLIP, WDR45 and WIPI1).	[726]
7045	TGFBI	THANATOS	Granular corneal dystrophy type 2 (GCD2) is an autosomal dominant disorder that is caused by a point mutation in transforming growth factor-β-induced gene-h3 (TGFBI), which encodes transforming growth factor-β-induced protein (TGFBIp). However, mutant-TGFBIp accumulated in autophagosomes or/and lysosomes in spite of the significant activation of basal autophagy in GCD2 corneal fibroblasts.	[727]
7043	TGFB3	THANATOS	TGF-β3 Promotes MUC5AC Hyper-Expression by Modulating Autophagy Pathway in Airway Epithelium.	[728]
51270	TFDP3	THANATOS	When siRNA inhibits TFDP3 expression, it can reduce cell autophagy, improving the sensitivity of tumor cells to chemotherapy drugs.	[729]
54790	TET2	THANATOS	Endothelial cell autophagy was improved with TET2 overexpression but was impaired by TET2 siRNA treatment.	[730]
9895	TECPR2	THANATOS	The TECPR2 gene has been reported as a positive regulator of autophagy which is an essential mechanism for maintaining neuron homeostasis and survival and plays a key role in major adult and pediatric neurodegenerative diseases.	[731]
6925	TCF4	THANATOS	Mechanistic investigation revealed that DLC1 decreased TCF4 expression and the interaction between β-catenin and TCF4, then inactivated Wnt/β-catenin signaling. Additionally, DLC1 suppressed the ROCK1 activity and the dissociation of the Beclin1-Bcl2 complex, thereby inhibiting autophagy of HCC cells.	[407]
6942	TCF20	THANATOS	SPBP is a sulforaphane induced transcriptional coactivator of NRF2 regulating expression of the autophagy receptor p62/SQSTM1.	[732]
55357	TBC1D2	THANATOS	This defect in autophagic flux was partially rescued by a mutant form of TBC1D2 with elevated Rab7-GAP activity.	[733]
64786	TBC1D15	THANATOS	These results demonstrate that TBC1D15 and TBC1D17 mediate proper autophagic encapsulation of mitochondria by regulating Rab7 activity at the interface between mitochondria and isolation membranes.	[734]
8887	TAX1BP1	THANATOS	In summary, this work highlights the importance of TAX1BP1 as a novel autophagy receptor in myosin VI-mediated xenophagy.	[735]
84447	SYVN1	THANATOS	Further study showed that SYVN1 mediated SERPINA1E342K/ATZ ubiquitination, which is required for autophagic degradation of SERPINA1E342K/ATZ by promoting the interaction between SERPINA1E342K/ATZ and SQSTM1/p62 for formation of the autophagy complex.	[736]
7341	SUMO1	THANATOS	SUMO1 promotes Aβ production via the modulation of autophagy.	[737]
6811	STX5	THANATOS	We establish that Stx5 is an autophagy target that is inefficiently membrane-targeted by alternative pathways.	[738]
23673	STX12	THANATOS	Knockdown of syntaxin 13 (STX13) or its binding partner Vti1a in mammalian cells caused LC3-positive puncta to accumulate and blocks autophagic flux.	[414]
6789	STK4	THANATOS	In vitro, CMECs-derived exosomes were taken up by CM and increased Mst1 protein content which inhibited autophagy, as well as enhanced apoptosis in high glucose (HG) cultured CM as evidenced by immunofluorescence and western blot analysis.	[739]
6788	STK3	THANATOS	Phosphorylation of LC3 by the Hippo kinases STK3/STK4 is essential for autophagy.	[740]
8614	STC2	THANATOS	Conversely, an enrichment of upregulated ER stress-associated genes for autophagy and apoptosis gene categories was observed in NASH. Protein expression of the adaptive liver response protein STC2 and the transcription factor X-box binding protein 1 spliced (XBP-1s) were significantly elevated among NASH samples, whereas other downstream ER stress proteins including CHOP, ATF4, and phosphorylated…	[741]
8987	STBD1	THANATOS	A link between Stbd1 and autophagy was suggested based on the identification of an Atg8-family interacting motif (AIM), which is highly conserved in mammals, through which Stbd1 was shown to interact with Gabarapl1, a member of the Atg8 family of autophagy proteins (Jiang et al., 2011).	[742]
6778	STAT6	THANATOS	Microglial TLR4-dependent autophagy induces ischemic white matter damage via STAT1/6 pathway.	[743]
6777	STAT5B	THANATOS	Tollip is known to mediate autophagy and lysosome fusion, and herein we observed that Tollip's autophagy function is required for modulating STAT5 and FABP4 expression.	[744]
6776	STAT5A	THANATOS	We found that STAT5A_ΔE18 formed non-ubiquitylated aggresomes and/or aggregates by impairment of proteasome functioning or autophagy.	[745]
6774	STAT3	THANATOS	Suppression of autophagy augments the radiosensitizing effects of STAT3 inhibition on human glioma cells.	[746]
6489	ST8SIA1	THANATOS	Accordingly, we found that autophagy was significantly impaired by knocking down ST8SIA1/GD3 synthase (ST8 α-N-acetyl-neuraminide α-2,8-sialyltransferase 1) or by altering sphingolipid metabolism with fumonisin B1.	[747]
6716	SRD5A2	THANATOS
6714	SRC	THANATOS	Endoplasmic Reticulum Stress Induces Epithelial-Mesenchymal Transition through Autophagy via Activation of c-Src Kinase	[748]
56848	SPHK2	THANATOS	Together, these data suggest that attenuation of Sphk activity, particularly Sphk2, leads to increased intracellular sphingolipids and autophagy in macrophages.	[749]
80208	SPG11	THANATOS	In spite of these similarities between the 2 proteins, here we report that ZFYVE26 and SPG11 are differently involved in autophagy and endocytosis.	[750]
6678	SPARC	THANATOS	SPARC knockdown reduced Con A-induced autophagy of cultured human microvascular endothelial cells (HMEC-1).	[751]
6656	SOX1	THANATOS	Cisplatin-induced downregulation of SOX1 increases drug resistance by activating autophagy in non-small cell lung cancer cell.	[752]
6272	SORT1	THANATOS	These results strongly suggest that an unconventional lysosomal targeting process dependent on autophagy degrades apoB that was diverted from the secretory pathway by sortilin and provides a mechanism contributing to the reduced LDL-C found in individuals with SORT1 overexpression.	[753]
112574	SNX18	THANATOS	Indeed, the PX-BAR protein SNX18 was identified as a positive regulator of autophagosome formation using an image-based siRNA screen.	[754]
9627	SNCAIP	THANATOS	Cotransfection of SNCA-T with SNCAIP further increased the frequency of large, ring-shaped aggregates exceeding size and number of aggregates compared to SNCA-T transfection alone (Fig. 1A, 1B). SNCA can be degraded by the ubiquitin-proteasome system (UPS)3,4 and the autophagy-lysosomal pathway (ALP),5,6 both compromised in PD7-10 and DLB.11-13 The ALP consists largely of chaperone-mediated autop…	[755]
56950	SMYD2	THANATOS	SMYD2 is a methyltransferase for p53 and regulates its transcription activity. Its deficiency enhances the BIX-01294-induced autophagy-related cell death through transcriptionally promoting the expression of p53 target genes.	[756]
6608	SMO	THANATOS	Shh binds to Ptch1/Ptch2 and prevents them from inhibiting Smo, thereby activating the pathway. This effect was abolished in autophagy-incompetent, Atg5-deficient (MEFs)24 (Fig. 2c), suggesting that Ptch1/Ptch2 modulate aggregation in an autophagy-dependent manner.	[757]
23049	SMG1	THANATOS	Instead, LIP expressing cells appeared to have large autophagic vesicles when examined via electron microscopy. Autophagy was further assessed in LIP expressing cells by monitoring the development of acidic vesicular organelles and conversion of LC3 from the cytoplasmic form to the membrane-bound form.	[606]
6597	SMARCA4	THANATOS	BRG1 and BRM SWI/SNF ATPases redundantly maintain cardiomyocyte homeostasis by regulating cardiomyocyte mitophagy and mitochondrial dynamics in vivo.	[758]
6595	SMARCA2	THANATOS	BRG1 and BRM SWI/SNF ATPases redundantly maintain cardiomyocyte homeostasis by regulating cardiomyocyte mitophagy and mitochondrial dynamics in vivo.	[758]
6594	SMARCA1	THANATOS	Discovered in our laboratory, activity-dependent neuroprotective protein (ADNP) interacts with key regulatory proteins, including the chromatin remodeling complex SWI/SNF, proteins associated with RNA splicing, RNA translation, microtubule dynamics, and autophagy.	[759]
4090	SMAD5	THANATOS	By transfecting with small interfering RNA, we found that the shear-induced apoptosis and autophagy are mediated by bone morphogenetic protein receptor type (BMPR)-IB, BMPR-specific Smad1 and Smad5, and p38 mitogen-activated protein kinase in Hep3B cells. Our findings provide insights into the molecular mechanisms by which shear stress induces apoptosis and autophagy in tumor cells.	[760]
4088	SMAD3	THANATOS	Thus, the protective effects of CAPE against liver fibrosis might due to the inhibition of TGF-β1/Smad3 signaling and induction of authophagy in HSCs.	[761]
4086	SMAD1	THANATOS	By transfecting with small interfering RNA, we found that the shear-induced apoptosis and autophagy are mediated by bone morphogenetic protein receptor type (BMPR)-IB, BMPR-specific Smad1 and Smad5, and p38 mitogen-activated protein kinase in Hep3B cells. Our findings provide insights into the molecular mechanisms by which shear stress induces apoptosis and autophagy in tumor cells.	[760]
6548	SLC9A1	THANATOS	Compared with the I/R group, 15 min of exposure to 2.5% sevoflurane during early reperfusion significantly decreased the myocardial infarct size, the autophagic vacuole numbers, the NHE1 mRNA and protein expression of cleaved caspase-3, Beclin-1 and LC3-I/II.	[762]
23657	SLC7A11	THANATOS	The original study shows that ferroptosis is morphologically, biochemically, and genetically distinct from autophagy and other types of cell death. However, recent studies demonstrate that activation of ferroptosis is indeed dependent on the induction of autophagy. Additionally, many ferroptosis regulators such as SLC7A11, GPX4, NRF2, p53, HSPB1, CISD1, FANCD2, and ACSL4 have been identified as p…	[763]
11254	SLC6A14	THANATOS	Treatment of MCF-7 cells with α-MT induced autophagy as evident from the punctate localization of constitutively expressed LC3 in immunocytochemical analysis (Fig. 6B) and the presence of autophagosomes in electron microscopic analysis (Fig. 6C).	[764]
2542	SLC37A4	THANATOS	By performing gain-of-function screening, we identified G6PT as an autophagy activator. G6PT enhanced the interaction between N-terminal Venus-tagged ULK1 and C-terminal Venus-tagged ATG9, and increased autophagic flux independent of its transport activity. G6PT negatively regulated mTORC1 activity, demonstrating that G6PT functions upstream of mTORC1 in stimulating autophagy.	[765]
293	SLC25A6	THANATOS	Moreover, compared with controls, overexpression of VDAC1 increased PK-sensitive cleavage of CHDH during mitophagy (Fig. S5B), indicating that the accumulation of CHDH on the OM is enhanced by VDAC1. Thus, the VDAC1-ANT complex may function to regulate the accumulation of CHDH in the OM of mitochondria during mitophagy.	[766]
291	SLC25A4	THANATOS	The NH2htau -but not the physiological full-length protein- interacts with Aβ at human AD synapses and cooperates with it in inhibiting the mitochondrial ANT-1-dependent ADP/ATP exchange. Here we show that the NH2htau also adversely affects the interplay between the mitochondria dynamics and their selective autophagic clearance.	[767]
9194	SLC16A7	THANATOS	MCT2 knockdown cells presented green punctate structures, indicative of autophagy induction (Fig. 5).	[768]
9123	SLC16A3	THANATOS	Together, these data suggest that the key effect of MCT4 depletion on NK cells probably utilizes inductive autophagy as a compensatory metabolic mechanism to minimize the acidic extracellular microenvironment associated with lactate export in tumors.	[769]
6564	SLC15A1	THANATOS	Moreover, we demonstrate that also the induction of autophagy by MG132 resulted in elevated Nrf2 binding to Pept1-ARE1 and increased PEPT1 protein expression.	[770]
6502	SKP2	THANATOS	SKP2 Promotes Hepatocellular Carcinoma Progression Through Nuclear AMPK-SKP2-CARM1 Signaling Transcriptionally Regulating Nutrient-Deprived Autophagy Induction.	[771]
23410	SIRT3	THANATOS	Furthermore, knockout of SIRT3 inhibited GP-induced autophagy, indicating the requirement of SIRT3 in the regulation of autophagy by GP.	[772]
10280	SIGMAR1	THANATOS	These screens identified the ER chaperone and Ca2+ flux modulator, sigma non-opioid intracellular receptor 1 (SIGMAR1), as a regulator of autophagosome expansion during starvation.	[773]
6469	SHH	THANATOS	Microarray analysis reveals the upregulation of multiple autophagy-related genes in neurons in response to Shh application.	[774]
81537	SGPP1	THANATOS	SGPP-1 contributes to ER stress-induced autophagy in human breast adenocarcinoma MCF7 cells	[775]
8879	SGPL1	THANATOS	SGPL1 (sphingosine phosphate lyase 1) modulates neuronal autophagy via phosphatidylethanolamine production.	[776]
6446	SGK1	THANATOS	SGK1 inhibition-induced autophagy impairs prostate cancer metastasis by reversing EMT.	[777]
6441	SFTPD	THANATOS	The regulation of caspase-3, Bax, Bcl-2, PARP following SPD treatment contributed to the induction of mitochondria-dependent apoptosis. Meanwhile, SPD induced autophagy related with Akt/mTOR/p70S6K signaling and activated of AMPK signaling pathway.	[778]
6440	SFTPC	THANATOS	A non-BRICHOS SFTPC mutant (SP-CI73T) linked to interstitial lung disease promotes a late block in macroautophagy disrupting cellular proteostasis and mitophagy.	[779]
6421	SFPQ	THANATOS	Our results suggest that autophagy is inhibited by PSF knockdown and that apoptosis and cell growth inhibition may act together to mediate the PSF-LC3B signaling pathway.	[780]
5054	SERPINE1	THANATOS	Monocytes from asymptomatic viremic HIV+ individuals show a positive correlation between levels of hypophosphorylated (active) Rb1 and VL in conjunction with increases in other p53-inducible proteins associated with antiapoptosis regulation, such as p21 and PAI-1 (SERPINE1), when compared with circulating monocytes from uninfected donors.Our data identify Rb1 induction in chronic asymptomatic HIV…	[781]
9554	SEC22B	THANATOS	We have shown that the prototypical secretory autophagy cargo IL1B/IL-1β (interleukin 1 β) is recognized by TRIM16, and that this first to be identified secretory autophagy receptor interacts with the R-SNARE SEC22B to jointly deliver cargo to the MAP1LC3B-II-positive sequestration membranes.	[782]
23541	SEC14L2	THANATOS
23256	SCFD1	THANATOS
950	SCARB2	THANATOS	Interestingly, many of these genetic factors, such as LRRK2, GBA, SMPD1, SNCA, PARK2, PINK1, PARK7, SCARB2, and others, are involved in the autophagy-lysosome pathway (ALP).	[783]
23314	SATB2	THANATOS	Mechanistically, SATB2 upregulates pluripotency genes and autophagy-related genes, which in turn activate the mechanistic target of rapamycin signaling pathway.	[784]
6295	SAG	THANATOS	Moreover, SAG induced a profound AMP-activated protein kinase (AMPK) activation, and then directly phosphorylated and activated the downstream autophagy initiator Ulk1, independent of the autophagy suppressor mammalian target of rapamycin (mTOR) complex 1.	[785]
53637	S1PR5	THANATOS	In prostate cancer, activity of S1PR5 induces autophagy through generating endoplasmic reticulum stress in human prostate cancer PC-3 cells	[786]
1901	S1PR1	THANATOS	The autophagy and hypertrophy of cardiomyocytes in the S1PR1 knocked-down group were significantly increased compared to those in the control group, the S1PR2 and the S1PR3 knocked-down groups. In vivo, the knockout of S1PR1 in cardiomyocytes exacerbated stress-induced cardiac autophagy, cardiac hypertrophy and the impairment of cardiac function.	[787]
6278	S100A7	THANATOS	S100A7 down-regulated the expression of the autophagy-related proteins Beclin-1 and LC3B.	[788]
864	RUNX3	THANATOS	Overexpression of miR-130a decreased the number of autophagosomes, cell death and Beclin1 expression, but promoted Bcl2 expression; these effects were mediated by Runx3. In conclusion, miR-130a is important for maintaining normal autophagy levels and promoting the survival of EPC via regulation of Bcl-2 and Beclin1 expression, via Runx3. MiR-130a may be a regulator linking apoptosis and the autop…	[789]
10313	RTN3	THANATOS	To assess the function of RTN3 in pathological conditions involving cyPrP protein misfolding, we knocked down the expression of RTN3 in cyPrP-transfected cells; unexpectedly, the inhibition of expression of RTN3 enhances the induction of autophagy resulted from cyPrP aggregates, and the process is mediated by the enhanced interaction between Bcl-2 and Beclin1 promoted by RTN3, which enhances Bcl-…	[790]
6241	RRM2	THANATOS	Gemcitabine resistance mediated by ribonucleotide reductase M2 in lung squamous cell carcinoma is reversed by GW8510 through autophagy induction.	[791]
6199	RPS6KB2	THANATOS	In addition, the expression of autophagy signaling pathway-related molecules p-PDK1, p-mTOR, p-p70S6k/p-RPS6KB2 was decreased, whereas that of class III PI3K, Beclin 1, Atg5-Atg12, and mitochondrial BNIP3 was increased in response to JA.	[792]
27330	RPS6KA6	THANATOS
6197	RPS6KA3	THANATOS	The silencing of COPS3 also inhibited the epithelial–mesenchymal transition (EMT) through the 90 kDa ribosomal S6 kinases (RSK), a family of signal transduction proteins downstream of MEK/ERK. Novel oncogene COPS3 interacts with Beclin1 and Raf-1 to regulate metastasis of osteosarcoma through autophagy.	[793]
6196	RPS6KA2	THANATOS	The silencing of COPS3 also inhibited the epithelial-mesenchymal transition (EMT) through the 90 kDa ribosomal S6 kinases (RSK), a family of signal transduction proteins downstream of MEK/ERK. Surprisingly, Beclin1, an important autophagic protein, appeared in the COPS3-immunoprecipitates, along with the autophagic markers LC3-I and LC3-II.	[793]
6223	RPS19	THANATOS	We also observe an increase of autophagy in cells derived from DBA patients, in CD34+ erythrocyte progenitor cells with RPS19 knock down.	[794]
91445	RNF185	THANATOS	RNF185 stimulates LC3II accumulation and the formation of autophagolysosomes in human cell lines.	[795]
6035	RNASE1	THANATOS	Active Rac1 competes with LC3 for interaction with Armus and thus prevents its appropriate recruitment to autophagosomes.	[796]
11035	RIPK3	THANATOS	We show that shikonin can instigate RIPK1 (receptor [TNFRSF]-interacting serine-threonine kinase 1)- and RIPK3 (receptor-interacting serine-threonine kinase 3)-dependent necroptosis that is accompanied by enhanced autophagy.	[797]
8767	RIPK2	THANATOS	During IAV infection, IAV triggers RIPK2 (receptor interacting serine/threonine kinase 2)-mediated mitophagy in a kinase-dependent manner by phosphorylating the mitophagy inducer ULK1 (unc-51 like autophagy activating kinase 1).	[798]
60561	RINT1	THANATOS	Surprisingly, we also observed inhibition of autophagy in RINT1-deficient neurons, indicating an involvement of RINT1 in the regulation of neuronal autophagy.	[799]
55288	RHOT1	THANATOS	Here we review our recent paper showing that a third PD protein, LRRK2, also targets RHOT1 and regulates mitophagy, and pathogenic LRRK2 disrupts this function. Notably, we discover impairments in RHOT1 and mitophagy in sporadic PD patients with no known genetic backgrounds, pointing to RHOT1-mediated mitophagy as a convergent pathway in PD.	[800]
387	RHOA	THANATOS	Liver-specific deletion of Atg7 produced circulating ARG1, and reduced both serum arginine and tumour growth. Deletion of Atg5 in the host similarly released circulating arginine and suppressed tumorigenesis, which demonstrates that this phenotype is specific to autophagy function rather than to deletion of Atg7. Dietary supplementation of Atg7-deficient hosts with arginine partially restored lev…	[801]
6010	RHO	THANATOS	We also show that ACV formation is dependent on caspase-3 and Rho/Rho-associated protein kinase (ROCK) activities. These findings identify autophagy as a critical participant in ACV formation, and augment our understanding of ACVs in cartilage disease and repair.	[802]
64285	RHBDF1	THANATOS	Silencing the RHBDF1 gene with short interfering RNA (siRNA) results in apoptosis in breast cancer MDA-MB-435 cells and autophagy in head and neck squamous cell cancer 1483 cells	[803]
5989	RFX1	THANATOS	RFX1-dependent activation of SHP-1 induces autophagy by a novel obatoclax derivative in hepatocellular carcinoma cells.	[804]
9978	RBX1	THANATOS	Biologically, blockage of autophagy significantly enhances the growth-suppressive effect of RBX1 knockdown by triggering massive apoptosis, indicating that the autophagy response upon RBX1 knockdown serves as a survival signal in liver cells.	[805]
5933	RBL1	THANATOS	GARP mutants such as vps51Δ exhibit mislocalization of the key mitotic regulator, securin (Pds1), and its degradation by the vacuolar protease Prb1. These results suggest that nuclear events such as DNA damage can have profound effects on cytoplasmic processes and further expand the burgeoning connections between DNA damage and autophagy.	[806]
51655	RASD1	THANATOS
5912	RAP2B	THANATOS	p53 upregulates PLCε-IP3-Ca2+ pathway and inhibits autophagy through its target gene Rap2B.	[807]
5888	RAD51	THANATOS	RAD51 regulates CHK1 stability via autophagy to promote cell growth in esophageal squamous carcinoma cells.	[808]
5887	RAD23B	THANATOS	In this work, we have detected stabilization of RAD23B during serum starvation-induced autophagy.	[809]
5867	RAB4A	THANATOS	Initially, aSyn accumulated in Rab4A-labelled vesicles and, at later stages, it reached the autophagy-lysosomal pathway (ALP) where it gets degraded.	[810]
117177	RAB3IP	THANATOS	Overexpression of Rab3IP in GC samples enhanced the cell proliferation ability, but decreased the number of autophagosomes and expression of LC3-II and sequestosome-1 (SQSTM1 or p62) markers.	[811]
25782	RAB3GAP2	THANATOS	In conclusion, we identify RAB3GAP1/2 as novel conserved factors of the autophagy and proteostasis network.	[812]
22930	RAB3GAP1	THANATOS	In conclusion, we identify RAB3GAP1/2 as novel conserved factors of the autophagy and proteostasis network.	[812]
57111	RAB25	THANATOS	In this study, knockdown of RAB25 with siRNA activated the ERK1/2 pathway and promoted autophagy. Blocking ERK1/2 concurrently inhibited autophagy, suggesting that the ERK signaling pathway mediates the effects of RAB25 on autophagy in ovarian cancer cells.	[813]
51715	RAB23	THANATOS	However, neither Rab9A nor Rab23 were localized to starvation-induced autophagosomes. Not only Rab9A but also Rab23 was dispensable for starvation-induced autophagosome formation.	[357]
64284	RAB17	THANATOS	This newly identified function of Rab17 in supplying membrane from REs to GcAVs demonstrates that RE functions as a primary membrane source during antibacterial autophagy.	[814]
5813	PURA	THANATOS	Bioinformatics analysis showed that key higher expressed proteins included those associated with apoptosis and tumor suppressor (e.g. CASP9), and lower expressed proteins included those associated with anti-apoptosis, autophagy and promoting cell proliferation (e.g. CHMP1B, PURA, PARG and HIST1H2AH).	[815]
5788	PTPRC	THANATOS	The SQSTM1 (sequestosome 1, p62) protein is degraded by activated autophagy, and might enhance immune response to tumor cells. Ordinal logistic regression analyses were conducted to assess the association of tumor SQSTM1 expression with CD3+, CD8+, CD45RO (PTPRC)+, or FOXP3+ cell density in tumor tissue, controlling for potential confounders, including tumor status of microsatellite instability, …	[816]
5777	PTPN6	THANATOS	RFX1-dependent activation of SHP-1 induces autophagy by a novel obatoclax derivative in hepatocellular carcinoma cells.	[804]
5781	PTPN11	THANATOS	Indeed, the activation of STAT3 is under tight control because the phosphorylated, active STAT3 dimers are regulated by nuclear and perinuclear tyrosine phosphatases such as PTPN6, PTPN11, and PTPN2. Cytoplasmic STAT3 constitutively inhibits autophagy by sequestering EIF2AK2 as well as by interacting with other autophagy-related signaling molecules such as FOXO1 and FOXO3.	[817]
5770	PTPN1	THANATOS	Cells unable to induce autophagy after T cell receptor (TCR) engagement show inefficient mitochondrial respiration and decreased turnover of the protein tyrosine phosphatase PTPN1, which translates into defective TCR-mediated signaling.	[818]
11156	PTP4A3	THANATOS	These functions of PTP4A3 are dependent on its catalytic activity and prenylation-dependent membrane association. These results suggest that PTP4A3 functions to promote canonical autophagy flux. Unexpectedly, following autophagy activation, PTP4A3 serves as a novel autophagic substrate, thereby establishing a negative feedback-loop that may be required to fine-tune autophagy activity.	[819]
2185	PTK2B	THANATOS	The expression levels of PI3K and PKB kinase, which are marker proteins of the autophagy associated signaling pathway PI3K/PKB, were significantly downregulated, when compared with the PBS control and empty plasmid groups (P<0.001). Finally, it is hypothesized that Per2 affects autophagy by interfering with the PI3K/PKB signaling pathway, causing inhibition of tumor angiogenesis in order to inhib…	[820]
5747	PTK2	THANATOS	Silencing the expression of FAK by siRNA in cells plated on collagen IV shifted the autophagic phenotype of these cells to an "uncoated substrate autophagic phenotype" under both basal and starvation-induced conditions.	[821]
5744	PTHLH	THANATOS	Interestingly, knocking down PTHrP increased the levels of Beclin1 and LC3-II and promoted the formation of autophagosomes.	[822]
5737	PTGFR	THANATOS	We found that autophagy induction increased despite mTOR activation in luteal cells cultured with prostaglandin F2α (PGF2α), an important mediator of CL regression, suggesting that PGF2α-induced autophagy is independent of mTOR regulation.(The protein encoded by this gene is member of the G-protein coupled receptor family. This protein is a receptor for PGF2α)	[823]
8643	PTCH2	THANATOS	By PTCH2 knock-down we found that the Hedgehog signaling pathway is involved in the CPS-induced autophagy and EMT phenotype.	[824]
5727	PTCH1	THANATOS	These findings reveal a novel non-canonical function of PTCH1 that limits autophagy, mediated by ATG101, which could have therapeutic implications in Hh-dependent cancers.	[825]
10197	PSME3	THANATOS	Moreover, REGγ and SirT1 dissociate from each other through a phosphorylation-dependent mechanism under energy-deprived conditions, unleashing SirT1 to stimulate autophagy. These observations provide a function of the REGγ proteasome in autophagy and hepatosteatosis, underscoring mechanistically a crosstalk between the proteasome and autophagy degradation system in the regulation of lipid homeost…	[826]
5664	PSEN2	THANATOS	A role for presenilins in autophagy revisited: normal acidification of lysosomes in cells lacking PSEN1 and PSEN2.	[827]
5662	PSD	THANATOS	Conversely, the artificial increase of intracellular PE levels, by provision of its precursor ethanolamine or by overexpression of the PE-generating enzyme Psd1, significantly increased autophagic flux, both in yeast and in mammalian cell culture.	[828]
10594	PRPF8	THANATOS	Knockdown of PRPF8 significantly impairs mitophagosome formation and subsequent mitochondrial clearance through the aberrant mRNA splicing of ULK1, which mediates macroautophagy/autophagy initiation.	[829]
5629	PROX1	THANATOS	Furthermore, autophagy inhibition efficiently targeted metastatic PROX1(+) cells, suggesting a potential therapeutic approach.	[830]
8842	PROM1	THANATOS	CD133/prominin-1-mediated autophagy and glucose uptake beneficial for hepatoma cell survival.	[831]
5618	PRLR	THANATOS	Also, the expressions of positive regulators of autophagy, including miR-7, miR-29, miR-100, miR-181, PRLR, LC3, p53,Beclin1, Atg9, and Atg12, were up-regulated and the expressions of negative regulators of autophagy, including miR-34b and miR-34c, were down-regulated in broody goose follicles.	[832]
23683	PRKD3	THANATOS	Silencing of PKD3 in MDA-MB-231 cells led to the accumulation of LC3 on LysoTracker-positive vesicles that are likely to represent defective late endosomes and/or autophagolysosomes. Compared with control cells, the size of these acidic vesicles was drastically increased, indicative of a disturbed endolysosomal flux presumably affecting both endosomal maturation and autophagy.	[833]
5589	PRKCSH	THANATOS	A selective glucosidase II inhibitor, bromoconduritol, was used to inhibit GluII enzyme activity and a siRNA-based technology was used to suppress the expression of the GluIIβ encoding gene PRKCSH in lung carcinoma cells differing in p53 status. Glucosidase II beta subunit (GluIIβ) plays a role in autophagy and apoptosis regulation in lung carcinoma cells in a p53-dependent manner.	[834]
5584	PRKCI	THANATOS	PRKCI negatively regulates autophagy via PIK3CA/AKT-MTOR signaling.	[835]
5566	PRKACA	THANATOS	Chiu and Tao (8) have shown that the C subunit of skeletal muscle CAMP-dependent protein kinase (type I), partially dephosphorylated with E. coli alkaline phosphatase, could be rephosphorylated in an autocatalytic process.	[836],[836]
145270	PRIMA1	THANATOS	In particular, while wild type p53 limited PRIMA-1 induced autophagy, mutant p53 conversely promoted autophagy, thus sustaining cell viability following PRIMA-1 treatment.	[837]
5547	PRCP	THANATOS	Prolylcarboxypeptidase Regulates Proliferation, Autophagy, and Resistance to 4-Hydroxytamoxifen-induced Cytotoxicity in Estrogen Receptor-positive Breast Cancer Cells.	[838]
10848	PPP1R13L	THANATOS	Moreover, increased levels of lipidated LC3 protein confirmed the activation of autophagy in iASPP-depleted cells. We have identified a novel mechanism modulating autophagy in keratinocytes that relies upon iASPP expression specifically reducing the interaction of Atg5-Atg12 with Atg16L1, an interaction that is essential for autophagosome formation or maturation.	[839]
8493	PPM1D	THANATOS	Identification of PPM1D as an essential Ulk1 phosphatase for genotoxic stress-induced autophagy.	[840]
10105	PPIF	THANATOS	Our results suggest a physiologic function for CypD and the MPT in the regulation of starvation-induced autophagy. Starvation-induced autophagy regulated by CypD and the MPT may represent a homeostatic mechanism for cellular and mitochondrial quality control.	[841]
5478	PPIA	THANATOS	We also showed that CyPA was upregulated and acetylated under hypoxia and led to the abnormal occurrence of autophagy through its interaction with autophagy protein 5 and autophagy protein 7.	[842]
10891	PPARGC1A	THANATOS	These findings show that many of the mitochondrial actions of TH are mediated through stimulation of ESRRA expression and activity, and co-regulation of mitochondrial turnover through the PPARGC1A-ESRRA-ULK1 pathway is mediated by their regulation of mitochondrial fission and mitophagy.	[843]
5467	PPARD	THANATOS	PPARβ/δ attenuates ER stress induced by palmitate via induction of autophagic markers in human cardiac cells and by boosting fatty acid oxidation	[844],[844]
5460	POU5F1	THANATOS	Mechanistically, HDAC6 KD in CSCs decreases pluripotency by promoting autophagy, whereas the inhibition of pluripotency via retinoic acid treatment, POU5F1 or autophagy-related gene (ATG7 and ATG12) KD in CSCs decreases HDAC6 expression and promotes differentiation.	[845]
5366	PMAIP1	THANATOS	Taken together, our study demonstrates that NOXA serves as a bridge in the crosstalk between autophagy and apoptosis and implies that autophagy inhibitors could be an effective therapy for cancer, especially wild-type p53-containing cancer.	[846]
1263	PLK3	THANATOS	In this study, we identified that the overexpression of PLK3-mediated degradation of PrP mutant and PrPSc was repressed by lysosome rather than by proteasomal and macroautophagy inhibitors. Core components of chaperone-mediated autophagy (CMA) effectors, lysosome-associated membrane protein type 2A (LAMP2a), and heat shock cognate protein 70 (Hsc70) are markedly decreased in the HEK293T cells exp…	[847]
5347	PLK1	THANATOS	Moreover, the inhibition of MAP2K2 and PLK1 diminished the clearance of Alzheimer disease-associated APP/β-amyloid precursor protein, and Parkinson disease-associated SNCA/α-synuclein by Cory-induced autophagy. In this regard, our studies demonstrated that both MAP2K2 and PLK1 are essential in the regulation of neuronal autophagy.	[848]
123	PLIN2	THANATOS	Importantly, PLIN2 deficiency lowers cellular TG content in wild-type mouse embryonic fibroblasts (MEFs) via enhanced autophagy, but does not affect cellular TG content in atg7-/- MEFs that are devoid of autophagic function. Conversely, adenovirus-shAtg7-mediated hepatic Atg7 knockdown per se does not alter the hepatic TG level, suggesting a more complex regulation in vivo. In sum, PLIN2 guards i…	[849]
5346	PLIN1	THANATOS	Moreover, we verified co-expression of PLIN and LC3, which is an autophagolysosome marker, in LLC in the ventricular lateral wall (Fig. 4E–G).	[850]
9842	PLEKHM1	THANATOS	Moreover, genetic loss of PLEKHM1 impedes autophagy flux upon mTOR inhibition and PLEKHM1 regulates clearance of protein aggregates in an autophagy- and LIR-dependent manner.	[851]
79666	PLEKHF2	THANATOS	Confocal microscopic analysis and BiFC analysis demonstrated that both Akt and Phafin2 accumulate in the lysosome after induction of autophagy.	[852]
9651	PLCH2	THANATOS	Moreover, we analyzed RAB3GAP1/2 in relation to the previously reported suppressive autophagy modulators FEZ1 and FEZ2 and demonstrate that both reciprocally regulate autophagy.	[812]
5325	PLAGL1	THANATOS	Studies using a SUMO-1 C-terminal di-glycine motif mutant that is deficient in the ability to form covalent bonds with lysines, SUMO-1 (GA), and a dominant-negative Ubc9 construct (C93S) indicated that SUMO-1 might regulate Zac1 transactivation and coactivation via a non-covalent interaction. Unlike the wild-type Zac1, which induced apoptosis, the Zac1 (K237/424R) double mutant had the ability to…	[853]
51316	PLAC8	THANATOS	PLAC8 overexpression in THP-1 cells was associated with enhanced autophagy and suppression of IL-1β and IL-18 production.	[854]
5320	PLA2G2A	THANATOS	Pharmacological and genetic inhibition of autophagy however, increased the therapeutic efficacy of vorinostat, indicating that a combination of vorinostat with autophagy inhibitors may therapeutically be more beneficial. Moreover, gene expression analysis of gastric cancer identified a collection of genes (ITGB5, TYMS, MYB, APOC1, CBX5, PLA2G2A, and KIF20A) whose expression was elevated in gastri…	[855]
5316	PKNOX1	THANATOS	Polycystin-1 negatively regulates Polycystin-2 expression via the aggresome/autophagosome pathway.	[856]
5310	PKD1	THANATOS	Polycystin-1 negatively regulates Polycystin-2 expression via the aggresome/autophagosome pathway.	[856]
200576	PIKFYVE	THANATOS	In conclusion, inhibition of PIKfyve increases secretion of exosomes and induces secretory autophagy, showing that these pathways are closely linked.	[857]
5294	PIK3CG	THANATOS	In this study, we investigate the potentially therapeutic role of artesunate (Art) on chondrocyte proliferation, apoptosis and autophagy in rheumatoid arthritis (RA) via the PI3K/AKT/mTOR signaling pathway.	[858]
5293	PIK3CD	THANATOS	These results were then applied to provide mechanistic insight into autoimmunity of a patient with a PIK3CD/p110δ gain-of-function mutation. These results thus identify an important new post-transcriptional mechanism of autophagy regulation that is highly conserved between yeast and mammals.	[859]
8301	PICALM	THANATOS	Level of PICALM, a key component of clathrin-mediated endocytosis, is correlated with levels of phosphotau and autophagy-related proteins and is associated with tau inclusions in AD, PSP and Pick disease.	[860]
51588	PIAS4	THANATOS	we describe the collaborative role of the SUMO E3 ligase PIASy and the lysine acetyltransferase Tip60 in p53-mediated autophagy.	[861]
22822	PHLDA1	THANATOS	Although, there was no virtual stimulation of autophagy in the 14G2a mAb-treated CHP-134 neuroblastoma cells, we were able to show that PHLDA1 protein positively regulates autophagy and this process exists in a mutually exclusive manner with apoptosis in PHLDA1-silenced CHP-134 cells.	[862]
79142	PHF23	THANATOS	Data from experiments indicated that the overexpression of PHF23 impaired autophagy, as characterized by decreased levels of LC3B-II and weakened degradation of endogenous and exogenous autophagic substrates.	[461]
5245	PHB	THANATOS	Prohibitin 1 modulates mitochondrial stress-related autophagy in human colonic epithelial cells.	[863]
10857	PGRMC1	THANATOS	PGRMC1 enhances autophagy, activates cytochrome p450, and inveigles signaling pathways to promote cell survival and reduce the effect of drug treatments.	[864]
5241	PGR	THANATOS	A novel functional interplay between Progesterone Receptor-B and PTEN, via AKT, modulates autophagy in breast cancer cells.	[865]
5229	PGGT1B	THANATOS	Geranylgeranyl transferase 1 modulates autophagy and apoptosis in human airway smooth muscle.	[866]
5216	PFN1	THANATOS	Profilin 1 induces drug resistance through Beclin1 complex-mediated autophagy in multiple myeloma.	[867]
5209	PFKFB3	THANATOS	PFK15, a PFKFB3 antagonist, inhibits autophagy and proliferation in rhabdomyosarcoma cells.	[868]
5187	PER1	THANATOS	Our in vitro data suggests that basal activity of autophagy seems to be modulated by PER1, and confirms the in vivo data by showing that the autophagic machinery is depressed in Per1-/--hippocampal neurons.	[869]
5178	PEG3	THANATOS	Decorin-evoked paternally expressed gene 3 (PEG3) is an upstream regulator of the transcription factor EB (TFEB) in endothelial cell autophagy.	[870]
5037	PEBP1	THANATOS	PEBP1, a RAF kinase inhibitory protein, negatively regulates starvation-induced autophagy by direct interaction with LC3.	[871]
5156	PDGFRA	THANATOS	Although gastrointestinal stromal tumors (GISTs) harboring activating KIT or platelet-derived growth factor receptor A (PDGFRA) mutations respond to treatment with targeted KIT/PDGFRA inhibitors such as imatinib mesylate, these treatments are rarely curative. Inhibiting autophagy, using RNAi-mediated silencing of autophagy regulators (ATGs) or antimalarial lysosomotrophic agents, promotes the dea…	[872]
8654	PDE5A	THANATOS	The lethality of [neratinib + palbociclib] was modestly enhanced by the PDE5 inhibitor sildenafil and strongly enhanced by the HDAC inhibitor sodium valproate. This was associated with K-RAS degradation and a greater than additive increase in autophagosome and autolysosome levels.	[873]
5141	PDE4A	THANATOS	In summary, after 48 h YTX treatment PDE4A-dependent autophagy, as non-apoptotic programmed cell death, is activated.	[874]
9141	PDCD5	THANATOS	PDCD5 protects against cardiac remodeling by regulating autophagy and apoptosis.	[875]
27250	PDCD4	THANATOS	PDCD4 effectively inhibited the proliferation and colony-forming ability of endometrial cells maybe by inhibiting cell autophagy.	[876]
255738	PCSK9	THANATOS	PCSK9 inhibition also markedly reduced autophagy.	[877]
5111	PCNA	THANATOS	Expression of cell cycle-and autophagy-related proteins was analyzed using antibodies against p21, p27, PCNA, p53, LC3-I, LC3-II, ATG5, and actin (Santa Cruz Biotech, Santa Cruz, CA).	[878]
9768	PCLAF	THANATOS	In conclusion, IL-6 could induce autophagy by expressing NS5ATP9, while NS5ATP9 upregulated IL-6 levels in turn, which further induced autophagy.	[879]
27253	PCDH17	THANATOS	Furthermore, PCDH17-induced autophagy, along with increased numbers of autophagic vacuoles and up-regulated autophagic proteins Atg-5, Atg-12 and LC3B II. Thus, PCDH17 acts as a tumour suppressor, exerting its anti-proliferative activity through inducing apoptosis and autophagy, and is frequently silenced in gastric and colorectal cancers.	[880]
5074	PAWR	THANATOS	Second, higher toxic concentrations of 3-AWA stimulated ER stress in CaP cells to turn on apoptosis within 12 h by elevating the expression of the proapoptotic protein PAWR, which in turn suppressed the autophagy-related proteins BCL2 and BECN1.	[881]
11315	PARK7	THANATOS	Our results suggest that PARK7 functions as a co-chaperone for R-HSPA5 to modulate autophagic removal of misfolded protein cargoes generated by oxidative stress.	[882]
23569	PADI4	THANATOS	The results of these in vitro and in vivo studies suggested that PADI4 may be closely associated with hypoxia‑induced autophagy, and the inhibition of hypoxia‑induced autophagy by PADI4 knockdown may contribute to an increase in the apoptosis of RA‑FLS.	[883]
135138	PACRG	THANATOS	Elevated levels of PACRG also resulted in increased autophagy, as demonstrated by biochemical and quantitative analysis of autophagic vesicles, whereas lowered levels of PACRG resulted in reduced autophagy.	[884]
53829	P2RY13	THANATOS	DP acts through the G-protein coupled receptor, P2Y13, to stimulate autophagy. siRNA-targeted reduction in P2Y13 protein expression stimulates the release of HL by 5 to 8-fold, while overexpression of P2Y13 blocks HL release. HL release from liver cells is therefore inhibited by a purinergic induction of autophagy.	[885]
5027	P2RX7	THANATOS	Calcimycin mediates mycobacterial killing by inducing intracellular calcium-regulated autophagy in a P2RX7 dependent manner.	[886]
161725	OTUD7A	THANATOS
127700	OSCP1	THANATOS	In contrast, knockdown of NOR1 expression using NOR1 RNAi resulted in an increase in autophagy and attenuated hydrogen peroxide-induced cell death in HeLa cells.	[887]
4987	OPRL1	THANATOS
4973	OLR1	THANATOS	Excessive production of reactive oxygen species (ROS) increases LOX-1 expression, induces mitochondrial DNA damage, and activates autophagy.	[888]
10562	OLFM4	THANATOS	Mechanistic studies revealed that OLFM4 may exhibit its anticancer effects through regulating cell autophagy by targeting cathepsin D, as OLFM4 reduced cathepsin D protein levels and enzymatic activity and attenuated cathepsin D-induced cancer cell proliferation.	[889]
8473	OGT	THANATOS	Down-regulation of OGT promotes cisplatin resistance by inducing autophagy in ovarian cancer.	[890]
4953	ODC1	THANATOS	In this work, we propose DFMO as an agent that can be useful to limit autophagy in settings where this process may be disadvantageous. Other autophagy inhibitors (e.g., wortmannin or 3-methyl adenine) have off-target effects that contribute to toxicity.32-34 DFMO is a modified ornithine that irreversibly binds and inhibits ODC1, one of the rate-limiting enzymes in polyamine synthesis.	[891]
116150	NUS1	THANATOS
4916	NTRK3	THANATOS	Autophagy inhibition increased the hypoxia-induced expression of TrkC and its phosphorylated form as well as the phosphorylation of p38, suggesting a complementary effect of the two processes, leading to cell survival.	[892]
4914	NTRK1	THANATOS	Mutations in TrkA Causing Congenital Insensitivity to Pain with Anhidrosis (CIPA) Induce Misfolding, Aggregation, and Mutation-dependent Neurodegeneration by Dysfunction of the Autophagic Flux.	[893]
9423	NTN1	THANATOS	Netrin-1 improves post-injury cardiac function in vivo via DCC/NO-dependent preservation of mitochondrial integrity, while attenuating autophagy.	[894]
8828	NRP2	THANATOS	NRP2 depletion in either cell line prevented VEGF-C-dependent rescue of cell survival. The survival of C4-2B and C4-2 cells due to VEGF-C overexpression was also completely abolished when autophagy was inhibited via treatment with the autophagy inhibitor, Bafilomycin.	[669]
3164	NR4A1	THANATOS	During cell death by autophagy, NR4A1 was transcriptionally competent, even though a fraction of it was present in the cytoplasm. Interestingly, NR4A1 interacts with the tumor suppressor p53 but not with Beclin-1 complex. Therefore the mechanism to promote cell death by autophagy might involve regulation of gene expression, as well as protein interactions.	[895]
7376	NR1H2	THANATOS	DDA induces both the accumulation of pro-lysosomal sterols and stimulates the expression of regulators of autophagy such as NR4A, LC3 and TFEB through binding to the liver X receptor (LXR), a ligand-dependent transcription factor consisting of 2 isoforms, NR1H2 and NR1H3.	[896]
9520	NPEPPS	THANATOS	However PSA's promotion of autophagosome fusion with lysosomes required proteolytic activity and so its effect on autophagy is not identical to its protection against Aβ toxicity.	[897]
29881	NPC1L1	THANATOS	In the present study we found that inhibition of Niemann-Pick-type C1-like 1 (NPC1L1) by ezetimibe activates autophagy only in hepatocytes and small intestinal epithelia, but not in other cells.	[898]
50507	NOX4	THANATOS	NOX4-derived production of ROS in the ER is a critical event that activates autophagy through stimulation of the EIF2AK3/PERK-EIF2S1/eIF-2α-ATF4 pathway.	[899]
27035	NOX1	THANATOS	The autophagic flux was blocked at late stage events, consistent with the accumulation of p62, and a close localization of LC3 with NS1 associated with NS1 inhibition of NOX1 in autophagosomes.	[900]
114548	NLRP3	THANATOS	This mitochondrial regulation in the absence of NLRP3 increases autophagy and attenuates apoptosis after UUO.	[901]
55922	NKRF	THANATOS
4804	NGFR	THANATOS	Rapamycin-induced autophagy protects proximal tubular renal cells against proteinuric damage through the transcriptional activation of the nerve growth factor receptor NGFR.	[902]
57447	NDRG2	THANATOS	Knockdown of NDRG2 leads to increased autophagy and radioresistance.	[903]
9611	NCOR1	THANATOS	In this manuscript, we describe for the first time that ULK1 has an autophagy-independent role in cellular lipid homeostasis and lipotoxicity by virtue of its regulation of Scd1 expression. Silencing Ulk1 in hepatic cells leads to phosphorylation of RPS6KB1, intranuclear localization of the corepressor NCOR1, and repression of NR1H/LXR-mediated transcription of the Scd1 gene.	[904]
8202	NCOA3	THANATOS	Steroid receptor coactivator 3 regulates autophagy in breast cancer cells through macrophage migration inhibitory factor	[905]
4678	NASP	THANATOS	Furthermore, our data suggest that NASP protects soluble H3-H4 from degradation by chaperone-mediated autophagy (CMA), opening new avenues for understanding how histone metabolism is regulated.	[906]
8775	NAPA	THANATOS	When breast cancer cells were treated with NaPa in the presence of an MMP inhibitor (GM6001), apoptotic cell death decreased and the induction of autophagic vacuoles in MDA-MB-231 cells was inhibited.	[907]
8883	NAE1	THANATOS	MLN4924, a novel inhibitor of NAE1, significantly suppressed cell growth and enhanced apoptosis of APL cells by blocking cullin neddylation and subsequent accumulation of CRL E3 substrates. Furthermore, MLN4924 effectively enhanced ATRA-induced differentiation of APL cells by promoting autophagy.	[908]
80018	NAA25	THANATOS	Furthermore, in Mdm20-KD cells, a punctate appearance of LC3 was evident, suggesting the induction of autophagy.	[909]
8260	NAA10	THANATOS	Furthermore, NAA10-dependent PGK1 acetylation and PGK1-dependent BECN1 phosphorylation are required for glutamine deprivation- and hypoxia-induced autophagy and brain tumor formation.	[910]
64005	MYO1G	THANATOS	The cell death induced by KIF11, KIF21A, KIF25, MYH1 or TPM2 siRNAs was preceded by lysosomal membrane permeabilization, and all identified siRNAs induced several changes in the endo-lysosomal compartment, i.e. increased lysosomal volume (KIF11, KIF20A, KIF25, MYO1G, MYH1), increased cysteine cathepsin activity (KIF20A, KIF25), altered lysosomal localization (KIF25, MYH1, TPM2), increased dextran…	[911]
4641	MYO1C	THANATOS	Ablating MYO1C function causes abnormal cholesterol distribution, which has a major selective impact on the autophagy pathway.	[912]
4637	MYL6	THANATOS
4624	MYH6	THANATOS
4620	MYH2	THANATOS	In the present study, we report the differentiation and characterization of a VCP disease-specific hiPSCs into precursors expressing myogenic markers including desmin, myogenic factor 5 (MYF5), myosin and heavy chain 2 (MYH2). Accumulation of autophagy markers in differentiated hiPSC myogenic lineage.	[913]
4629	MYH11	THANATOS	In heart tissues of AR administered rats of both the groups, SERCA2, CaM, Myh11, antioxidant, autophagy, oxidative phosphorylation and TCA cycle proteins were up regulated.	[914]
4619	MYH1	THANATOS	The cell death induced by KIF11, KIF21A, KIF25, MYH1 or TPM2 siRNAs was preceded by lysosomal membrane permeabilization, and all identified siRNAs induced several changes in the endo-lysosomal compartment, i.e. increased lysosomal volume (KIF11, KIF20A, KIF25, MYO1G, MYH1), increased cysteine cathepsin activity (KIF20A, KIF25), altered lysosomal localization (KIF25, MYH1, TPM2), increased dextran…	[911]
4613	MYCN	THANATOS	The protective autophagy activated by GANT-61 in MYCN amplified neuroblastoma cells is mediated by PERK.	[915]
4607	MYBPC3	THANATOS	We found that autophagy is altered in patients with HCM carrying MYBPC3 mutations.	[916]
4582	MUC1	THANATOS	Autophagy is decreased in triple-negative breast carcinoma involving likely the MUC1-EGFR-NEU1 signalling pathway.	[917]
66036	MTMR9	THANATOS	Consequentially, the MTMR6/R9 complex serves to inhibit stress-induced apoptosis and the MTMR8/R9 complex inhibits autophagy.	[918]
55613	MTMR8	THANATOS	Consequentially, the MTMR6/R9 complex serves to inhibit stress-induced apoptosis and the MTMR8/R9 complex inhibits autophagy.	[918]
2660	MSTN	THANATOS	Additionally, expression of myostatin was activated by TNF-α via a NF-κB dependent pathway in C2C12 myotubes, while inhibition of NF-κB activity suppressed myostatin and improved myotube atrophy. Collectively, myostatin mediated CKD-induced muscle catabolism via coordinate activation of the autophagy and the ubiquitin-proteasome systems.	[919]
4353	MPO	THANATOS	Increased autophagy in neutrophils from ALI mice was observed, while ethyl pyruvate diminished autophagy in neutrophils and constrained granule release, and therefore myeloperoxidase (MPO) in bronchoalveolar lavage fluid and the production of proinflammatory cytokines.	[920]
729967	MORN2	THANATOS	Human MORN2 facilitates phagocytosis-mediated restriction of Mycobacterium tuberculosis, L. pneumophila, and S. aureus in macrophages.	[921]
4313	MMP2	THANATOS	Moreover, Atg5 knocking down could significantly increase the expression of MMP2, MMP9 and uPA in EPCs while rapamycin could decrease the expression of uPA and MMP9. In addition, the mTOR-P70 S6K pathway was also involved in EPCs migration regulation.	[922]
55586	MIOX	THANATOS	We investigated the role of MIOX in perturbation of mitochondrial quality control, including mitochondrial dynamics and autophagy/mitophagy, under high-glucose (HG) ambience or a diabetic state. HK-2 or LLC-PK1 cells subjected to HG exhibited an upregulation of MIOX accompanied by mitochondrial fragmentation and depolarization, inhibition of autophagy/mitophagy, and altered expression of mitochon…	[923]
4282	MIF	THANATOS	Inhibition of autophagy with a PI3K inhibitor (3-MA), a ROS scavenger (NAC) or autophagosomal-lysosomal fusion inhibitors (bafilomycin A1 and chloroquine) rescued rMIF-induced vascular leakage, suggesting that autophagy mediates MIF-induced vascular leakage.	[924],[925]
23295	MGRN1	THANATOS	Thus, for the first time we elucidate that MGRN1 simultaneously modulates both autophagy and heterophagy via ubiquitin-mediated post-translational modification of TSG101.	[926]
4194	MDM4	THANATOS	Together, these data indicate that PTPRO regulates insulin and lipid metabolism via the PI3K/Akt/MDM4/MDM2/P53 axis by affecting autophagy.	[927]
4192	MDK	THANATOS	We also show that Mdk mediates its protective effect via the anaplastic lymphoma kinase (ALK) receptor and that Mdk signaling through ALK interferes with cannabinoid-induced autophagic cell death. Furthermore, in vivo Mdk silencing or ALK pharmacological inhibition sensitizes cannabinod-resistant tumors to THC antitumoral action.	[928]
63933	MCUR1	THANATOS	Vascular endothelial deletion of MCU and MCUR1 impaired mitochondrial bioenergetics, cell proliferation, and migration but elicited autophagy.	[929]
8550	MAPKAPK5	THANATOS	The novel RAGE interactor PRAK is associated with autophagy signaling in Alzheimer's disease pathogenesis.	[930]
5598	MAPK7	THANATOS	IFN-γ-inducible antiviral responses require ULK1-mediated activation of MLK3 and ERK5. Here, we found that IFN-γ receptor stimulation also activated Unc-51-like kinase 1 (ULK1), an initiator of Beclin-1-mediated autophagy.	[931]
225689	MAPK15	THANATOS	Importantly, MAPK15 directly interacted with the ULK1 complex and mediated ULK1 activation induced by starvation, a classical stimulus for the autophagic process.	[932]
5600	MAPK11	THANATOS	Activation of the MAPK11/12/13/14 (p38 MAPK) pathway regulates the transcription of autophagy genes in response to oxidative stress induced by a novel copper complex in HeLa cells.	[933]
4217	MAP3K5	THANATOS	This promoted an investigation which demonstrated unexpectedly that flavopiridol mediates ER stress and downstream activation of MAP3K5/ASK1, which ultimately is responsible for cell death. Similarly, autophagy activated in part via ER stress and also CDK5 inhibition is protective against cell death induced by this process.	[934]
4215	MAP3K3	THANATOS	Taken together, these results demonstrate that the MEKK3/p38δ cascade modulates autophagy in response to nutrient starvation, consistent with its role in the regulation of mTORC1 activation.	[935]
389840	MAP3K15	THANATOS
4214	MAP3K1	THANATOS	In this study, autophagy attenuates Notch1 signaling by degrading the Notch1 intracellular domain (Notch1-IC). Nutrient-deprivation promotes Notch1-IC phosphorylation by MEKK1 and phosphorylated Notch1-IC is recognized by Fbw7 E3 ligase. These data suggested that autophagy-induced MEKK1-mediated phosphorylation of Notch1-IC at the T2512 residue plays an important role in cancer prevention and cou…	[936]
643246	MAP1LC3B2	THANATOS	These changes resulted in increased expression of autophagy-related protein MAP1LC3B2 and decreased secretion of inflammatory cytokines (ICAM-1, COX-2, and MMP-9).	[937]
4131	MAP1B	THANATOS	The autophagy inhibitor 3-methyladenine inhibits the DAPK-1 plus MAP1B-mediated membrane blebbing. These data highlight the utility of peptide aptamers to identify novel binding interfaces and highlight a role for MAP1B in DAPK-1-dependent signaling in autophagy and membrane blebbing.	[938]
4129	MAOB	THANATOS	The aldehyde product of MAO deamination may lead to acidification of the cytosol and can contribute to induction of autophagy [60], [61]. In addition, ROS produced by MAO activity can modify calcium signalling which in turn may also contribute to activation of autophagy [62], [63].	[939]
23499	MACF1	THANATOS	p230 or MACF1 knock-down (KD) cells failed to increase the autophagic flow rate and the number of microtubule-associated protein 1 light chain 3 (LC3)-positive puncta under starvation conditions. Loss of p230 or MACF1 impaired mAtg9 recruitment to peripheral phagophores from the TGN, which was observed in the early step of autophagosome formation.	[940]
346389	MACC1	THANATOS	Collectively, this study found that upregulation of MACC1 in ESCC was associated with lymph node metastasis of patients, and MACC1 regulated ESCC cell proliferation, apoptosis, migration and invasion mainly through AMPK-ULK1 induced autophagy.	[941]
4067	LYN	THANATOS	TLR2 initiated the phagocytic process and activated Lyn following infection. Cytoskeletal trafficking proteins, such as Rab5 and Rab7, critically facilitated early phagosome formation, autophagosome maturation, and eventual autophagy-mediated bacterial degradation. These findings reveal that Lyn, TLR2 and Rab modulate autophagy related phagocytosis and augment bactericidal activity, which may off…	[942]
10128	LRPPRC	THANATOS	Tetherin interacts with the autophagy/mitophagy suppressor LRPPRC and prevents LRPPRC from forming a ternary complex with Beclin 1 and Bcl-2 so that Beclin 1 is released to bind with PI3KCIII (class III PI3K) to activate the initiation of autophagy.	[613]
4035	LRP1	THANATOS	Knockdown of LRP1 and Atg5 inhibited generation of LC3-II as well as cleavage of PARP, a marker of apoptosis, in response to VacA, whereas caspase inhibitor, benzyloxycarbonyl-VAD-fluoromethylketone (Z-VAD-fmk), and necroptosis inhibitor, Necrostatin-1, did not inhibit VacA-induced autophagy, suggesting that VacA-induced autophagy via LRP1 binding precedes apoptosis.	[943]
987	LRBA	THANATOS	These mutations abolish the expression of the LRBA protein, leading to autoimmunity, chronic diarrhea, B-cell deficiency, hypogammaglobulinemia, functional T-cell defects and aberrant autophagy.	[944]
101930123	LOC101930123	THANATOS	Autophagy induced by EEF2K silencing promotes cell survival and does not potentiate the anticancer efficacy of the AKT inhibitor MK-2206. In addition, autophagy induced by silencing of EEF2K is attributed to induction of protein synthesis and activation of the AMPK-ULK1 pathway, independent of the suppression of MTOR activity and ROS generation.	[945]
9516	LITAF	THANATOS	LITAF, a BCL6 target gene, regulates autophagy in mature B-cell lymphomas.	[946]
3980	LIG3	THANATOS	Overexpression of DNA ligase III in mitochondria improved the rate of overall BER, increased cell survival after menadione induced oxidative stress and reduced autophagy following the inhibition of the mitochondrial electron transport chain complex I by rotenone.	[947]
3964	LGALS8	THANATOS	We show that virus induced membrane damage is recognized through Galectin-8 and sequesters the autophagy receptors NDP52 and p62. We further show that a conserved PPxY motif in the viral membrane lytic protein VI is critical for efficient viral evasion of autophagic sequestration after endosomal lysis. Comparing the wildtype with a PPxY-mutant virus we show that depletion of Galectin-8 or suppres…	[948]
197257	LDHD	THANATOS
3934	LCN2	THANATOS	We also created an autophagy-deficient H9c2 cell model by overexpressing a dominant-negative Atg5 mutant and found that reduced autophagy levels also induced insulin resistance. Adding rapamycin after Lcn2 could stimulate autophagy and recover insulin sensitivity.	[949]
253558	LCLAT1	THANATOS	ALCAT1 deficiency also restored mitophagy, mitochondrial architecture, mitochondrial DNA (mtDNA) fidelity, and oxidative phosphorylation.	[950]
51520	LARS	THANATOS	Therefore, LeuRS couples aa availability to protein synthesis and autophagy (Figure 1A).	[951]
10542	LAMTOR5	THANATOS	Mechanistically, HBXIP prevented chaperone-mediated autophagy (CMA)-dependent degradation of HOXB13 via enhancement of HOXB13 acetylation at the lysine 277 residue, causing the accumulation of HOXB13.	[952]
55004	LAMTOR1	THANATOS	Collectively, our findings demonstrated that the LAMTOR1/2 complex is required for recruiting TAX1BP1 to autophagosomes and thereby facilitating autolysosome formation during bacterial infection.	[953]
3856	KRT8	THANATOS	Thus, regulated enhancement of autophagy with concurrent increased expression of KRT8 and the inhibition of KRT8 phosphorylation serve to inhibit oxidative stress-induced EMT of RPE cells as well as to prevent cell death, suggesting that pharmacological manipulation of KRT8 upregulation through autophagy with combined inhibition of the MAPK1/3 pathway may be attractive therapeutic strategies for …	[954]
402569	KPNA7	THANATOS	Inhibition of KPNA7 expression in AsPC-1 and Hs700T pancreatic cancer cells led to a reduction in cell growth and decreased anchorage independent growth, as well as increased autophagy.	[955]
9365	KL	THANATOS	Restoration of klotho gene expression induces apoptosis and autophagy in gastric cancer cells: tumor suppressive role of klotho in gastric cancer.	[956]
57535	KIAA1324	THANATOS	Electron microscopy revealed that in cells overexpressing EIG121, autophagosomes were markedly increased.	[957]
10657	KHDRBS1	THANATOS
10945	KDELR1	THANATOS	Furthermore a Aut5-HA-HDEL protein carrying the ER retention/retrieval signal HDEL at its carboxyl terminus proposes an essential function of the vacuolar targeting of Aut5p for lysis of autophagic bodies.	[958]
8850	KAT2B	THANATOS	Increasing the cellular acetylation level by treating cells with histone deacetylase (HDAC) inhibitors such as TSA can promote autophagy, and knockdown of the histone acetyltransferase KAT2B/p300 induces autophagy in nutrient-rich conditions.	[959]
3726	JUNB	THANATOS	Nevertheless, the transcriptional activities of c-Jun and JunB are required for autophagy inhibition, and JunB incapable of heterodimerizing is a less effective inhibitor of autophagy. Most importantly, inhibition of autophagy in starved HeLa cells by JunB enhances apoptotic cell death. We suggest that JunB and c-Jun are regulators of autophagy whose expression responds to autophagy-inducing sign…	[960]
3718	JAK3	THANATOS	Among JAK1, JAK2, JAK3, and TYK2, only JAK2 gene silencing abrogated ConA's effects on MT1-MMP and BNIP3 gene and protein expressions. Our study elucidates how MT1-MMP signals autophagy, a process which could contribute to the chemoresistance phenotype in brain cancer cells.	[961]
3690	ITGB3	THANATOS	Intra-tumor heterogeneity can be attributed in part to the ability of tumor cells to acquire traits associated with less differentiated cells. In MMTV-PyMT mammary tumors, this hierarchical heterogeneity can be illustrated with the use of ITGB1/CD29hi ITGB3/CD61+ markers to enrich for mammary stem-like cells and ALDH+ to identify luminal progenitor-like cells. Macroautophagy/autophagy appears to …	[962]
3678	ITGA5	THANATOS	The inhibition of autophagy, by using the specific inhibitor bafilomycin A or Beclin 1 knock-down, enhanced the CPS-induced cell death, demonstrating that CPS-induced autophagy acts as a pro-survival process in BC cells. By using PCR arrays and FACS analysis, we found that the CPS-treated BC cells displayed typical mesenchymal features of the epithelial mesenchymal transition (EMT) as elongated s…	[824]
83737	ITCH	THANATOS	We also observed the recruitment of other components of UPS and autophagy pathways to ITCH-positive expanded polyglutamine aggregates.	[963]
9636	ISG15	THANATOS	ISG15 deregulates autophagy in genotoxin-treated ataxia telangiectasia cells.	[964]
3664	IRF6	THANATOS	Furthermore, both mainstream (MSE) and sidestream (SSE) smoking extracts induced changes in expression of autophagic marker, LC3B, while siRNA against ΔNp63α, IRF6 and NOS2 modulated these autophagic changes. Overall, these data support the notion that ΔNp63α/IRF6 interplay regulates NOS2 transcription, thereby underlying the autophagic-related cancer cell response to tobacco exposure.	[965]
3662	IRF4	THANATOS	Apoptotic and autophagy-associated cell death were triggered in MM cells on miR-125b-5p ectopic expression. Importantly, we found that the anti-MM activity of miR-125b-5p was mediated via direct downregulation of IRF4 and its downstream effector BLIMP-1.	[966]
3659	IRF1	THANATOS	Consistently, IRF1 depletion increased the efficacy of anti-VEGF therapy in a glioma xenograft model, which was due to less bevacizumab-promoted autophagy and increased apoptosis in tumors with down-regulated IRF1.	[967]
11213	IRAK3	THANATOS	Here, we provide the first evidence that IRAK-M over-expression promotes lung epithelial HRV-16 replication and autophagy, but inhibits HRV-16-induced IFN-β and IFN-λ1 expression.	[968]
84289	ING5	THANATOS	ING5 overexpression suppressed tumor growth of ovarian cancer by decreasing proliferation, and inducing apoptosis and autophagy.	[969]
51147	ING4	THANATOS	Autophagy levels were elevated following the exposure to Ad-ING4, including enhanced fluorescence intensity of monodansylcadervarine (MDC), a specific in vivo marker for autophagic vacuoles, and increased expression levels of the LC3-II and Beclin-1, wheras the autophagic levels were attenuated following the pretreatment of 3-MA, the inhibitor of autophagy, which significantly decreased the Ad-IN…	[970]
54556	ING3	THANATOS
3622	ING2	THANATOS	As a result, silencing p32 profoundly impaired starvation-induced autophagic flux and the clearance of damaged mitochondria caused by mitochondrial uncoupler. Importantly, restoring ULK1 expression in p32-depleted cells rescued autophagy and mitophagy defects.	[971]
3621	ING1	THANATOS	Taken together, these findings indicate that nitazoxanide as an autophagy inhibitor induces cell cycle arrest in glioblastoma via upregulated ING1 due to increased transcription and decreased post-translational degradation by late-stage autophagic inhibition.	[972]
3611	ILK	THANATOS	In parallel, BGP increased ILK expression and activity, followed by mTOR activation and autophagy reduction. Knocking-down ILK expression increased autophagy and protected cells from senescence induced by hyperphosphatemia.	[973]
3565	IL4	THANATOS	Autophagy deficiency in B cells led to attenuated immunopathological symptoms in asthma-prone mice. Further investigation showed that IL4 (interleukin 4), a key effector Th2 cytokine in allergic asthma, was critical for autophagy induction in B cells both in vivo and in vitro, which further sustained B cell survival and enhanced antigen presentation by B cells.	[974]
246778	IL27	THANATOS	Addition of exogenous IL-27 induces the activation of mTOR through JAK/PI3 K pathway and inhibits IFN-γ stimulated autophagy.	[975]
51561	IL23A	THANATOS	Inhibition of either IL-23 by a specific neutralization antibody, or mTOR by rapamycin, or NF-κB by IKK-16, significantly reversed the autophagy suppression and ROS accumulation.	[976]
3552	IL1A	THANATOS	Finally, administration of recombinant IL1RN (interleukin 1 receptor antagonist) to carbon tetrachloride-exposed atg5(-/-) mice blunted liver injury and fibrosis, identifying IL1A/B as central mediators in the deleterious effects of macrophage autophagy invalidation.	[977]
3586	IL10	THANATOS	Finally, the results also indicate that mTOR-p70S6K is the molecule upon which these two pathways converge to induce IL10-mediated inhibition of autophagy in starved HSFs. In summary, the findings reported herein shed light on the molecular mechanism underlying IL10-mediated inhibition of autophagy and suggest that IL10 is a potential therapeutic agent for the treatment of HS.	[978]
3487	IGFBP4	THANATOS	TGF-beta1 expression and induction of apoptosis was facilitated by the suppression of somatotropic pathway during drying off, manifested with down-regulation of GH-R and IGF-IRalpha, and up-regulation of IGFBP-4 and -5. This is the first report describing autophagy in the bovine mammary gland. Similarly to apoptosis, the intensity of autophagy was the highest in the dry period, as shown by increa…	[979]
3486	IGFBP3	THANATOS	Our findings revealed that the inhibition of the ERK/MAPK pathway was mediated by IGFBP3 silencing that had effects on proliferation, apoptosis, autophagy, and cell senescence. Furthermore, our findings suggested the underlying mechanism of disc degeneration.	[980]
3482	IGF2R	THANATOS	We found that chemotherapy enhanced the levels of insulin-like growth factor 2 receptor/cation-independent mannose-6-phosphate receptor (IGF2R) on the surface of tumor cells, which leads to better tumor targeting by cytotoxic T cells (CTLs). Early evidence indicates that upregulation of IGF2R involves the autophagy pathway.	[981]
3481	IGF2	THANATOS	Finally, our data documented that the SIRT7/mTOR/IGF2 pathway was involved in the function of FOXM1 in AGS cell growth and apoptosis. In conclusion, these results confirmed that FOXM1 is involved in gastric carcinoma progression via the SIRT7/mTOR/IGF2 pathway.	[982]
282618	IFNL1	THANATOS	This mechanism is driven by autophagy, whereas IL‐29 inhibits autophagy‐induced NET formation via mTOR phosphorylation.	[983]
3456	IFNB1	THANATOS	This suggests that autophagy induced by IFNB1 promoted survival, which might contribute to tumor resistance against IFNB1 treatment. It may therefore be clinically relevant to reconcile a role for IFNB1 in the treatment of breast cancer with concomitant inhibition of autophagy.	[984]
3454	IFNAR1	THANATOS	Our study presents evidence indicating that chaperone-mediated autophagy targets IFNAR1 degradation in the lysosome in FFA-treated HCV cell culture. These results provide a mechanism for why HCV induced autophagy response selectively degrades type I but not the type III IFNAR1.	[985]
3440	IFNA2	THANATOS	Furthermore, STAT1 and JAK1 inhibitors blocked the IFN-α-induced autophagy promoted by STS-1, indicating that STS-1 promotes IFN-α-induced autophagy via the JAK1-STAT1 signaling. Our results demonstrate the importance of STS-1 in regulating IFN-α-induced autophagy in B cells, and this could be used as a therapeutic approach to treat SLE.	[986]
3439	IFNA1	THANATOS	Furthermore, STAT1 and JAK1 inhibitors blocked the IFN-α-induced autophagy promoted by STS-1, indicating that STS-1 promotes IFN-α-induced autophagy via the JAK1-STAT1 signaling. Our results demonstrate the importance of STS-1 in regulating IFN-α-induced autophagy in B cells, and this could be used as a therapeutic approach to treat SLE.	[986]
10410	IFITM3	THANATOS	Our results confirm that autophagy is indeed induced by IFITM3 expression (Figs. 4 and 6A), yet canonical ATG5-mediated autophagy induction is not required for IFITM3 antiviral activity (Fig. 5)	[987]
2537	IFI6	THANATOS	Interferon-alpha-inducible protein 6 (IFI6), a putative apoptosis regulator, inhibited DENV2-induced autophagy in EA.hy926 cells, while XAF1, an inhibitor of anti-apoptotic XIAP, facilitated autophagy. Molecular regulators of apoptosis and autophagy interact at multiple levels to determine cell fate. Our data suggest that XAF1 and IFI6 are involved in regulating the balance between autophagy and …	[988]
3428	IFI16	THANATOS	Interferon-γ inducible protein 16 (IFI16), a multifunctional protein, has roles in anti-proliferation, autophagy, cell senescence, anti-inflammation, and DNA sensor to trigger innate immunity.	[989]
3419	IDH3A	THANATOS
3417	IDH1	THANATOS	Patient-derived IDH1-mutant tumors showed no significant differences in apoptosis or autophagy, but showed p62 accumulation and actually trended toward reduced MnSOD expression. These data indicate that mutant IDH1 and 2-HG can induce oxidative stress, autophagy, and apoptosis, but these effects vary greatly according to cell type.	[990]
3375	IAPP	THANATOS	In human IAPP-expressing mice that lack β cell autophagy, increased oxidative damage and loss of an antioxidant-protective pathway appeared to contribute to increased β cell apoptosis. These findings indicate that autophagy/lysosomal degradation defends β cells against proteotoxicity induced by oligomerization-prone human IAPP.	[991]
27429	HTRA2	THANATOS	OMI/HTRA2 (high-temperature requirement serine protease A2) is a mitochondrial serine protease involved in several cellular processes, including autophagy, chaperone activity, and apoptosis.	[992]
3329	HSPD1	THANATOS	HSP60 overexpression retained RPTOR signaling, sustained osteoblast autophagy, and compromised the severity of glucocorticoid-induced bone loss and sparse trabecular histopathology. Taken together, HSP60 is essential to maintain osteoblast autophagy, which facilitates mineralized matrix production. It fends off glucocorticoid-induced osteoblast apoptosis and bone loss by stabilizing RPTOR action …	[993]
3315	HSPB1	THANATOS	e showed that HSPB1 expression increased during oxidative stress in AKI. Incremental HSPB1 expression increased autophagic flux and inhibited apoptosis in renal tubular cells. These results indicate that HSPB1 upregulation plays a role in the pathophysiology of AKI.	[994]
3313	HSPA9	THANATOS	In brief, HSPA8 and HSPA9 are members of the HSP70 family that is a key effector of chaperone-mediated autophagy, in the RPE as well as in neurons [88, 89].	[995]
3306	HSPA2	THANATOS	Here we demonstrate that, in muscles, HSP90 (heat shock protein 90) and HSPA2/HSP70 (heat shock protein 2) link P2RX7 LP formation to autophagy and that the canonical mechanisms of P2RX7 activation such as Ca2+ influx and MAPK1-MAPK3 phosphorylation are not essential for these effects.	[996]
3303	HSPA1A	THANATOS	Genetic screens indicate proteins and pathways that can functionally modify the climbing phenotype, including autophagy-related proteins (Atg1 and Atg18), superoxide dismutase enzymes (Sod1 and Sod2) and heat shock protein (HSPA1).	[997]
7184	HSP90B1	THANATOS	Notably, DMSO-treated 2-cell embryos showed increased expression of unfolded protein response genes such as Hspa5, Hsp90b1, Ddit3, Atf4, and Xbp1. Interestingly, DMSO causes cytotoxic effects in preimplantation embryos by inducing extensive mitophagy and autophagy.	[998]
8739	HRK	THANATOS	Furthermore, we demonstrate through siRNA knockdown that HRK induces autophagy and promotes cancer cell survival in severe hypoxia.	[999]
3205	HOXA9	THANATOS	Further characterization establishes that temporality is controlled by Pontin, a facultative component of the Brahma chromatin remodeling complex, and that Hox proteins impact on autophagy by repressing the expression of core components of the autophagy machinery	[1000]
79366	HMGN5	THANATOS	Luciferase assay and Western blot analysis showed that HMGN5 was the direct target of miR-140-5p which could positively regulated autophagy.	[1001]
3099	HK2	THANATOS	The autophagic degradation of HK2 (hexokinase 2), a crucial glycolytic enzyme catalyzing the conversion of glucose to glucose-6-phosphate, was found to be involved in the regulation of glycolysis by autophagy. The Lys63-linked ubiquitination of HK2 catalyzed by the E3 ligase TRAF6 was critical for the subsequent recognition of HK2 by the autophagy receptor protein SQSTM1/p62 for the process of se…	[1002]
9709	HERPUD1	THANATOS	Herp depletion protects from protein aggregation by up-regulating autophagy.	[1003]
9734	HDAC9	THANATOS	We further found that HDAC9 suppressed autophagy, which was associated with endothelial dysfunction.	[1004]
10014	HDAC5	THANATOS	We found that restoring miRNA-9* levels induced toxicity in WM cells, supported by down-modulation of HDAC4 and HDAC5 and up-regulation of acetyl-histone-H3 and -H4. These, together with inhibited HDAC activity, led to induction of apoptosis and autophagy in WM cells.	[1005]
9759	HDAC4	THANATOS	In response to the Ang II, HDAC4 expression is up-regulated rapidly, with increased autophagic flux and inflammatory mediators in vascular endothelial cells (VECs).	[1006]
8841	HDAC3	THANATOS	Novel histone deacetylase inhibitor N25 exerts anti-tumor effects and induces autophagy in human glioma cells by inhibiting HDAC3.	[1007]
8520	HAT1	THANATOS	Activation of p53 by spermine mediates induction of autophagy in HT1080 cells. The expression levels of Ac-histone H3, HDAC1, HAT1, p300 and SIRT1 were increased in HT1080 cells treated with spermine.	[1008]
9001	HAP1	THANATOS	Here, we show that both huntingtin (htt) and its adaptor protein huntingtin-associated protein-1 (HAP1) copurify and colocalize with autophagosomes in neurons.	[1009]
57531	HACE1	THANATOS	Interestingly, the Lys48-linked polyubiquitin chains that HACE1 conjugates onto OPTN might predominantly target OPTN for autophagic degradation.	[1010]
2946	GSTM2	THANATOS	Moreover, a significant increase in the number of lipids droplets was observed compared with U373MG cells with normal expression of GSTM2. These results support the notion that GSTM2 is a protective enzyme against aminochrome toxicity in astrocytes and that aminochrome cell death in U373MGsiGST6 cells involves autophagic-lysosomal dysfunction.	[1011]
2939	GSTA2	THANATOS
2938	GSTA1	THANATOS
2931	GSK3A	THANATOS	Mechanistically, we found marked activation of mTORC1 and associated suppression of autophagy markers in KO mice. Loss of GSK-3α, either by pharmacologic inhibition or Gsk3a gene deletion, suppressed autophagy in fibroblasts.	[1012]
2896	GRN	THANATOS	This work reports several novel autophagy-lysosome modulators that enhance PGRN expression and identifies trehalose as a promising therapeutic for raising PGRN levels to treat multiple neurodegenerative diseases.	[1013]
156	GRK2	THANATOS	Lymphocyte autophagy/apoptosis, ventilatory/haemodynamic efficiencies and generic/disease-specific quality of life were analysed in these patients with HF and 35 normal counterparts. The results demonstrated that patients with HF with severe lymphocytopenia had (i) increased G-protein-coupled receptor kinase-2 (GRK-2) levels, (ii) lower mammalian target of rapamycin (mTOR) levels with higher lyso…	[1014]
26086	GPSM1	THANATOS	We found that AGS3 directly binds light chain 3 (LC3), recruits Gα(i3) to LC3-positive membranes upon starvation, and promotes autophagy by inhibiting the G protein. Upon growth factor stimulation, GIV disrupts the Gα(i3)-AGS3 complex, releases Gα(i3) from LC3-positive membranes, enhances anti-autophagic signaling pathways, and inhibits autophagy by activating the G protein.	[1015]
2822	GPLD1	THANATOS	When HS1BP3 is depleted, the total cellular PA content is upregulated stemming from increased activity of the PA-producing enzyme PLD (phospholipase D) and increased localization of PLD1 to ATG16L1-positive membranes. We propose that HS1BP3 negatively regulates autophagy by decreasing the PA content of the ATG16L1-positive autophagosome precursor membranes through inhibition of PLD1 activity and …	[1016]
51280	GOLM1	THANATOS	Our data showed that specific small interference RNA (siRNA) notably induced formation of autophagic vacuoles. In addition, upregulation of GP73 significantly inhibited formation of starvation-induced LC3-positive structures. We provide the first experimental evidence to show that GP73 may play an important role in the inhibitory regulation of autophagy.	[1017]
2803	GOLGA4	THANATOS	In addition, p230 itself was detected in autophagosomes/autolysosome with p62 or LC3 during autophagosome biogenesis. Thus, p230 is an important molecule in phagophore formation, although it remains unclear whether p230 has any role in late steps of autophagy.	[940]
2776	GNAQ	THANATOS	The inhibition of MEK/ATK pathways induced activation of AMP-activated protein kinase (AMPK) in the GNAQ-mutant cells. The downregulation of AMPK by siRNA or its inhibition with compound C did not rescue the cells from autophagy,	[1018]
2752	GLUL	THANATOS	We showed that while cerebral I/R injury is accompanied by loss of MMP, mitochondrial swelling and programmed cell death, pretreatment with cyclosporine-A (CsA) as a potent inhibitor of CypD, led to partial but significant reduction in necroptosis markers, RIP1 and RIP3 as well as activity of glutamate-ammonia ligase (GLUL) and glutamate dehydrogenase 1 (GLUD1), downstream enzymes of RIP3. Admini…	[1019]
2740	GLP1R	THANATOS	GLP-1 treatment can alleviate autophagy which may be induced by oxidative stress; this protective effect is likely through GLP-1R-ERK1/2-HDAC6 signaling pathway.	[1020]
2736	GLI2	THANATOS	These results suggest that Gli2 plays an unexpected role in cell cycle re-entry through an autophagy-mediated regulation on ciliary length in fibroblasts.	[1021]
2735	GLI1	THANATOS	Here we show that the IHh signal pathway was activated in chondrosarcoma, and knocking down the expression of Gli1 attenuated the disturbed IHh signal pathway, which not only suppressed cell proliferation and promoted G2/M cell cycle arrest but also enhanced cell apoptosis by downregulating Bcl-2 and Bcl-xl expression. Furthermore, Gli1 downregulation, not cyclopamine, induced autophagy by regula…	[1022]
2697	GJA1	THANATOS	The results obtained in the present study, using both HL-1 cells and organotypic heart cultures, show that simulated ischaemia induces degradation of Cx43 that can be prevented by chemical or genetic inhibitors of autophagy.	[1023]
10755	GIPC1	THANATOS	We show that depletion of GIPC-induced autophagy in pancreatic cancer cells, as evident from the upregulation of the autophagy marker LC3II. We further report that GIPC regulates cellular trafficking pathways by modulating the secretion, biogenesis, and molecular composition of exosomes. We also identified the involvement of GIPC on metabolic stress pathways regulating autophagy and microvesicula…	[1024]
9453	GGPS1	THANATOS	GGPPS-1 knockdown also induced cell death and autophagy.	[1025]
2641	GCG	THANATOS	However, glucagon mRNA expression was significantly increased by vildagliptin in the autophagy-deficient islets, and was significantly reduced by vildagliptin in wild-type islets.	[1026]
25801	GCA	THANATOS	The number of neurons in the GCL decreased significantly following I/R (I/R 12.21±1.13 vs controls 19.23±1.12 cells/500 µm); this decrease was partially prevented by 3-methyladenine (17.08±1.42 cells/500 µm), which potently inhibits maturation of autophagosomes.	[1027]
2629	GBA	THANATOS	Most importantly, inhibition of autophagy by loss of GBA function was associated with PPP2A (protein phosphatase 2A) inactivation via Tyr307 phosphorylation. C2-ceramide (C2), a PPP2A agonist, activated autophagy in GBA-silenced cells, while GBA knockdown-induced SNCA accumulation was reversed by C2 or rapamycin (an autophagy inducer), suggesting that PPP2A plays an important role in the GBA knoc…	[1028]
2624	GATA2	THANATOS
2623	GATA1	THANATOS	The transcription factors GATA1 and MYBL2 can bind to and activate the Vdac2 promoter. MYBL2 regulates the spatiotemporal expression of VDAC2 in the developing ovary. Strikingly, in the VDAC2 transgenic pigs (Sus scrofa/Ss), VDAC2 exerts its function by inhibiting autophagy in the ovary. I	[425]
9514	GAL3ST1	THANATOS	We observed that autophagic flux was reduced in both NOD2 KD and GAL3ST1 KD compared to Control KD cells as indicated by reduced LC3b-II in non-treated and chloroquine treated conditions (Fig. 6A, B).	[1029]
10912	GADD45G	THANATOS
4616	GADD45B	THANATOS	Gadd45b may be a common regulatory protein to control autophagy and apoptosis.	[1030]
1647	GADD45A	THANATOS	Likely, GADD45A inhibition of autophagy is through its influence on the interaction between BECN1 and PIK3C3. Immunoprecipitation and GST affinity isolation assays exhibit that GADD45A directly interacts with BECN1, and in turn dissociates the BECN1-PIK3C3 complex. Furthermore, we have mapped the 71 to 81 amino acids of the GADD45A protein that are necessary for the GADD45A interaction with BECN1.	[1031]
2553	GABPB1	THANATOS	We demonstrate that GABP binds to the promoter regions of BECN1-PIK3C3 complex genes and activates their transcriptional activities. Knockdown of GABP reduced BECN1-PIK3C3 complex transcripts, BECN1-PIK3C3 complex protein levels and autophagy in cultured cells. Conversely, overexpression of GABP increased autophagy	[1032]
2551	GABPA	THANATOS	Inhibition of nutrient-induced expression of CAPER arrests nutrient-dependent cell proliferation and ATP generation and induces autophagy-mediated vacuolization. Nutrient signaling to CAPER induces mitochondrial transcription and glucose-dependent mitochondrial respiration via coactivation of nuclear receptor ERR-α-mediated Gabpa transcription.	[1033]
2534	FYN	THANATOS	We previously demonstrated that proto-oncogene Fyn decreased energy expenditure and increased metabolic phenotypes. Also Fyn decreased autophagy-mediated muscle mass by directly inhibiting LKB1 and stimulating STAT3 activities, respectively.	[1034]
79443	FYCO1	THANATOS	When cells are depleted for FYCO1, autophagosomes accumulate in perinuclear clusters, whereas overexpression of FYCO1 redistributes Rab7-positive vesicles to microtubule plus ends at the cell periphery.	[1035]
2395	FXN	THANATOS	We targeted p97/VCP, the ubiquitin proteasome pathway (UPP), and autophagy with chemical inhibitors in cell lines and patient-derived cells. p97 inhibition by DBeQ increased precursor FXN levels, while UPP and autophagic flux modulators had variable effects predominantly on intermediate FXN.	[1036]
6624	FSCN1	THANATOS	Listeria are associated with LC3 to a greater extent in wild-type DCs than in fascin1 knockout DCs, suggesting that fascin1 facilitates autophagy for eradication of cytoplasmic Listeria.	[1037]
10818	FRS2	THANATOS	Here, we show that FRS2α is required for the FGF signaling axis to activate the mTOR pathway and to suppress the autophagy activity in MEFs. Ablation of Frs2α, as well as inhibition of FGFR or PI3K, but not ERK, kinase activity suppressed FGF to activate the mTOR pathway and to inhibit autophagy. Thus, the results, for the first time, demonstrate that the FRS2α-mediated mTOR pathway is required f…	[1038]
668	FOXL2	THANATOS	Importantly, mitochondrial apoptosis and endoplasmic reticulum (ER) stress-associated genes and proteins reached their highest levels in the granulosa cells of POF3. Beclin1 was distributed mainly in theca cells and coupled with LC3β-II accumulation, Sequestosome-1 (p62) degradation and Beclin1 elevation confirmed that autophagic activity had increased dramatically in the theca layer of POFs. The…	[1039]
3607	FOXK2	THANATOS	Foxk1/2 specifically recruits Sin3A-HDAC complexes to restrict acetylation of histone H4 and expression of critical autophagy genes. Remarkably, mTOR promotes the transcriptional activity of Foxk1 by facilitating nuclear entry to specifically limit basal levels of autophagy in nutrient-rich conditions.	[292]
221937	FOXK1	THANATOS	Here, we identify Foxk proteins (Foxk1 and Foxk2) as transcriptional repressors of autophagy in muscle cells and fibroblasts. Interestingly, Foxk1/2 serve to counter-balance another forkhead transcription factor, Foxo3, which induces an overlapping set of autophagic and atrophic targets in muscle.	[292]
2339	FNTA	THANATOS	We found that sorafenib interacted in a greater than additive fashion with pemetrexed to increase autophagy and to kill a diverse array of tumor cell types. Tumor cell types that displayed high levels of cell killing after combination treatment showed elevated levels of AKT, p70 S6K and/or phosphorylated mTOR, in addition to class III RTKs such as PDGFRb and VEGFR1, known in vivo targets of soraf…	[1040]
54874	FNBP1L	THANATOS	However, FNBP1L appears dispensable for other forms of autophagy induced by serum starvation or rapamycin. We present a model where FNBP1L is essential for autophagy of intracellular pathogens and identify FNBP1L as a differentially used molecule in specific autophagic contexts.	[1041]
2322	FLT3	THANATOS	Mechanistically, FLT3-ITD targeting induced ceramide accumulation on the outer mitochondrial membrane, which then directly bound autophagy-inducing light chain 3 (LC3), involving its I35 and F52 residues, to recruit autophagosomes for execution of lethal mitophagy.	[1042]
2321	FLT1	THANATOS	Based on the wound-healing assay, CD44+ cells exhibited stronger migratory capacity than CD44- subpopulations. CD44+ subpopulations had also significantly higher expression of BIRC5 and SOX2, lower expression of FLT1 and IL6, and higher levels of basal autophagy compared to CD44- subpopulations.	[1043]
2289	FKBP5	THANATOS	FKBP5 associates with BECN1, changes its phosphorylation and protein levels and enhances markers of autophagy and autophagic flux. The effects of antidepressants on autophagy as well as their physiological effects in mice and human depend on FKBP5.	[1044]
2252	FGF7	THANATOS	Moreover, in differentiating keratinocytes, the use of the autophagic inhibitor 3-MA as well as the depletion of BECN1 and ATG5, 2 essential regulators of the process, counteracted the FGF7-induced increase of the differentiation marker KRT1/K1, suggesting that autophagy is required for the FGF7-mediated early differentiation. These results provide the first evidence of a role of FGF7 in the regu…	[1045]
2249	FGF4	THANATOS	But FGF-2 and FGF-4 suppressed LC3-II expression and down-regulated senescent cells during long-term (i.e. 2month) cultures. Taken together, depletion of growth factors during serial passage could induce autophagy, senescence and down-regulation of stemness (proliferation via FGF-2/-4 and differentiation via HGF) through suppression of AKT and ERK signaling.	[1046]
2247	FGF2	THANATOS	FGF2 could also protect cells from various forms of death such as apoptosis or necrosis through inhibition of autophagy. Finally, autophagy activator rapamycin could abolish the protective effects of FGF2.	[1047]
9637	FEZ2	THANATOS	Moreover, we analyzed RAB3GAP1/2 in relation to the previously reported suppressive autophagy modulators FEZ1 and FEZ2 and demonstrate that both reciprocally regulate autophagy.	[812]
2215	FCGR3B	THANATOS	In this study, we found that ectopic endometrium from patients with EMS highly expressed IL15. Rapamycin, an autophagy inducer, decreased the level of IL15 receptors (i.e. IL15Rα and IL2Rβ). Meanwhile, a co-culture with ESCs led to a decrease in CD16 on NK cells. In the co-culture system, IL15 treatment downregulated the levels of Granzyme B and IFN-γ in CD16(+)NK cells, NKG2D in CD56(dim)CD16(-)…	[1048]
114907	FBXO32	THANATOS	Additionally, FBXO32 and endophilin-A are necessary for autophagosome formation, and both colocalize transiently with autophagosomes.	[1049]
2155	F7	THANATOS	We found that the levels of autophagic marker LC3A/B-II and coagulation proteins (TF, FVII and PAR2) were inversely correlated in human HCC tissues. Treatments with TF, FVII or PAR2 agonist downregulated LC3A/B-II with an increased level of mTOR in Hep3B cells; in contrast, knockdown of TF, FVII or PAR2 increased LC3A/B.	[1050]
2152	F3	THANATOS
2150	F2RL1	THANATOS	Our results show that PAR2 overexpression in HK-2 cells led to a greater reduction in autophagy via the PI3K/Akt/mTOR pathway activation and induces autophagy-related inflammation. Meanwhile, a knockdown of PAR2 via PAR2 RNAi transfection greatly increased autophagy and alleviated autophagy-associated inflammation.	[1051]
2147	F2	THANATOS	The KEGG results demonstrate an enrichment in cytokine pathways and pathways involved in mTORC1 signaling (Rap/Ras/PI3K) in addition to other seemingly unrelated diseases such as rheumatoid arthritis (Fig 3A). The GO term results are centered The KEGG results demonstrate an enrichment in cytokine pathways and pathways involved in mTORC1 signaling (Rap/Ras/PI3K) in addition to other seemingly unre…	[1052]
2146	EZH2	THANATOS	Downregulation of TSC2 (tuberous sclerosis 2) by EZH2 elicited MTOR activation, which in turn modulated subsequent MTOR pathway-related events, including inhibition of autophagy. In human colorectal carcinoma (CRC) tissues, the expression of MTA2 and EZH2 correlated negatively with expression of TSC2, which reveals a novel link among epigenetic regulation, the MTOR pathway, autophagy induction, a…	[1053]
2100	ESR2	THANATOS	More detailed studies demonstrated that Ro activated ESR2 (estrogen receptor 2), which led to the activation of NCF1/p47(PHOX) (neutrophil cytosolic factor 1), a subunit of NADPH oxidase, and subsequent reactive oxygen species (ROS) production. Treatment with siRNAs or inhibitors of the ESR2-NCF1-ROS axis, such as N-acetyl-L-cysteine (NAC), diphenyleneiodonium chloride (DPI), apocynin (ACN), Tiro…	[1054]
2099	ESR1	THANATOS	This newly described ERα-mediated and estrogen response element (ERE)-independent non-canonical autophagy pathway, which involves the function of the co-chaperone Bcl2-associated athanogene 3 (BAG3), is independent of classical mammalian target of rapamycin (mTOR) and phosphatidylinositol 3 kinase (PI3K) signaling networks and provides stress resistance in our model systems.	[1055]
2074	ERCC6	THANATOS	Accordingly, treatment with the autophagic stimulators lithium chloride or rapamycin reverses the bioenergetic phenotype of CSB-deficient cells. Our data imply that CSB acts as an mtDNA damage sensor, inducing mitochondrial autophagy in response to stress, and that pharmacological modulators of autophagy are potential treatment options for this accelerated aging phenotype.	[1056]
2066	ERBB4	THANATOS	In a fresh PDX isolate of NSCLC combined knock down of [ERBB1+ERBB3] or use of the ERBB1/2/4 inhibitor afatinib altered cell morphology, enhanced ATG13 phosphorylation, inactivated NFκB, and further enhanced [sorafenib/pazopanib + sildenafil] lethality. In conclusion, in this manuscript we have demonstrated that [sorafenib + sildenafil] and [pazopanib + sildenafil] lethality can be enhanced by in…	[1057]
26284	ERAL1	THANATOS	Cells that lack ERAL1 expression showed a significant conversion of LC3-I to LC3-II and an enhanced accumulation of autophagic vacuoles carrying the LC3 marker, all of which were blocked by the autophagy inhibitor 3-MA as well as by the ROS scavenger NAC.	[1058]
2059	EPS8	THANATOS	Additionally, ectopic expression of Eps8 increased the size of lysosomes. Structure-function analysis revealed that the region encompassing the amino acids 184-535 of Eps8 was sufficient to mediate lysosomal recruitment. Notably, this fragment harbors two KFERQ-like motifs required for chaperone-mediated autophagy (CMA). Furthermore, Eps8 co-immunoprecipitated with Hsc70 and LAMP-2, which are key…	[1059]
2042	EPHA3	THANATOS	Thus, Ad- TERTp-E1A-1504 does not harm normal cells but has dual inhibiting and killing effects on TERT- and EphA3-positive tumor cells, and this effect is mediated by the AKT/mTOR signaling pathway via induction of autophagy. These data may offer a foundation for novel antitumor therapies targeting this mechanism.	[1060]
2041	EPHA1	THANATOS	Silencing of EphA1 and EphB2 blocked sesamin-induced autophagy as well as sesamin-induced loss of cell viability. These results show that EphA1 and EphB2 play a critical role in this process. The present study reveals a novel function for EphA1 and EphB2 in the induction of autophagy, suggesting a tumor suppressor role for these proteins in colorectal cancer.	[1061]
2034	EPAS1	THANATOS	Additionally, HIF1A knockdown induced a decrease in the expression of hypoxia related genes and a decrease of 30% in cell proliferation was also observed. Also, a significant increase in the methylation of ATG16L1 promoter and decrease in the methylation of EPAS1 promoter were observed after HIF1A knockdown.	[1062]
957	ENTPD5	THANATOS	ENTPD5 synergizes aerobic glycolysis and cell proliferation and modulates autophagy in U87 and U87vIII GBM cells.	[1063]
9583	ENTPD4	THANATOS	Using antibodies against autophagic vacuole membrane proteins we identified a human cDNA with an open reading frame of 1848 bp, encoding a protein of 70 kDa, which we named lysosomal apyrase-like protein of 70 kDa (LALP70).	[1064]
2021	ENDOG	THANATOS	FK-16 induced a unique pattern of cell death, marked by concurrent activation of caspase-independent apoptosis and autophagy. The former was mediated by the nuclear translocation of AIF and EndoG whereas the latter was characterized by enhanced expression of LC3-I/II, Atg5 and Atg7 and increased formation of LC3-positive autophagosomes. Importantly, abolition of AIF/EndoG-dependent apoptosis enha…	[1065]
2010	EMD	THANATOS	We found that C16-ceramide induces EMD phosphorylation on its LEM domain through PRKACA. Upon ceramide treatment, phosphorylated EMD binds MAP1LC3B leading to an increase of autophagosome formation. These data suggest a new role of EMD as an enhancer of autophagosome formation in the C16-ceramide autophagy pathway in colon cancer cells.	[1066]
83460	EMC6	THANATOS	Our data show that overexpression of EMC6 in three glioblastoma cell lines (SHG44, U87 and U251) suppresses tumor cell growth by activating autophagy, but fails to induce cell apoptosis. EMC6-mediated autophagy was associated with inactivation of the PIK3CA/AKT/mTOR signaling pathway.	[1067]
10919	EHMT2	THANATOS	In a recent study conducted by Sakamaki et al., the authors found that BRD4 acts as a transcriptional repressor in regulating macroautophagy/autophagy and lysosome gene expression, via binding to the histone lysine methyltransferase EHMT2/G9a.	[1068]
1958	EGR1	THANATOS	Both EGR1 and MIR152 expression levels were significantly lower in ovarian cancer tissues with high levels of ERCC1 (excision repair cross-complementation group 1), a marker for cisplatin-resistance. Collectively, these data provide insights into novel mechanisms for acquired cisplatin-resistance. Activation of EGR1 and MIR152 may be a useful therapeutic strategy to overcome cisplatin-resistance …	[1069]
112399	EGLN3	THANATOS	Moreover, PHD3 demonstrated colocalization with another autophagic adapter protein, NBR1	[1070]
1950	EGF	THANATOS	In the rat NEC model, EGF treatment of NEC reduced expression of Beclin 1 and LC3II in ileal epithelium. Morphologically, typical signs of autophagy were observed in the epithelium of the NEC group, but not in the EGF group. A strong signal for Beclin 1 and LC3II was detected in the intestine from patients with NEC. Autophagy is activated in the intestinal epithelium of NEC patients and in the il…	[1071]
79631	EFL1	THANATOS	Additionally, protective autophagy was induced by glioma cells as an adaptive response to EFTUD1 inhibition.	[1072]
1906	EDN1	THANATOS	In both ex vivo perfusion vascular endothelial cells and vascular vessel segment, steady laminar shear stress promoted autophagy and eNOS expression and inhibited ET-1 expression. Compared with steady laminar shear stress treatment alone, the pretreatment of autophagy inducer rapamycin obviously strengthened the expression of eNOS and decreased the expression of ET-1 in both the 5 and 15 dynes/cm…	[1073]
23392	ECPAS	THANATOS	Loss of Ecm29 also increased the amounts of LC3β and p62, two proteins that mediate autophagy.	[1074]
1877	E4F1	THANATOS	In this study, RNA interference has been used to downregulate E4F1 in the hepatocellular carcinoma (HCC) cell line HepG2 (HBV negative) and its derivative, HBV expressing HepG2/2.2.15. Reduction of E4F1 levels induced hepatocyte vacuolation (formation of large cytoplasmic vesicles), increased autophagy and caused mitochondrial defects and metabolism changes in HepG2/2.2.15, but not in HepG2.	[1075]
1876	E2F6	THANATOS	Rb phosphorylation could disrupt E2F complex formation, resulting in diverse transcription factor dysfunction. Rb knockout and knockdown result in autophagy and apoptosis inhibition via suppressing p53 and caspase-3 signaling pathways, enhancing bladder cancer development in vitro and in vivo.(This gene encodes a member of a small family of transcription factors that function through binding of D…	[1076]
1874	E2F4	THANATOS	Knockdown of E2F-4 or Egr-1 inhibited CSE-induced LC3B expression. Knockdown of Egr-1 also inhibited the expression of Atg4B, a critical factor for LC3B conversion. Inhibition of autophagy by LC3B-knockdown protected epithelial cells from CSE-induced apoptosis. Egr-1(-/-) mice, which displayed basal airspace enlargement, resisted cigarette-smoke induced autophagy, apoptosis, and emphysema.	[1077]
1871	E2F3	THANATOS	Rb phosphorylation could disrupt E2F complex formation, resulting in diverse transcription factor dysfunction. Rb knockout and knockdown result in autophagy and apoptosis inhibition via suppressing p53 and caspase-3 signaling pathways, enhancing bladder cancer development in vitro and in vivo.(This gene encodes a member of a small family of transcription factors that function through binding of D…	[1076]
140735	DYNLL2	THANATOS	We would propose that following detachment-induced expression, BMF would have a role in inhibiting autophagy or enhancing anoikis depending on whether BMF is attached to DYNLL2/DLC2 or is released into the cytoplasm (Fig. 1).	[1078]
8655	DYNLL1	THANATOS	Recently, we discovered that BCL2L11 interacts with BECN1 (Beclin 1), and that this interaction is facilitated by DYNLL1. BCL2L11 recruits BECN1 to microtubules by bridging BECN1 and DYNLL1, thereby inhibiting autophagy.	[1079]
1844	DUSP2	THANATOS	ACHN and A549 cells blocked hypoxia-associated DUSP2 suppression, indicating ROS dependence of this effect (Fig. 5C). DUSP2 protein content was also significantly decreased by hypoxia and similarly ROS-dependent in ACHN and A549 (Fig. 5D). Hypoxia did not induce autophagy in MCF7 (Fig. 9B, left) and failed to suppress HGF-stimulated Akt activation (Fig. 3A). ER activation enabled hypoxia to induc…	[1080]
1843	DUSP1	THANATOS	Importantly, knockout of Dusp1 promoted phosphorylation of ULK1 at Ser555, and BECN1/Beclin 1 at Ser15, and the association of PIK3C3/VPS34, ATG14, BECN1 and MAPK, leading to the activation of the autophagosome-initiating class III phosphatidylinositol 3-kinase (PtdIns3K) complex. Furthermore, knockdown and pharmacological inhibitor studies indicated that DUSP1-mediated suppression of autophagy r…	[1081]
50506	DUOX2	THANATOS	NOX enzymes are involved in erlotinib induced autophagy.	[1082]
1813	DRD2	THANATOS	In this study, we report that dopamine D2 and D3 receptor (DRD2 and DRD3) activation by pramipexole and quinpirole could enhance BECN1 transcription and promote autophagy activation in several cell lines, including PC12, MES23.5 and differentiated SH-SY5Y cells, and also in tyrosine hydroxylase positive primary midbrain neurons.	[1083]
56896	DPYSL5	THANATOS	The mitochondrial localization of CRMP5 induced mitophagy. CRMP5 overexpression triggered a drastic change in mitochondrial morphology, increased the number of lysosomes and double membrane vesicles termed autophagosomes, and enhanced the occurrence of microtubule-associated protein 1 light chain 3 (LC3) at the mitochondrial level.	[1084]
1786	DNMT1	THANATOS	However, we also found that CDK4 interacts and phosphorylates the DNMT1 (DNA methyltransferase 1) protein protecting it from macroautophagy/autophagy-mediated protein degradation.	[1085]
1777	DNASE2	THANATOS	DNA-degrading enzymes by targeted gene deletions in mice. DNase1 and DNase1-like 2 were dispensable for nuclear DNA degradation in sebocytes. By contrast, epithelial cell-specific deletion of lysosomal DNase2 blocked DNA degradation in these cells. DNA breakdown during sebocyte differentiation coincided with the loss of LAMP1 and was accelerated by the abrogation of autophagy, the central cellula…	[1086]
207063	DHRSX	THANATOS	Collectively, these results demonstrate that DHRSX is a novel non-classical secretory protein involved in the positive regulation of starvation induced autophagy and provide a new avenue for research on this protein family and autophagy regulation.	[1087]
11067	DEPP1	THANATOS	Importantly, knockdown of DEPP was sufficient to efficiently inhibit autophagy-induction under different stress conditions such as serum starvation and genotoxic stress, suggesting that DEPP expression is critical for the initiation of autophagy in neuroblastoma.	[1088]
9191	DEDD	THANATOS	DEDD, a novel tumor repressor, reverses epithelial-mesenchymal transition by activating selective autophagy.	[1089]
1642	DDB1	THANATOS	The AMBRA1-DDB1-CUL4A complex is an E3 ligase for K63-linked ubiquitination of BECN1, which is required for starvation-induced autophagy. WASH suppresses autophagy by inhibition of BECN1 ubiquitination.	[1090]
1639	DCTN1	THANATOS	In addition to DCTN1, which encodes an essential component of the microtubule-based motor complex that moves autophagosomes from the axon toward the soma, the protein products of multiple ALS-linked genes have been implicated in the dynamics or regulation of autophagy.	[1091]
1610	DAO	THANATOS	We previously reported a coding mutation in D-amino acid oxidase (R199W DAO) associated with familial amyotrophic lateral sclerosis. R199W DAO activates protein aggregation and autophagy, which is also sensitive to this antagonist.	[1092]
10800	CYSLTR1	THANATOS	Moreover, CysLTR1 blockage could significantly down-regulate the PI3K/AKT/mTOR pathway and activate autophagy.	[1093]
1571	CYP2E1	THANATOS	We have recently shown that ethanol-induced toxicity, fat accumulation and generation of reactive oxygen species in HepG2 E47 cells which express CYP2E1 was potentiated by 3-methyladenine, an inhibitor of autophagy but decreased by rapamycin, which stimulates autophagy.	[1094]
1594	CYP27B1	THANATOS	Recent studies have demonstrated that TLR2/1 activation of human monocytes/macrophages upregulates the expression of vitamin D related genes including CYP27B1 [17] and that 1,25D3 induces autophagy [2], [32]. Given this background, the effect of ssRNA40 and CL097 stimulation on the expression of CYP27B1 and the VDR in macrophages and the role of the vitamin D pathway in TLR8-mediated autophagic f…	[1095]
11068	CYB561D2	THANATOS	Furthermore, exogenous expression of 101F6 enhanced intracellular uptake of ascorbate, leading to an accumulation of cytotoxic H(2)O(2) and a synergistic killing of tumor cells through caspase-independent apoptotic and autophagic pathways.	[1096]
3576	CXCL8	THANATOS	Interference of the autophagic flux by lysosomal inhibition resulted in accumulated autophagosomes/amphisomes, and intriguingly, this process significantly aggravated the IL8 production through NFKB1, and markedly attenuated MUC5AC expression via activator protein 1.	[1097]
8065	CUL5	THANATOS	We report that the E3 ubiquitin ligases Cullin-5 and Cullin-4 regulate the onset and termination of autophagy, respectively, by dynamically interacting with AMBRA1, a regulator of autophagy.	[1098]
1520	CTSS	THANATOS	In this study, we demonstrated that targeting cathepsin S(CTSS) by either specific small molecular inhibitors or cathepsin S siRNA induced autophagy and subsequent apoptosis in human cancer cells, and the induction of autophagy was dependent on the phosphorylation of EGFR and activation of the EGFR-related ERK/MAPK-signaling pathway.	[1099]
56998	CTNNBIP1	THANATOS	In the present study, we demonstrated that the ICAT is upregulated in ovarian cancer cells when exposed to MIS/AMH where it reduces cell viability and induces cell cycle arrest, apoptosis and autophagy.	[1100]
1490	CTGF	THANATOS	Overexpression of CTGF induces HIF-1α-dependent metabolic alterations, with the induction of autophagy/mitophagy, senescence, and glycolysis.	[1101]
128822	CST9	THANATOS	Further, rCST9 induced autophagy in macrophages via the regulation of the mammalian target of rapamycin (mTOR) signaling pathways.	[1102]
1471	CST3	THANATOS	Cystatin C (CYS C, Cst3) is an endogenous cysteine protease inhibitor that plays neuroprotective roles in neurodegenerative diseases. In vitro, we observed that CYS C-induced VEGF, a secreted protein, attenuated 6-OHDA-lesioned DAergic PC12 cell degeneration by regulating p-PKC-α/p-ERK1/2-Nurr1 signaling and inducing autophagy. VEGF-mediated angiogenesis was markedly enhanced in the conditioned m…	[1103]
1459	CSNK2A2	THANATOS	As shown by our results, CK2 activity is downregulated in chondrocytes of aged articular cartilage, and the inhibition of CK2 activity by CK2 inhibitor treatment sensitizes TNF-α mediated chondrocyte death in vitro through apoptosis and autophagy.	[1104]
1452	CSNK1A1	THANATOS	Here we report that casein kinase 1α (CK1α), a ubiquitously expressed serine/threonine kinase, is a key negative regulator of oncogenic RAS-induced autophagy. Oncogenic RAS increased CK1α protein abundance via activation of the PI3K/AKT/mTOR pathway. In turn, elevated levels of CK1α increased phosphorylation of nuclear FOXO3A, thereby inhibiting transactivation of genes critical for RAS-induced a…	[1105]
1435	CSF1	THANATOS	Here we show that the CAMKK2-PRKAA1-ULK1 pathway is required for CSF1-induced autophagy and human monocyte differentiation. We reveal that this pathway links P2RY6 to the induction of autophagy, and we decipher the signaling network that links the CSF1 receptor to P2RY6-mediated autophagy and monocyte differentiation.	[1106]
23373	CRTC1	THANATOS	The target of rapamycin complex 1 (TORC1), a central kinase involved in protein translation, is a negative regulator of autophagy, and inhibition of TORC1 enhances lifespan.	[1107]
56253	CRTAM	THANATOS	CRTAM-mediated cell death is dependent on an autophagic process, but not on apoptosis or necroptosis, as attested by the expression of characteristic markers and blocking experiments with specific inhibitors.	[1108]
58487	CREBZF	THANATOS	Moreover, we found that CREBZF also activated autophagy by increasing LC3-II.	[1109]
1387	CREBBP	THANATOS	Our study highlights the anti-tumor effect of the transcription factors CREB-CBP inhibitor, NASTRp, in in vitro, through regulation of cell cycle, tumor-promoting autophagy, ER stress and cell death (Fig 6D).	[1110]
11151	CORO1A	THANATOS	These results demonstrate the formation of autophagosomes around M. tuberculosis in Coro1a KD macrophages. Phosphorylation of p38 mitogen-activated protein kinase (MAPK) was induced in response to M. tuberculosis infection in Coro1a KD macrophages, suggesting that Coro1a blocks the activation of the p38 MAPK pathway involved in autophagosome formation.	[1111]
93058	COQ10A	THANATOS
22820	COPG1	THANATOS
9276	COPB2	THANATOS	COPB2 is a coatomer subunit and its knock down has already been linked to disabled autophagy and reduced tumor growth.	[1112]
1315	COPB1	THANATOS	These results demonstrated that loss of coatomer subunits β′-, β-, and α-COP increased GFP-LC3-II and the number of GFP-LC3-II–positive vesicles, and suggested a role for COPI in autophagy.	[1113]
1314	COPA	THANATOS	These results demonstrated that loss of coatomer subunits β′-, β-, and α-COP increased GFP-LC3-II and the number of GFP-LC3-II–positive vesicles, and suggested a role for COPI in autophagy.	[1113]
100532731	COMMD3-BMI1	THANATOS	Importantly, genetic or pharmacological inhibitors of autophagy or RIPK3 rescue clonal growth in BMI1 depleted cells.	[1114]
10087	COL4A3BP	THANATOS	The autophagy process network (Metacore, GeneGo Inc.) was significantly altered following ceramide treatment of CERT‐depleted cells compared to ceramide treatment of HCT116 cells with proficient CERT transport	[1115]
1268	CNR1	THANATOS	CB1 (Cannabinoid receptor 1) affects the metabolism of cells directly. In this study, we provide evidence that CB1 signaling has a direct influence on autophagy which might help the cell to find the right adjustment to different metabolic states and CB1 activity exerts its modulatory action independent of the canonical mTOR- and BECLIN1-complexes regulating autophagy.	[1116]
1240	CMKLR1	THANATOS	The silencing of CMKLR1 expression restored mitochondrial dysfunction (i.e. mitochondrial ROS, MMP and mitochondrial mass) in C2C12 myotubes. These effects were similar to those observed with the mitochondrial-targeted antioxidant Mito-TEMPO. The findings suggest that the CMKLR1-dependent pathway augments ROS production, which is known to promote autophagy and reduce the mitochondrial content in …	[1117]
1191	CLU	THANATOS	Further experiments showed that CLU-dependent prosurvival autophagy was associated with activation of the unfolded protein response in hypoxic kidney cells. In conclusion, these data suggest that activation of prosurvival autophagy by hypoxia in kidney cells requires CLU expression and may be a key cytoprotective mechanism of CLU in the protection of the kidney from hypoxia/ischemia-mediated inju…	[1118]
25932	CLIC4	THANATOS	CLIC4 siRNA transfection enhanced autophagy with increased LC3-II protein and puncta accumulation in U251 cells under starvation conditions. In that condition, the interaction of the 14-3-3 epsilon isoform with CLIC4 was abolished and resulted in Beclin 1 overactivation, which further activated autophagy.	[1119]
1182	CLCN3	THANATOS	Collectively, our results suggest that ClC-3 suppression causes the inhibition of Akt and autophagy, which can enhance the therapeutic benefit of cisplatin in U251 cells.	[1120]
55349	CHDH	THANATOS	Further, CHDH is crucial to the mitophagy induced by MPP+ in SN4741 cells. Overall, our results suggest that CHDH is required for PARK2-mediated mitophagy for the recruitment of SQSTM1 and LC3 onto the mitochondria for cargo recognition.	[766]
115004	CGAS	THANATOS	This demonstrates that MB21D1 is the molecular link between the intracellular DNA sensing pathway and the autophagy pathway, ultimately developing well-balanced immune responses against pathogens.	[1121]
1080	CFTR	THANATOS	Notably, the ability of macrophages expressing mutant F508del CFTR to transport halide through their membranes is compromised and can be restored by downregulation of these inherently elevated Mirs, via restoration of autophagy. Thus, these data advance our understanding of mechanisms underlying the pathobiology of CF and provide a new therapeutic platform for restoring CFTR function and autophag…	[1122]
253782	CERS6	THANATOS	Overexpression of CerS6 enhanced mitochondrial fission and apoptosis and attenuated cisplatin-induced autophagy in cisplatin-resistant OSCC cells.	[1123]
375298	CERKL	THANATOS	In vitro and in vivo, suppressing CERKL results in impaired autophagy.	[1124]
55165	CEP55	THANATOS	They selectively accumulate in stem cells, induced pluripotent stem cells and potential cancer 'stem cells' in vivo and in vitro. MB(d) loss accompanies stem-cell differentiation, and involves autophagic degradation mediated by binding of the autophagic receptor NBR1 to the midbody protein CEP55.	[1125]
1050	CEBPA	THANATOS	Firstly, C/EBPα promoted lipid catabolism during starvation, while inhibition of fatty acid beta-oxidation significantly sensitized cell death. Secondly, autophagy was activated in C/EBPα-expressing cells, and the inhibition of autophagy by ATG7 knockdown or chloroquine treatment attenuated lipid catabolism and subsequently sensitized cell death. Finally, we identified TMEM166 as a key player in …	[1126]
1020	CDK5	THANATOS	Finally, melatonin or knockdown of CDK5 counteracted the PD phenotype in mice induced by MPTP. Our findings uncover a potent role of CDK5-mediated autophagy in the pathogenesis of PD, and suggest that control of autophagic pathways may provide an important clue for exploring potential target for novel therapeutics of PD.	[1127]
1017	CDK2	THANATOS	These findings reveal that miR-221 is an important regulator of autophagy balance and cardiac remodeling by modulating the p27/CDK2/mTOR axis, and implicate miR-221 as a therapeutic target in heart failure.	[1128]
984	CDK11B	THANATOS	We report here that the Drosophila cyclin-dependent kinase PITSLRE is a modulator of autophagy. Loss of the human PITSLRE orthologue, CDK11, initially appears to induce autophagy, but at later time points CDK11 is critically required for autophagic flux and cargo digestion. Since PITSLRE/CDK11 regulates autophagy in both Drosophila and human cells, this kinase represents a novel phylogenetically …	[1129]
983	CDK1	THANATOS	Cantharidin and OA also up-regulated the expression of p21, an inhibitor of CDK1, via autophagy rather than PP2A/JNK pathway. Thus, this present study found that the PP2A/JNK/Sp1/CDK1 pathway and the autophagy/p21 pathway participated in G2/M cell cycle arrest triggered by PP2A inhibitors.	[1130]
64866	CDCP1	THANATOS	These results indicate that CDCP1-PKCδ signaling plays a critical role in inhibiting autophagy, which is responsible for anoikis resistance of lung cancer cells.	[1131]
998	CDC42	THANATOS	Overexpression of a constitutively active form of Cdc42 partially rescued the phenotype induced by LC3 knockdown. Our results demonstrate that LC3 contributes to the regulatory link between the microtubule and Cdc42 involved in bone-resorbing activity, providing evidence for a role for LC3 in mediating diverse cellular functions beyond its role as an autophagy protein.	[1132]
11140	CDC37	THANATOS	When Cdc37 was depleted, TDP-43 underwent proteolytic clearance that was dependent on nuclear retrotranslocation and autophagic uptake.	[1133]
3732	CD82	THANATOS	By using transmission electron microscopy, confocal microscopy, and Western blotting, we found that KAI1 can induce autophagy in a dose- and time-dependent manner in the human pancreatic cell line MiaPaCa-2. KAI1-induced autophagy was confirmed by the expression of autophagy-related proteins LC3 and Beclin 1. KAI1 induces autophagy through phosphorylation of extracellular signal-related kinases r…	[1134]
972	CD74	THANATOS	We also emphasize how FTY720 enhances the pro-death activity of the fully humanized monoclonal antibody milatuzumab by inhibiting the autophagy-lysosome dependent degradation of its therapeutic target, CD74.	[1135]
961	CD47	THANATOS	Our data elucidated the cytoprotective role of autophagy in CD47-targeted therapy and highlighted the potential approach for NSCLC treatment by simultaneously targeting CD47 and autophagy.	[1136]
960	CD44	THANATOS	Further, cisplatin (CDDP)-resistant FaDu cells displayed stem-like features and higher CD44, ABCB1 and ADAM17 expression. Higher autophagic flux and mitophagy were observed in resistant FaDu cells as compared to parental cells, and inhibition of autophagy led to the decrease in stemness, restoration of mitochondrial proteins and reduced expression of CD44, ABCB1 and ADAM17.	[1137]
959	CD40LG	THANATOS	We show that activation of human monocytes via CD40 ligand (CD40L) and IFN-γ, alone, and in combination, induces the CYP27b1-hydroxylase, responsible for the conversion of 25-hydroxyvitamin D (25D) to the bioactive 1,25-dihydroxyvitamin D (1,25D), and the vitamin D receptor (VDR). The activation of the vitamin D pathway by CD40L and IFN-γ results in up-regulated expression of the antimicrobial pe…	[1138]
958	CD40	THANATOS	CD40 upregulated Beclin 1 and triggered killing of T. gondii by decreasing protein levels of p21, a molecule that degrades Beclin 1. These studies identified CD40-p21-Beclin 1 as a pathway by which adaptive immunity stimulates autophagy. In addition, they support that autophagy is a mechanism through which CD40-dependent immunity mediates in vivo protection and that the CD40-autophagic machinery …	[1139]
948	CD36	THANATOS	Additional siRNA experiments in THP1 macrophages indicated that the induction of autophagy mechanisms by CD5L was achieved through cell-surface scavenger receptor CD36, a multiligand receptor expressed in a wide variety of cell types. Our data represent the first evidence that CD36 is involved in autophagy and point to a significant contribution of the CD5L-CD36 axis to the induction of macrophag…	[1140]
929	CD14	THANATOS	Collectively, these data suggest that TLR2/1/CD14-Ca(2+) -AMPK-p38 MAPK pathways contribute to C/EBP-β-dependent expression of Cyp27b1 and cathelicidin, which played an essential role in LpqH-induced autophagy. Furthermore, these results establish a previously uncharacterized signalling pathway of antimycobacterial host defence through a functional link of TLR2/1/CD14-dependent sensing to the ind…	[1141]
898	CCNE1	THANATOS	Autophagy is involved in starvation-induced hydrolysis of Cyclins. The hydrolysis of Cyclin D3 and Cyclin E is quicker than that of Cyclin A and Cyclin B1.	[1142]
891	CCNB1	THANATOS	Autophagy is involved in starvation-induced hydrolysis of Cyclins. The hydrolysis of Cyclin D3 and Cyclin E is quicker than that of Cyclin A and Cyclin B1.	[1142]
55704	CCDC88A	THANATOS	Consistently, Girdin depletion augments amino acid-induced mTORC1 activation and inhibits amino acid deprivation-induced autophagy.	[1143]
8535	CBX4	THANATOS	We detected a significant decrease in TP53INP1 SUMOylation when PIAS3 and Cbx4 were knocked down. We and others have characterized the importance of TP53INP1 in macroautophagy.	[1144]
868	CBLB	THANATOS	In our study, ATO-dependent activation of autophagy was considerably blocked by knockdown of Cbl-b, which was mediated via regulating degradation of FLIPL. This study is the first to report that Cbl-b is essential for ATO-induced autophagy in K562 and MGC803 cells.	[1145]
865	CBFB	THANATOS	Herein, lentiviral delivery of CBFβ-specific shRNAs was used to achieve a 95% reduction of CBFβ in an ovarian cancer cell line. This drastic reduction in CBFβ expression resulted in growth inhibition that was not associated with a cell cycle block or an increase in apoptosis. However, CBFβ silencing resulted in increased autophagy and production of reactive oxygen species (ROS).	[1146]
857	CAV1	THANATOS	P62 knockdown by siRNA accelerated the activation of caspase-8 and initiate apoptosis, while Cav-1 knockdown inhibited apoptosis, but increased autophagy.	[1147],[1148]
840	CASP7	THANATOS	Intriguingly, treatment of fisetin resulted in transient decrease of LC3-II expression (Fig. 5A) from 2 to 10 h, which is accompanied with the cleavages of caspase-7 and PARP, indicating fistein has negative effects on formation of autophagosomes.	[1149]
839	CASP6	THANATOS	Collectively, our data indicated that autophagy was a downstream consequence of necroptosis, and negatively regulated necroptosis when caspase-6 was activated in TNFα-treated L929 cells.	[1150]
843	CASP10	THANATOS	When HL-60 cells were treated with the chemotherapy drugs combined with the caspase-10 inhibitor and the autophagy inhibitor 3-methyl adenine, the survival rate increased, whereas the rate of apoptosis did not change. These results show that caspase-10 may be associated with autophagy in acute myeloid leukemia cells, but not in acute lymphatic leukemia cells.	[1151]
84254	CAMKK1	THANATOS	AMPK, one of the conserved regulators of autophagy, can be activated by Ca2+ signaling through calmodulin dependent kinase kinase a/b (CAMKKa and -b; also known as CAMKK1 and -2).	[1152]
8912	CACNA1H	THANATOS	T-type calcium channel blockers inhibit autophagy and promote apoptosis of malignant melanoma cells. (This gene encodes a T-type member of the alpha-1 subunit family, a protein in the voltage-dependent calcium channel complex)	[1153]
767	CA8	THANATOS	Interestingly, an increase in the formation of LC3-II (microtubule-associated protein 1 light chain 3-II) was found in the cybrids with down-regulated CA8 expression, suggesting that reduced expression of CA8 leads to autophagy activation.	[1154]
708	C1QBP	THANATOS	Unc-51 like kinase-1 (Ulk1) is essential for autophagy induction. We recently reported that p32/C1QBP is crucial for the induction of autophagic flux upon starvation and the clearance of damaged mitochondria through the regulation of Ulk1 stability and kinase activity. Our results underscore the importance of p32 in fine-tuning the stress response and mitochondrial homeostasis via Ulk1.	[1155]
8945	BTRC	THANATOS	Failure to degrade DEPTOR through either degron mutation or βTrCP depletion leads to reduced mTOR activity, reduced S6 kinase activity, and activation of autophagy to reduce cell growth.	[1156]
10950	BTG3	THANATOS	Here, we found that BTG3 overexpression inhibited proliferation, induced S/G2 arrest, differentiation, autophagy, apoptosis, suppressed migration and invasion in MKN28 and MGC803 cells (p < 0.05).	[1157]
682	BSG	THANATOS	Autophagy is modulated by multiple factors including CD147, but little is know about the effects and mechanism by which the modification of CD147 by Lewis y antigen regulates autophagy of ovarian cancer cell. These findings suggested that the modification of CD147 by Lewis y antigen enhanced the survival ability by promoting basic autophagy activity and restraining autophagic cell death in ovaria…	[1158]
26580	BSCL2	THANATOS
23476	BRD4	THANATOS	In a recent study conducted by Sakamaki et al., the authors found that BRD4 acts as a transcriptional repressor in regulating macroautophagy/autophagy and lysosome gene expression, via binding to the histone lysine methyltransferase EHMT2/G9a. The oncoprotein BRD4-NUTM1/NUT also helps block autophagy and lysosome functions.	[1068]
673	BRAF	THANATOS	Based on the ineffectiveness of BRAFV600E inhibitors in BRAFV600E bearing colorectal tumors, the BRAF related autophagic properties in colorectal cancer cells are further exploited, by novel combinatorial anti-cancer protocols. Strong evidence is provided here that pre-treatment of autophagy inhibitor 3-MA followed by its combination with BRAFV600E targeting drug PLX4720 can synergistically sensi…	[1159]
359710	BPIFB3	THANATOS	We show that BPIFB3 is associated with the endoplasmic reticulum (ER), and its silencing by RNA interference enhances basal levels of autophagy and promotes increased autophagy during CVB replication.	[1160]
659	BMPR2	THANATOS	Silencing BMPR2 promoted G2/M cell cycle arrest, induced chondrosarcoma cell apoptosis through caspase-3-dependent pathway via repression of X-linked inhibitor of apoptosis protein (XIAP) and induced autophagy of chondrosarcoma cells via XIAP-Mdm2-p53 pathway. Inhibition of autophagy induced by BMPR2 small interfering RNA (siBMPR2) sensitized chondrosarcoma cells to siBMPR2-induced apoptotic cell…	[1161]
658	BMPR1B	THANATOS	We found that laminar shear stress (LSS) induces the progress of cellular apoptosis and autophagy in these cells through the BMPRIB/Smad1/5/p38 MAPK signaling cascade, which is accompanied by the increased expression of cleaved caspases and LC3B-II formation.	[760]
655	BMP7	THANATOS	Thus, the downregulated level of MALAT1 in BMP-7-treated VSMCs resulted in the increase of miR142-3p, and then miR142-3p inhibited the expression of ATG7 and autophagy level by binding to the 3′UTR of ATG7.	[1162]
652	BMP4	THANATOS	Mechanistic study revealed that the induction of autophagy by BMP4 was mediated through activating the JNK1/Bcl2 pathway. Furthermore, the JNK1 inhibitor and knockdown of JNK1 could attenuate autophagy induced by BMP4 and eliminated BMP4-promoted HCC cells growth.	[1163]
650	BMP2	THANATOS	We discovered an increased calcium ion concentration and upregulated Runx2, BMP2, Nrf2, HO-1, γ-GCS, NQO-1, and LC3II/LC3I expressions in the high phosphorous, si-NC and Nrf2-siRNA, and NC groups, compared with the normal control group. Compared to the high phosphorus and si-NC groups, higher levels of Runx2 and BMP2 but decreased Nrf2, HO-1, γ-GCS, NQO-1, and LC3II/LC3I expressions were detected…	[1164]
2647	BLOC1S1	THANATOS	We recently reported that GCN5L1, a putative nutrient-sensing regulator, controls mitochondrial removal by autophagy. Here we show that genetic deletion of GCN5L1 has a direct positive effect on the expression and activity of Transcriptional Factor EB (TFEB), which acts as a master regulator of autophagy.	[1165]
112401	BIRC8	THANATOS
79444	BIRC7	THANATOS
330	BIRC3	THANATOS	The transition to apoptosis correlated with a selective decline in the mRNA and protein levels of two anti-apoptotic IAP family proteins, survivin and cIAP2 and a selective increase in the BH3-only protein, BimEL. This 'molecular signature' was common to several cell lines undergoing the switch from autophagy to apoptosis during prolonged starvation.	[1166]
638	BIK	THANATOS	Further investigations revealed that TMEM74 inhibits BIK-induced apoptosis by interacting with BIK, as evidenced by the results that autophagosome formation inhibitor could not block the inhibition effect completely. On the contrary, knockdown of TMEM74 and the TM domain-deficient mutant led to deprivation of the function. Overall, the results revealed the autophagy modulator TMEM74 interrelates …	[1167]
9774	BCLAF1	THANATOS	Caspase-10 inhibits autophagy by cleaving the BCL2-interacting protein BCLAF1	[1168]
604	BCL6	THANATOS	Our results indicate that the BCL6-mediated transcriptional repression of LITAF may inhibit autophagy in B cells during the germinal centre reaction, and suggest that the constitutive repression of autophagy responses in BCL6-driven lymphomas may contribute to lymphomagenesis.	[946]
599	BCL2L2	THANATOS	Whereas ICI sensitive MCF-7/LCC1 cells undergo increased apoptosis in response to ICI following BCL-W+/-BCL2 co-inhibition, the consequent resensitization of resistant MCF-7/LCC9 and LY2 cells reflects increases in autophagy (LC3 cleavage; p62/SQSTM1 expression) and necrosis but not apoptosis or cell cycle arrest. Thus, de novo sensitive cells and resensitized resistant cells die through differen…	[1169]
10017	BCL2L10	THANATOS	Mechanistic study showed that BCLB expression was a starvation stress sensor inducing apoptosis and autophagy simultaneously in HCC cells through the adenosine monophosphate-activated protein kinase AMPK-mTOR signaling cascade.	[1170]
597	BCL2A1	THANATOS	An apparent anomaly in the complex regulation of the UPR and autophagy by LMP1 is that the induction of either pathway can lead to cellular death, yet neither EBV-infected B cells nor B cells expressing only LMP1 die. The expression of the mRNA of Bcl2a1, encoding an antiapoptotic homolog of BCL2, correlated directly with the expression of LMP1 in EBV-positive B-cell strains, and its expression i…	[1171]
9564	BCAR1	THANATOS	Because we found decreased expression of Bcl-2 and PI3K with the RNA microarrays, we next evaluated the effects of p130cas (BCAR1) gene silencing on tumor cell apoptosis as determined by TUNEL staining of tumors obtained from the therapy experiments described above (Figure 4, A). Mechanisms for decreased in vivo ovarian cancer growth include decreased tumor cell proliferation and angiogenesis and…	[1172]
6314	ATXN7	THANATOS	Inhibition of autophagy via p53-mediated disruption of ULK1 in a SCA7 polyglutamine disease model.	[1173]
4287	ATXN3	THANATOS	Furthermore, we demonstrated that neural differentiation in these iPS cells was accompanied by autophagy and that rapamycin promoted autophagy through degradation of mutant ATXN3 proteins in neurally differentiated spinocerebellar ataxia-3 human induced pluripotent stem cells (p < 0.05).	[1174]
545	ATR	THANATOS	these results thus extend the role of TP53-DRAM1-dependent autophagy beyond cell fate determination under genotoxic stress and to the control of proinflammatory cytokine production. Moreover, PM2.5 exposure strongly induced the activation of the ATR (ATR serine/threonine kinase)-CHEK1/CHK1 (checkpoint kinase 1) axis, which subsequently triggered TP53-dependent autophagy and VEGFA production in Be…	[1175]
527	ATP6V0C	THANATOS	To determine the importance of ATP6V0C for autophagy-lysosome pathway function, SH-SY5Y human neuroblastoma cells differentiated to a neuronal phenotype were nucleofected with non-target or ATP6V0C siRNA and following recovery were treated with either vehicle or bafilomycin A1 (0.3-100 nM) for 48 h. ATP6V0C knockdown was validated by quantitative RT-PCR and by a significant decrease in Lysostrack…	[1176]
535	ATP6V0A1	THANATOS	Silencing of ATP6V0A1, one subunit of vesicular H(+)-ATPases (V-ATPases) that mediates lysosome acidification, spontaneously induced autophagosome accumulation, but did not affect lysosome acidity. GMI-mediated autophagosome accumulation and cytotoxicity was increased in shATP6V0A1 lung cancer cells. Furthermore, ATP6V0A1 silencing decreased autophagosome and lysosome fusion in GMI-treated CaLu-1…	[1177]
10159	ATP6AP2	THANATOS	The number and size of autophagosomes marked by Atg8a are increased in ATP6AP2-deficient cells; electron microscopy reveals the presence of enlarged autolysomes with undegraded content, including lipid droplets.	[1178]
93974	ATP5IF1	THANATOS	In a genome-wide RNAi screen searching for genes that are required for PARK2 translocation to the mitochondria, we identified ATPase inhibitory factor 1 (ATPIF1/IF1) as essential for PARK2 recruitment and mitophagy in cultured cells.	[1179]
22809	ATF5	THANATOS	In addition, ATF5-KD led to an increased autophagy flux and a shift in the sub-populations comprising Mvt1 cells from the aggressive CD24-positive cells toward less aggressive CD24-negative cells.	[1180]
467	ATF3	THANATOS	We have identified new targets of ATF3 and show that it binds to the promoter regions of Stat1, Irf9, Isg15 and Atg5 thereby inhibiting cellular antiviral signaling and autophagy. Consistent with these observations, ATF3-depleted cells showed enhanced antiviral responses and induction of robust autophagy.	[1181]
55210	ATAD3A	THANATOS	Moreover, knockdown of ATAD3A (ATAD3Akd) expression or addition of resveratrol, increased cellular autophagy and apoptosis and reduced drug resistance. Resveratrol reduced ATAD3A expression, and increased abrasion of the mitochondrial outer membrane as well as numbers of autophagosomes, the phenomena that were frequently found in ATAD3Akd cells.	[1182]
445	ASS1	THANATOS	Argininosuccinate synthetase 1 (ASS1) is a key enzyme in arginine biosynthesis, and its abundance is reduced in many solid tumors, making them sensitive to external arginine depletion. We demonstrated that prolonged arginine starvation by exposure to ADI-PEG20 (pegylated arginine deiminase) induced autophagy-dependent death of ASS1-deficient breast cancer cells, because these cells are arginine a…	[1183]
435	ASL	THANATOS	ASL shRNA-induced cell inhibition was rescued by exogenous cyclin A2. Furthermore, autophagy was observed in the cells expressing ASL shRNA, and inhibition of autophagy reduced cell growth, indicating that autophagy played a cell survival role in the ASL knockdown cells.	[1184]
427	ASAH1	THANATOS	ASAH1 inhibition or ceramide treatment induced autophagy in human trophoblast cells via a shift of the BOK-MCL1 rheostat toward prodeath BOK. Pharmacological inhibition of ASAH1 activity in pregnant mice resulted in increased placental ceramide content, abnormal placentation, reduced fetal growth, and increased autophagy via a similar shift in the BOK-MCL1 system.	[1185]
384	ARG2	THANATOS	Moreover, silencing RPS6KB1 or expression of a constitutively active PRKAA prevented autophagy suppression by ARG2 or H160F. In senescent cells, enhanced ARG2-RICTOR-AKT-MTORC1-RPS6KB1 and decreased PRKAA signaling and autophagy were observed, which was reversed by silencing ARG2 but not by arginase inhibitors.	[1186]
383	ARG1	THANATOS	Levels of mRNA induction for the M2 genes Retnla (resistin like α), Arg1 (arginase 1), Chil3/Chi3 l3 (chitinase-like 3) and Mgl2 (macrophage galactose N-acetyl-galactosamine specific lectin 2) were significantly decreased by 40% to 69% in macrophages lacking autophagy.	[1187]
372	ARCN1	THANATOS
367	AR	THANATOS	Interestingly, similar to what we observed for the other AR-regulated autophagy genes, hormone-sensitive cell lines, LNCaP and CWR22, expressed lower protein levels of TFEB than their more aggressive CRPC derivatives, C4–2 and 22Rv1 (Fig. 4G). Of note and as previously described, several of these TFEB-regulated genes (e.g., SQSTM1) have well known functions in autophagy.35 Taken together, our dat…	[1188]
334	APLP2	THANATOS	Gene ontology analysis revealed that ∼40% of these proteins were membrane bound, and functioned in transmembrane signaling and receptor activity. We highlighted proteins, including APP, APLP2, LAPTM4B, and NCOA4, which were dysregulated by nicotine in all cell lines investigated and may have implications in downstream signaling pathways, particularly autophagy.	[1189]
8862	APLN	THANATOS	It was found that apelin promotes proliferation and autophagy of lung cancer cells.	[1190]
308	ANXA5	THANATOS	Autophagy is known to be involved in the clearance of apoptotic cells. Therefore we investigated whether the LC3+ phagosomes preferentially harbor the apoptotic promastigotes. Using ANXA5-MACS separated populations to infect hMDM we found that apoptotic-like parasites resided in a LC3+ compartment (92% ± 0.7) (Fig. 2B) whereas the majority of the viable parasites did not (7% ± 1) (Fig. 2C).	[1191]
301	ANXA1	THANATOS	Using phospho-kinase antibody array to identify signaling through which ANXA1 regulated NPC cell autophagy, we found that ANXA1-suppressed autophagy was associated with PI3K/AKT signaling activation.	[1192]
118429	ANTXR2	THANATOS	ANTXR2 inhibition by miR-124 promoted JNK activation and induced autophagy.	[1193]
55908	ANGPTL8	THANATOS	Mechanistically, upon TNFα stimulation, ANGPTL8 facilitates the interaction of IKKγ with p62 via forming a complex, thus promoting the selective autophagic degradation of IKKγ.	[1194]
268	AMH	THANATOS	After AMH injection, FOXO3A phosphorylation, a main actor of PMF activation, was significantly decreased. Taken together, these results support a protective role of AMH against Cy-induced follicular loss. We also provide evidence for a possible role of autophagy in the preservation of follicular pool reserve.	[1195]
57679	ALS2	THANATOS	Thus, Rac1-induced relocalization of ALS2 might be crucial to exert the ALS2 function associated with the autophagy-endolysosomal degradative pathway.	[1196]
246	ALOX15	THANATOS	Herein, we show that cells deficient in 12/15-LOX contain defective mitochondria and numerous cytoplasmic vacuoles containing electron dense material, indicating defects in autophagy or membrane processing. Thus, we show that oxidized phospholipids generated by 12/15-LOX can act as substrates for key proteins required for effective autophagy and that cells deficient in this enzyme show evidence o…	[1197]
238	ALK	THANATOS	We find that activation of the tyrosine kinase receptor ALK by its ligand midkine interferes with the signaling mechanism by which THC promotes autophagy-mediated glioma cell death.	[1198]
217	ALDH2	THANATOS	High glucose-dampened autophagy was also confirmed using GFP-LC3 puncta, and immunofluorescence. Taken together, these data suggested that ULK1 played a crucial role in ALDH2-offered protective effect against high glucose exposure-induced cardiomyocyte injury through regulation of autophagy.	[1199]
8644	AKR1C3	THANATOS
64782	AEN	THANATOS	Thus, we investigated the role of ISG20L1 in autophagy, a process commonly associated with type II cell death, and found that ISG20L1 knockdown decreased levels of autophagic vacuoles and LC3-II after genotoxic stress as assessed by electron microscopy, biochemical, and immunohistochemical measurements of LC3-II.	[1200]
11047	ADRM1	THANATOS	Here we describe a cellular model of proteasomal substrate accumulation due to the combined knockdown of PSMD4/S5a and ADRM1, the 2 proteasomal ubiquitin receptors. This model reveals a compensatory autophagic pathway, mediated by a SQSTM1/p62-dependent clearance of accumulated polyubiquitinated proteins.	[1201]
154	ADRB2	THANATOS	ADRB2 signaling played an essential role in sustaining hepatocellular carcinoma cell proliferation and survival. ADRB2 signaling negatively regulated autophagy, leading to hypoxia-inducible factor-1α stabilization, reprogramming of hepatocellular carcinoma cells glucose metabolism, and the acquisition of resistance to sorafenib.	[1202]
112	ADCY6	THANATOS	RSV-induced autophagy in HUVECs was abolished in the presence of inhibitors of ADCY (adenylyl cyclase, KH7), PRKA (H-89), AMPK (compound C), or SIRT1 (nicotinamide and EX-527), as well as ADCY, PRKA, AMPK, and SIRT1 siRNA transfection, indicating that the effects of RSV on autophagy induction were dependent on cAMP, PRKA, AMPK and SIRT1.	[1203]
130399	ACVR1C	THANATOS
55902	ACSS2	THANATOS	In the nucleus, ACSS2 binds to transcription factor EB and translocates to lysosomal and autophagy gene promoter regions, where ACSS2 incorporates acetate generated from histone acetylation turnover to locally produce acetyl-CoA for histone H3 acetylation in these regions and promote lysosomal biogenesis, autophagy, cell survival, and brain tumorigenesis.	[1204]
43	ACHE	THANATOS	In addition, β-asarone treatment reduced AChE and Aβ42 levels, increased p-mTOR and p62 expression, decreased p-Akt, Beclin-1, and LC3B expression, decreased the number of autophagosomes and reduced APP mRNA and Beclin-1 mRNA levels compared with the untreated group. That is, β-asarone treatment can improve the learning and memory abilities of APP/PS1 transgenic mouse by inhibiting Beclin-1-depen…	[1205]
4363	ABCC1	THANATOS	This phenomenon was dependent on ABCC1-mediated GSH extrusion, along with GCL inhibition and, to a minor extent, the formation of GSH-protein mixed disulfides that synergistically contributed to the modulation of autophagy by shifting the intracellular redox state toward more oxidizing conditions.	[1206]
7175	TPR	THANATOS	Surprisingly, Tpr depletion increased p53 nuclear accumulation and facilitated autophagy.	[1207]
10110	SGK2	THANATOS	These experiments suggest that the mechanisms of synthetic lethality in HeLa cells were different for the two kinases; SGK2 depletion caused autophagy, whereas PAK3 knockdown resulted in caspase 3 activation, suggestive of apoptosis.	[1208]
10484	SEC23A	THANATOS	This data suggested that, at steady state, both the outer-layer (Sec23/Sec24) and the inner layer (Sec13/Sec31) of the COPII coat are subjected to the same change caused by elevated autophagy.	[1209]
5036	PA2G4	THANATOS	On the other hand, though EF1α1/2 and EBP1/PA2G4 bound to 3MCIC, their levels were not changed, indicating that ligand influence on target stability is complex [49]. Both the autophagic and apoptotic pathways were activated upon 3MCIC treatment.	[1210]
10524	KAT5	THANATOS	Cells used signaling from GSK3 to TIP60 and ULK1 to regulate autophagy when deprived of serum but not glucose.	[1211]
1453	CSNK1D	THANATOS	Instead, we show here that the Rab GTPase Ypt1/Rab1 binds and activates Hrr25/CK1δ to spatially regulate its kinase activity. Consistent with a role for COPII vesicles and Hrr25 in membrane traffic and autophagosome biogenesis, hrr25 mutants were defective in ER–Golgi traffic and macroautophagy.	[1212]
23274	CLEC16A	THANATOS	These findings suggest that Golgi-associated CLEC16A negatively regulates autophagy via modulation of mTOR activity, and may provide support for a functional link between CLEC16A and autoimmunity.	[1213]
84219	WDR24	HAMdb	Increased activity of WDR24 affects autophagy.	[1214]
738	VPS51	HAMdb	Increased activity of VPS51 affects autophagy.	[1215]
155382	VPS37D	HAMdb	Increased activity of VPS37D affects macroautophagy of cells.	[412]
55048	VPS37C	HAMdb	Increased activity of VPS37C affects macroautophagy of cells.	[412]
79720	VPS37B	HAMdb	Increased activity of VPS37B affects macroautophagy of cells.	[412]
137492	VPS37A	HAMdb	Increased activity of VPS37A affects macroautophagy of cells.	[412]
51028	VPS36	HAMdb	Increased activity of VPS36 affects macroautophagy of cells.	[412]
23230	VPS13A	HAMdb	Increased activity of VPS13A affects autophagy.	[1216]
84749	USP30	HAMdb	Increased activity of USP30 affects autophagy of mitochondria.	[78],[80]
10869	USP19	HAMdb	Decreased activity of USP19 increases autophagy of brain cancer cell lines.	[165]
8975	USP13	HAMdb	Increased activity of USP13 affects autophagy.	[639]
7314	UBB	HAMdb	Unknown change in activity of UBB decreases autophagy of mitochondria.	[625]
84959	UBASH3B	HAMdb	Increased activity of UBASH3B increases autophagy of lymphoma cell lines.	[986]
81603	TRIM8	HAMdb	Increased activity of TRIM8 increases autophagy.	[397]
201292	TRIM65	HAMdb	Increased activity of TRIM65 increases autophagy.	[397]
10346	TRIM22	HAMdb	Increased activity of TRIM22 increases autophagy.	[397]
6737	TRIM21	HAMdb	Increased activity of TRIM21 increases autophagy.	[397]
51127	TRIM17	HAMdb	Increased activity of TRIM17 affects autophagy.	[499]
100302736	TMED7-TICAM2	HAMdb
353376	TICAM2	HAMdb	Decreased activity of TICAM2 decreases autophagy of Cytoplasm,autophagy of macrophage cancer cell lines.	[190]
7066	THPO	HAMdb	Decreased activity of THPO increases autophagy of cells.	[1217]
7058	THBS2	HAMdb	Decreased activity of THBS2 increases autophagy of brain cancer cell lines.	[165]
84260	TCHP	HAMdb	Decreased activity of TCHP decreases autophagy of breast cancer cell lines,autophagy of mitochondria.	[597]
23061	TBC1D9B	HAMdb	Increased activity of TBC1D9B decreases autophagy of embryonic cell lines,autophagy of epithelial cell lines,autophagy of kidney cell lines.	[286]
23158	TBC1D9	HAMdb	Increased activity of TBC1D9 decreases autophagy of embryonic cell lines,autophagy of epithelial cell lines,autophagy of kidney cell lines.	[286]
9882	TBC1D4	HAMdb	Increased activity of TBC1D4 decreases autophagy of embryonic cell lines,autophagy of epithelial cell lines,autophagy of kidney cell lines.	[286]
125058	TBC1D16	HAMdb	Increased activity of TBC1D16 decreases autophagy of embryonic cell lines,autophagy of epithelial cell lines,autophagy of kidney cell lines.	[286]
374403	TBC1D10C	HAMdb	Increased activity of TBC1D10C decreases autophagy of embryonic cell lines,autophagy of epithelial cell lines,autophagy of kidney cell lines.	[286]
26000	TBC1D10B	HAMdb	Increased activity of TBC1D10B decreases autophagy of embryonic cell lines,autophagy of epithelial cell lines,autophagy of kidney cell lines.	[286]
83874	TBC1D10A	HAMdb	Increased activity of TBC1D10A decreases autophagy of embryonic cell lines,autophagy of epithelial cell lines,autophagy of kidney cell lines.	[286]
6865	TACR2	HAMdb	Decreased activity of TACR2 increases autophagy of brain cancer cell lines.	[165]
171024	SYNPO2	HAMdb	Increased activity of SYNPO2 increases formation of autophagosomes.	[218]
11329	STK38	HAMdb	Decreased activity of STK38 decreases formation of autophagosomes.	[1218]
6786	STIM1	HAMdb	Decreased activity of STIM1 decreases autophagy of brain cancer cell lines.	[165]
10254	STAM2	HAMdb	Increased activity of STAM2 affects macroautophagy of cells.	[412]
8027	STAM	HAMdb	Increased activity of STAM affects macroautophagy of cells.	[412]
171546	SPTSSA	HAMdb	Increased activity of SPTSSA increases autophagy of liver cells.	[1219]
9517	SPTLC2	HAMdb	Increased activity of SPTLC2 increases autophagy of liver cells.	[1219]
10558	SPTLC1	HAMdb	Increased activity of SPTLC1 increases autophagy of liver cells.	[1219]
57537	SORCS2	HAMdb	Decreased activity of SORCS2 increases autophagy of brain cancer cell lines.	[165]
140710	SOGA1	HAMdb	Increased activity of SOGA1 affects autophagy.	[1220]
6635	SNRPE	HAMdb	Decreased activity of SNRPE increases accumulation of autophagic vacuoles.	[1221]
11267	SNF8	HAMdb	Increased activity of SNF8 affects macroautophagy of cells.	[412]
6615	SNAI1	HAMdb	Unknown change in activity of SNAI1 increases autophagy of breast cancer cell lines. Increased activity of SNAI1 increases autophagy of breast cancer cell lines.	[1222]
64754	SMYD3	HAMdb	Decreased activity of SMYD3 decreases autophagy of brain cancer cell lines.	[165]
9905	SGSM2	HAMdb	Increased activity of SGSM2 decreases autophagy of embryonic cell lines,autophagy of epithelial cell lines,autophagy of kidney cell lines.	[286]
6390	SDHB	HAMdb	Decreased activity of SDHB increases autophagy of brain cancer cell lines.	[165]
1903	S1PR3	HAMdb	Increased activity of S1PR3 decreases autophagic cell death.	[290]
6280	S100A9	HAMdb	Increased activity of S100A9 affects autophagy.	[526]
9616	RNF7	HAMdb	Decreased activity of RNF7 decreases autophagy of keratinocytes.	[91]
220441	RNF152	HAMdb	Increased activity of RNF152 increases autophagy.	[447]
100526767	RNF103-CHMP3	HAMdb
6041	RNASEL	HAMdb	Increased activity of RNASEL increases autophagy of fibrosarcoma cell lines. Increased activity of RNASEL increases accumulation of autophagic vacuoles. Decreased activity of RNASEL decreases autophagy of fibroblast cell lines. Increased activity of RNASEL increases autophagy of fibroblast cell lines.	[154]
29108	PYCARD	HAMdb	Increased activity of PYCARD affects autophagy.	[417]
5732	PTGER2	HAMdb	Decreased activity of PTGER2 increases autophagy of brain cancer cell lines.	[165]
8497	PPFIA4	HAMdb	Decreased activity of PPFIA4 increases autophagy of brain cancer cell lines.	[165]
5428	POLG	HAMdb	Unknown change in activity of POLG decreases autophagy of cells.	[1223]
10769	PLK2	HAMdb	Increased activity of PLK2 increases autophagy.	[1224]
5340	PLG	HAMdb	Increased activity of PLG increases autophagy of vascular endothelial cells.	[182]
51196	PLCE1	HAMdb	Increased activity of PLCE1 affects autophagy of cells.	[21]
5321	PLA2G4A	HAMdb	Decreased activity of PLA2G4A decreases autophagy of macrophage cancer cell lines. Increased activity of PLA2G4A increases autophagy of macrophage cancer cell lines.	[253]
5296	PIK3R2	HAMdb	Increased activity of PIK3R2 affects autophagy.	[589]
5287	PIK3C2B	HAMdb	Increased activity of PIK3C2B affects macroautophagy of cells.	[547]
5166	PDK4	HAMdb	Decreased activity of PDK4 decreases autophagy of bone cancer cell lines,autophagy of sarcoma cell lines. Increased activity of PDK4 increases autophagy of bone cancer cell lines,autophagy of sarcoma cell lines.	[592]
5164	PDK2	HAMdb	Decreased activity of PDK2 decreases autophagy of bone cancer cell lines,autophagy of sarcoma cell lines. Increased activity of PDK2 increases autophagy of bone cancer cell lines,autophagy of sarcoma cell lines.	[592]
84759	PCGF1	HAMdb	Decreased activity of PCGF1 increases autophagy of brain cancer cell lines.	[165]
28962	OSTM1	HAMdb	Decreased activity of OSTM1 increases accumulation of autophagosomes.	[1225]
4952	OCRL	HAMdb	Decreased activity of OCRL increases accumulation of autophagosomes.	[1226]
145957	NRG4	HAMdb
340371	NRBP2	HAMdb	Increased activity of NRBP2 decreases macroautophagy of cells.	[25]
1728	NQO1	HAMdb	Increased activity of NQO1 decreases autophagy of breast cancer cell lines.	[89]
4846	NOS3	HAMdb	Increased activity of NOS3 affects formation of autophagosomes.	[550]
4803	NGF	HAMdb	Decreased activity of NGF increases autophagic cell death by neurons.	[94]
259197	NCR3	HAMdb	Decreased activity of NCR3 increases autophagy of brain cancer cell lines.	[165]
653361	NCF1	HAMdb	Decreased activity of NCF1 decreases accumulation of autophagosomes.	[599]
93649	MYOCD	HAMdb	Decreased activity of MYOCD increases autophagy of smooth muscle cells.	[1227]
4634	MYL3	HAMdb	Decreased activity of MYL3 increases autophagy of brain cancer cell lines.	[165]
93343	MVB12A	HAMdb	Increased activity of MVB12A affects macroautophagy of cells.	[412]
4504	MT3	HAMdb	Increased activity of Mt3 decreases autophagy.	[1228]
4319	MMP10	HAMdb	Decreased activity of MMP10 increases autophagy of brain cancer cell lines.	[165]
11043	MID2	HAMdb	Increased activity of MID2 increases autophagy.	[397]
256471	MFSD8	HAMdb	Increased activity of MFSD8 affects autophagy.	[1229]
84466	MEGF10	HAMdb	Decreased activity of MEGF10 decreases autophagy of brain cancer cell lines.	[165]
4210	MEFV	HAMdb	Increased activity of MEFV increases autophagy.	[397]
84232	MAF1	HAMdb	Decreased activity of MAF1 increases autophagy.	[1230]
4010	LMX1B	HAMdb	Increased activity of LMX1B affects autophagy.	[1231]
90070	LACRT	HAMdb	Increased activity of LACRT increases macroautophagy of cells.	[1232]
3875	KRT18	HAMdb	Decreased activity of KRT18 increases autophagy of brain cancer cell lines.	[165]
3800	KIF5C	HAMdb	Decreased activity of KIF5C decreases autophagy of brain cancer cell lines.	[165]
9682	KDM4A	HAMdb	Increased activity of KDM4A decreases autophagy.	[1233]
90865	IL33	HAMdb	Decreased activity of IL33 decreases autophagy.	[1234]
3562	IL3	HAMdb	Increased activity of IL3 decreases macroautophagy of cells.	[71],[1217]
3589	IL11	HAMdb	Decreased activity of IL11 increases autophagy of cells.	[1217]
3620	IDO1	HAMdb	Decreased activity of IDO1 affects autophagy.	[1235]
3097	HIVEP2	HAMdb	Decreased activity of HIVEP2 increases autophagy of brain cancer cell lines.	[165]
8925	HERC1	HAMdb	Increased activity of HERC1 decreases autophagy.	[1236]
389524	GTF2IRD2B	HAMdb	Decreased activity of GTF2IRD2/GTF2IRD2B increases autophagy of brain cancer cell lines.	[53]
2922	GRP	HAMdb	Increased activity of GRP decreases formation of autophagosomes.	[1237]
11318	GPR182	HAMdb	Decreased activity of GPR182 increases autophagy of brain cancer cell lines.	[165]
2841	GPR18	HAMdb	Decreased activity of GPR18 decreases autophagy of brain cancer cell lines.	[165]
2797	GNRH2	HAMdb	Decreased activity of GNRH2 increases autophagy of brain cancer cell lines.	[165]
2701	GJA4	HAMdb	Decreased activity of GJA4 increases autophagy of brain cancer cell lines.	[165]
2671	GFER	HAMdb	Decreased activity of GFER increases autophagy of mitochondria.	[1238]
9568	GABBR2	HAMdb	Decreased activity of GABBR2 increases autophagy of brain cancer cell lines.	[165]
2549	GAB1	HAMdb	Decreased activity of GAB1 decreases autophagy of brain cancer cell lines.	[165]
2323	FLT3LG	HAMdb	Decreased activity of FLT3LG increases autophagy of cells.	[1217]
25793	FBXO7	HAMdb	Increased activity of FBXO7 affects autophagy of mitochondria.	[76]
55914	ERBIN	HAMdb	Decreased activity of ERBIN increases autophagy of keratinocytes.	[91]
2056	EPO	HAMdb	Decreased activity of EPO increases autophagy of cells.	[1217]
7957	EPM2A	HAMdb	Increased activity of EPM2A increases macroautophagy of cells.	[27]
1967	EIF2B1	HAMdb	Unknown change in activity of EIF2B1 decreases autophagy. Increased activity of EIF2B1 affects autophagy.	[9]
1856	DVL2	HAMdb	Increased activity of DVL2 increases autophagy of fibroblast cell lines.	[45]
9093	DNAJA3	HAMdb	[Decreased activity, increased activity] of DNAJA3 [decreases, increases] autophagy of fibroblast cell lines. Increased activity of DNAJA3 increases formation of autophagosomes. Decreased activity of DNAJA3 decreases autophagy of bone cancer cell lines,autophagy of sarcoma cell lines.	[1239]
22898	DENND3	HAMdb	Increased activity of DENND3 increases autophagy of fibroblast cell lines.	[1240]
7818	DAP3	HAMdb	Decreased activity of DAP3 decreases autophagy of cervical cancer cell lines.	[1241]
6387	CXCL12	HAMdb	Decreased activity of CXCL12 increases autophagy of brain cancer cell lines.	[165]
1444	CSHL1	HAMdb	Increased activity of CSHL1 increases autophagy.	[1242]
1437	CSF2	HAMdb	Decreased activity of CSF2 increases autophagy of cells.	[1217]
160364	CLEC12A	HAMdb	Decreased activity of CLEC12A affects autophagy.	[1243]
6320	CLEC11A	HAMdb	Decreased activity of CLEC11A increases autophagy of cells.	[1217]
1144	CHRND	HAMdb	Decreased activity of CHRND increases autophagy of brain cancer cell lines.	[165]
79643	CHMP6	HAMdb	Increased activity of CHMP6 affects macroautophagy of cells.	[412]
92421	CHMP4C	HAMdb	Increased activity of CHMP4C affects macroautophagy of cells.	[412]
29082	CHMP4A	HAMdb	Increased activity of CHMP4A affects macroautophagy of cells.	[412]
51652	CHMP3	HAMdb	Increased activity of CHMP3 affects macroautophagy of cells.	[412]
27243	CHMP2A	HAMdb	Increased activity of CHMP2A affects macroautophagy of cells.	[412]
920	CD4	HAMdb	Increased activity of CD4 increases autophagy of cells.	[7]
896	CCND3	HAMdb	The up-regulation of cyclin D3 in turn appears to control an autophagic response and is coordinate with up-regulation of C/EBPα, a factor that controls lipogenic responses. Evidence is also provided that cyclin D3 and C/EBPα also contribute to glomerular responses to hyperglycemia in vivo.	[1244]
378807	CATSPER4	HAMdb	Decreased activity of CATSPER4 decreases autophagy of brain cancer cell lines.	[165]
820	CAMP	HAMdb	Increased activity of CAMP affects autophagy of monocytes.	[1245]
83636	C19orf12	HAMdb	Increased activity of C19orf12 affects autophagy.	[1246]
593	BCKDHA	HAMdb	Increased activity of BCKDHA increases autophagy of Cytoplasm,autophagy of fibroblast cell lines.	[362]
10458	BAIAP2	HAMdb	Decreased activity of BAIAP2 increases autophagy of brain cancer cell lines.	[165]
7917	BAG6	HAMdb	Decreased activity of BAG6 decreases autophagy. Decreased activity of BAG6 decreases autophagy of fibroblast cell lines.	[1247]
51374	ATRAID	HAMdb
317	APAF1	HAMdb	Decreased activity of APAF1 increases autophagy of neurons.	[1248]
2180	ACSL1	HAMdb	Decreased activity of ACSL1 decreases autophagy.	[1249]
53	ACP2	HAMdb	Increased activity of ACP2 affects autophagic cell death.	[390]
47	ACLY	HAMdb	Decreased activity of ACLY increases autophagy.	[592]
9841	ZBTB24	HAMdb	Increased activity of ZBTB24 affects autophagy.	[10]
51160	VPS28	HAMdb	Increased activity of VPS28 affects macroautophagy of cells.	[412]
84313	VPS25	HAMdb	Increased activity of VPS25 affects macroautophagy of cells.	[412]
7284	TUFM	HAMdb	Decreased activity of TUFM decreases autophagy of embryonic cell lines,autophagy of epithelial cell lines,autophagy of kidney cell lines.	[1250]
7251	TSG101	HAMdb	Increased activity of TSG101 affects macroautophagy of cells.	[412]
57761	TRIB3	HAMdb	Increased activity of TRIB3 increases autophagy of cancer cells.	[9]
116447	TOP1MT	HAMdb	Decreased activity of TOP1MT affects autophagy.	[1251]
10333	TLR6	HAMdb	Increased activity of TLR6 increases autophagy of Cytoplasm,autophagy of macrophage cancer cell lines.	[190]
148022	TICAM1	HAMdb	Increased activity of TICAM1 increases autophagy. Decreased activity of TICAM1 decreases autophagy of Cytoplasm,autophagy of macrophage cancer cell lines.	[296],[1252]
10312	TCIRG1	HAMdb	Increased activity of TCIRG1 affects macroautophagy of cells.	[239]
6646	SOAT1	HAMdb	Decreased activity of SOAT1 increases formation of autophagosomes.	[1253]
23677	SH3BP4	HAMdb	Increased activity of SH3BP4 increases autophagy.	[1254]
871	SERPINH1	HAMdb	Decreased activity of SERPINH1 increases autophagy of hepatic stellate cells.	[1255]
9475	ROCK2	HAMdb	Increased activity of ROCK2 increases autophagy of neuroblastoma cell lines,macroautophagy of tumor cell lines.	[528]
26073	POLDIP2	HAMdb	Increased activity of POLDIP2 decreases macroautophagy of cells.	[1256]
9572	NR1D1	HAMdb	Decreased activity of NR1D1 increases autophagy of muscle.	[1257]
4842	NOS1	HAMdb	Increased activity of NOS1 affects formation of autophagosomes.	[550]
79671	NLRX1	HAMdb	Decreased activity of NLRX1 decreases autophagy of peritoneal macrophages. Decreased activity of NLRX1 decreases autophagy of fibroblast cell lines.	[1250]
171389	NLRP6	HAMdb	Increased activity of NLRP6 affects autophagy.	[417]
378884	NHLRC1	HAMdb	Decreased activity of NHLRC1 affects autophagy.	[1258]
55669	MFN1	HAMdb	Increased activity of MFN1 increases autophagy of mitochondria.	[625]
619373	MBOAT4	HAMdb	Decreased activity of MBOAT4 decreases autophagy.	[1242]
3064	HTT	HAMdb	Increased activity of HTT increases autophagy.	[9],[95],[531],[1259],[1260]
3357	HTR2B	HAMdb	Increased activity of HTR2B decreases autophagy.	[1261]
151176	ERFE	HAMdb	Increased activity of ERFE decreases formation of autophagosomes. Increased activity of ERFE decreases autophagy of hepatoma cell lines. Increased activity of ERFE decreases autophagy of liver cells.	[108]
847	CAT	HAMdb	Increased activity of CAT decreases autophagy of breast cell lines.	[119]
831	CAST	HAMdb	Increased activity of CAST affects formation of autophagosomes.	[21],[1262]
814	CAMK4	HAMdb	Unknown change in activity of CAMK4 increases autophagy of peritoneal macrophages. Decreased activity of CAMK4 decreases autophagy of peritoneal macrophages. Decreased activity of CAMK4 decreases autophagy of kidney cells.	[111]
8536	CAMK1	HAMdb	Decreased activity of CAMK1 decreases autophagy of peritoneal macrophages. Decreased activity of CAMK1 decreases autophagy of cells. Decreased activity of CAMK1 decreases autophagy of macrophage cancer cell lines. Unknown change in activity of CAMK1 increases autophagy of macrophage cancer cell lines.	[384]
185	AGTR1	HAMdb	Increased activity of AGTR1 increases autophagy of cardiomyocytes.	[627]
201475	RAB12	HAMdb	Increased activity of RAB12 increases macroautophagy of cells.	[1240],[1263]
5163	PDK1	HAMdb	Increased activity of PDK1 increases autophagy of bone cancer cell lines,autophagy of sarcoma cell lines.	[592]
10595	ERN2	HAMdb	Increased activity of ERN2 increases autophagy.	[9]
23591	FAM215A	HADB
