# Supplementary material for: Deciphering the autophagy regulatory network via single-cell transcriptome analysis reveals a requirement for autophagy homeostasis in spermatogenesis
Source: Theranostics. 2021 Mar 5;11(10):5010–27. doi: 10.7150/thno.55645 (PMC7978313; doi:10.7150/thno.55645)
Supplement: Supplementary file 5 — Supplementary table 2. [file thnov11p5010s5.xlsx]

## Sheet: 709 Mouse ATG
Table S2. 709 mouse autophagy-related genes collected from The Autophagy Database and THANATOS.
Entrez_Id	Gene_Symbol	Data_Source	Description	Reference
228361	Ambra1	Autophagy_DB; THANATOS	In this study, we showed that the expression of Autophagy/Beclin 1 regulator 1 (Ambra1), a key protein of autophagy, was negatively correlated with EPI sensitivity in breast cancer cells. Here, using mouse squamous cell carcinoma cells, we report a completely new function for the autophagy protein Ambra1 as the first described ‘spatial rheostat’ controlling the Src/FAK pathway. Ambra1 regulates t…	[1],[2],[3],[4],[5],[6]
66795	Atg10	Autophagy_DB; THANATOS	Western blot and immunocytochemistry analysis of SD-MSCs demonstrated upregulation and perinuclear relocation of autophagy key regulators such as beclin-1, ATG10, ATG12, MAP-LC3 and lysosomes. These results demonstrated that the Sox2-ATG10 signaling pathway induces autophagy and then promotes cellular senescence. ATG10 is an E2-conjugating enzyme catalyzing autophagic vacuole formation including …	[7],[8],[9]
67526	Atg12	Autophagy_DB; THANATOS	It has been well demonstrated that autophagy depends on the activity of Atg5, Atg7 and Atg12. We identify that the key target gene of Mir505–3p in neurons is Atg12, encoding ATG12 (autophagy-related 12) which is an essential component of the autophagy machinery during the initiation and expansion steps of autophagosome formation. Importantly, axonal development is compromised in brains of mir505 …	[10],[11],[12]
100504663	Atg14	Autophagy_DB; THANATOS	Thus our results suggest a decrease in ULK1-mediated regulation of ATG14-associated Vps34 kinase activity in Q175 brains. On the other hand, after overexpressing miR199a-5p in HepG2 cells or primary hepatocytes by Ad-miR199a-5p viruses (Figs. 5d, e), we detected lower protein levels of ATG14, BECLIN1 and LC3 (Figs. 5d, e) and decreased autophagic flux in primary hepatocytes originating from male …	[13],[14],[13],[15]
77040	Atg16l1	Autophagy_DB; THANATOS	To address this question, we investigated autophagy in the context of bacterial infection in mice with conditional deletion of Atg16l1, an essential autophagy protein that has also been associated with increased risk of Crohn’s disease in humans. Autophagy protein ATG16L1 prevents necroptosis in the intestinal epithelium LC3 protein expression was increased in bone marrow-derived macrophage cells…	[16],[17],[18],[19],[20],[21],[22]
73683	Atg16l2	Autophagy_DB; THANATOS	However, in mice, pancreatic IKKα deficiency does not affect expression of essential autophagy proteins. Instead, IKKα interacts with the autophagy-related protein ATG16L2. A subcellular distribution analysis indicated that, despite forming the Atg12–5-16L2 complex, Atg16L2 is not recruited to phagophores and is mostly present in the cytosol. The results also showed that Atg16L2 is unable to comp…	[21],[22]
67841	Atg3	Autophagy_DB; THANATOS	This is through direct oxidation of key autophagy-related (Atg) proteins Atg3 and Atg7. Ribonucleoprotein-immunoprecipitation (RIP) assays were performed to confirm the functional interaction between MEG3 and autophagic protein ATG3. ATG3 (autophagy-related 3) is an E2-like enzyme essential for autophagy; however, it is unknown whether it has an autophagy-independent function. Here, we identified…	[23],[24],[25],[26]
66615	Atg4b	Autophagy_DB; THANATOS	Therefore, (LC-MS/MS)-based quantitative proteomic analysis of protein S-nitrosation was performed and a core autophagy protein, ATG4B was found to be S-nitrosated in the hippocampus of GK rats. ATG4B-knockout mice display reduced autophagic activity Two candidate genes identified by the screen to be necessary for mammosphere formation were the regulators of autophagy, ATG4A and ATG4B. Moreover, …	[27],[28],[29],[30],[31],[32]
242557	Atg4c	Autophagy_DB; THANATOS	Four mammalian orthologs of the yeast proteinase gene ATG4, named Atg4a/autophagin-2, Atg4b/autophagin-1, Atg4c/autophagin-3, and Atg4d/autophagin-4 have been identified in mice. To gain further insights into the functional relevance of Atg4 orthologues, we have generated mutant mice deficient in Atg4C/autophagin-3. These mice are viable and fertile and do not display any obvious abnormalities, i…	[31],[33]
11793	Atg5	Autophagy_DB; THANATOS	The resulting Atg12–5-16L1 complex is thought to be essential for elongation of phagophores to occur, because deletion of either Atg5 or Atg16L1 in mice has been found to completely abolish autophagosome formation. One of the most intriguing changes in expression relates to the autophagy factor, autophagy related gene 5 (ATG5), a key player in autophagosome formation. Here we show that ubiquitous…	[22],[34],[35],[36],[37],[38],[39],[40],[41],[42]
74244	Atg7	Autophagy_DB; THANATOS	This is through direct oxidation of key autophagy-related (Atg) proteins Atg3 and Atg7. These results suggested that morphine-induced Atg5- and Atg7-dependent autophagy was specific for dopaminergic neurons. Autophagy deficiency induced by RPE-specific deletion of Atg5 or Atg7 predisposes but does not necessarily drive the development of AMD-like phenotypes or retinal degeneration. Atg7 was essen…	[23],[38],[40],[43],[44],[45],[42]
245860	Atg9a	Autophagy_DB; THANATOS	Knockdown of ATG9A not only inhibited autophagy notably in prostate stromal fibroblasts, but also reduced the volumes of prostate stromal fibroblast and epithelial cell recombinant grafts in nude mice. Immunohistochemical analyses show that the transmembrane autophagy-related protein 9A (ATG9A) is more concentrated in the trans-Golgi network (TGN) and depleted from the peripheral cytoplasm both i…	[46],[47],[48],[49],[50],[41],[51],[52]
213948	Atg9b	Autophagy_DB; THANATOS	Loss of Atg9b also blocked recruitment of p62-associated ubiquitinated protein for autophagosome-lysosome degradation as Atg9b-driven phagophores may facilitate docking of both LC3 and p62 to initiate autophagy-associated degradation. Moreover, HAGLROS knockdown decreased mTOR expression and increased autophagy-related genes ATG9A and ATG9B expression.	[53],[52]
12043	Bcl2	Autophagy_DB; THANATOS	BCL2 and BCL2L1 are negative regulators of autophagy by a direct interaction with BECN1. For example, MAPK8/JNK1-mediated multisite phosphorylation of BCL2 is essential for starvation-induced disruption of BCL2-BECN1 binding and starvation-induced autophagy in vitro, and mice lacking these BCL2 phosphorylation sites are deficient in starvation-induced and exercise-induced autophagy in vivo. Mecha…	[54],[55],[56],[57],[58],[59],[60],[61]
56208	Becn1	Autophagy_DB; THANATOS	Support for the tumor-suppressive function of autophagy also emerged from the findings that the essential autophagic protein BECN1 functions as a haplo-insufficient tumor suppressor in mice and humans. Earlier studies reported allelic deletion of the essential autophagy regulator BECN1 in breast cancers implicating BECN1 loss, and likely defective autophagy, in tumorigenesis. Further investigatio…	[62],[63],[64],[65],[66],[67],[68]
226720	Becn2	Autophagy_DB; THANATOS	A recently identified autophagy gene, Becn2 (beclin 2), which belongs to the Beclin (coiled-coil, myosin-like BCL2-interacting protein) family, may link CNR1-regulated cell signaling and animal behavior to the autophagy pathway. Moreover, early embryonic lethality in Becn2 knockout mice is unlikely due to the loss of the autophagy function of BECN2, because this phenotype is different from knocko…	[69],[70]
13663	Ei24	Autophagy_DB; THANATOS	Ei24 was also identified as a prerequisite gene for executing autophagy Here we generated conditional knock-out mice of Ei24 and demonstrated that EI24 is an essential component of the basal autophagy pathway.	[71],[72]
56486	Gabarap	Autophagy_DB; THANATOS	GABARAP belongs to an evolutionary highly conserved gene family that has a fundamental role in autophagy. In addition, our findings demonstrate that FLCN interacts with a second integral component of the autophagy machinery, GABA(A) receptor-associated protein (GABARAP). In the absence of Atg3, autophagosome formation aborts at the IM due to a failure in LC3/GABARAP lipidation	[73],[74],[75]
57436	Gabarapl1	Autophagy_DB; THANATOS	Since GABARAPL1 is an important effector of the autophagic process, and autophagy is a globally important cellular process, one would expect to still see some labelling in the surrounding cells.	[76]
93739	Gabarapl2	Autophagy_DB; THANATOS	Using biotin tag-affinity purification we identified a major, and highly specific, interaction between the human cytosolic family member GIMAP6 and GABARAPL2, one of the mammalian homologues of the yeast autophagy protein Atg8. Among them, we were interested in GABA receptor–associated protein-like 2 (GABARAPL2), which is involved in autophagy as an Atg8-like protein (20) and whose paralog GABARA…	[77],[78]
14245	Lpin1	Autophagy_DB; THANATOS	We demonstrate that lipin-1-related myopathy in the mouse is associated with a blockade in autophagic flux and accumulation of aberrant mitochondria. Lipin-1 PAP activity is required for maturation of autolysosomes, through its activation of the protein kinase D (PKD)-Vps34 phosphatidylinositol 3-kinase signaling cascade.	[79]
56717	Mtor	Autophagy_DB; THANATOS	The kinase mammalian target of rapamycin (mTOR) is a major regulator of the autophagic process and is regulated by starvation, growth factors, and cellular stressors.	[80]
19328	Rab12	Autophagy_DB; THANATOS	By activating the small GTPase Rab12, DENN domain-containing protein 3 (DENND3) functions in autophagy.	[81]
12421	Rb1cc1	Autophagy_DB; THANATOS	The axon guidance defects observed in ulk1/2 double-knockout mice and central nervous system-specific (Nes-Cre) Ulk1/2-conditional double-knockout mice were not recapitulated in mice lacking other autophagy genes (i.e., Atg7 or Rb1cc1 [RB1-inducible coiled-coil 1]).	[82]
54673	Sh3glb1	Autophagy_DB; THANATOS	We found that Bax-interacting factor 1 (Bif-1/Endophillin B1/SH3GLB1), involving in autophagy and apoptosis, was upregulated during osteoclastogenesis.	[83]
22241	Ulk1	Autophagy_DB; THANATOS	The mammalian ULK1 complex and autophagy initiation	[84]
29869	Ulk2	Autophagy_DB; THANATOS	The autophagy-inducing kinases, ULK1 and ULK2, regulate axon guidance in the developing mouse forebrain via a noncanonical pathway.	[82]
78610	Uvrag	Autophagy_DB; THANATOS	Autophagy-independent functions of UVRAG are essential for peripheral naive T-cell homeostasis.	[85]
52639	Wipi1	Autophagy_DB; THANATOS	Here we report that WIPI3 and WIPI4 scaffold the signal control of autophagy upstream of PtdIns3P production and have a role in the PtdIns3P effector function of WIPI1-WIPI2 at nascent autophagosomes.	[86]
74781	Wipi2	Autophagy_DB; THANATOS	Optineurin promotes autophagosome formation by recruiting the autophagy-related Atg12-5-16L1 complex to phagophores containing the Wipi2 protein.	[87]
329015	Atg2a	Autophagy_DB	we have established human ATG2A/B DKO and mouse Atg2a/b DKO cell lines and confirmed that autophagic flux is completely blocked in these cells.	[88]
76559	Atg2b	Autophagy_DB	Interestingly, we found that H2O2 stimulates p53 expression, which is accompanied by upregulation of miR-143 expression and downregulation of ATG2B, LC3II, and Bcl-2 expression, suggesting a signal regulation of p53-miR143-autophagy/apoptosis.///Mammalian ATG2B protein is also essential for autophagosome formation.	[89]
666468	Atg4a	Autophagy_DB	In this study, we found that the expression of ATG4A, an autophagy-regulating molecule, was significantly increased in gastric cancer tissues and was significantlycorrelated with the gastric cancer differentiation degree, tumor invasion and lymph node metastasis. Two candidate genes identified by the screen to be necessary for mammosphere formation were the regulators of autophagy, ATG4A and ATG4…	[28],[29],[31]
235040	Atg4d	Autophagy_DB	Four mammalian orthologs of the yeast proteinase gene ATG4, named Atg4a/autophagin-2, Atg4b/autophagin-1, Atg4c/autophagin-3, and Atg4d/autophagin-4 have been identified in mice.	[31]
94221	Gopc	Autophagy_DB	In addition, GOPC interacts with another autophagy-related protein, Beclin1 (Atg6), and these two proteins can synergize to induce autophagy	[90]
241547	Harbi1	Autophagy_DB
234967	Slc36a4	Autophagy_DB	Conversely, increased phosphorylation of S6K and a reduced number of autophagosomes, both of which were induced by Rab12 knockdown, were completely rescued by simultaneous knockdown of PAT4 (Fig 4A–C), although PAT4 knockdown alone had little effect on mTORC1 activity or autophagy under our experimental conditions (supplementary Fig S8E–J online).	[806]
22209	Ube2a	Autophagy_DB	In addition, mRad6a null MEFs that stably express Parkin-GFP still display defects in autophag	[91]
217695	Zfyve1	Autophagy_DB	These results suggest that WIPI1 and ZFYVE1 are recruited synchronously to the autophagosome formation site and the omegasome, respectively, after ULK1 and ATG5.	[92]
234734	Aars	THANATOS
11304	Abca4	THANATOS	first, mTOR inhibition is required to initiate autophagy, and chronic mTOR activity in Abca4−/− RPE could explain the decreased autophagosome biogenesis that we previously reported in this model	[93]
67469	Abhd5	THANATOS	The subtype of low ABHD5 exhibited, on average, decreased levels of autophagy and apoptosis pathways. This subtype was also distinguished by higher levels of WNT signaling. Moreover, cluster expression centroid classification and the gene expression heatmap confirmed that autophagy- and apoptosis-related pathways were enriched in ABHD5 high subgroup.	[62]
11350	Abl1	THANATOS	Lentiviral expression of SNCA in the mouse SN activates ABL1 via phosphorylation, while lentiviral Abl expression increases SNCA levels. Administration of the brain-penetrant tyrosine kinase inhibitor Nilotinib decreases Abl activity and facilitates autophagic clearance of SNCA in transgenic and lentiviral gene transfer models.	[94]
60525	Acss2	THANATOS	Consistently, electron microscopic analyses of U87 cells demonstrated that glucose deprivation induced marked increases in lysosome and autophagosome numbers per cell, and this increase was blocked by knock-in of the ACSS2 R664/665A and T363K mutants.	[95]
109711	Actn1	THANATOS
11481	Acvr2b	THANATOS	ACVR2B signaling is known to promote autophagy, leading to protein degradation. Systemic blockade of ACVR2B ligands by ACVR2B-Fc led to reduction of autophagosomal LC3II form and decreased autophagosomal/cytoplasmic/LC3II/LC3I ratio (p < 0.05; Figure 2D) indicating reduced autophagy in the heart. Even though the continued sACVR2B-Fc treatment previously inhibited the muscle wasting in the tumor-b…	[96],[97]
224129	Adcy5	THANATOS	Silencing ADCY5 also increased MKP7 levels in the mitochondria. Increased MKP7 would promote FoxO3a and LC3B activities, resulting in enhanced autophagy and decreased senescence.	[98]
11450	Adipoq	THANATOS	We report that ADIPOQ/adiponectin induces a robust accumulation of autophagosomes, increases MAP1LC3B-II/LC3B-II and decreases SQSTM1/p62 in breast cancer cells. Because the impaired mitochondrial integrity can induce compensatory responses and cell death signals, we examined autophagy in Gja1 adipoqKO mice. An immunoblot analysis of the autophagy marker LC3b suggested that autophagy in BAT was i…	[99],[100],[101]
72674	Adipor1	THANATOS	The AdipoR1 transgene enabled mice to resist diet-induced obesity while decreasing lipid accumulation, oxidative stress and autophagic damage.	[102]
223780	Adm2	THANATOS
11596	Ager	THANATOS	Consistent with our previous observations that AGER promotes autophagy and decreases apoptosis in murine and human pancreatic tumor cell lines; we found that targeted ablation of AGER in KC mice leads to increased apoptosis and decreased autophagy/proliferation in the emerging pancreatic tumor microenvironment, supporting our notion that AGER plays an important role in regulation of tumor cell de…	[103]
67269	Agtpbp1	THANATOS	When we compared pcd5Jhomozygous mice expressing the GFP-LC3 transgene with wild-type littermate controls expressing GFP-LC3, we noted prominent GFP-positive puncta in the cell bodies of Purkinje cells from 28 day-old pcd5J- GFP-LC3 mice, while the distribution of GFP labeling was diffuse throughout the Purkinje cells of wild-type mice expressing GFP-LC3 (Figure 2A-B).////Both nondegenerating and…	[104],[105]
11607	Agtr1a	THANATOS	Based on these data, we concluded that QLQX protected against cardiac damage by regulating AGTR1/TRPV1-mediated autophagy in diabetic mice.	[106]
11609	Agtr2	THANATOS	Renin-angiotensin-aldosterone system (RAAS) is a hormone system that regulates blood pressure and shows dual effects on autophagy via its two receptors, angiotensin II receptor, type 1 (AGTR1) and AGTR2.	[107]
383619	Aim2	THANATOS	Here we show that the induction of AIM2 or NLRP3 inflammasomes in macrophages triggered RalB activation and autophagosome formation.///Co-transfection of poly(dA-dT) together with siRNA for Beclin-1 or AIM2 impaired the levels of autophagosome formation (Fig. 1c). These findings fit with a recently described role for AIM2 in autophagosome assembly in macrophages(6), which together with our findin…	[108],[109]
11651	Akt1	THANATOS	However, continuous administration for 28 days resulted in hyperactivation of the Akt1‐mTORC1 pathway accompanied by a remarkable decrease in autophagy markers. In addition to activation of the autophagy cascade, results of the present study revealed CS exposure-induced inhibition of cell survival and expression of inhibitory markers of autophagy. Akt1 gene, AKT1 protein, and PI3K Class 3 protein…	[110],[111],[112],[113]
11652	Akt2	THANATOS	Our data suggested that Akt2 deletion may directly contribute to the down-regulation of autophagy and up-regulation of apoptosis and ER stress due to the loss of transmission of insulin signaling to mTORC1 pathway. Caloric restriction compromised echocardiographic indices (decreased left ventricular mass, left ventricular diameters and cardiac output), cardiomyocyte contractile and intracellular …	[114],[115]
23797	Akt3	THANATOS	Our studies suggest that Akt3 is a regulator of mitochondrial dynamics in the vasculature via regulation of CRM-1-dependent nuclear export.—Corum, D. G., Tsichlis, P. N., Muise-Helmericks, R. C. AKT3 controls mitochondrial biogenesis and autophagy via regulation of the major nuclear export protein CRM-1. In addition, Rapa also caused changes in diverse indicators of disease, decreasing tear CTSS …	[116],[117]
11657	Alb	THANATOS	Autophagy induced by alborixin was associated with inhibition of the phosphoinositide 3-kinase (PI3K)-AKT pathway.	[118]
11669	Aldh2	THANATOS	Taken together, these results demonstrate that impaired lysosomal function is responsible for foam cell formation in LDLR-KO macrophages, and that this effect is eliminated in ALDH2/LDLR-DKO mice, suggesting that ALDH2 interacts with LDLR to cause lysosomal dysfunction and foam cell formation in macrophages through some unknown mechanism. Previous studies have demonstrated that ALDH2 activation i…	[119],[120],[121],[122],[123]
214579	Aldh5a1	THANATOS	Recent studies have revealed that elevated GABA in the murine model of SSADH deficiency (aldh5a1−/− mice) leads to blockade of mitochondrial mitophagy associated with enhanced oxidative damage	[124]
11687	Alox15	THANATOS	Thus, we show that oxidized phospholipids generated by 12/15-LOX can act as substrates for key proteins required for effective autophagy and that cells deficient in this enzyme show evidence of autophagic dysfunction. In vivo and in vitro studies showed that 12/15-LO pharmacological inhibition–mediated biological effects were caused by a direct modulatory action of this pathway on autophagy.///Ta…	[125],[126]
74018	Als2	THANATOS	Further, a short-term starvation in wild-type and Als2 −/− fibroblasts resulted in decreased levels of p62 and LC3-II, indicating an enhancement of autophagy-dependent protein degradation in both cell types (Figure 8A). Our findings suggest that SQSTM1 and ALS2 have additive protective roles against mutant SOD1-mediated toxic insults possibly via modulating the autophagy-endolysosomal system.///I…	[127],[128]
16952	Anxa1	THANATOS	Our data suggest that ANXA1-suppressed autophagy promotes NPC cell migration, invasion and metastasis by activating PI3K/AKT signaling pathway, highlighting that the activation of autophagy may inhibit metastasis of NPC with high ANXA1 expression. We hypothesize that Ac2-26 mediates IKKβ degradation in lysosomes through chaperone-mediated autophagy (CMA).	[129],[130]
30878	Apln	THANATOS	Apelin induced podocyte apoptosis and inhibited podocyte autophagy in both normal glucose and HG conditions while F13A reversed these effects. Investigations by western blot found that apelin inhibits podocyte autophagy through ERK-, Akt- and mTOR-dependent pathways. Mechanistically, apelin increased the viability of AD-MSCs via promoting protective autophagy during hypoxia, which was accompanied…	[131],[132],[133]
11804	Aplp2	THANATOS	Conversely, mouse embryonic fibroblast cells that naturally lack endogenous βAPP family member APLP1 and that are genetically invalidated for both βAPP and its additional family member APLP2 (thus considered as triple knockout [tko] in Figure 3) show reduced Pink-1 promoter activity (Figure 3D) and mRNA levels (Figure 3E).This set of data clearly indicates that Pink-1-mediated control of mitophag…	[134]
11835	Ar	THANATOS	We considered the transcriptional regulation of autophagy, and observed a functionally significant physical interaction between transcription factor EB (TFEB) and AR. Normal AR promoted, but polyQ-AR interfered with TFEB transactivation. To make certain that autophagy was induced via AR inhibition, PC3 cell line lacking detectable expression of AR were subjected to similar treatment under serum-f…	[135],[136],[137]
11838	Arc	THANATOS	We report here that miR-325, ARC and E2F1 constitute an axis that regulates autophagy.///ARC transgenic mice could attenuate autophagy and myocardial infarction sizes upon pressure-overload-induced heart failure, whereas ARC null mice exhibited an increased autophagic accumulation in the heart.	[138]
11840	Arf1	THANATOS	Here, we initially find that glyceraldehyde 3-phosphate dehydrogenase (GAPDH) inhibits Coat Protein I (COPI) transport by targeting a GTPase-activating protein (GAP) against ADP-Ribosylation Factor 1 (ARF1) to suppress COPI vesicle fission.	[139]
11847	Arg2	THANATOS	Taken together, the results demonstrate that ARG2 impairs endothelial autophagy independently of the l-arginine ureahydrolase activity through activation of RPS6KB1 and inhibition of PRKAA, which is implicated in atherogenesis.///These results provide firm evidence that ARG2 inhibits endothelial autophagy independently of its l-arginine ureahydrolase activity.///These results suggest that activat…	[140]
109689	Arrb1	THANATOS	We found that gene silencing of Arrb1 increased the LC3-II/LC3-I conversion and the amount of LC3-II was much higher in the presence of chloroquine and bafilomycin A1, indicating that autophagic flux was occurring (Figure 4e). Deletion of Arrb1 did not affect the cerebral ischemia-induced inflammation, oxidative stress, and nicotinamide phosphoribosyltransferase upregulation, but markedly suppres…	[141],[142]
69090	Ascc1	THANATOS
109900	Asl	THANATOS	Autophagy was observed in the cells treated with ASL shRNA, as shown by an increase in LC3-II levels and autophagosome formation. The total cellular arginine level was not altered significantly. Inhibition of autophagy further attenuated cell growth, suggesting that autophagy induced by ASL shRNA plays a feedback prosurvival function. Depletion of ASL decreased NO content and caused autophagy, wh…	[143]
11910	Atf3	THANATOS	Our findings identify ATF3 as a negative regulator of antiviral signaling and cellular autophagy in mammalian cells, and demonstrate its important role in JEV life cycle.///Apart from regulation of autophagy by above-mentioned transcription factors, a strong interplay between ATF3 and autophagy was recently reported where ATF3 was shown to regulate autophagy via beclin1 on the one hand, whereas o…	[144],[145]
11911	Atf4	THANATOS	ATF4 is an important transcription factor that has previously been shown to regulate autophagy and the expression of some autophagy-related (ATG) regulators These studies revealed a novel pathway by which Cd triggers autophagy via COX-2 overexpression, which is transcriptionally regulated by ATF4. Upon loss of attachment, ATF4 activated a coordinated program of cytoprotective autophagy and antiox…	[146],[147],[148],[149]
107503	Atf5	THANATOS	Here we report that in both mouse and human BCR-ABL–transformed cells, activating transcription factor 5 (ATF5), a prosurvival factor, suppresses autophagy but does not affect apoptosis. We find that BCR-ABL, through PI3K/AKT/FOXO4 signaling, transcriptionally up-regulates ATF5 expression and that ATF5, in turn, stimulates transcription of mammalian target of rapamycin (mTOR; also called mechanis…	[150]
226641	Atf6	THANATOS	Together, these data implied that autophagy is activated at an earlier reperfusion time in ATF6-KI mice than wild-type mice after stroke. This earlier activation in ATF6-KI mice is possibly mediated through suppression of the mTOR pathway.///Collectively, we reported here a correlation between ATF6 activation and changes in molecular markers of apoptosis and autophagy. Collectively, we reported h…	[151],[152],[153]
68118	Atg101	THANATOS	Formation of the autophagosome requires a set of autophagy-related (Atg) proteins. Among these proteins, the ULK1 complex, which is composed of ULK1 (or ULK2), FIP200, Atg13, and Atg101, acts at an initial step. Taken together, these results demonstrate that the FIP200-4A mutation that disrupts FIP200 interaction with Atg13 in the ULK1/Atg13/FIP200/Atg101 complex abrogates autophagy in vivo.	[154],[155]
51897	Atg13	THANATOS	In this study, we generated Atg13-deficient mice and found that Atg13 is essential for autophagy and postimplantation embryonic development. In the next research, transgenic mice treated with Cre-LoxP technology to selectively knock out autophagy-related genes (e.g., ATG5 and ATG13) in VSMCs should be applied to investigate the sophisticated role of autophagy on VSMC behaviors in vivo. mmunofluor…	[154],[156],[157]
11920	Atm	THANATOS	We report that the PEX5 peroxisome import receptor binds ataxia-telangiectasia mutated (ATM) and localizes this kinase to the peroxisome. In response to reactive oxygen species (ROS), ATM signaling activates ULK1 and inhibits mTORC1 to induce autophagy. Recent studies now show that ATM regulates autophagy and many other cell signaling pathways involved in cellular homeostasis. Mechanistically, up…	[158],[159],[160],[161],[162],[163]
74772	Atp13a2	THANATOS	Collectively, our data suggest that ATP13A2 modestly regulates the number and size of autophagosomes. These results are the first to implicate ATP13A2 in the growing body of evidence supporting the convergence of autophagy and mitochondrial dysregulation in parkinsonian neurodegeneration.	[164],[165]
11938	Atp2a2	THANATOS	It is proposed that nitric oxide acts as a messenger molecule for cytokine-mediated Serca2b (also known as Atp2a2) downregulation, depletion of ER calcium stores and generation of ER stress, which ultimately leads to β-cell death. Autophagy is Involved in ER Stress-Induced β-Cell Death	[166]
70495	Atp6ap2	THANATOS	We show that ATP6AP2 deficiency in the mouse liver caused hypoglycosylation of serum proteins and autophagy defects. In addition, Atp6ap2Camk2aCre/0 mice showed autophagy defects that led to axonal and neuronal degeneration in the cortex and hippocampus.	[167],[168]
21871	Atp6v0a2	THANATOS	We observed accumulation of LC3B-II and p62 that was associated with increased MTOR signaling in human and mouse primary astrocyte cell cultures as well as a diet-induced mouse model of HHcy, HHcy decreased lysosomal membrane protein LAMP2, vacuolar ATPase (ATP6V0A2), and protease cathepsin D, suggesting that lysosomal dysfunction also contributed to the autophagic defect.	[169]
246103	Atxn7	THANATOS	Modification of ataxin-7 K257 by acetylation promotes accumulation of the fragment, while unmodified ataxin-7 is degraded. The degradation of the caspase-7 cleavage product is mediated by macroautophagy in cell culture and primary neuron models of SCA7.	[170]
12005	Axin1	THANATOS	The activated receptor complex binds cytosolic proteins such as Glycogen Synthase Kinase 3 (GSK3) and Axin1, which become sequestered from the cytosol inside intraluminal vesicles of MVBs via microautophagy.	[171]
12015	Bad	THANATOS	These results indicate that BH3-only proteins including Bad may participate in the activation of autophagy by starvation.	[172]
12017	Bag1	THANATOS	These data suggest that a switch from UPS to autophagy occurred between 10 and 30 min of cerebral ischemia depending on the BAG1/BAG3 ratio and level of HDAC6.	[173]
29810	Bag3	THANATOS	In order to investigate if the potential mechanism of the early effect on lesion volume in by SQSTM1−/− is due to changes in key regulators of protein degradation, gene expression levels for Bag1 (marker of proteasomal activity) and Bag3 (mediator of the BAG3-mediated selective macro-autophagy pathway; Gamerdinger et al., 2009) were analyzed by real-time PCR. BAG3 and BAG1 compete for HSP70-bound…	[174],[175],[176],[177],[178],[179],[180]
224727	Bag6	THANATOS	First, we demonstrated that BAG6 is essential for basal autophagy in mice embryos (E18.5) and for basal and starvation-induced autophagy in wild-type (WT) and bag6−/− MEFs.	[181]
12018	Bak1	THANATOS	The administration of the autophagy inhibitor chloroquine significantly increased the expression of proapoptotic genes (Trp53, Bax, Bak1, Pmaip1, Bcl2l11, Cdkn1a, and Cdkn1b) and DNA fragmentation in the frontal brain region of olanzapine-exposed animals.	[182]
170770	Bbc3	THANATOS	In the mouse model of silicosis, Bbc3 knockout mice clearly exhibited decreased levels of autophagy and fibrosis progression. Our study revealed an unexpected function of BBC3 that was regulated by Mir143 at the post-transcriptional level via the regulation of the interplay between autophagy and apoptosis, which contradicts its known role as an essential apoptosis inducer.	[183],[184]
12927	Bcar1	THANATOS
12044	Bcl2a1a	THANATOS	Overexpression of BCL2A1 resulted in higher T-cell numbers in the thymus and spleen as well as reduced apoptosis.	[185]
12048	Bcl2l1	THANATOS	Several members of this family, including BCL2L1 and BCL2, are also involved in autophagy regulation. BCL2 and BCL2L1 are negative regulators of autophagy by a direct interaction with BECN1.	[186],[54]
12049	Bcl2l10	THANATOS
12125	Bcl2l11	THANATOS	We confirmed the inhibitory effects of BCL2L11 on autophagy in Bcl2l11 knockout mice. These data suggest BCL2L11 inhibits autophagosome formation.	[187]
12050	Bcl2l2	THANATOS
12064	Bdnf	THANATOS	CD25 null mice have increased expression of genes regulating autophagy (beclin-1, LC3, LAMP-1, LAMP-2, CXCL1, and BDNF) and no change was observed in genes that were related to axonal targeting and extension. Furthermore, BDNF triggered the expression of PI3K, an enzyme upstream of mTOR that might be responsible for modulating autophagy. Chen et al. suggested that BDNF exerted a neuroprotective e…	[188],[189],[190],[191],[192]
12096	Bglap	THANATOS	Interestingly, PBA also restored the expression of Alpl, Runx2 and Bglap, thus partially neutralizing such effects on ALPL activity at day 7 and mineralization by Alizarin red staining at day 14 induced by autophagy deficiency (Figure 6(c,d)).	[193]
12122	Bid	THANATOS	Loss of autophagy, therefore, led to increased caspase-8 activation that accelerated Bid cleavage and mitochondrial death pathway activation.	[194]
11797	Birc2	THANATOS	The levels of autophagy mRNAs, including those encoding mTOR, P13KC3, Beclin-1, Bcl-2, LC3 II, FLIP, Rubicon, BIRC2 and BIRC5, were measured by real time polymerase chain reaction in peritoneal fluid of 27 patients with benign masses (control group), 42 patients with endometriosis, and 43 patients with gynecologic (ovarian, uterine, and cervical) cancers.	[195]
11796	Birc3	THANATOS
11799	Birc5	THANATOS
12211	Birc6	THANATOS	Furthermore, BIRC6 deficiency blocks starvation-induced autophagic flux monitored by a tandem fluorescent autophagy sensor, mCherry-GFP-LC3B.	[196]
14533	Bloc1s1	THANATOS	Likewise, autophagosomes accumulate in BLOS1 knock-out (KO) mouse embryonic fibroblasts (MEFs), suggesting that BLOC-1 functions in autophagy.	[197]
171543	Bmf	THANATOS	The observation that there is no evidence for autophagy in the lung or thymus tissues from bmf−/− mice, but autophagy is enhanced in cultured bmf−/− MAECs and MEFs, suggests that Bmf is crucial in suppressing autophagy in cells when there is minimal stress, such as present in culture conditions. Furthermore, primary airway epithelial cells or embryonic fibroblasts from bmf−/− mice present more LC…	[198],[199]
12156	Bmp2	THANATOS	Taken together, BMP2 up-regulated PTEN and consequently induced autophagy to facilitate HFSC differentiation.	[200]
12159	Bmp4	THANATOS	These results suggest that pancreatic expression of Bmp4 is involved in responding to the physiological environment, including through autophagy.	[201]
12176	Bnip3	THANATOS	BNIP3, a member of the Bcl-2 homology 3 (BH3) domains-only Bcl-2 families, interacts with Bcl-2 and Bcl-XL to induce cell apoptosis, death and autophagy Furthermore, in kidneys with persistent UUO for 7 days, FoxO3 activation increases the abundance of mRNA and protein levels of the core autophagy-related (Atg) proteins including Ulk1, Beclin-1, Atg9A, Atg4B, and Bnip3, suggesting that FoxO3 may …	[202],[203],[204],[205],[206],[207],[208],[209]
12177	Bnip3l	THANATOS	Bnip3l knockout (bnip3l−/−) impaired mitophagy and aggravated cerebral I-R injury in mice, which can be rescued by BNIP3L overexpression. Very recently, Sandoval et al. confirmed the critical role of BNIP3L in the autophagic maturation of erythroid cells by disturbing the mitochondrial membrane potential and by affecting the targeting of mitochondria into autophagosomes, but they did not study th…	[210],[211],[212],[213],[214],[215]
109880	Braf	THANATOS	On one hand, autophagy was found to overcome senescence and promote growth of BRAFV600E-driven melanoma in mice Thus, the BRAFV600E mouse lung tumor model enables direct testing of the hypothesis that autophagy functions as a regulator of lung tumorigenesis with the potential to reveal both promotion and inhibition of tumor growth by autophagy.	[216],[217]
12189	Brca1	THANATOS	Moreover, additional genes in the FA pathway, including FANCA, FANCF, FANCL, FANCD2, BRCA1 and BRCA2, are required for mitophagy. The neighbor of Brca1 gene (Nbr1) functions as an autophagy receptor involved in targeting ubiquitinated proteins for degradation.	[218],[219]
57261	Brd4	THANATOS	The generality of this finding was confirmed using a panel of different cell lines (Figure S1C). Consistent with LC3II accumulation, the number of LC3 puncta, an indicator of autophagosome formation (Klionsky et al., 2016), was also increased in BRD4 knockdown cells (Figure 1C). Furthermore, analysis of intestinal sections from mice expressing an inducible BRD4 shRNA revealed that LC3 lipidation …	[220]
12234	Btrc	THANATOS
12273	C5ar1	THANATOS	For example, in a mouse model of intestinal ischemia/reperfusion-induced ALI-like disease, C5a interacts with C5aR1 to induce autophagy in alveolar macrophages; this triggers apoptosis of alveolar macrophages and disrupts pulmonary homeostasis, thereby contributing to development of ALI	[221]
76815	Calcoco2	THANATOS	Transcript levels of the selected autophagy genes were analyzed by qRT-PCR, demonstrating increased expression of SQSTM1, CALCOCO2, ULK1, ATG2B, ATG4D, ATG5, and GABARAPL1 upon SFN treatment Here we provide evidence that activation of the Nrf2 pathway reduces the levels of phosphorylated tau by induction of an autophagy adaptor protein NDP52 (also known as CALCOCO2) in neurons.	[222],[223]
52163	Camk1	THANATOS	Application of selective Ca(2+)/calmodulin-dependent kinase kinase (CaMKK) α/β and calmodulin-dependent kinase (CaMK) I/II/IV inhibitors 7-oxo-7H-benzimidazo[2,1-a]benz[de]isoquinoline-3-carboxylic acid acetate (STO-609; 10-30 μg/ml) and 2-(N-[2-hydroxyethyl])-N-(4-methoxybenzenesulfonyl)amino-N-(4-chlorocinnamyl)-N-methylamine (KN-93; 1-10 μM), respectively, significantly reduced starvation-indu…	[224]
207565	Camkk2	THANATOS	Taken together, the foregoing results showed that increased ROS production by T3 likely triggers autophagy and mitophagy through increased intracellular Ca2+ and activation of CAMKK2-PRKAA1/AMPK signaling. Knockdown of CAMKK2 inhibited autophagy and AMPK and ULK1 phosphorylation in VHL(−) cells, indicating that autophagic flux requires CAMKK2 activity (Figure 5H).	[225],[226]
12333	Capn1	THANATOS	Autophagy miRNAs that were implicated in aging-related conditions are listed in Table 1.	[810]
23830	Capn10	THANATOS	Later on, CAPN10 protein was identified within the mitochondria: the overexpression of mitochondrial CAPN10 results in mitochondrial swelling and autophagy through the cleavage of Complex I subunits and activation of mitochondrial permeability transition (MPT)	[227]
12334	Capn2	THANATOS	Kim et al. also reported that during anoxia/reoxygenation (A/R), CAPN2/calpain 2-mediated degradation of ATG7 and BECN1 impairs mitochondrial autophagy, and this subsequently leads to MPT-dependent hepatocyte death after A/R.	[228]
12336	Capns1	THANATOS	Therefore we investigated the involvement of calpains in autophagy using MEFs derived from Capns1 knockout mice and Capns1 depleted human cells as model systems.We found that autophagy is impaired in Capns1 deficient cells by immunostaining of the endogenous autophagosome marker LC3 and electron microscopy experiments.	[229]
12362	Casp1	THANATOS	We demonstrated that the NLRP3-CASP1 inflammasome pathway in the hippocampus of mice and BV2 cells can be activated by Mn via autophagy dysfunction and lysosomal CTSB release. Our results demonstrate a novel mechanism of GAS6-AXL signaling which blocks proinflammatory cytokine production by inhibiting NLRP3 inflammasome mediated CASP1 activation through autophagy induction. In conclusion, the cor…	[230],[231],[232]
12366	Casp2	THANATOS	Further investigation revealed that BECN1/Beclin 1 binding to viral phosphoprotein (P) induced an incomplete autophagy via activating the pathways CASP2-AMPK-AKT-MTOR and CASP2-AMPK-MAPK by decreasing CASP2. Of note, we also observed that even the basal level of autophagy was higher in the primary neurons cultured from Casp2 knockout (casp2−/−) mice compared with wild type (WT).	[64],[233]
12367	Casp3	THANATOS	Loss of Caspase-3 triggers upregulation of ULK1 and induction of autophagy in leukemia-initiating cells. To validate that BP-3 impairs autophagy in neuronal cells, we analyzed a total number of 84 key genes that are involved in this process. Among them, 71 genes were differentially expressed in response to BP-3 treatment: 60 were downregulated (green color) and 11 were upregulated (red color) in …	[234],[235],[236]
12363	Casp4	THANATOS	Notably, the number of lysosomes is reduced in casp4−/- and casp1−/- macrophages.	[237]
12368	Casp6	THANATOS	Together, these data suggest that the complete ablation of Casp6 leads to an upregulation of the autophagy pathway, which may contribute to the observed reduction in full length HTT and mHTT protein in YAC128/Casp6−/− mice, resulting in normalized IGF-1 levels and reduced body weight	[238]
12369	Casp7	THANATOS	Importantly, inhibitors of CASP3 or CASP3 and CASP7 rescue autophagic flux in ATG16L1 T300A mouse embryonic fibroblasts.	[239]
12370	Casp8	THANATOS	Recent in vitro investigations have demonstrated discordant but mainly pro-apoptotic effects of autophagy on caspase-8.	[194]
12371	Casp9	THANATOS	Here, we initially demonstrated the beneficial role of caspase-9-dependent autophagy in acute liver injury.	[240]
12380	Cast	THANATOS	Furthermore, we show that overexpression of CAST in mice results in enhanced autophagy and improves locomotor function and delays tremor onset in a mouse model of HD, as well as decreasing the number of Htt aggregates seen in the brain. We extended the analysis of CAST overexpressing mice to investigate the possible adverse effects from long-term calpain inhibition or autophagy upregulation but d…	[241]
12359	Cat	THANATOS	Our findings demonstrate that in wild type mice, cathepsin D protein levels are either in excess or redundant with other factors in the brain, and at least one allele of Cat D gene is dispensable for cerebral β-amyloidosis and autophagy in APP/PS1 transgenic mice. Importantly, we found that Cat S contributed to tumor development by regulating the M2 phenotype of TAMs through the activation of aut…	[242],[243],[244]
12389	Cav1	THANATOS	Caveolin 1 (Cav1) displays close links with autophagy and fenestration. These results suggest that the phosphorylated CAV1 functions to activate autophagy through binding to the BECN1/VPS34 complex under oxidative stress and to protect against ischemic damage. Moreover, the PRNP octapeptide repeat domain was necessary to promote exosome secretion and to impair the formation of the CAV1-dependent …	[245],[246],[247]
12402	Cbl	THANATOS	We found that the E3 ligase CBL-b could interact with PDK1 and the autophagy regulatory protein ULK1 The selective targeting of Src to autophagosomes is dependent on the ability of its binding partner c-Cbl to interact with LC3B via an evolutionary conserved sequence known as an LC3-interacting region	[248],[249]
12408	Cbr1	THANATOS
268697	Ccnb1	THANATOS
12443	Ccnd1	THANATOS
12447	Ccne1	THANATOS	In addition, Ad4BP/SF-1 binds to the promoter region of Ccne1 gene thus regulating its expression during G1/S transition. These data reveal the molecular mechanism by which lysosomal activity regulates steroidogenic cell growth via controlling Ad4BP/SF-1 stability.	[250]
12494	Cd38	THANATOS	LPS increased the autophagic process in hepatocytes, and CD38 knockdown prevented this response. Thus, we determined the role of CD38, an enzyme involved in cellular calcium modulation and autophagic flux, in the regulation of collagen I degradation in coronary arterial myocytes (CAMs). In vivo CD38 gene knockout mice (CD38−/−) fed the high-fat Western diet showed increased accumulation of autoph…	[251],[252],[253],[254]
21939	Cd40	THANATOS	In addition, they support that autophagy is a mechanism through which CD40-dependent immunity mediates in vivo protection and that the CD40-autophagic machinery is needed for host resistance despite IFN-γ.	[255]
12505	Cd44	THANATOS	In line with this view, greater HA accumulation was detected in the arthritic joints of CD44-deficient mice than in those of WT mice, because in the latter cell surface CD44 (but not RHAMM) could promote endocytosis of HA and its subsequent delivery for lysosomal digestion	[256]
16423	Cd47	THANATOS	These pathways and other undefined proximal mediators of CD47 signaling regulate cell death and protective autophagy responses, mitochondrial biogenesis, cell adhesion and motility, and stem cell self-renewal. Mice mutated to lack CD47 displayed protection from transverse aortic constriction (TAC)‐driven LVHF with enhanced cardiac function, decreased cellular hypertrophy and fibrosis, decreased m…	[257],[258],[259],[260]
12540	Cdc42	THANATOS	In addition to adhesion changes, several genes in a KEGG lysosomal pathway were upregulated at the RNA level in Cdc42 null melanocytes, including several subunits of ATP6vo, a vacuolar ATPase (V-ATPase) required for proton pumping in acidic organelles such as the lysosome (Figure S5).	[261]
12534	Cdk1	THANATOS	Here, we demonstrate that p62 is phosphorylated by cdk1 at early mitosis and that this phosphorylation is necessary for efficient activity of the cdk1/cyclin B1 complex by regulating the levels and stability of cyclin B1 and the ensuing transition of cells through mitosis. p62 has also been shown to be targeted for degradation by autophagy, which presumably also degrades polyubiquitinated protein…	[262]
12566	Cdk2	THANATOS	Inhibition of CDK2 restored the impaired autophagic flux and rescued the cardiac remodeling induced by either p27 knockdown or miR-221 overexpression. Pharmacological or siRNA inhibition of STIM1-Orai1 pathway of SOCE inhibits the phosphorylation of CDK2 and upregulates the expression of cyclin E, resulting in autophagy accompanied with cell cycle arrest in G1/S transition.	[263],[264]
12568	Cdk5	THANATOS	Along with decreased TH protein level, we observed an upregulation of CDK5 and enhanced autophagic activity in the striatum of mice with MPTP injection.	[265]
12575	Cdkn1a	THANATOS	Up‐regulation of p21 was associated with hepatocyte senescence, senescence‐associated β‐galactosidase expression, irreversible growth arrest, and secretion of senescence‐associated molecules, including interleukin (IL)‐6 and IL‐8. Conclusion: These findings indicate that autophagy plays a critical role in liver regeneration and in the preservation of cellular quality, preventing hepatocytes from …	[266]
12576	Cdkn1b	THANATOS	A gene array revealed that CS exposure induced a greater than 2-fold significant increase in the expression of proautophagic genes Cdkn1b, Map1lc3a, Bad, and Sqstm1/p62. Finally, we found that natural CDKN1B forms polymers and is physiologically associated with the autophagy receptor protein SQSTM1/p62 (sequestosome 1). Collectively, autophagy is required for maintaining the expression level of C…	[111],[267]
12577	Cdkn1c	THANATOS	In addition, the bodyweights of Atg9a−/− fetuses delivered from p57Kip2+/− mice were significantly smaller than those of Atg9a+/+ or +/− pups from p57Kip2+/− dams, suggesting that autophagy was essential for fetal growth in dams with pre‐eclampsia‐like features.	[268]
12578	Cdkn2a	THANATOS	In sum, these findings show that mutations in exon 2 of CDKN2A that affect ARF coding region but not p16INK4a all impair the autophagy function of this protein.	[269]
12581	Cdkn2d	THANATOS
12608	Cebpb	THANATOS	Autophagic vacuoles vary daily in rat tissues, and transcription factor CEBPB has recently been found to link autophagy to the circadian clock and maintain nutrient homeostasis in mice. Thus induction of CEBPB in LNCaP cells may reduce C/EBPβ trans-activation activity to impair autophagy. Taken together, these findings suggest a role for the AMPK-PPARGC1A pathway in the activation of autophagy th…	[270],[271],[272],[153]
12609	Cebpd	THANATOS	These findings suggested that CEBPD is involved in metformin-induced autophagy.	[273]
12613	Cel	THANATOS
76893	Cers2	THANATOS	In HFD-fed mice, LASS2 deficiency significantly inhibited p38 MAPK and ERK1/ERK2 signaling in mouse liver.	[274]
71949	Cers5	THANATOS	Energy deprivation and cellular stress lead to an induction of autophagy, but we found lower activation of autophagy in CerS5 KO mice after HFD measured by LC3A lipidation (Fig. 8A).	[275]
12633	Cflar	THANATOS	These data demonstrate that, upon starvation, c-Flip affects lipid accumulation, ER stress and autophagy, thereby pointing to an important role of c-Flip in the adaptive response and ER stress response programs under both normal and pathological conditions.	[276]
12638	Cftr	THANATOS	Lung epithelial cells from human CF patients displaying the CFTR mutation display accumulated polyubiquitinated proteins, defective autophagy and the decreased clearance of aggresomes. Such dysfunctional autophagosome clearance contributes to the heightened inflammatory responses from CFTR mutant cells. We previously reported that cysteamine restores autophagy in CftrF508del/F508del mice by preve…	[277],[278],[279],[280],[281],[282],[283],[284]
12649	Chek1	THANATOS	We confirmed a similar association in vivo upon isolation from mouse liver of two populations of lysosomes that participate in CMA (CMA+, enriched in lysosomal hsc70) or in macroautophagy (CMA−, deficient in hsc70)24. Chk1 demonstrated preferential association of Chk1 with CMA-active lysosomes from mouse and rat liver (Fig. 6c; Supplementary Fig. 6a).	[285]
68942	Chmp2b	THANATOS	Mice lacking atrogin-1 failed to degrade CHMP2B, resulting in autophagy impairment, intracellular protein aggregate accumulation, unfolded protein response activation, and subsequent cardiomyocyte apoptosis, all of which increased progressively with age. Although CHMP2B mutations are rare in FTD patient populations, the mutant protein, CHMP2BIntron5, causes dendritic retraction, autophagosome acc…	[286],[287]
75608	Chmp4b	THANATOS	This suggests that CHMP4B could mediate autophagolysosomal degradation of extranuclear chromatin.	[288]
67006	Cisd2	THANATOS	The miR-449a/CISD2/beclin-1-mediated autophagy regulatory network contributed to the proliferation of glioma cells. Targeting this pathway may be a promising strategy for glioma therapy	[289]
29876	Clic4	THANATOS	Therefore, H3R promotes I/R injury while its antagonism protects against ischaemic injury via histamine-independent mechanisms that involve suppressing H3R/CLIC4 binding-activated autophagy, suggesting that H3R inhibition is a therapeutic target for cerebral ischaemia.	[290]
12747	Clk1	THANATOS	Collectively, these results clearly showed that Clk1 inhibited autophagy through the AMPK/mTORC1 signaling pathway and activation of autophagy by metformin protected dopaminergic neurons from MPP+ insult in Clk1-deficient MN9D cells.	[291]
12752	Cln3	THANATOS	Mature autophagosomes and basal phagolysosomes, the terminal degradative compartments of autophagy and phagocytosis, are also increased in Cln3Δex1-6 RPE, reflecting disruption to these key pathways that underpin the daily phagocytic turnover of photoreceptor outer segments (POS) required for maintenance of vision. Cell lines derived from patients or mice with CLN3 deficiency have impairments in …	[292],[293],[294]
12759	Clu	THANATOS	Stress-induced autophagy is attenuated with CLU silencing in CLU−/− mice and human prostate cancer cells.	[295]
12801	Cnr1	THANATOS	We discovered that activation of autophagy restores CNR1 function and regulates cannabinoid analgesia through BECN2, and also identified novel synthetic and natural agents to prevent cannabinoid tolerance by modulating the BECN2 interactome and autophagy activity.	[69]
12802	Cnr2	THANATOS	The CB2 agonist also protected from alcohol-induced liver inflammation and steatosis in wild-type mice, but not in ATG5Mye−/− mice demonstrating that macrophage autophagy mediates the anti-inflammatory and anti-steatogenic effects of CB2 receptor.	[296]
12833	Col6a1	THANATOS	Moreover, treatment with chloroquine did not achieve any significant increase in the amount of fluorescent autophagosomes in GFP-LC3::Col6a1−/− cells (Fig. 3 E and F), whereas a clear response to 3MA was detected in these cells, with a marked decrease of fluorescent puncta, thus indicating that they were able to modulate auto-phagosome formation. Col6a1−/− mice and UCMD or Bethlem myopathy patien…	[297],[298],[299],[300],[301]
329941	Col8a2	THANATOS	Real-time PCR of Col8a2L450W/L450W and Col8a2Q455K/Q455K CECs at 40 weeks revealed a 2.1-fold (P < 0.05) and a 5.2-fold (P < 0.01) upregulation of the autophagy marker Dram1, respectively.	[302]
108679	Cops8	THANATOS	We have previously demonstrated that Cops8 loss-of-function impairs autophagosome-lysosome fusion, thereby accumulating Ub conjugates, LC3-II (a marker of autophagosomes), and p62/SQSTM1 (a substrate of autophagy) in the heart.	[303]
217707	Coq6	THANATOS
12866	Cox7a2	THANATOS	Cox7a2 inhibits testosterone production by decreasing the StAR protein expression, which might be at least in part related with the activation of autophagy in TM3 mouse Leydig cells.	[304]
12894	Cpt1a	THANATOS
12955	Cryab	THANATOS	This study reveals a novel function for CRYAB as a natural inhibitor of astrocytic autophagy and shows that knockdown of CYRAB may provide a therapeutic target against proteinopathies such as synucleinopathies. Here we discovered that the myocardial mRNA levels of all examined representative TFEB target genes involved respectively in autophagy (Vps18 and Uvrag) and lysosomal biogenesis (M6pr and …	[305],[306],[307],[308],[309],[310],[311]
93687	Csnk1a1	THANATOS
13010	Cst3	THANATOS	Cystatin C (CYS C, Cst3) is an endogenous cysteine protease inhibitor that plays neuroprotective roles in neurodegenerative diseases.///We observed increased VEGF, NURR1 and autophagy markers LC3B and decreased SNCA and apoptosis marker cleaved CASP3 in different brain regions of CYS C-treated A53T SNCA transgenic mice.	[312]
14219	Ctgf	THANATOS	As such, CTGF-mediated induction of autophagy in fibroblasts supports tumor growth via the generation of recycled nutrients, whereas CTGF-mediated autophagy in breast cancer cells suppresses tumor growth, via tumor cell self-digestion.	[313]
67087	Ctnnbip1	THANATOS
83429	Ctns	THANATOS	Of note, the autophagy flux was found to be fully functional in fibroblasts derived from Ctns mice, in contrast with the predictions based on the defective mTORC1 signaling in cystinosis cells In this report, we show that, different from other LSDs, cells and tissues lacking CTNS expression are characterized by increased autophagosome numbers, but functional macroautophagic flux.	[314],[315]
13030	Ctsb	THANATOS	Additionally, we found that Mn-induced autophagy dysfunction was caused by the dysfunction of lysosomes which release vast amounts of CTSB.	[230]
13033	Ctsd	THANATOS	Mice deficient of Ctsd displayed impaired myocardial autophagosome removal, reduced autophagic flux, and restrictive cardiomyopathy. The early impairment of autophagy is at least in part caused by lysosomal dysfunction, as evidenced by lower protein levels and enzymatic activity of CTSD (cathepsin D). CTSD is also involved in autophagic degradation. The aim of the present study was to evaluate wh…	[316],[317],[318],[319]
13039	Ctsl	THANATOS	We could confirm here that CTSL dysfunction directly caused accumulation of autophagosomes and compensatory activation of CTSB only in vitro using Ctsl knockdown 3T3-L1 cells. Ctsl is a lysosomal cysteine endopeptidase that plays important roles in degradation of auto-phagolysosomal content as evidenced in knockout mice In 3T3L1 adipocytes, downregulation of CTSL deteriorated autophagic clearance…	[320],[321],[320],[322]
13040	Ctss	THANATOS	The WD also increased transcripts associated with membrane remodeling (LpCat), apoptosis & autophagy (Casp1, CtsS), hedgehog (Taz) & notch signaling (Hey1), epithelial-mesenchymal transition (S1004A) and cancer (Gpc3). The expression of pro-apoptotic genes, such as caspase-3, was much higher on PD4 than PD12; in contrast, the expression of genes that regulate UPR and autophagy, such as atf6, atg4…	[323],[324]
64138	Ctsz	THANATOS	Further, we investigated the expression of lysosomal genes (Lyz2, Ctsz, Ctsd, Gba, Hexa, Hexb, Glb1, Naglu, and Atp6v0d2) and the genes known to be up-regulated with respect to LSD in mice	[325]
20310	Cxcl2	THANATOS	Sqstm1 shRNA significantly decreased the expression of validated markers of lung inflammation, as it reduced the mRNA expression of the inflammatory cytokine Tnfa, the levels of Tnfa and CXCL2 protein, and macrophage infiltration in lungs (p < 0.001), as compared with control shRNA treated CftrF508del mice (Fig. 3E; Fig. S8A).	[326]
12767	Cxcr4	THANATOS	The results of the present study indicate that induction of autophagy by rapamycin is the potential mechanism for the upregulated cell expression of CXCR4.	[327]
80901	Cxcr6	THANATOS	Moreover, cardiac levels of IFN-γ and IFN-γ-dependent autophagy were found to be significantly attenuated in CXCR6 KO mice.	[328]
109672	Cyb5a	THANATOS	In vivo studies showed that CYB5A induced autophagy while inhibiting tumor growth/metastasis and increasing survival	[329]
13058	Cybb	THANATOS	Recent evidence demonstrates that enhanced reactive oxygen species (ROS) production by CYBB/NOX2 impairs autophagy in muscles from the dmd/mdx mouse, a genetic model of Duchenne muscular dystrophy.	[330]
13106	Cyp2e1	THANATOS	The fact that no effect was found with C34 control HepG2 cells which do not express CYP2E1 suggests that autophagy protection is associated with CYP2E1. Autophagy was found to also be protective against CYP2E1-dependent toxicity in vitro in HepG2 cells which express CYP2E1 and in vivo in an acute alcohol/CYPE1-dependent liver injury model. Inhibition of autophagy increased ethanol-toxicity and ac…	[331],[332],[333],[334],[335],[336]
59036	Dact1	THANATOS	We identified DACT1 as a negative regulator in type I EOC, protecting against malignant expansion by inhibiting canonical Wnt signalling and cis-platinum resistance by regulating autophagy.	[337]
13142	Dao	THANATOS	We have investigated a pathogenic mutation in D-amino acid oxidase (DAO), DAOR199W, associated with familial Amyotrophic Lateral Sclerosis (ALS) that impairs D-serine metabolism and causes protein aggregation, autophagy and cell death in motor neuron cell lines. Using primary motor neuron cultures or motor neuron cell lines we demonstrated that expression of DAOR199W, promoted the formation of ub…	[338],[339]
69635	Dapk1	THANATOS	DAPK1 is mobilized downstream of ATF6 to regulate autophagy and apoptosis Both ULK1 (24) and DAPK1 (4) phosphorylate Beclin1 at distinct sites to increase its pro-autophagy function, an effect that is countered by increased DAXX protein The death-associated protein kinase 1 (DAPK1) is an important regulator of cell death and autophagy.	[340],[341],[152]
13143	Dapk2	THANATOS	Ectopic expression of DAPK2 further attenuated DEN-induced hepatoxicity and DNA damage though enhanced autophagy, whereas, knockdown of DAPK2 displayed the opposite effect. DAPK family members ZIPK and DAPK2 also are known to function in different cell death pathways, including autophagy	[342],[152]
13144	Dapk3	THANATOS	Importantly, DAXX represses expression of essential autophagy modulators DAPK3 and ULK1 in vivo, revealing autophagy suppression as a mechanism through which DAXX promotes PCa tumorigenicity.	[341]
69654	Dctn2	THANATOS	However, such ROS-induced AP–lysosome fusion was inhibited by DCTN2 overexpression.	[343]
13194	Ddb1	THANATOS	The AMBRA1-DDB1-CUL4A complex is an E3 ligase for K63-linked ubiquitination of BECN1, which is required for starvation-induced autophagy.	[344]
13198	Ddit3	THANATOS	In addition, knockdown of the ER stress effector DDIT3 or ATF4, two downstream targets of EIF2S1, could drastically decrease the formation of autolysosomes and cell death in the VacAs1m1-treated AGS cells When we disrupted autophagy, NFE2L2/NRF2 (nuclear factor, erythroid 2 like 2) accumulated in muscle and nSCs and negatively modulated DDIT3/CHOP (DNA-damage inducible transcript 3) expression Mo…	[345],[346],[347]
74747	Ddit4	THANATOS	Regulated in Development and DNA Damage 1 (REDD1; aka DDIT4, RTP801, dig2) is a known repressor of the mTORC1 signaling pathway Depletion of ATF4 greatly attenuated YW3-56 mediated activation of the mTORC1 regulatory genes, SESN2 and DDIT4.	[348],[149]
230073	Ddx58	THANATOS	USP19 cleaves the K11-linked ubiquitin chains on BECN1 to promote autophagy, while blocks DDX58-MAVS association to suppress type I IFN signaling, thus keeping a balance between autophagy and antiviral responses.	[349]
13244	Degs1	THANATOS	In this report, we also show that treatment with THC or inhibition of DEGS1 efficiently activates autophagy and apoptosis and inhibits tumor growth in mice	[350]
105841	Dennd3	THANATOS	Rab12 functions in the initiation of starvation-induced autophagy, and our previous work revealed that its activator, DENN domain-containing protein 3 (DENND3), is phosphorylated and activated upon starvation. Dennd3 overexpression was also found to reduce mTORC1 activity and promoted autophagy in a Rab12-dependent manner.	[351],[352]
13405	Dmd	THANATOS	Therefore, we treated dmd/mdx mice with simvastatin and showed decreased CYBB/NOX2-mediated oxidative stress and enhanced autophagy induction. Here we demonstrate that autophagy is severely impaired in muscles from patients affected by DMD and mdx mice, a model of the disease, with accumulation of damaged organelles.	[330],[353]
13423	Dnase2a	THANATOS	Further experiments led us to define a mechanism by which lyososomal Dnase2a clears damaged nuclear DNA via autophagy.	[354]
74006	Dnm1l	THANATOS	Here, we report that PRKAA regulated mitochondrial fission via the autophagy-dependent degradation of DNM1L (dynamin 1-like). Increased mitochondrial fission by forced expression of DNM1L or knockdown of MFN1 promoted the survival of HCC cells both in vitro and in vivo mainly by facilitating autophagy and inhibiting mitochondria-dependent apoptosis.	[355],[356]
13430	Dnm2	THANATOS	Our results highlight the role of Dnm2 in the cross talk between endosomal and autophagic pathways and evidence a new role of Dnm2‐dependent membrane trafficking in autophagy which may be relevant in DNM2‐related human diseases.	[357]
13433	Dnmt1	THANATOS	Taken together, these data indicate that DNMT1 hypermethylates CFTR promoter enhances the level of autophagy in Hcy-treated hepatocytes.	[358]
71712	Dram1	THANATOS	In the mammary glands of socially isolated mice, but not in G-OID mice, mRNA expressions of p53 and the p53-regulated autophagy inducer Dram1 were upregulated, and nuclear p53 staining was strong. In particular, DRAM1 (DNA damage regulated autophagy modulator 1) is a transcriptional target of nuclear p53 and promotes autophagic cell death To identify other autophagy-related molecules involved in …	[359],[360],[361],[362],[363],[302]
13537	Dusp2	THANATOS
319520	Dusp4	THANATOS	Remarkably, addition of ERK phosphorylation inhibitor U0126 compensated for the effects in cells with DUSP4 and G9a knockdown (Figure 4E and F), demonstrating that autophagy induced by G9a inhibition was mainly mediated through the DUSP4-dependent ERK inactivation mechanism. In both primary tissue and cell culture models, overexpression of Dusp4 positively regulates AKT-mTOR signaling, resulting …	[364],[365]
13555	E2f1	THANATOS	Concurrently, PGC1β up-regulates apoptosis and/or autophagy transcriptional factors such as E2f1, Atf3, Stat1, and Stat3, which may be facilitating myopathy. The present study identified the primary components of the p27-E2F1 signaling pathway by which HIF-1α regulates autophagy. Previous studies have shown that ULK1, E2F1 and DRAM2 are important targets of miR-20a, miR-106b and miR-125b, respect…	[366],[367],[368],[369],[370],[138],[71],[371]
13557	E2f3	THANATOS	The negative correlation implied that both apoptosis and autophagy were inhibited when E2F3 was upregulated during the cell proliferation.	[372]
104394	E2f4	THANATOS	First, autophagy deficiency downregulates the transcription of XPC through TWIST1-dependent activation of the transcription repressor complex E2F4-RBL2.	[373]
13560	E4f1	THANATOS	Our data identify the multifunctional E4F1 protein as a novel essential regulator of this complex mitochondria-ROS-autophagy network that is implicated in cell survival of leukemic cells with deficiencies in the p53 and pRb-pathways.	[374]
192193	Edem1	THANATOS	These dsRNA-positive puncta contain the EDEMosome and autophagosome marker proteins EDEM1 and LC3, respectively, but not those of the ER (PDI) or lysosomes (LAMP1).	[375]
13614	Edn1	THANATOS	Thus, autophagy and the endo-lysosomal pathway in ECs differentially modulate the expression of factors such as EDN1 and PDGF-AB/BB that are crucially involved in EC-PC interface and signaling, in vitro.	[376]
13617	Ednra	THANATOS
66143	Eef1e1	THANATOS
13645	Egf	THANATOS	EGF-induced PTEN upregulation increased apoptosis and autophagy-induced damage in A549 cells, whereas Ref-1 knockdown blocked EGF-induced PTEN upregulation in an NADPH oxidase p22phox subunit-independent manner.	[377]
112405	Egln1	THANATOS	From a physiological viewpoint, in the growth plate, autophagy is controlled by 2 environmental sensors: PRKAA2 and MTOR and probably EGLN1 (egl-9 hypoxia-inducible factor 1) via EGLN1 oxygen sensors.	[378]
13653	Egr1	THANATOS	Knockdown of EGR1 and c-FOS by siRNA transfection suppressed macrophage autophagy before and after PA infection; while overexpression of these two transcription factors enhanced autophagy but reversed the role of BD2 and BD3 on macrophage-mediated PA eradication. Activation of EGR1 and MIR152 may be a useful therapeutic strategy to overcome cisplatin-resistance by preventing cyto-protective autop…	[379],[380]
110147	Ehmt2	THANATOS	As shown in Fig. 2B, LC3B-II generation no longer occurred in ATG5-deficient MEFs treated with the G9a inhibitor. Taken together, these data indicate that loss of G9a activity utilized the ATG5-dependent pathway of autophagosome formation but did so independently of mTOR inactivation.	[381]
15467	Eif2ak1	THANATOS
19106	Eif2ak2	THANATOS
13666	Eif2ak3	THANATOS	Cocaine-mediated induction of autophagy involved upstream activation of ER stress proteins such as EIF2AK3, ERN1, ATF6 since blockage of autophagy using either pharmacological or gene-silencing approaches, had no effect on cocaine-mediated induction of ER stress. To identify other autophagy-related molecules involved in A2E accumulation, we performed gene expression array analysis on A2E-treated …	[382],[361],[383],[384]
27103	Eif2ak4	THANATOS	Our recent study showed that the EIF2AK4-EIF2A-ATF4 signaling pathway is induced in intestinal epithelial cells following infection with AIEC, activating autophagy to control AIEC intracellular replication and to inhibit AIEC-induced inflammation EIF2AK4 depletion inhibited autophagy activation in response to LF82 infection, leading to increased LF82 intracellular replication and elevated pro-inf…	[385],[386]
13665	Eif2s1	THANATOS	Our findings demonstrate that the EIF2AK3/PERK-EIF2S1/eIF2α-ATF4 arm of the UPR promotes tumorigenesis by activating autophagy and enhancing tumor formation.	[384]
13690	Eif4g2	THANATOS
50701	Elane	THANATOS
15572	Elavl4	THANATOS	Here, we describe the identification of HuD/human antigen D/embryonic lethal abnormal vision-like 4 (ELAVL4) as a new autophagy regulatory RNA-binding protein that associates with ATG5 mRNA and controls its translation in pancreatic β cells.	[387]
13798	En1	THANATOS	Taken together, these results suggest that the activation of mTOR signaling pathway is upregulated in nigral dopaminergic neurons of the En1+/− mice, implying that alterations in the mTOR-mediated regulation of autophagy might be involved in the degeneration of dopaminergic neurons.	[388]
328572	Ep300	THANATOS	Second, autophagy deficiency impairs the recruitment of DDB2 to ultraviolet radiation (UV)-induced DNA damage sites through TWIST1-mediated inhibition of EP300. BAG6 also decreases the EP300 dependent-acetylation of ATG5, ATG7, and LC3-I, posttranslational modifications that inhibit autophagy.	[373],[181]
13819	Epas1	THANATOS	EPAS1 promotes pexophagy because reduction of peroxisome abundance is suppressed after inhibition of autophagy with 3-methyladenine (3-MA) in vhl−/− mice and in liver-specific, autophagy-deficient atg7−/− mice expressing a constitutively active EPAS1 variant.	[389]
100502841	Epg5	THANATOS	Mutations in the autophagy gene EPG5 are linked to the multisystem human disease Vici syndrome, which is characterized in part by pulmonary abnormalities, including recurrent infections. VS is an early-onset infantile multisystem disorder with well-characterized autolysosomal blockage due to mutations in the EPG5 gene [20, 21], which is required for the autophagosome-lysosome fusion Here we showe…	[390],[391],[392],[393],[394],[395]
13853	Epm2a	THANATOS	Although there was an overall decrease in LC3-II, indicating reduced formation of autophagosomes, in all the knock-out MEFs, induction of autophagy upon starvation or rapamycin treatment was still observed, although to a much lower extent than in the wild type cells.	[396]
13866	Erbb2	THANATOS	We demonstrate that ErbB2 can regulate autophagic flux through its direct interaction with Beclin-1, which effectively blocks autophagy initiation. Our results indicate that ERBB2-driven mammary tumorigenesis is associated with functional autophagy suppression and ERBB2-positive breast cancers are partially autophagy-deficient even in a wild-type BECN1 background. Furthermore and extending earlie…	[397],[398]
227358	Erfe	THANATOS	Consistent with these findings, myonectin has been shown to promote Akt activation in cultured hepatocytes and in mouse liver, leading to suppression of autophagy.	[399]
78943	Ern1	THANATOS	Cocaine-mediated induction of autophagy involved upstream activation of ER stress proteins such as EIF2AK3, ERN1, ATF6 since blockage of autophagy using either pharmacological or gene-silencing approaches, had no effect on cocaine-mediated induction of ER stress. Intriguingly, cocaine-mediated induction of autophagy involved upstream activation of 2 ER stress pathways (EIF2AK3- and ERN1-dependent…	[382],[383],[400]
14063	F2rl1	THANATOS	On the other hand, treatment with FXa failed to inhibit 7KC-induced autophagy and inflammasome activation in PAR-2-KO mice-derived macrophages.	[808]
14082	Fadd	THANATOS	Thus, while autophagy is necessary for rapid T cell proliferation, our findings suggest that FADD and casp8 form a feedback loop to limit autophagy and prevent this salvage pathway from inducing RIPK1-dependent necroptotic cell death.	[401]
14102	Fas	THANATOS	Our results further show that radiation-induced perturbation of the autophagy specific factors could act in tandem with downregulated autophagy regulating factors such as Eif2ak3, Irgm1, Snca, and Fas to produce an inhibitory effect on autophagic processes.	[402]
67731	Fbxo32	THANATOS	This was interesting because FBXO32 is an E3-ubiquitin ligase linked to autophagy in skeletal and cardiac muscle	[403]
50762	Fbxo6	THANATOS
50754	Fbxw7	THANATOS	These results suggest that canonical autophagy mediated by FBXW7-dependent degradation of MCL1 promotes axonal degeneration.	[404]
14173	Fgf2	THANATOS	As described above, the production of FGF2 as well as ECM proteins in kidneys during UUO was inhibited by autophagy deficiency in proximal tubular cells	[405]
14175	Fgf4	THANATOS
14183	Fgfr2	THANATOS	RNA interference of either Fgfr3 or Fgfr4, but not of Fgfr1 and Fgfr2, inhibits FGF18-induced autophagy in RCS chondrocytes.	[406]
103199	Fig4	THANATOS	In contrast, conditional inactivation of Fig4 in Schwann cells causes demyelination and defects in autophagy-mediated degradation. FIG4 encodes a phosphoinositide phosphatase required for regulation of PI(3,5)P2 levels, and thus endosomal trafficking and autophagy. In contrast, expression of Fig4 in astrocytes prevented accumulation of autophagy markers and microgliosis but did not prevent spongi…	[407],[408],[409],[410],[411]
66437	Fis1	THANATOS	Our data indicate that cells overexpressing Fis1 accumulate fragmented mitochondria and autophagic vesicles, where fragmented mitochondria are sometimes retrieved.	[412]
14226	Fkbp1b	THANATOS	The authors demonstrated that Fkbp1b deletion (which leads to RYR channel leakage) results in activation of MTOR and inhibition of autophagy in the cardiomyocytes of mice	[413]
14229	Fkbp5	THANATOS	In this punctum, we summarize and discuss our recent findings that provide evidence for a role of the cochaperone FKBP5/FKBP51 (FK506 binding protein 5) in autophagy as a prerequisite for antidepressant action in cells, mice, and humans.	[414]
14254	Flt1	THANATOS	The aggravated diabetes-like systemic metabolism in obese Flt1TK−/− compared to obese WT mice was associated with increased plasma insulin and activation of insulin/IGF-1 signaling in tumors. This was associated with decreased expression of gluconeogenic genes and autophagy in tumors, but no major changes in other metabolic pathways were observed.	[415]
216742	Fnip1	THANATOS	We reveal that FNIP2 (and to a lesser extent FNIP1) enhances FLCN-GABARAP binding, implying that FLCN functions as a complex with FNIP proteins to regulate autophagy. S555 p-ULK1 was consistently higher in Fnip1 mutant bone marrow cells than in wild type (Fig. 6A), suggesting that autophagy was enhanced.	[74],[416]
17425	Foxk1	THANATOS	Here, we identify Foxk proteins (Foxk1 and Foxk2) as transcriptional repressors of autophagy in muscle cells and fibroblasts.	[417]
68837	Foxk2	THANATOS	Here, we identify Foxk proteins (Foxk1 and Foxk2) as transcriptional repressors of autophagy in muscle cells and fibroblasts.	[417]
56458	Foxo1	THANATOS	Among them, FoxO1 and FoxO3 have been shown to control the expression of many autophagy-related genes in muscle cells Recently, evidence has emerged regarding the novel roles of FOXO1 in autophagy regulation upon stressful conditions, not only because FOXO1 promotes the expression of several autophagy-related genes, but also FOXO1 post-translational modifications are required for triggering the a…	[418],[419],[420],[421],[422],[114],[423],[424]
56484	Foxo3	THANATOS	Among them, FoxO1 and FoxO3 have been shown to control the expression of many autophagy-related genes in muscle cells FOXO1 and FOXO3 are reported to trigger an autophagy core molecular machinery gene program in somatic cells. Using genomic approaches, we observe that FOXO3 directly binds a network of target genes in adult NSPCs that are involved in autophagy, and find that FOXO3 functionally reg…	[418],[420],[425],[203],[426],[427],[428]
54601	Foxo4	THANATOS	Additionally, a specific pattern of FoxO post‐translational modifications, including FoxO4 phosphorylation and FoxO1 deacetylation, is critical in the regulation of autophagy and ubiquitin–proteasome. Combined muscle-specific deletion of FoxO1, FoxO3, and FoxO4 in MIGIRKO mice reversed increased autophagy and completely rescued muscle mass without changing proteasomal activity.	[429],[430]
327826	Frs2	THANATOS
67634	Ftmt	THANATOS	Markers of oxidative damage and autophagy were increased in FtMt−/− hearts.	[431]
72018	Fundc1	THANATOS	Finally, kinase‐active ULK1 and a phospho‐mimicking mutant of FUNDC1 rescue mitophagy in ULK1‐null cells.	[432]
14297	Fxn	THANATOS	Disrup-tion of autophagy is also reported as altered in otherFxndeficiency models.	[433]
14359	Fxr1	THANATOS
14360	Fyn	THANATOS	These data demonstrate that Fyn plays an important role in relaying the effects of TNFα on autophagy and apoptosis via phosphorylation and inhibition of AMPK. At the molecular level, autophagy impairment switches off Jak2/Fyn signaling for Nrf2 export and degradation thus leading to nuclear accumulation of Nrf2 to drive Agt expression in the heart.	[434],[435]
13197	Gadd45a	THANATOS	As a result, Gadd45a reduces multiple barriers to muscle atrophy (including PGC-1α, Akt activity, and protein synthesis) and stimulates pro-atrophy mechanisms (including autophagy and caspase-mediated proteolysis). In this report, we demonstrate that GADD45A plays an important role in regulating the process of autophagy. GADD45A is able to decrease LC3-II expression and numbers of autophagosomes …	[436],[437]
17873	Gadd45b	THANATOS	These results indicated that inhibition of Gadd45b increased the expression of autophagy-related proteins after OGD/R Injury.	[438]
100042025	Gapdh-ps15	THANATOS
14460	Gata1	THANATOS	In murine erythroid cells, GATA1 activates autophagy-related genes, increasing their expression levels during human erythropoiesis.	[439]
14463	Gata4	THANATOS	Normally, GATA4 is degraded by p62-mediated selective autophagy, but this regulation is suppressed during senescence, thereby stabilizing GATA4.	[440]
14466	Gba	THANATOS	In SHSY-5Y neuroblastoma cells, the overexpression of L444P GBA impeded mitochondrial priming and autophagy induction when endogenous lysosomal GBA activity remained intact. Most importantly, inhibition of autophagy by loss of GBA function was associated with PPP2A (protein phosphatase 2A) inactivation via Tyr307 phosphorylation. Taken together, these data suggest in addition to defective autopha…	[441],[442],[443]
14526	Gcg	THANATOS	Effects of ileal mTOR signalling on GLP-1 production in mice	[444]
14580	Gfap	THANATOS	In this study, we found that GFAP accumulation induces macroautophagy, a key clearance mechanism for prevention of aggregated proteins. In Atg7F/F-GFAP-cre mice, the decrease in autophagy levels was specific to stellate cells, because there were no changes in hepatocyte AV number or Atg7 expression in other cell types as assessed by whole liver EM and Atg7 immunohistochemistry Indicators of autop…	[445],[446],[447],[448]
58991	Ghrl	THANATOS	The argument that the failure of ghrl−/−, goat−/−, and ghsr−/− mice to become anorectic, lean, and runted was linked to compensatory adaptations in other systems was debunked by a study in which ablation of ghrelin cells in adult mice by targeting diphtheria toxin selectively to ghrelin cells nonetheless resulted in body weights and food intake similar to those in mice with intact ghrelin cells.	[449]
208188	Ghsr	THANATOS	[D-Lys3]-GHRP-6 enhances autophagic signalling in both normal and doxorubicin-injured muscles	[450]
14609	Gja1	THANATOS	These data implied that activation of p-CX43 and P2X7 and down-regulation of GLT-1 mediate TBI-induced autophagy.///Moreover, the suppression of Cx43 expression in adipocytes increased the expression of genes involved in autophagy (Atg7, Tfe, Ctsz, and Ctss) after isoproterenol treatment in cells treated with siRNA to knock down Gja1 (Fig. 5D).	[451],[100]
14633	Gli2	THANATOS	Our data suggest that autophagy is regulated by the canonical Hh pathway and that Ci in Drosophila and Gli2 in mammals are key modulators in this response.	[452]
14652	Glp1r	THANATOS	The results indicate that GLP1R lysosomal degradation occurs in OA-treated and glucose-stimulated pancreatic duct cells and suggest that the PI3K pathway could be involved.	[453]
100862258	Gm21596	THANATOS
14679	Gnai3	THANATOS	The role of RGS19 and GNAI3 in zVAD-induced cell death is that they are involved in zVAD-induced autophagy. By the use of small hairpin RNAs and chemical inhibitors, we further demonstrated that zVAD-induced autophagy requires not only RIP1, RIP3, PI3KC3 and Beclin-1, but also RGS19 and GNAI3, and this autophagy is required for zVAD-induced TNF production.	[454]
99412	Golga2	THANATOS	Downregulation of GOLGA2/GM130 led to induction of autophagy and inhibition of glycosylation in A549 cells and in the lungs of K-rasLA1 mice.	[455]
14763	Gpr37	THANATOS	These findings show that GPR37 overexpression per se can induce cellular autophagy, which may prevent the selective degeneration of GPR37-expressing neurons, as reported for Parkinson's and related neurodegenerative diseases.	[456]
14784	Grb2	THANATOS	Grb2- mutant Htt interaction in the contrary, took place in vesicular structures, independent of EGFR activation that eventually merged with autophagosomes and activated the autophagy machinery helping in autophagosome and lysosome fusion.	[457]
14804	Grid2	THANATOS	This neuronal death is independent of depolarization and can be explained by the direct activation of autophagy by Lurcher GRID2 receptors through the recently discovered signaling pathway formed by GRID2, n-PIST, and Beclin1. This suggests that Bcl-w and Grid2 might interact genetically to regulate mitochondria, autophagy, and neuronal function.	[458],[459]
14810	Grin1	THANATOS	The NMDAR-mediated neurotoxicity and subsequentoverload of mitochondrial Ca2+and ROS productionhas been shown to take place in cultured motor neu-rons . Further, the NMDAR/Ca2+mediated excitotoxicity has been demonstrated in theneuronal loss observed in spinal neurons obtained fromhuman low molecular weight Neuro filament (NF) pro-tein (hNfl+/+)mice, an ALS mouse model	[460]
110355	Grk2	THANATOS	GRK2± mice preserved hepatic protective mechanisms as enhanced autophagy and mitochondrial fusion and biogenesis, together with reduced endoplasmic reticulum stress.	[461]
606496	Gsk3a	THANATOS	Loss of GSK-3α, either by pharmacologic inhibition or Gsk3a gene deletion, suppressed autophagy in fibroblasts.	[462]
56637	Gsk3b	THANATOS	As GSK3B inhibition was found to be MTOR-responsive (Fig. 1G), we investigated the repercussion of regulation of GSK3B by MTOR and PPP2R5A on autophagy. We herein show that, through activation of BECLIN1, glycogen synthase kinase 3B (GSK3B)–mediated phosphorylation of BCL2 family member MCL1 induces axonal autophagy and axonal degeneration.	[463],[404]
14857	Gsta1	THANATOS
14860	Gsta4	THANATOS	GSTA4 overexpression prevented 4-HNE-induced autophagy activation, tubular cell damage and Snail nuclear translocation in vitro.	[464]
268756	Gulo	THANATOS
209462	Hace1	THANATOS	In addition to its role in protein degradation by the proteasome11,12,13,14,15, our data indicate that HACE1 is also required for efficient functioning of the autophagy pathway in the heart during haemodynamic stress. This strongly suggested that existence of endogenous OPTN is required for HACE1-activated autophagy Loss of HACE1 was associated with increased PLN levels, supporting the notion tha…	[465],[466],[467]
84506	Hamp	THANATOS	Finally, in a recent work, HAMP-knockout mice, fed an iron-rich diet, were shown to develop hepatic injury, characterised by lysosomal iron overload, suggesting that primary haemochromatosis could represent a form of LSD	[468]
15114	Hap1	THANATOS	Knockdown of either Htt or HAP1 in primary neurons significantly inhibited the retrograde motility of autophagosomes along the axon.///Silencing of either HTT or its interactor, HTT-associated protein 1 (HAP1), blocks retrograde transport of autophagosomes along the axon	[469],[470]
100503605	Hbb-bs	THANATOS
433759	Hdac1	THANATOS	Overexpression of histone HIST1H1C upregulates SIRT1 and HDAC1 to maintain the deacetylation status of H4K16, leads to upregulation of ATG proteins, then promotes autophagy in cultured retinal cell line. Functioned as a class I HDAC inhibitor, VPA potentiated the effect of temsirolimus on autophagy through inhibiting HDAC1. RNAi experiments uncovered the class I isoforms HDAC1 and HDAC2 as requir…	[471],[472],[473],[474]
15182	Hdac2	THANATOS	RNAi experiments uncovered the class I isoforms HDAC1 and HDAC2 as required for the autophagic response. HDAC1 and HDAC2 regulate skeletal muscle autophagy by mediating the induction of autophagic gene expression and the formation of autophagosomes, such that myofibers of mice lacking these HDACs accumulate toxic autophagic intermediates.	[473],[474]
208727	Hdac4	THANATOS	In conclusion, our results reveal a novel role of HDAC4 in mediating the activation of OS response, UPS, and autophagy in skeletal muscle following denervation. MAP1S interacts with HDAC4 through a specific domain, and the inhibition of HDAC4 increases the acetylation and stability of MAP1S and activates autophagy flux to degrade aggregates of mutant huntingtin proteins related to Huntington’s di…	[475],[476]
15185	Hdac6	THANATOS	while Sirt1, HDAC6, HDAC1, and HDAC2 have been shown to regulate autophagy and therefore the maintenance of muscle homeostasis Our study suggested that induction of autophagy by targeting HDAC6 in combination with chemotherapeutic reagent may provide a novel strategy for TNBC therapy. The role of HDAC6 has also been described in two of the main cellular degradation mechanisms: autophagy, through …	[475],[477],[478],[479],[480],[481],[482]
15216	Hfe	THANATOS	we found evidence of impaired autophagy responses in the Hfe−/− but not WT mice.	[483]
15251	Hif1a	THANATOS	Importantly, HIF1A controls hypoxia-induced autophagy by upregulating its targets BNIP3 and BNIP3L, which hinder interaction between BCL2 and BECN1/Beclin 1, one of the key autophagy-related proteins. Because HIF1A levels are correlated with BECN1/Beclin1 and LC3 expression,10 increased HIF1A levels might serve to promote autophagy.	[484],[485]
15357	Hmgcr	THANATOS	Gene expression analysis showed that hepatic SREBP-2, HMGCR, and LDLR mRNA levels were repressed in DIO mice as a result of cholesterol accumulation, and were induced in ChTM-fed mice as a result of CYP7A1 induction (Figure 9C). The mRNA levels of key autophagy genes were decreased significantly by approximately 30%–50% in DIO mice.	[486]
15368	Hmox1	THANATOS	Pharmacological inhibition of HO‐1 activity using tin protoporphyrin or knockdown of HO‐1 prevents the induction of autophagic signaling in these models and results in increased hepatocellular injury, apoptosis, and death.	[487]
15396	Hoxa11	THANATOS
15405	Hoxa9	THANATOS	Both HoxB8 and HoxA9 were found to efficiently repress autophagy, impacting both the number and size of LC3-positive granules (Figure 7B). We conclude that Hox-mediated autophagy inhibition and its generic nature are evolutionary conserved.	[488]
15416	Hoxb8	THANATOS	Both HoxB8 and HoxA9 were found to efficiently repress autophagy, impacting both the number and size of LC3-positive granules (Figure 7B). We conclude that Hox-mediated autophagy inhibition and its generic nature are evolutionary conserved.	[488]
15439	Hp	THANATOS	HP-β-cyclodextrin–mediated accumulation of p62 was autophagy–dependent since it had no effects in autophagy deficient Atg5−/− MEFs	[489]
15461	Hras	THANATOS	As we reported previously for autophagy-deficient HRAS or KRAS-transformed baby mouse kidney cells, the atg7−/− TDCLs were also defective for oxygen consumption in starvation.	[490]
99296	Hrh3	THANATOS	The mTORC1 signalling plays a key role in autophagy induction, and we found that both H3R inhibition and knockout enhanced autophagy in I/R.	[290]
12123	Hrk	THANATOS	Inactivation of Bcl-2 by Hrk in Bid(-) cells exposed to CPT may lead to the release of Beclin1 from the inhibitory influence of Bcl-2 (84) and the induction of autophagy.	[491]
15499	Hsf1	THANATOS	Mechanistically, HSF1 upregulated autophagy related 4B (ATG4B) in HCC cells, which enhanced the EPI-triggered protective autophagy. Treatment of autophagy-lysosomal blocker, NH4Cl, inhibited thapsigargin-induced HSF1 loss, revealing HSF1 protein degradation through autophagy-lysosomal system Indeed, there is evidence suggesting that HSF1 induces autophagy through the direct transcriptional regula…	[492],[493],[494],[495],[496],[497]
15519	Hsp90aa1	THANATOS	And HSP90AA1, acting as an important regulator of autophagy, is a critical factor in the development of osteosarcoma chemoresistance both in vitro and in vivo. Taken together, the combination of a HSP90AA1 inhibitor and a MTOR inhibitor not only activates autophagy, leading to KIT downregulation, but also likely exerts anti-angiogenic effects that to contribute to tumor growth inhibition in vivo …	[498],[499]
15516	Hsp90ab1	THANATOS	Alleviating ERS by inhibiting HSPA5 and HSP90AB1 attenuated CDDP-induced autophagy and apoptosis.	[500]
15512	Hspa2	THANATOS	HSPA2 and HSP90 involvement in autophagy has also been documented24,41 and, moreover, P2RX7 functionally interacts with these heat shock proteins as part of the P2RX7 signaling complex	[501]
14828	Hspa5	THANATOS	Our results suggested miR-199a as an effective suppressor of starvation-induced cardiomyocytes autophagy and that Hspa5 was a direct target during this process.	[502]
15507	Hspb1	THANATOS	Neuropathy-causing mutations in HSPB1 impair autophagy by disturbing the formation of SQSTM1/p62 bodies.	[503]
66245	Hspbp1	THANATOS
15510	Hspd1	THANATOS	Third, TP53 gene invalidation increases expression of the autophagy receptors OPTN (optineurin) and CALCOCO2/NDP52 and the generation of LC3-II, and concomitantly reduces TIMM23, TOMM20 and HSPD1/HSP60 mitophagy markers in cells as well as in mice brain.	[504]
64704	Htra2	THANATOS	Reduction of PINK1 leads to reduced mitophagy illustrated by decreased expression of OPTN, CALCOCO2 and LC3-II and concomitant increases of SQSTM1/p62, TIMM (TIMM23), TOMM (TOMM20) and HSPD1/HSP60. ub, ubiquitin	[505]
26559	Hunk	THANATOS	We now report that HUNK also regulates cell survival via autophagy.	[506]
65972	Ifi30	THANATOS	The increased susceptibility of DENV2 infection in the GILT(-/-)MFs strongly correlates with increased autophagy.	[507]
15975	Ifnar1	THANATOS	Our study presents evidence indicating that chaperone-mediated autophagy targets IFNAR1 degradation in the lysosome in FFA-treated HCV cell culture.	[508]
15978	Ifng	THANATOS	the Th1 cytokines TNF 23 and IFNG (interferon, gamma) 24 , 25 that are implicated in protective responses to mycobacteria, could augment autophagy.As expected, IFNG-induced high levels of autophagy in macrophages as analyzed by the characteristic MAP1LC3 puncta formation and MAP1LC3-II lipidation	[463]
15979	Ifngr1	THANATOS	To test the hypothesis that Irgm1 normally down-regulates IFN signaling in HSCs, we generated Irgm1−/−Ifngr1−/− and Irgm1−/−Stat1−/− double-knockout animals. Strikingly, hyperproliferation, self-renewal, and autophagy defects in Irgm1−/− HSCs were normalized in double-knockout animals.	[509]
16000	Igf1	THANATOS	Energy-preserving effects of IGF-1 antagonize starvation-induced cardiac autophagy.	[510]
16001	Igf1r	THANATOS	These results indicated that IGF-1R may increase cell viability under hypoxic conditions by promoting autophagy and scavenging ROS production, which is closed with PI3K/Akt/mTOR signaling pathway.	[511]
16002	Igf2	THANATOS	As shown in Fig. 4F, NAC abolished the IGF2-increased PP2A activity and inhibited autophagy, suggesting that CAFs promote PP2A activation post-radiation through increased ROS.	[512]
16009	Igfbp3	THANATOS	In conclusion, we have shown that IGFBP-3 stimulates autophagy and thereby promotes the survival of breast cancer cells exposed to conditions that represent the adverse microenvironments encountered by solid tumor cells in vivo.///miR-34/449 are potential biomarkers and therapeutic targets in asthma. miR-34/449 may contribute to airway inflammation and fibrosis by modulating IGFBP-3 mediated auto…	[513],[514]
16150	Ikbkb	THANATOS	Consistent with these findings, both CHUK and IKBKB are required for starvation-induced autophagy; furthermore, IKK, but not NFKB, was critical for basal and starvation-induced autophagy gene expression。 Interestingly, IKBKB activity can also be downregulated by autophagic degradation, suggesting a complex interplay between autophagy and the IKK-NFKB pathway.///Structural instability of IκB kinas…	[515],[516]
56489	Ikbke	THANATOS	Ultimately, we show that IKBKE-dependent autophagy is necessary for breast cancer cell proliferation, suggesting an important supporting role for this oncogene and autophagy in these tumors.	[517]
16151	Ikbkg	THANATOS	However, another group reported that additional deletion of Ikbkg (also known as Nemo), an essential modulator of IκB kinase (IKK) and NF-κB activation, reduces the spontaneous liver damage, inflammation, fibrosis, and cancer in Tak1ΔHEP mice.	[518]
16153	Il10	THANATOS	IL10 inhibits starvation-induced autophagy in hypertrophic scar fibroblasts via cross talk between the IL10-IL10R-STAT3 and IL10-AKT-mTOR pathways	[519]
16171	Il17a	THANATOS	Interleukin 17A inhibits autophagy through activation of PIK3CA to interrupt the GSK3B-mediated degradation of BCL2 in lung epithelial cells	[520]
16175	Il1a	THANATOS	Conversely, activation of autophagy by rapamycin limits IL1A and IL1B production by macrophages.	[521]
16176	Il1b	THANATOS	In brief, the present study for the first time demonstrates that LIPUS inhibits the production of mature IL1B partially via SQSTM1-dependent autophagic degradation of PKM2 in LPS-ATP-treated macrophages, which may further ameliorate the synovial inflammation and gait patterns in animal models.	[522]
16183	Il2	THANATOS	We have demonstrated that HMGB1 is detected at high levels in the serum of IL2-treated mice with translocation to the cytoplasm from the nucleus in the liver, consistent with HMGB1's release in response to stress, and ability to sustain autophagy.	[523]
50929	Il22	THANATOS	IL-22 promotes autophagy by an AMPK-dependent pathway in primary mouse hepatocytes	[524]
93672	Il24	THANATOS	To determine whether the inhibition of autophagy could enhance the antitumor activity of ZD55-IL-24 in vivo, mice carrying established Mutz-1 xenografts were treated with ZD55-IL-24 alone or in combination with a PI3K inhibitor.These results for the first time show that inhibition of autophagy induced by overexpression of mda-7/IL-24 leads to significantly improved antileukemia efficacy in vivo.	[525]
16189	Il4	THANATOS	Further investigation showed that IL4 (interleukin 4), a key effector Th2 cytokine in allergic asthma, was critical for autophagy induction in B cells both in vivo and in vitro, which further sustained B cell survival and enhanced antigen presentation by B cells.	[526]
16193	Il6	THANATOS	IL-6-dependent signal transducer and activator of transcription-3 (STAT3) activation is involved reduces autophagic cell death because it inhibits the activation of extracellular signal-regulated kinase (ERK). These findings imply that the modulation of IL-6/STAT3 signaling pathways may be used to determine the magnitude of NaAsO2-induced renal dysfunction.	[527]
16201	Ilf3	THANATOS
16202	Ilk	THANATOS	Knocking-down ILK expression increased autophagy and protected cells from senescence induced by hyperphosphatemia.	[528]
26356	Ing1	THANATOS	these findings indicate that nitazoxanide as an autophagy inhibitor induces cell cycle arrest in glioblastoma via upregulated ING1 due to increased transcription and decreased post-translational degradation by late-stage autophagic inhibition.	[529]
16333	Ins1	THANATOS	Given that down‐regulation of autophagy is known to dysregulate insulin production and islet metabolism, we performed qRT‐PCR for Ins1 and Ins2, Ppar‐α, Ppar‐γ, Ucp2 in INS‐1 cells exposed to 5 or 30 mmol/L [GLU] with or without OA, PA, OA+PA (Figure S5)	[530]
16334	Ins2	THANATOS	Altered mRNA expression levels autophagy-related genes in the pre-frontal cortex of hApoE TR miceexpressing human ApoE3 or ApoE4 fed with either normal diet (ND) or high carbohydrate diet (HC). (A) Atg3; (B) Gabarapl2; (C) Map1lc3b (D) Ifng; (E) Tnf; (F) Ins2;	[531]
16362	Irf1	THANATOS	we propose a novel role for IRF-1 in regulating both apoptosis and autophagy in splenocytes in the setting of endotoxemia with IRF-1 promoting apoptosis and inhibiting autophagy	[532]
15944	Irgm1	THANATOS	In addition, suppressing Irgm1 decreased the IFNg/starvation-induced autophagy, while overexpressing Irgm1 significantly increased autophagy and rescued starvation-challenged cells	[533]
16367	Irs1	THANATOS	IRS1, activated from the insulin-like growth factor-1 (IGF1) receptor, recruits intracellular proteins to transduce incoming signals in a cascade-like manner, leading to activation of the PI3K/mTOR signaling, negatively regulating autophagy.	[534]
384783	Irs2	THANATOS	We disrupted insulin and IGF-1R signaling by generating micewith combined cardiomyocyte-specific deletion of Irs1 and Irs2. Here we show that loss of IRS signaling prevented the physiological suppression of autophagy that normally parallels the postnatal increase in circulating insulin.	[535]
16412	Itgb1	THANATOS	antibody-mediated blockade of ITGB1/integrin β1 function is sufficient to induce autophagy in attached cells	[515]
16438	Itpr1	THANATOS	EGOT （Eosinophil granule ontogeny transcript）enhances autophagosome accumulation via the up-regulation of ITPR1 expression	[536]
16440	Itpr3	THANATOS	They demonstrate that BECN1 bound with ITPR3, which locates on the endoplasmic reticulum membrane and/or the presence of endoplasmic reticulum-mitochondria microdomains. Ca2+ could be taken up by the complex of BECN1 and ITPR3 to promote production of ATP then inhibit autophagy.	[537]
16453	Jak3	THANATOS	Moreover, we provide evidence that JAK1 and JAK3 activity, which is a key early event downstream of the IL2-receptor, is required for the induction of autophagy in activated T cells.	[538]
16476	Jun	THANATOS	Jun proteins inhibit autophagy and induce cell death.	[539]
16477	Junb	THANATOS	We recently found that some of the genes induced by serum and growth factors--the immediate early proteins JunB and c-Jun--inhibit autophagy	[539]
16478	Jund	THANATOS
81601	Kat5	THANATOS	We found that overexpression of TRIB3 reverses the metformin-activated autophagic flux, clearance of accumulated tumor-promoting factors and inhibition of tumor progression. Mechanistically, TRIB3 interacts with KAT5 (lysine acetyltransferase 5) and promotes the physical association of KAT5 and SMAD3, which enhances SMAD3 K333 acetylation in a phosphorylation-dependent manner, sustains SMAD3 tran…	[540]
16514	Kcnj11	THANATOS	Furthermore, Kir6.2 knockout-induced activation of NLRP3 inflammasome aggravated endoplasmic reticulum (ER) stress, autophagy and subsequent hepatocyte death.	[541]
50868	Keap1	THANATOS	The autophagy pathway maintains the integrity of the Keap1-Nrf2 system for the normal liver function by governing the Keap1 turnover.	[542]
20218	Khdrbs1	THANATOS
66277	Klf15	THANATOS	Our current findings identify KLF15 as a critical regulator of ER stress and autophagy signaling as well as an effector of insulin and nutrient-mediated activation of mTORC1	[543]
77113	Klhl2	THANATOS	The AngII-induced decrease in KLHL2 was not caused by decreased transcription but increased autophagy-mediated degradation.	[544]
16653	Kras	THANATOS	Autophagy-deficient Kras lung tumors cause mice to die of pneumonia instead of cancer (Figure 1B and C), which may be due to autophagy defects promoting inflammation	[545]
16691	Krt8	THANATOS	Our data indicated that the upregulated KRT8 after the early stage of autophagy under oxidative stress in RPE cells expedites autophagosome-lysosome fusion, the late stage of autophagy.///Autophagy regulates keratin 8 homeostasis in mammary epithelial cells and in breast tumors.	[546],[547]
16773	Lama2	THANATOS	Autophagy is increased in laminin α2 chain-deficient muscle and its inhibition improves muscle morphology in a mouse model of MDC1A	[548]
16784	Lamp2	THANATOS	In conclusion, the viability of mice deficient in either LAMP-1 or LAMP-2, as well as the embryonic lethal phenotype of LAMP-1/LAMP-2 double deficient miceproves that these two major lysosomal membrane proteins share common functions in vivo. However, since LAMP-2 single deficiency has more severe consequences including accumulation of autophagic vacuoles in heart and skeletal muscle, LAMP-2 seem…	[549]
225010	Lclat1	THANATOS	Using ALCAT1-null mice, they demonstrated that elevated levels of ALCAT1 impair autophagy and mitochondrial function in hepatocytes.	[550]
16819	Lcn2	THANATOS	Lipocalin‐2 contributes to suppression of autophagy during ischemia	[551]
16847	Lepr	THANATOS	Endothelial Deletion of LepR Is Associated With Reduced Cardiac mTOR Activity and Enhanced Autophagy After Pressure Overload	[552]
56048	Lgals8	THANATOS	By recruiting NDP52 (also known as CALCOCO2), galectin 8 activates antibacterial autophagy.///In infected cells, the autophagy receptor CALCOCO2/NDP52 targets Salmonella Typhimurium to the phagophore membrane by concomitantly interacting with LC3C and binding to ubiquitinated cytosolic bacteria or to LGALS8/GALECTIN 8 adsorbed on damaged vacuoles that contain bacteria	[553],[554]
16905	Lmna	THANATOS	Our study revealed that mutations in LMNA establish a cell signaling environment that antagonizes autophagy and that activation of autophagy through pharmacological means can be used as a therapeutic strategy to treat LMNA cardiomyopathy	[555]
270084	Lpcat2	THANATOS
66725	Lrrk2	THANATOS	we found that membrane-associated LRRK2 (in association with TAB2) caused inactivation of Beclin-1 and inhibition of autophagy.	[556]
66734	Map1lc3a	THANATOS	In mammals, there are several Atg8 homologs grouped into two subfamilies: microtubule-associated protein-1 light chain 3 (LC3) and GABARAP, of which LC3 is the most well known as it is widely used to monitor autophagic activity	[73]
67443	Map1lc3b	THANATOS	Microtubule-associated protein 1 light chain-3β (MAP1LC3B; referred to as LC3B hereafter) is one of the important autophagy-related proteins, and its lipidated form (LC3BII) is a marker for the autophagosomes. /// Expression of autophagosome marker LC3B-II and mitochondria-specific autophagy, mitophagy, regulator Park2, were significantly increased in the retinas of Abca4−/−Rdh8−/− mice after lig…	[557],[558]
270058	Map1s	THANATOS	Microtubule-associated protein 1 small form (MAP1S; originally named C19ORF5) was identified as serving as linkers to connect mitochondria with microtubules for trafficking, and to bridge the autophagy machinery with microtubules and mitochondria to affect autophagosomal biogenesis and degradation	[559]
26397	Map2k3	THANATOS	MKK3 depletion induces autophagy and ER stress in wtp53 cancer cells	[560]
26400	Map2k7	THANATOS	Consistent with this finding, inclusion of MAP2K7-MAPK8 DN, a dominant-negative (DN) MAPK8 construct,36 or SP600125, a potent MAPK8 inhibitor, both led to a dramatically reduced accumulation of GST-BHMT(FRAG) . Together, they support MAPK8 activation as a critical signaling event downstream of ERN1 in mediating proteasome inhibition-induced autophagy.	[561]
26407	Map3k4	THANATOS	Thus, we conclude that Gadd45β/MEKK4 but not Gadd45/ASK1 complexes direct p38 to autophagosomes.	[562]
26408	Map3k5	THANATOS	We also show that mice lacking Ask1 are highly susceptible to lethal bacterial infection owing to defective autophagy。 At the least, our studies demonstrate that the IFN-γ-ASK1/MKK3/P38-ATF6-DAPK1 axis may regulate bacterial growth via autophagy.	[152]
26409	Map3k7	THANATOS	These data indicate that TAK1 regulates hepatic lipid metabolism and tumorigenesis via the AMPK/mTORC1 axis, affecting both autophagy and PPARα activity.	[563]
26413	Mapk1	THANATOS	Our current work demonstrates that MAPK1/3 plays a beneficial role in hepatic lipid metabolism by stimulating ATG7-dependent autophagy.	[564]
26414	Mapk10	THANATOS	Our results suggest that JNK3 plays a pro-survival role during ER stress through preventing the block of autophagic flux and reducing oxidative stress in SKOV3/DDP cells.	[565]
26416	Mapk14	THANATOS	Surprisingly, this did not result in targeting S. aureus more frequently to acidified compartments since colocalization of bacteria and LysoTracker Deep Red was equally low in wild-type ATG5 and ATG5T75A-expressing cells (Fig. 8C and D) suggesting that S. aureus has additional MAPK14-mediated mechanisms to block autophagy next to targeting ATG5	[566]
26417	Mapk3	THANATOS	Our current work demonstrates that MAPK1/3 plays a beneficial role in hepatic lipid metabolism by stimulating ATG7-dependent autophagy.	[564]
23939	Mapk7	THANATOS
26419	Mapk8	THANATOS	In conclusion, our analysis demonstrates that there is no required role for MAPK8/9 in starvation-induced autophagy. However, this signaling pathway can regulate autophagy by a conserved mechanism that leads to regulated expression of autophagy proteins in Drosophila [44] and mammals [45–51]. MAPK8/9-regulated gene expression may lead to increased autophagy, but different paradigms of MAPK8/9-reg…	[567]
19099	Mapk8ip1	THANATOS	We now identify the scaffolding protein MAPK8IP1/JIP1 as a critical regulator of autophagosome motility.	[568]
26420	Mapk9	THANATOS	These observations suggest that MAPK8/9 may inhibit autophagy in hepatocytes.	[567]
17762	Mapt	THANATOS	Our results demonstrate that the in vivo stimulation of autophagy is neuroprotective, since it reduces the number of MAPT inclusions and improves nerve cell survival in cerebral cortex and brain stem. The mode of action of autophagy in the clearance of insoluble MAPT needs to be further investigated	[569]
228607	Mavs	THANATOS	Autophagy inhibits the activation of MAVS signaling in microglial cells。 Autophagy regulates MAVS protein level through the direct binding of LC3 to MAVS	[570]
234155	Mboat4	THANATOS	In this regard, Mboat4- knockout mice lacking the gene encoding GOAT, and hence acylated ghrelin, show a marked reduction of hepatic autophagy during fasting.	[571]
17210	Mcl1	THANATOS	ghrelin, show a marked reduction of hepatic autophagy during fasting	[404]
17246	Mdm2	THANATOS	This mechanism explains how autophagy inhibition can sensitize tumor cells to chemotherapy drugs and allows an autophagy inhibitor to change the action of an MDM2-targeted drug from growth inhibition to apoptosis, reducing tumor burden in vivo.	[572]
17248	Mdm4	THANATOS	Together, these data indicate that PTPRO regulates insulin and lipid metabolism via the PI3K/Akt/MDM4/MDM2/P53 axis by affecting autophagy.	[573]
67414	Mfn1	THANATOS	Moreover, Parkin can also promote mitophagy by inducing mitochondrial fragmentation through proteasome-mediated Mfn1/2 degradation	[574]
170731	Mfn2	THANATOS	Mfn2 deficiency reduced autophagy and impaired mitochondrial quality, which contributed to an exacerbated age-related mitochondrial dysfunction.	[208]
17319	Mif	THANATOS	The detrimental effect of MIF knockout was associated with accentuated loss in cardiac autophagy with aging.	[575]
58223	Mmp19	THANATOS	Microarray analysis of Mmp19-/- lung fibroblasts revealed the dysregulation of several profibrotic pathways, including ECM formation, migration, proliferation, and autophagy.	[576]
17390	Mmp2	THANATOS	These results demonstrated that autophagy could regulate the EPCs migration through mTOR-P70 S6K pathway, and MMP2, MMP9 and uPA may also involve in the regulation mechanism.	[577]
17394	Mmp8	THANATOS
17523	Mpo	THANATOS	Neutrophil MPO in Atg7MΔ mice was substantially reduced (Figure 3B).	[578]
20288	Msr1	THANATOS	When the authors screened a panel of receptors for cell surface expression, they found that two class A scavenger receptors, MARCO and MSR1, were markedly upregulated in Atg7−/− macrophages as well as in cells lacking other autophagy genes.	[579]
17700	Mstn	THANATOS	Therefore in a manner similar to the proteolysis regulators, the expression of autophagy mediators is both enhanced and sustained longer in muscle from Mstn−/− animals compared to wild-type after starvation.	[580]
17748	Mt1	THANATOS	We first confirmed that similar to human intestinal myeloid cells (Fig 1E), CD11b+ isolated small intestinal mouse macrophages express increased MTF-1, MT1 and MT2 relative to peripheral BMM (Fig 6A). We further found that both baseline and bacterial-induced autophagy was increased in intestinal macrophages relative to BMM (Fig 6B).	[581]
17764	Mtf1	THANATOS	Zinc is known to induce the expression of genes through activation of the metal-responsive transcription factor (MTF1). Thus, genes involved in autophagy containing binding sites for MTF1 can be potentially induced by zinc.	[582]
17772	Mtm1	THANATOS	Adeno-associated virus-mediated delivery of Mtm1 into Mtm1-null muscles rescued muscle mass and normalized the expression levels of IGF1 receptor, the ubiquitin-proteasome pathway, and autophagy markers.	[583]
97287	Mtmr14	THANATOS	To promote basal levels of the process in pathological settings, we previously screened a small molecule library for novel autophagy-enhancing factors that inhibit the myotubularin-related phosphatase MTMR14/Jumpy, a negative regulator of autophagic membrane formation.	[584]
219135	Mtmr6	THANATOS	Furthermore, reduction of MTMR6 or Rab1B inhibited the formation of the tubular omegasome that is induced by overexpression of DFCP1 in autophagy.	[585]
78388	Mvp	THANATOS	Together these results reveal that MVP is hijacked by L. monocytogenes in order to counteract the autophagy process, a finding that could have major implications in deciphering the cellular role of vault particles.	[586]
17869	Myc	THANATOS	Here we show that the scaffold protein AMBRA1, a member of the autophagy signalling network and a downstream target of mTOR, regulates cell proliferation by facilitating the dephosphorylation and degradation of the proto-oncogene c-Myc.	[4]
18109	Mycn	THANATOS	Our results suggest that inhibition of PERK impairs GANT-61 induced autophagy in NB cells with MYCN amplification, but had no effect on the MYCN non-amplified NB cells.	[587]
17874	Myd88	THANATOS	This study reveals that Ehrlichia-induced liver injury and toxic shock are mediated by MyD88-dependent inflammasome activation and autophagy inhibition.	[588]
17888	Myh6	THANATOS
218203	Mylip	THANATOS
17940	Naip1	THANATOS
17951	Naip5	THANATOS	In response to infection with flagellate Legionella pneumophila, C57BL/6J mouse macrophages equipped with caspase-1 and the NLR proteins NAIP5 and NLRC4 stimulated autophagosome turnover.	[589]
17966	Nbr1	THANATOS	Our results showed an elevated p62 levels (2-5 fold) in spleen and liver cells of Burkholderia-infected BALB/c mice, as well as in spleen cells of Burkholderia-infected C57BL/6 mice, suggesting that an increase in p62/NBR1 was due to an autophagy deficiency.	[590]
27057	Ncoa4	THANATOS	NCOA4 directly binds ferritin heavy chain-1 (FTH1) to target the iron-binding ferritin complex with a relative molecular mass of 450,000 to autolysosomes following starvation or iron depletion.	[591]
23956	Neu2	THANATOS	Overall, we may conclude that Neu2 is degraded by lysosomal enzymes in myotubes undergoing autophagy-mediated atrophy.	[592]
18024	Nfe2l2	THANATOS	Accumulating evidence indicates that p62/SQSTM1-mediated NFE2L2/Nrf2/(nuclear factor, erythroid 2 like 2) activation plays a critical role in promoting liver injury and tumorigenesis in autophagy-defective livers.	[593]
18033	Nfkb1	THANATOS	Cisplatin-resistant osteosarcoma cells showed NFKB1/NFκB-mediated GFRA1 expression. GFRA1 expression promoted tumor formation and growth in mouse xenograft models and inhibition of autophagy in a GFRA1-expressing xenograft mouse model during cisplatin treatment effectively reduced tumor growth and increased survival.	[594]
18044	Nfya	THANATOS
105193	Nhlrc1	THANATOS
268973	Nlrc4	THANATOS	Results indicated that IL-1β pathway production is regulated by autophagy via two different novel mechanisms, namely, regulation of the activation of NLRC4 inflammasome and IL-1β targeting for lysosomal degradation.	[595]
244202	Nlrp10	THANATOS	In this article, we show that NLR members, such as NLRC4, NLRP3, NLRP4, and NLRP10 interact with Beclin1, an important regulator of autophagy, through their neuronal apoptosis inhibitory protein, MHC class II transcription activator, incompatibility locus protein from Podospora anserina, and telomerase-associated protein domain.	[596]
216799	Nlrp3	THANATOS	In this article, we show that NLR members, such as NLRC4, NLRP3, NLRP4, and NLRP10 interact with Beclin1, an important regulator of autophagy, through their neuronal apoptosis inhibitory protein, MHC class II transcription activator, incompatibility locus protein from Podospora anserina, and telomerase-associated protein domain.	[596]
101613	Nlrp6	THANATOS	NLRP6 deficiency leads to defective autophagy in goblet cells and abrogated mucus secretion into the large intestinal lumen.	[597]
270151	Nlrx1	THANATOS	The findings from this work reveal that NLRX1 sensitizes auditory cells in vitro to cisplatin-induced ototoxity via autophagic cell death pathway, providing another strategy against cisplatin-induced ototoxity.	[598]
107607	Nod1	THANATOS	Here we demonstrated that the intracellular sensors Nod1 and Nod2 are critical for the autophagic response to invasive bacteria.	[599]
18121	Nog	THANATOS	NOG mice were used to demonstrate the role of QSOX1 protein (Quiescin Sulfhydryl oxidase) in inhibiting tumor growth and progression in breast cancer cells by downregulating autophagy	[600]
18125	Nos1	THANATOS	Nitric oxide synthase 1 (NOS1), a negative regulator of autophagy, is also inhibited by overexpression of TIGAR.	[601]
237038	Nox1	THANATOS	In conclusion, our findings suggested that 5.0mg/kg Nox1/4 inhibitor contributed to protect lung tissue damage after LIRI via the suppression of inflammatory and autophagy activation.	[602]
50490	Nox4	THANATOS	In conclusion, our findings suggested that 5.0mg/kg Nox1/4 inhibitor contributed to protect lung tissue damage after LIRI via the suppression of inflammatory and autophagy activation.	[602]
18145	Npc1	THANATOS	While the plasma membrane proteome remained largely invariable, we observed pronounced alterations in several proteins linked to autophagy and lysosomal catabolism reflecting vesicular transport obstruction and defective lysosomal turnover resulting from NPC1 deficiency.	[603]
217166	Nr1d1	THANATOS	In addition, it was found that NR1D1 binds to the promoter of Ulk1, a gene essential for autophagy initiation, and that Nr1d1 is required for the upregulated Ulk1 expression in Stra8-deficient testes.	[604]
22260	Nr1h2	THANATOS	Thus, the nuclear receptor LXR has been identified as an essential molecular target activating lethal autophagy in cancers, and the combined action of DDA on LXR and D8D7I most likely contributes to its high efficacy by triggering sustained lethal autophagy, which is not observed with prototypical ChEH/D8D7I inhibitors or other LXR agonists	[605]
20186	Nr1h4	THANATOS	These findings indicate a previously unknown role for PPARA and NR1H4 in regulating the autophagy-ciliogenesis axis in vivo.	[606]
22026	Nr2c2	THANATOS	One study showed that TGF-β induced autophagy in MMC via the TAK1-MKK3-p38 signaling pathway, and autophagy promoted intracellular degradation of collagen (Figure ​(Figure1).1).	[607]
15370	Nr4a1	THANATOS	Understanding the molecular basis of autophagy and cell death mediation by NR4A1, should provide novel insights and targets for therapeutic intervention.	[608]
641340	Nrbf2	THANATOS	Collectively, our results reveal the potential connection between NRBF2 and the AD-associated protein APP by showing that NRBF2 plays an important role in regulating degradation of APP-CTFs through modulating autophagy.	[609]
18208	Ntn1	THANATOS	Exogenous Netrin-1 alleviates damage of ischemic brain tissues and enhances viability of hypoxic neurons by inhibiting autophagy via PI3K/mTOR pathway.	[610]
18212	Ntrk2	THANATOS
18213	Ntrk3	THANATOS
56312	Nupr1	THANATOS	In addition, expression of autophagy-related genes, formation of autophagosomes, and cell survival were up-regulated in Nupr1-deficient osteoblasts.	[611]
108078	Olr1	THANATOS	Further, these observations imply the existence of a link between LOX-1, NADPH oxidase expression, development of autophagy and immune activation in hypertension.	[612]
74143	Opa1	THANATOS	Here we show that acute ablation of Opa1 and Drp1 in adult muscle causes the accumulation of abnormal and dysfunctional mitochondria, as well as the inhibition of autophagy and mitophagy pathways.	[613]
71648	Optn	THANATOS	Several other ALS genes are also involved in autophagy, including p62 and OPTN.	[614]
18439	P2rx7	THANATOS	Recently, we have reported that heat shock protein B1 (HSPB1) and purinergic receptor P2X7 (P2RX7) are involved in astroglial autophagy (clasmatodendrosis), following status epilepticus (SE).	[615]
18478	Pah	THANATOS	Based on these observations, we conclude that eIF2α promotes the proliferation of PASMCs and vascular remodeling in monocrotaline-induced PAH rats through accelerating autophagy pathway.	[616]
57320	Park7	THANATOS	Interestingly, many of these genetic factors, such as LRRK2, GBA, SMPD1, SNCA, PARK2, PINK1, PARK7, SCARB2, and others, are involved in the autophagy-lysosome pathway (ALP).	[617]
114774	Pawr	THANATOS
18548	Pcsk1	THANATOS
100102	Pcsk9	THANATOS	Relationship between myocardial ischaemia and PCSK9 expression and autophagy was examined in cultured mouse cardiomyocytes.	[618]
68671	Pcyt2	THANATOS	Pcyt2+/- muscle had reduced insulin signaling (IRS1), autophagy (LC3), and choline transport (CTL1) proteins that were restored by choline treatment.	[619]
18566	Pdcd1	THANATOS	However, in infected PD-1−/− mice CD11b+ and CD11c+ cells had strikingly lower LC3-B expression compared with WT mice (Fig. 7). PD-1−/− mice have very low autophagy and, therefore, we speculate that due to this defect these mice probably are unable to clear bacteria from the peritoneal macrophages.	[620]
18569	Pdcd4	THANATOS	Moreover, the PDCD4-mediated regulation of autophagy was modulated by ATG5.	[621]
242202	Pde5a	THANATOS
18595	Pdgfra	THANATOS	This result suggests that PDGFRa might play a dispensable role in the regulation of PI3K/AKT signaling and cell proliferation in tgg or Pten might act via other pathways to control tgg development.	[622]
18616	Peg3	THANATOS	Thus, we provide a new mechanism whereby Peg3 can simultaneously evoke autophagy in endothelial cells and attenuate angiogenesis.	[623]
18626	Per1	THANATOS	Our in vitro data suggests that basal activity of autophagy seems to be modulated by PER1, and confirms the in vivo data by showing that the autophagic machinery is depressed in Per1-/--hippocampal neurons.	[624]
56273	Pex14	THANATOS	Pex14p, a peroxisomal membrane protein essential for matrix protein import in docking of soluble receptor Pex5p, is involved in the mammalian autophagic degradation of peroxisomes and interacts with the lipidated form of LC3, termed LC3‐II, an essential factor for autophagosome formation, under the starvation condition in CHO‐K1 cells.	[625]
72542	Pgam5	THANATOS	Pgam5 KO cells had a large number of irregular single membrane cytosolic vacuoles that appeared to exclude mitochondria suggesting that mitophagy was defective	[626]
17344	Pias2	THANATOS
225326	Pik3c3	THANATOS	For muscle fiber hypertrophy and atrophy, genes involved with translation like Eef1a1, Eif4a1, Rpl14, Rpl26, and Rpsa were upregulated in both strains after rotator cuff tear, as were the proteolytic genes Capn2 and Nedd8, while other genes involved with protein degradation and autophagy like Atg14, Fbxo32, Nedd4, Pik3c3, and Ulk1 were downregulated	[627]
18706	Pik3ca	THANATOS	Further investigation revealed that the induction of autophagy by MARCH2 deficiency was mediated through the PIK3CA-AKT-MTOR signaling pathway.	[281]
74769	Pik3cb	THANATOS	However, the orthodox paradigm is challenged by findings that the PIK3CB catalytic subunit of class I PI3K acts as a positive regulator of autophagy, and PIK3C3 was thought to be an amino acid sensor for MTOR, which curbs autophagy.	[628]
18707	Pik3cd	THANATOS
30955	Pik3cg	THANATOS	Compared with ECs, we observed 13 downregulated autophagy-related genes (such as Bcl2) and 44 upregulated autophagy-related genes (Such as Bad, Pik3cg and Pik3c2b) in T1 pre-HSCs, suggesting the autophagy activity may be greatly enhanced during pre-HSC specification from putative endothelial precursors.	[629]
18708	Pik3r1	THANATOS	For example, nuclear STAT3 fine-tunes autophagy via the transcriptional regulation of several autophagy-related genes such as BCL2 family members, BECN1, PIK3C3, CTSB, CTSL, PIK3R1, HIF1A, BNIP3, and microRNAs with targets of autophagy modulators.	[630]
75669	Pik3r4	THANATOS	Suppression of NRBF2 phosphorylation by MTORC1 inhibition alters its binding preference from PIK3C3/PIK3R4 to ATG14/BECN1, leading to increased autophagic PtdIns3K complex assembly, as well as enhancement of ULK1 protein complex association.	[631]
18711	Pikfyve	THANATOS	Consistently, in response to glucose limitation, AMPK activated PIKfyve, which induced lysosomal reformation with increased baseline autophagy and was coupled to a decrease in lysosomal size.	[632]
18715	Pim2	THANATOS	Biochemical analyses demonstrated that phosphorylated HK2 Thr473 promoted its protein stability through the chaperone-mediated autophagy (CMA) pathway, and the levels of PIM2 and pThr473-HK2 proteins were positively correlated with each other in human breast cancer.	[633]
68943	Pink1	THANATOS	Presumably, deficiency for Parkin or PINK1 impairs mitochondrial autophagy and thereby increases oxidative stress due to the accumulation of dysfunctional mitochondria that release reactive oxygen species.	[634]
18771	Pknox1	THANATOS
18778	Pla2g1b	THANATOS
53357	Pla2g6	THANATOS
22634	Plagl1	THANATOS	To further confirm the role of Zac1 in HDAC inhibitor-induced NF-κB repression, we examined the transcription levels of a subset of NF-κB-responsive genes such as Bcl-2, Bcl-xL, and MMP-9. In control cell clones, transcription of these NF-κB-responsive genes was markedly downregulated after treatment with the HDAC inhibitor TSA. However, this effect was significantly attenuated in cells stably ex…	[635]
227120	Plcl1	THANATOS	The results suggest that autophagic activity was elevated in PRIP-KO cells, indicating an inhibitory function(s) of PRIP in the autophagic machinery.	[636]
72287	Plekhf1	THANATOS	Furthermore, according to the descriptions of the function of genes in OMIM and based on the results of several studies, we learned that plekhf1, p2Rx7, and Tia1 have pivotal functions in apoptosis processes. Thus, we deduced that miR-34a may inhibit the apoptosis of MDSCs through these three genes. However, more experiments should be conducted to confirm the functional targets of miR-34a on MDSC…	[637]
353047	Plekhm1	THANATOS	Overall, we have identified PLEKHM1 as an endolysosomal adaptor platform that acts as a central hub to integrate endocytic and autophagic pathways at the lysosome.	[638]
18817	Plk1	THANATOS	PLK1 or MYC promoted the proliferation of osteosarcoma cells through the autophagy pathway.	[639]
58801	Pmaip1	THANATOS	The results showed that Mcl-1 co-immunoprecipitated with Beclin-1 only when Noxa was silenced by siRNA, suggesting that Noxa promotes autophagy by interfering with the Mcl-1/Beclin-1 interaction	[640]
18858	Pmp22	THANATOS	Therefore, the VP1/ER stress/PMP22 autophagy axis may be a potential therapeutic target for EV71 infection‑induced fatal neuronal damage.	[641]
18948	Pnmt	THANATOS	We measured the hepatic content of Atg5 and Atg7 (Fig. 7), two of the autophagy related homologue proteins normally increased during the autophagic process (Levine and Kroemer, 2008). In WT mice, there was a significant increase in Atg5 levels with starvation (p < 0.05) (Fig. 7A) whereas in Pnmt −/− mice, Atg5 levels did not change.	[642]
66853	Pnpla2	THANATOS	Recent evidence suggests that cells can break down lipid droplets (LDs), the intracellular organelles that store neutral lipids, via PNPLA2/adipose triglyceride lipase and a selective type of macroautophagy/autophagy termed lipophagy, to release FFAs under starvation conditions.	[643]
75772	Pnpla5	THANATOS	We carried out a screen for a potential link between triglyceride mobilization and autophagy and identified a neutral lipase, PNPLA5, as being required for efficient autophagy. PNPLA5, which localized to lipid droplets, was needed for optimal initiation of autophagy.	[644]
67452	Pnpla8	THANATOS	We further show that the statin mediated increase in SREBP-2 directly activates expression of patatin-like phospholipase domain-containing enzyme 8 (PNPLA8) gene, and PNPLA8 associates with autophagosomes and is associated with a decrease in cellular triglyceride.	[645]
67811	Poldip2	THANATOS	Poldip2 knockout results in perinatal lethality, reduced cellular growth and increased autophagy of mouse embryonic fibroblasts.	[646]
18736	Pou1f1	THANATOS
19013	Ppara	THANATOS	These results indicated that PPARA is an important factor regulating autophagy in the clearance of Aβ and suggested gemfibrozil be assessed as a possible treatment for AD.	[647]
19015	Ppard	THANATOS
19016	Pparg	THANATOS
19017	Ppargc1a	THANATOS	Rapamycin rescued the effect of Atg5 siRNA in Ppargc1a+/+, but not in ppargc1a-/- VSMCs, suggesting that other targets of MTOR (mechanistic target of rapamycin kinase), in addition to autophagy, also contribute to senescence.	[648]
268373	Ppia	THANATOS
105675	Ppif	THANATOS	Interestingly, cardiomyocytes isolated from CypD overexpressing mice exhibited enhanced levels of autophagy even in full media compared to wild types (Fig. 5 and supplemental Fig. S1). These results implicate cyclophilin D and the MPT pore in the induction of autophagy during starvation.	[649]
53892	Ppm1d	THANATOS	These findings indicate that the PPM1D-Ulk1 axis plays a pivotal role in genotoxic stress-induced autophagy.	[650]
17872	Ppp1r15a	THANATOS	Further, we confirmed a higher level of autophagy in control RAW 264.7 cells than in GADD34-deficient RAW 264.7 cells by assessing LC3 fluorescent puncta	[651]
109294	Prex2	THANATOS
105787	Prkaa1	THANATOS	We found in microglial cultures that Aβ interacts with MAP1LC3B-II via OPTN/optineurin and is degraded by an autophagic process mediated by the PRKAA1 pathway.	[652]
108079	Prkaa2	THANATOS	Deletion of Prkaa1/AMPKα1 or Prkaa2/AMPKα2 resulted in defective autophagy, DNM1L accumulation, and aberrant mitochondrial fragmentation in the mouse aortic endothelium.	[355]
19084	Prkar1a	THANATOS	mTOR kinase and the regulatory subunit of protein kinase A (PRKAR1A) spatially and functionally interact during autophagosome maturation.	[653]
18750	Prkca	THANATOS	Expressional differences were clearly shown between embryonic, cancer and somatic cells that mESCs displayed higher expressional level of Atg10, Hdac1 and Cln3 which are related with autophagic regulation and Hsp4, Prkca, Rhoa and ribosomal S6 genes related with mTOR activity.	[654]
18751	Prkcb	THANATOS	Finally, we show that factors that increase the Ψm oppose the PRKCB-dependent inhibition of autophagy.	[655]
18761	Prkcq	THANATOS
18760	Prkd1	THANATOS	The renal mRNA expression of these autophagy-related genes was significantly reduced in Pkd1 miR Tg mice compared with wild-type mice (Figure 5), indicating a role of autophagy impairment in the pathogenesis of ADPKD.	[656]
19090	Prkdc	THANATOS
50873	Prkn	THANATOS	Because transmission electron microscope (TEM) images suggested an increased abundance of autophagosome-like structures in the hearts of park2−/− mice, we investigated whether macroautophagy was enhanced. As shown in Figure 7, mRNA levels for Lc3b, Gabarap, and Bnip3 were all higher in park2−/− hearts under baseline conditions, and myocardial autophagic flux, measured as the amount of LC3B-II tha…	[657]
19122	Prnp	THANATOS	PRNP/prion protein regulates the secretion of exosomes modulating CAV1/caveolin-1-suppressed autophagy.	[247]
19156	Psap	THANATOS	Combined saposin A and saposin B deficiency (AB−/−) was created in mice by knock-in of point mutations into the saposin A and B domains of the Psap (encoding prosaposin) locus. PSAP is the precursor of saposin A, saposin B and two other members, saposin C and saposin D. Those four saposins have multiple functions including their roles as glycosphingolipid activator proteins in a lysosomal glycosp…	[658]
76943	Psapl1	THANATOS
19164	Psen1	THANATOS	In addition, familial AD-associated mutations or loss of Psen1 or Psen2 impair autophagy-lysosomal functions.	[609]
19165	Psen2	THANATOS	In addition, familial AD-associated mutations or loss of Psen1 or Psen2 impair autophagy-lysosomal functions.	[609]
23996	Psmc4	THANATOS
19192	Psme3	THANATOS	PSME1, PSME2, and PSME3 were significantly enriched in several biological processes and pathways including cell adhesion, adherens junction organization, regulation of autophagy, cellular protein localization, the cell cycle, apoptosis, and the Wnt and NF-κB pathways.	[659]
19211	Pten	THANATOS	Moreover, in insulin-resistant PC12 cells and N2a cells, we found that Ori blocked IR-induced synaptic deficits via the down-regulation of PTEN, the phosphorylation of Akt and the inhibition of autophagy.	[660]
14083	Ptk2	THANATOS	Those other functions are mediated by the kinases PTK2/FAK and MAPK/JNK. We found comparable levels of phosphorylated-PTK2 (pPTK2) and phosphorylated-MAPK8/JNK1-MAPK9/JNK2 (pMAPK8/9), as well as the levels of total PTK2 and MAPK8/9, in the RPE from both experimental and littermate control mice (Fig. 2D and F). These results suggested that knocking down RB1CC1 expression in the RPE did not signifi…	[661]
19229	Ptk2b	THANATOS
19246	Ptpn1	THANATOS	In addition, the expression of a phosphatase PTPN1 reduced the phosphorylation of CAV1 and inhibited autophagy.	[246]
19247	Ptpn11	THANATOS
19260	Ptpn22	THANATOS	Additionally, loss of PTPN22 resulted in increased, MDP-mediated autophagy in human and mouse cells.	[662]
15170	Ptpn6	THANATOS
19276	Ptprn2	THANATOS	Quantitative analysis revealed 2.8-, 2.4- and 6.9-fold increases of LC3-GFP, respectively, in Ia-2 KO, Ia-2β KO and DKO mice (Fig. 6h). These findings indicate that autophagocytic activity is markedly upregulated in KO islets.	[663]
53869	Rab11a	THANATOS	MiR-21-5p could directly target the Rab11a 3'UTR region to reduce its translation and further suppressed Rab11a-mediated neuronal autophagy.	[664]
19329	Rab17	THANATOS
19330	Rab18	THANATOS	Together, our results suggest that the functions of RAB18 and RAB7 in lysosomal and autophagic activities may constitute an overlapping mechanism underlying WARBM and CMT pathogenesis in the nervous system.	[665]
19324	Rab1a	THANATOS	These results reveal that virulence factor-dependent inactivation of the small GTPase Rab1A represents a previously unrecognized strategy of S Typhimurium to evade autophagy and the host defense system.	[666]
76308	Rab1b	THANATOS	We demonstrate that TBC1D20, via its RAB1B GAP function, is a key regulator of autophagosome maturation, a process required for maintenance of autophagic flux and degradation of autophagic cargo.	[667]
19336	Rab24	THANATOS	RAB24 belongs to a family of small GTPases and has been implicated to function in autophagy.	[668]
67844	Rab32	THANATOS	The inhibition of lipid biosynthesis and autophagosome formation significantly reduced reprogramming efficiency, and the inhibition of lipid synthesis phenotype could be rescued by the overexpression of Rab32.	[669]
224624	Rab40c	THANATOS
19346	Rab6a	THANATOS
19349	Rab7	THANATOS	Thus the Ccz1-Mon1-Rab7 module is required for autophagosome-lysosome fusion, whereas Rab5 loss interferes with a later step of autophagy: the breakdown of autophagic cargo within lysosomes.	[670]
235442	Rab8b	THANATOS	Here, we screened the Rab family of membrane trafficking regulators for effects on autophagic elimination of Mycobacterium tuberculosis var. bovis BCG and found that Rab8b and its downstream interacting partner, innate immunity regulator TBK-1, are required for autophagic elimination of mycobacteria in macrophages.	[671]
319642	Rab9b	THANATOS	However, knockdown of RAB9A and RAB9B, which are essential for alternative autophagy, but not conventional macroautophagy, severely suppressed mitophagy.	[672]
56715	Rabgef1	THANATOS
19353	Rac1	THANATOS	TUG1, by targeting miR-142-3p and up-regulating HMGB1 and Rac1, plays a central role in stimulating autophagic cell apoptosis in ischemia/hypoxia-challenged cardiomyocytes.	[673]
110157	Raf1	THANATOS	From analyses of Raf-1 knockout mice, Mikula et al. [38] reported that Raf-1-deficient fibroblasts were more sensitive than wild-type cells to specific apoptotic stimuli. In previous studies by this author group, it was shown that the enhancement of Raf-1 kinase activity by knockdown of Spry2, which has been known to act as an inhibitor on Ras/Raf/MAPK signaling, is associated with high sensitivi…	[674]
64143	Ralb	THANATOS	Localization of RalB signaling at endomembrane compartments and its modulation by autophagy.	[675]
19730	Ralgds	THANATOS	Together, these data implicate RalGDS-mediated induction of autophagy and exocyst function as a critical feature of load-induced cardiac hypertrophy.	[676]
223864	Rapgef3	THANATOS	It can also be induced by a recently described cyclical mTOR-independent pathway, which has multiple drug targets, involving links between Ca(2+)-calpain-G(salpha) and cAMP-Epac-PLC-epsilon-IP(3) signalling. Both pathways enhance the clearance of mutant huntingtin fragments and attenuate polyglutamine toxicity in cell and animal models.	[677]
19416	Rasd1	THANATOS
19645	Rb1	THANATOS	In conclusion, ginsenoside Rb1 reduced lipid accumulation in macrophage foam cells and enhanced atherosclerotic plaque stability by the induction of macrophage autophagy.	[678]
56438	Rbx1	THANATOS
54720	Rcan1	THANATOS	Such neurodegeneration may be precipitated by (RCAN1-1L-mediated) prolonged calcineurin inhibition and GSK-3β induction/activation, both of which promote tau hyperphosphorylation, and/or by (RCAN1-1L-mediated) effects on the mitochondrial ANT, diminished ATP/ADP ratio, opening of the mtPTP, and mitochondrial autophagy.	[679]
19697	Rela	THANATOS	Further, intracellular killing of Mtb was achieved with a 10-fold lower dose of isoniazid or rifampicin in conjunction with C4.T4 than the drugs alone. C4.T4 activated MYD88, PtdIns3K, STAT1 and RELA/NFKB, increased lysosome biogenesis, decreased Il10 and Il4 gene expression and enhanced macroautophagy/autophagy.	[680]
19698	Relb	THANATOS	TRAF3 autophagy is driven by RAS and results in activation of the NF-κB family member RELB.	[681]
19713	Ret	THANATOS	Our results indicate that RET-mTORC1 signaling promotes AML through autophagy suppression, suggesting that targeting RET or, more broadly, depletion of leukemogenic drivers via autophagy induction provides a therapeutic opportunity in a relevant subset of AML patients.	[682]
56470	Rgs19	THANATOS	The role of RGS19 and GNAI3 in zVAD-induced cell death is that they are involved in zVAD-induced autophagy.	[454]
19744	Rheb	THANATOS	The next series of experiments were designed to explore whether miR-155 promotes autophagy-induced bacterial elimination by targeting Rheb. We first tested the effect of Rheb on autophagy in RAW264.7 cells. Transient transfection with a plasmid expressing Rheb effectively increased protein levels of Rheb and downregulated the amount of LC3-II (Fig. 9A). Furthermore, blocking autophagy flux with b…	[683]
11848	Rhoa	THANATOS	Specifically, inhibition of autophagosome degradation induces the accumulation of the GTP-bound form of RHOA.	[684]
11852	Rhob	THANATOS	urprisingly, loss of RhoA causes increased Rho signaling via overcompensation by RhoB because of reduced lysosomal degradation of RhoB in Gamma-aminobutyric acid receptor-associated protein (GABARAP)+ autophagosomes and endosomes.	[685]
19766	Ripk1	THANATOS	Macrophages lacking the autophagy gene Atg16l1accumulated highly insoluble forms of RIPK1, RIPK3, TRIF and ZBP1.	[686]
192656	Ripk2	THANATOS	RIPK2 regulates ROS-NLRP3 inflammasome signaling through autophagy and may be involved in the pathogenesis of DN.	[687]
56532	Ripk3	THANATOS	We show that shikonin can instigate RIPK1 (receptor [TNFRSF]-interacting serine-threonine kinase 1)- and RIPK3 (receptor-interacting serine-threonine kinase 3)-dependent necroptosis that is accompanied by enhanced autophagy.	[688]
19821	Rnf2	THANATOS	Deletion of RNF2 robustly stimulates autophagy in response to starvation whereas restoration of RNF2 in RNF2-/- mouse embryo fibroblasts (MEFs) reduces autophagy.	[689]
67588	Rnf41	THANATOS	Overexpression of Nrdp1 in vivo in mouse hearts and in vitro in cardiomyocytes enhanced DOX-induced cardiomyocyte apoptosis, autophagy and oxidative stress, thus resulting in more severe LV contractile dysfunction and mouse mortality after DOX injury.	[690]
54197	Rnf5	THANATOS	Collectively, the RNF5-mediated control of membranalATG4B reveals a novel layer in the regulation of LC3 processing and autophagy.	[691]
19877	Rock1	THANATOS	Disruption of both ROCK1 and ROCK2 genes in cardiomyocytes promotes autophagy and reduces cardiac fibrosis during aging.	[692]
20085	Rps19	THANATOS	We also observe an increase of autophagy in cells derived from DBA patients, in CD34+ erythrocyte progenitor cells with RPS19 knock down, in the red blood cells of zebrafish embryos with RP-deficiency, and in cells from patients with Shwachman-Diamond syndrome (SDS).	[693]
20111	Rps6ka1	THANATOS	Ywhaq expression decreased in both mESCs and SqLCCs compared with MSFs, whereas the lowest expression was clearly found in the mESCs (Table 1 and Figure 2B). At this point, we were interested in Rps6kb1 as autophagy related gene, Rps6ka1 and Rps6kb2 as mTOR‐related genes.	[654]
110651	Rps6ka3	THANATOS	Interestingly, we found that knockdown of RSK2 expression remarkable raise LC3-Ⅱ levels and the LC3-Ⅱ/LC3-Ⅰ ratio in melanoma cells (Fig. 1A), suggesting RSK2 regulates melanoma cells malignant phenotype through regulating autophagy.	[694]
72508	Rps6kb1	THANATOS	Mechanistically, augmenting autophagy of myocardial cells via the inhibition of AKT1-RPS6KB1 signaling contributed to the improvement of isoproterenol-induced rat heart failure by cycloastragenol.	[695]
68441	Rraga	THANATOS	P62, which is degraded during the process of autophagy, decreased in RagA-proficient and RagA-deficient cells, suggesting that RagA null are able to trigger autophagy upon prolonged amino acid starvation.	[696]
20168	Rtn3	THANATOS	Therefore, we assign a unique function to RTN3 during autophagy.	[697]
100502698	Rubcn	THANATOS	This implies a dual molecular switch model that is controlled by RUBCNL and RUBCN in modulation of autophagosome maturation and lipid metabolism.	[698]
20191	Ryr2	THANATOS	Further, exposure of cardiomyocytes to GA in the presence of the autophagy inhibitor 3-MA did not prevent the decrease in RyR2, confirming that autophagy was not involved in GA-induced RyR2 degradation (Figure 3C).	[699]
20249	Scd1	THANATOS	In summary, we have identified a novel autophagy-independent role of ULK1 that regulates NR1H/LXR signaling, Scd1 expression, and intracellular lipid homeostasis in hepatic cells exposed to a lipotoxic environment.	[700]
20284	Scrg1	THANATOS	The consistent association of Scrg1 with autophagic structures typical of scrapie is in agreement with the recruitment of Golgi-specific proteins in this degradation process and we suggest that Scrg1 might be used as a specific probe to identify neuronal autophagy in TSE.	[701]
20334	Sec23a	THANATOS	Among the identified secretary proteins regulated by Sec23a, S100A8, a regulator of autophagy, may be of particular importance.	[702]
20700	Serpina1a	THANATOS
18788	Serpinb2	THANATOS	Activity of the UPS was reduced and autophagy was dysregulated in SerpinB2-/- compared to wild-type MEFs.	[703]
12406	Serpinh1	THANATOS
230784	Sesn2	THANATOS	Our findings elucidate a mechanism whereby LSD1 controls autophagy in neuroblastoma cells through SESN2 transcription regulation, and we suggest that pharmacological targeting of LSD1 may have effective therapeutic relevance in the control of autophagy in neuroblastoma.	[704]
75747	Sesn3	THANATOS	Although many autophagy-related proteins are known to be incorporated into LBs, no report has documented the involvement of these autophagy modulators (FOXO1, SESN3 and TSC2) in the pathogenesis of PD and DLB.	[705]
20390	Sftpd	THANATOS
20393	Sgk1	THANATOS	Mechanistically, our data suggest that SGK1 should act upstream of ULK1 in regulating autophagy, and we hypothesize that SGK1 contributes to the regulation of ULK1 gene expression.	[706]
170755	Sgk3	THANATOS	Among the SGK family members, only SGK3 contains a Phox homology (PX) domain, which binds to phosphatidylinositol 3-phosphate (PtdIns3P) [29 Tessier M, Woodgett JR. Role of the Phox homology domain and phosphorylation in activation of serum and glucocorticoid-regulated kinase-3. J Biol Chem. 2006;281(33):23978–23989.[Crossref], [PubMed], [Web of Science ®] , [Google Scholar]]. PtdIns3P is the cat…	[707]
98402	Sh3bp4	THANATOS
20416	Shc1	THANATOS	Based on our finding that the p66 isoform of SHC1 (p66SHC) pro-apoptotic ROS-elevating SHC family adaptor inhibits MTOR signaling in these cells, here we investigated the role of p66SHC in B-cell autophagy.	[708]
20423	Shh	THANATOS	Shh gene delivery 4 weeks after irradiation significantly improved stimulated saliva secretion and local blood supply up to 20 weeks, preserved saliva-producing acinar cells, parasympathetic innervation and microvessels as found in mouse models, and also activated autophagy and inhibited fibrogenesis in irradiated glands.	[709]
93759	Sirt1	THANATOS	Fisetin improves lead-induced neuroinflammation, apoptosis and synaptic dysfunction in mice associated with the AMPK/SIRT1 and autophagy pathway.	[710]
64383	Sirt2	THANATOS	These data further demonstrate that miR-212-5p protects DA neurons against PD-like degeneration via activating p53-dependent autophagy by specifically inhibiting SIRT2.	[711]
64384	Sirt3	THANATOS	In contrast, SIRT3 siRNA gene silencing enhanced autophagy flux.	[712]
27401	Skp2	THANATOS	Our findings demonstrate that CARM1-dependent histone arginine methylation is a crucial nuclear event in autophagy, and identify a new signalling axis of AMPK-SKP2-CARM1 in the regulation of autophagy induction after nutrient starvation.	[713]
11739	Slc25a4	THANATOS
72002	Slc39a5	THANATOS	ZIP5 functions in acinar cells to protect against zinc-induced acute pancreatitis and attenuate the process of zymophagy. This suggests that it may play a role in autophagy.	[714]
246787	Slc5a2	THANATOS	LUSEO did not affect the I/R-induced acute increases in plasma BUN levels, as well as tubular damage and autophagy. LUSEO did not affect the I/R-induced acute increases in plasma BUN levels, as well as tubular damage and autophagy	[809]
20539	Slc7a5	THANATOS	Knockdown of activating transcription factor 4, the major transcription factor in the GAAC pathway, or of SLC7A5, a leucine transporter, caused impaired mTOR reactivation and much higher levels of autophagy.	[715]
20544	Slc9a1	THANATOS
277973	Slc9a5	THANATOS
17127	Smad3	THANATOS	Isorhamnetin protected against liver fibrosis by reducing ECM formation and autophagy via inhibition of TGF-β1-mediated Smad3 and p38 MAPK signaling pathways.	[716]
20586	Smarca4	THANATOS	ChIP-seq experiments performed in mouse livers revealed that SREBP2, in addition to regulating cholesterol metabolism, dictates cellular autophagy and apoptosis, two categories of processes reined by Brg1	[717]
20595	Smn1	THANATOS	Indeed, induction of autophagy led to decreased levels of SMN-FL and SMNΔ7, which were more pronounced upon combining both autophagy-inducing stimuli (Figure 1E), demonstrating that SMNΔ7 protein levels are also under autophagy control.	[718]
20597	Smpd1	THANATOS	This first demonstration of a p62/SQSTM1-dependent myofibroblast-like phenotypic transition in Smpd1-/- SMCs suggests that ASM-mediated autophagy pathway contributes to maintaining the arterial smooth muscle homeostasis in situation of vascular remodeling during atherosclerosis.	[719]
20615	Snapin	THANATOS	Our study suggests that Snapin is a candidate molecular target for autophagy-lysosomal regulation.	[720]
20617	Snca	THANATOS	Autophagy inhibition promotes SNCA/alpha-synuclein release and transfer via extracellular vesicles with a hybrid autophagosome-exosome-like phenotype.	[721]
20652	Soat1	THANATOS	Inhibiting ACAT1/SOAT1 in microglia stimulates autophagy-mediated lysosomal proteolysis and increases Aβ1-42 clearance.	[722]
20655	Sod1	THANATOS	By crossing Atg7 cKO mice to the SOD1G93A mouse model, we found that autophagy inhibition accelerated early neuromuscular denervation of the tibialis anterior muscle and the onset of hindlimb tremor.	[723]
20656	Sod2	THANATOS	This study was undertaken to assess the effect of SOD2 mutation on ischemic brain damage and its relation to the factors involved in autophagy regulation in hyperglycemic wild-type (WT) and heterozygous SOD2 knockout (SOD2−/+) mice subjected to 30-min transient focal ischemia.	[724]
20660	Sorl1	THANATOS	SORLA is an endocytic receptor that binds to APP and shuttles it between the Golgi apparatus, the plasma membrane, and endosomes. Additionally, SORLA has recently been shown to deliver Aβ to lysosomes	[725]
20674	Sox2	THANATOS	Thus, our findings reveal Sox2-dependent temporal regulation of autophagy as a key step in cellular reprogramming processes.	[726]
20692	Sparc	THANATOS	MicroRNA-29b-3p Targets SPARC Gene to Protect Cardiocytes against Autophagy and Apoptosis in Hypoxic-Induced H9c2 Cells.	[727]
56632	Sphk2	THANATOS	We further show that Sphk2 activates the ubiquitin-proteasome system through the signal mechanisms of (1) K48-linked proteosomal degradation and (2) K63-linked ubiquitin-dependent autophagic degradation.	[728]
20730	Spink1	THANATOS	In this review, we summarize the old and new roles of SPINK1/Spink3 in trypsin inhibition, autophagy, and cancer cell growth.	[729]
20750	Spp1	THANATOS	Finally, although induction of Akt phosphorylation and autophagy were observed in wild-type mouse embryonic fibroblasts (MEFs), downregulation of SPP1 in PERK-null MEFs no longer induced phosphorylation of Akt or eIF2α (Figure 7k) or triggered autophagy (Figure 7k), further supporting the importance of PERK in autophagy induced by SPP1 depletion.	[730]
18412	Sqstm1	THANATOS	In particular, the autophagy receptor and substrate SQSTM1/p62 inhibits the E3 ligase RNF168-dependent ubiquitination of histone in response to DNA double-strand breaks. Dysregulation of this process leads to a reduced ability to repair DNA and a corresponding increase in the sensitivity of cells to radiation-induced damage.	[731]
20779	Src	THANATOS	Src phosphorylates mATG9 at Tyr8 to maintain its endocytic and constitutive trafficking in unstressed conditions. In response to starvation, phosphorylation of mATG9 at Tyr8 by Src and at Ser14 by ULK1 functionally cooperate to promote interactions between mATG9 and the AP1/2 complex, leading to redistribution of mATG9 from the plasma membrane and juxta-nuclear region to the peripheral pool for a…	[732]
20788	Srebf2	THANATOS	Using a mouse model of AD (APP-PSEN1-SREBF2 mice), expressing chimeric mouse-human amyloid precursor protein with the familial Alzheimer Swedish mutation (APP695swe) and mutant presenilin 1 (PSEN1-dE9), together with a dominant-positive, truncated and active form of SREBF2/SREBP2 (sterol regulatory element binding factor 2), we demonstrated that high brain cholesterol enhanced autophagosome forma…	[733]
20848	Stat3	THANATOS	Accordingly, STAT3 pharmacological inhibition or downregulation inhibited autophagy and reduced tumor growth both in vitro and in vivo.	[734]
20850	Stat5a	THANATOS
20851	Stat5b	THANATOS
20855	Stc1	THANATOS
20862	Stfa2	THANATOS
20869	Stk11	THANATOS	Collectively, these data uncover that ADIPOQ/adiponectin induces autophagic cell death in breast cancer and provide in vitro and in vivo evidence for the integral role of STK11/LKB1-AMPK-ULK1 axis in ADIPOQ/adiponectin-mediated cytotoxic autophagy.	[99]
56274	Stk3	THANATOS	Phosphorylation of LC3 by the Hippo kinases STK3/STK4 is essential for autophagy.	[735]
58231	Stk4	THANATOS	Phosphorylation of LC3 by the Hippo kinases STK3/STK4 is essential for autophagy.	[735]
56424	Stub1	THANATOS	STUB1 regulates TFEB-induced autophagy-lysosome pathway.	[736]
68652	Tab2	THANATOS	The current study observed a higher level of miR-155 in the BALF from sepsis patients with acute respiratory distress syndrome and demonstrated that miR-155 alleviated inflammation in septic lung injury in mouse and cell models by inducing autophagy via inhibition of TAB2.	[737]
230908	Tardbp	THANATOS	Here, we report that transcriptome analysis of TARDBP-deficient neurons revealed downregulation of ATG7, a critical gene required for macroautophagy/autophagy.	[738]
66687	Tbc1d15	THANATOS	Prompted by these questions, we conducted a biochemical analysis of this complex in murine hepatocellular carcinoma-derived TISCs and identified an interacting protein, TBC1D15, which destabilizes the Numb-p53 complex and is itself subject to autophagy-mediated degradation upon nutrient depletion.	[739]
233204	Tbc1d17	THANATOS	E50K-OPTN-induced retinal cell death involves the Rab GTPase-activating protein, TBC1D17 mediated block in autophagy.	[740]
67046	Tbc1d7	THANATOS	Transient knockdown of TBC1D7 in various mouse and human cell lines similarly led to increased growth factor-independent mTORC1 signaling	[741]
56480	Tbk1	THANATOS	Inhibition of autophagic flux with bafilomycin A increased total Tkb1 levels in motor neuron-like cells in vitro, suggesting autophagy-dependent degradation of Tbk1.	[742]
27060	Tcirg1	THANATOS	Specifically, inhibition of autophagosome degradation by the loss of the v-ATPase a3 (TCIRG1) subunit is sufficient to induce aneuploidy.	[743]
21425	Tfeb	THANATOS	STUB1 regulates TFEB-induced autophagy-lysosome pathway.	[736]
21803	Tgfb1	THANATOS	Interestingly, TGFB1 secretion is fully abrogated in human and murine fibroblasts and macrophages that lack key components of the autophagic machinery.	[744]
21817	Tgm2	THANATOS	Tampering with cancer chemoresistance by targeting the TGM2-IL6-autophagy regulatory network.	[745]
21841	Tia1	THANATOS	TIA1 interacts with annexin A7 in regulating vascular endothelial cell autophagy.	[746]
21843	Tial1	THANATOS	Concomitantly, high rates of autophagy were detected in both TIA1 and TIAR KO MEF with induction of the formation of autophagosomes, as evidenced by the up-regulation of the LC3B protein, and autolysosomes, measured by colocalization of LC3B and LAMP1, as a survival mechanism attempt.	[747]
106759	Ticam1	THANATOS	Human and mouse TICAM‐1 pathways involve mDC maturation, cytokine/chemokine induction, cross‐presentation of exogenous antigens for proliferation of CD8+ T cells, NK cell activation, and induction of autophagy and apoptosis.	[748]
319801	Tigar	THANATOS	TIGAR has a dual role in cancer cell survival through regulating apoptosis and autophagy.	[749]
276891	Timd4	THANATOS	In contrast, phagocytosis of apoptotic EG7 cells was significantly inhibited in Timd4−/− and WT peritoneal macrophages treated with the TIM-4 mAb or a TIM-4-specific siRNA that suppressed TIM-4 expression (siRNA #2).	[750]
21857	Timp1	THANATOS	Further data suggested that the IL1 receptor antagonist anakinra not only reversed the increase in mRNA expression of TNFα, IL6 and TGFβ1 resulting from defective autophagy in macrophages but also reversed the increase in the mRNA expressions of COL1A1 and Timp1 resulting from autophagy deficiency in the macrophages used in the macrophage-CM-treated HSCs	[751]
21859	Timp3	THANATOS	Further, we observed a downregulation of Forkhead box protein O1 (FoxO1), which is involved in energy metabolism, but also in autophagy. Coupled with this, its targets ATG5, ATG8, BECN1 and LC3 were also downregulated in ApoE−/−TIMP3−/− mice.	[752]
21897	Tlr1	THANATOS	RNA array data showed increased Tlr1 and decreased Tlr6 expression in the Igf1−/− mouse cochlea when compared to wild type ones, whereas expression of other members of the TLR family was unmodified. Activation of TLR1 through MydD88, along with other members of the TLR family including TLR6, activates autophagy in macrophages	[753]
24088	Tlr2	THANATOS	TLR2 mediates autophagy through ERK signaling pathway in Mycoplasma gallisepticum-infected RAW264.7 cells.	[754]
142980	Tlr3	THANATOS	TLR3 contributes to persistent autophagy and heart failure in mice after myocardial infarction.	[755]
21898	Tlr4	THANATOS	Protective Role of Apocynin via Suppression of Neuronal Autophagy and TLR4/NF-κB Signaling Pathway in a Rat Model of Traumatic Brain Injury.	[756]
53791	Tlr5	THANATOS	We sought to investigate whether variants in genes involved in bacterial sensing and autophagy (NOD2, TLR5, IRGM, ATG16L1) and the interleukin-23 signaling pathway (IL12B, IL23R, STAT3) were associated with development of antimicrobial antibodies in patients with Crohn's disease (CD).	[757]
21899	Tlr6	THANATOS
170743	Tlr7	THANATOS	B cell autophagy mediates TLR7-dependent autoimmunity and inflammation.	[758]
170744	Tlr8	THANATOS
81897	Tlr9	THANATOS	Cell-free DNA-induced alteration of autophagy response and TLR9-signaling: Their relation to amelioration of DSS-colitis.	[759]
110213	Tmbim6	THANATOS	TMBIM6 (transmembrane BAX inhibitor motif containing 6) enhances autophagy and reduces renal dysfunction in a cyclosporine A-induced nephrotoxicity model.	[760]
72512	Tmem173	THANATOS	We hypothesized that inhibition of the STING-TBK-1 mediated immune reaction could explain the AIM2-downregulated autophagy.	[761]
21926	Tnf	THANATOS	Emodin attenuated autophagy in TNF-α-induced mouse C2C12 myoblasts.	[762]
66443	Tnfaip8l1	THANATOS	Our data show that the OS‐induced Tnfaip8 l1/Oxi‐β stabilizes TSC2 protein, decreases mTOR phosphorylation, and enhances autophagy.	[763]
21933	Tnfrsf10b	THANATOS	These results identify the dual function of HBx in TNFRSF10B degradation: HBx plays a role as an autophagy receptor–like molecule, which promotes the association of TNFRSF10B with LC3B; HBx is also an autophagy inducer.	[764]
27279	Tnfrsf12a	THANATOS
21937	Tnfrsf1a	THANATOS
21938	Tnfrsf1b	THANATOS
79202	Tnfrsf22	THANATOS
79201	Tnfrsf23	THANATOS
22035	Tnfsf10	THANATOS	Microtubule-associated protein 1 light chain 3 α (MAP1LC3A/LC3) is a widely used marker to assay autophagy because the amount of MAP1LC3A-II correlates well with the number of autophagosomes.33,34 Similar to findings from a previous study,19 TNFSF10 treatment induced MAP1LC3A-II expression (Fig. 3A) and MAP1LC3A puncta formation	[765]
21943	Tnfsf11	THANATOS	Further examination of primary autophagy-deficient OB displayed elevated oxidative stress level associated with a 10-fold increased TNFSF11 (tumor necrosis factor [ligand] superfamily, member 11) secretion thus driving sustained osteoclastogenesis.	[766]
21944	Tnfsf12	THANATOS
50930	Tnfsf14	THANATOS	Tumor necrosis factor superfamily-14 (TNFSF14) and poly-pyrimidine tract-binding protein 1 (PTBP1) are identified as the targets of miR-326. MiR-326 dampens pulmonary inflammation through targeting TNFSF14 and promotes autophagy activity of fibroblasts through targeting PTBP1.	[767]
326623	Tnfsf15	THANATOS
57783	Tnip1	THANATOS	Here we identified ABIN-1 (A20 binding inhibitor of NF-κB) as a NEMO/IKKγ-interacting protein. ABIN-1 has been previously identified as an A20-binding protein and it has been proposed to mediate the NF-κB inhibiting effects of A20.	[768]
72960	Top1mt	THANATOS	Lack of Top1mt also triggers oxidative stress and DNA damage associated with lipid peroxidation and mitophagy in Top1mt-/- mice.	[769]
233979	Tpcn2	THANATOS	These data are consistent with previous reports showing that inhibition of the TPC2/NAADP/Ca2+ pathway impairs basal autophagy in HeLa cells and TPCN2−/− mice	[770]
22034	Traf6	THANATOS	Autophagy induced by DAMPs facilitates the inflammation response in lungs undergoing ischemia-reperfusion injury through promoting TRAF6ubiquitination.	[771]
228775	Trib3	THANATOS	Nupr1 Modulates Methamphetamine-Induced Dopaminergic Neuronal Apoptosis and Autophagy through CHOP-Trib3-Mediated Endoplasmic Reticulum Stress Signaling Pathway.	[772]
381485	Trim55	THANATOS	MURF2A expression during mouse embryonic skeletal muscle development showed that expression of MURF2A p50 and MURF2A p60 isoforms are developementally regulated and parallels that of proteins involved in autophagy,	[773]
22059	Trp53	THANATOS	Autophagy is critical for pancreatic tumor growth and progression in tumors with p53 alterations.	[774]
209456	Trp53bp2	THANATOS	To identify the effects of ASPP2 on autophagy in liver tissue of CCL4-treated mice, we performed an immunofluorescence assay to detect LC3 specks in fibrotic mouse liver tissue. LC3 specks were detected in most of the cells from ASPP2+/− mice, but few were detected in ASPP2+/+ mice (Supplementary Figure 2).	[807]
60599	Trp53inp1	THANATOS	Finally, defective stress response in TP53INP1 KO mice was shown to be tightly linked to impaired autophagy	[775]
68728	Trp53inp2	THANATOS	One of these terms, ubiquitin-like protein binding, includes two gene products, Trp53inp2 and Nbr1. Both are known to help the formation of autophagosome and the selective removal of ubiquitinated proteins through binding to LC3	[776]
22061	Trp63	THANATOS	Intriguingly, we identified a TRP53-regulated autophagy program, which can be coordinately regulated by the TRP53 family members TRP63 and TRP73 in certain settings.	[777]
22062	Trp73	THANATOS	Intriguingly, we identified a TRP53-regulated autophagy program, which can be coordinately regulated by the TRP53 family members TRP63 and TRP73 in certain settings.	[777]
22068	Trpc6	THANATOS	The effects of siRNA-silenced TRPC6 on podocyte autophagy and apoptosis induced by AngII.	[778]
226025	Trpm3	THANATOS	Here we establish, using shRNAs, a dominant-negative mutant, and a pharmacologic inhibitor, mefenamic acid (MFA), that the Transient Receptor Potential Melastatin 3 (TRPM3) channel promotes the growth of clear cell renal cell carcinoma (ccRCC) and stimulates MAP1LC3A (LC3A) and MAP1LC3B (LC3B) autophagy.	[226]
193034	Trpv1	THANATOS	The TRPV1 ion channel regulates thymocyte differentiation by modulating autophagy and proteasome activity.	[779]
64930	Tsc1	THANATOS	Neuronal Tsc1/2 complex controls autophagy through AMPK-dependent regulation of ULK1.	[780]
22088	Tsg101	THANATOS	A knockout of the Tsg101 gene leads to decreased expression of ErbB receptor tyrosine kinases and induction of autophagy prior to cell death.	[781]
12257	Tspo	THANATOS	Our findings suggest that tanycytic TSPO affects systemic energy balance through macroautophagy/autophagy-regulated lipid metabolism, and highlight the physiological significance of TSPO in hypothalamic lipid sensing and bioenergetics in response to overnutrition.	[782]
22139	Ttr	THANATOS	Impairment of autophagy by TTR V30M aggregates: in vivo reversal by TUDCA and curcumin.	[783]
233870	Tufm	THANATOS	The mitochondrial proteins NLRX1 and TUFM form a complex that regulates type 1 interferon and autophagy	[784]
226153	Twnk	THANATOS
22166	Txn1	THANATOS
56338	Txnip	THANATOS	Thioredoxin interacting protein (TXNIP) regulates tubular autophagy and mitophagy in diabetic nephropathy through the mTOR signaling pathway.	[785]
69116	Ubr4	THANATOS	UBR box N-recognin-4 (UBR4), an N-recognin of the N-end rule pathway, and its role in yolk sac vascular development and autophagy	[786]
22223	Uchl1	THANATOS	In conclusion, our results suggest that cPKCγ activation alleviates ischaemic injuries of mice and cortical neurons through inhibiting UCHL1 expression, which may negatively regulate autophagy through ERK-mTOR pathway.	[787]
22228	Ucp2	THANATOS	Melatonin Balance the Autophagy and Apoptosis by Regulating UCP2 in the LPS-Induced Cardiomyopathy.	[788]
234729	Vac14	THANATOS	Vac14-dependent vacuoles and PIKfyve inhibitor-dependent vacuoles resulted in elevated levels of late endosomal, lysosomal, and autophagy-associated proteins.	[789]
269523	Vcp	THANATOS	Valosin-containing protein (VCP) is required for autophagy and is disrupted in VCP disease	[790]
22337	Vdr	THANATOS	Here, we document that the vitamin D receptor (VDR) acts as a master transcriptional regulator of autophagy.	[791]
22339	Vegfa	THANATOS	By tumor-vascular endothelial cell interaction model, we for the first time reported that low-dose ICJ, with little cytotoxic effects, induces the anergy of HUVEC to VEGFA pro-angiogenic signals from tumor and downregulates VEGFR2 in an autophagy dependent manner.	[792]
22346	Vhl	THANATOS	Folliculin contributes to VHL tumor suppressing activity in renal cancer through regulation of autophagy.	[793]
75909	Vmp1	THANATOS	VMP1-related autophagy induced by a fructose-rich diet in β-cells: its prevention by incretins.	[794]
228545	Vps18	THANATOS	These mice displayed severe neurodegeneration and neuronal migration defects. Mechanistic studies revealed that Vps18 deficiency caused neurodegeneration by blocking multiple vesicle transport pathways to the lysosome, including autophagy, endocytosis, and biosynthetic pathways.	[795]
77573	Vps33a	THANATOS	These results suggest that the VPS33A(D251E) mutation plays dual roles by increasing the HOPS complex assembly and its association with the autophagic SNARE complex, which selectively affects the autophagosome-lysosome fusion that impairs basal autophagic activity and induces Purkinje cell loss.	[796]
73178	Wasl	THANATOS
72145	Wdfy3	THANATOS	Autophagy linked FYVE (Alfy/WDFY3) is required for establishing neuronal connectivity in the mammalian brain.	[797]
103784	Wdr92	THANATOS
279561	Wnk3	THANATOS	Kelch-Like Protein 2 Mediates Angiotensin II–With No Lysine 3 Signaling in the Regulation of Vascular Tonus	[544]
22416	Wnt3a	THANATOS	Pigment Epithelium-derived Factor (PEDF) Blocks Wnt3a Protein-induced Autophagy in Pancreatic Intraepithelial Neoplasms.	[798]
22418	Wnt5a	THANATOS	Wnt5A Signaling Promotes Defense Against Bacterial Pathogens by Activating a Host Autophagy Circuit	[799]
80707	Wwox	THANATOS	Recently, tumor suppressors p53 and WWOX were shown to regulate the apoptosis of glioblastoma cells (Chiang et al., 2012). WW domain-containing oxidoreductase, known as WWOX, FOR, or WOX1, is encoded by human or mouse WWOX/Wwox gene.	[800]
327959	Xaf1	THANATOS	The differential expression of GABARAP and Xaf1 may suggest that these genes constitute part of a molecular switch in the decision of a cell to undergo autophagy or apoptosis.	[73]
22433	Xbp1	THANATOS	Spliced XBP1 promotes macrophage survival and autophagy by interacting with Beclin-1.	[801]
11798	Xiap	THANATOS	XIAP inhibits autophagy via XIAP-Mdm2-p53 signalling.	[802]
22590	Xpa	THANATOS	Using in silico, in vitro, and in vivo studies, we discovered defective mitophagy in XPA due to PARP1 hyperactivation and NAD(+) (and thus, SIRT1) depletion.	[803]
268294	Zbtb24	THANATOS	This is supported by an increased incidence of tumors in mouse models with a haploinsufficiency or deficiency of autophagy-related genes such as Becn1, Atg5, Atg7, Atg4c and Zbtb24	[804]
22682	Zfand5	THANATOS
72739	Zkscan3	THANATOS	The role of ZKSCAN3 in the transcriptional regulation of autophagy	[805]
71861	Zswim2	THANATOS
