# Supplementary material for: Deciphering the autophagy regulatory network via single-cell transcriptome analysis reveals a requirement for autophagy homeostasis in spermatogenesis
Source: Theranostics. 2021 Mar 5;11(10):5010–27. doi: 10.7150/thno.55645 (PMC7978313; doi:10.7150/thno.55645)
Supplement: Supplementary file 6 — Supplementary table 3. [file thnov11p5010s6.xlsx]

## Sheet: Fig1.D Human SSCs ATG DEGs
logFC	logCPM	LR	PValue	FDR	pct.1	pct.2	cluster	gene
2.29924640290002	5.98186312236587	39.5140062907117	3.25714866091435e-10	3.28744014346085e-07	0.628571428571429	0.333333333333333	SSC.subpopulation1	EDEM1
-2.14603101552091	5.10504612207285	32.4214809339416	1.24106986421962e-08	5.96481816169933e-06	0.242857142857143	0.6	SSC.subpopulation2	TRAPPC1
2.66194531277511	5.75503615727387	29.9721993810818	4.38285226500027e-08	1.74616294384136e-05	0.5	0.188888888888889	SSC.subpopulation1	EPAS1
3.03323330867271	5.46204502971783	28.9695188650587	7.35261888352724e-08	2.71499935578441e-05	0.385714285714286	0.0888888888888889	SSC.subpopulation1	PRKCB
1.97168693845516	6.20614770819736	26.6302058270736	2.46361847429439e-07	6.78144579846909e-05	0.671428571428571	0.422222222222222	SSC.subpopulation1	PMAIP1
-3.02631530168679	4.99134808397247	24.7610908114484	6.48943117305087e-07	0.000146636930215528	0.1	0.288888888888889	SSC.subpopulation2	MYCN
1.53092196166098	7.12084878486478	24.2312321995451	8.54355412396996e-07	0.000184640560058216	0.842857142857143	0.588888888888889	SSC.subpopulation1	BAIAP2
3.07264958490696	4.56719551286467	22.7009865666267	1.89270668787766e-06	0.000335141905276302	0.214285714285714	0.0666666666666667	SSC.subpopulation1	LRRK2
2.1596560512594	5.50749397136904	22.1809516064812	2.48123346512525e-06	0.000406104151840689	0.5	0.222222222222222	SSC.subpopulation1	BCL6
3.4397262866935	4.16074959013996	21.8669495540279	2.92223899838011e-06	0.000455461816534154	0.142857142857143	0	SSC.subpopulation1	MYH2
2.18573182330502	5.68600962463172	21.6365409952495	3.29514028852899e-06	0.000491495333972262	0.4	0.311111111111111	SSC.subpopulation1	RNASE1
2.57754782948708	4.09265027724344	19.3672834314568	1.07838788721797e-05	0.00120272520029402	0.1	0	SSC.subpopulation1	GRP
2.4378198458281	4.52923662202475	18.9821060019061	1.31950110671596e-05	0.00137769565552594	0.242857142857143	0.0555555555555556	SSC.subpopulation1	SRD5A2
2.57832855861858	4.52114633131943	18.9326847538966	1.35412697283457e-05	0.00140416474693349	0.257142857142857	0.0555555555555556	SSC.subpopulation1	GSTA1
2.89114322713725	5.08101046707085	18.8628984125307	1.40458104394479e-05	0.00144167150608829	0.314285714285714	0.0888888888888889	SSC.subpopulation1	MCOLN3
2.47604470734051	5.35411810113232	18.4953644872354	1.70318040547963e-05	0.00163198099675689	0.414285714285714	0.144444444444444	SSC.subpopulation1	NRG2
-2.02258181551715	5.21833695146817	18.3150840219685	1.87218900857389e-05	0.00174424649201874	0.185714285714286	0.444444444444444	SSC.subpopulation2	SGSM2
2.96225939074354	3.99771389708537	18.0922207823605	2.10459521928255e-05	0.00188535617291882	0.0857142857142857	0	SSC.subpopulation1	CSHL1
3.19807355848847	4.30741261087606	17.4227027670413	2.99230565157258e-05	0.00244215694943305	0.171428571428571	0.0333333333333333	SSC.subpopulation1	CTSS
2.80058351378633	4.64783572522712	17.405324149294	3.01978917563024e-05	0.0024448180868692	0.257142857142857	0.0777777777777778	SSC.subpopulation1	ASS1
2.57710225222975	5.14789532588801	16.9381007510638	3.8618625719061e-05	0.00288013144863904	0.342857142857143	0.0888888888888889	SSC.subpopulation1	NOS1
2.72398571690497	4.14814231626371	16.8452450685822	4.05548073105136e-05	0.00297326636938267	0.142857142857143	0.0111111111111111	SSC.subpopulation1	EPHA1
2.33989017195699	4.87212304172827	16.2224763433614	5.63219068310621e-05	0.00379815371255619	0.371428571428571	0.0777777777777778	SSC.subpopulation1	F3
2.2711488180963	4.3997754374177	16.0691064381995	6.10722753839335e-05	0.00400261347694832	0.214285714285714	0.0666666666666667	SSC.subpopulation1	AP1M2
2.57908287006286	4.44539733560606	15.946528548989	6.51571619276781e-05	0.0041887339830322	0.2	0.0888888888888889	SSC.subpopulation1	EGFR
2.84573270622421	4.66816720546442	15.6438186242802	7.64620971095687e-05	0.00465834172712401	0.228571428571429	0.0555555555555556	SSC.subpopulation1	NLRP3
3.42662911234633	4.08638847563408	15.5499833770295	8.03523543743776e-05	0.00483695613936735	0.0571428571428571	0	SSC.subpopulation1	MPO
2.0222484447665	5.31075683024326	14.4291127981794	0.00014553497036149	0.00747879979327873	0.357142857142857	0.177777777777778	SSC.subpopulation1	RYR2
2.43448130623303	3.91828278321837	14.1109601330298	0.000172336696287488	0.00833064331889945	0.0714285714285714	0	SSC.subpopulation1	CORO1A
2.82084068794991	4.00736825000332	13.7696211426275	0.000206650991986567	0.00937277103668551	0.0857142857142857	0	SSC.subpopulation1	CRTAM
2.78998327108501	4.15170976570769	13.6580865936938	0.000219294848900147	0.00973611250710786	0.114285714285714	0.0111111111111111	SSC.subpopulation1	MYBPC3
