# Supplementary material for: Deciphering the autophagy regulatory network via single-cell transcriptome analysis reveals a requirement for autophagy homeostasis in spermatogenesis
Source: Theranostics. 2021 Mar 5;11(10):5010–27. doi: 10.7150/thno.55645 (PMC7978313; doi:10.7150/thno.55645)
Supplement: Supplementary file 7 — Supplementary table 4. [file thnov11p5010s7.xlsx]

## Sheet: Fig 1F top
	SSC	Diff_ing	Diff_ed	L1	L2	L3	Z	P	D	SPC7	S1	S2	S3	S4
MEgreen (33)	0.032 (0.1)	-0.079 (7e-05)	-0.061 (0.002)	-0.082 (3e-05)	-0.11 (1e-08)	-0.095 (2e-06)	-0.16 (2e-16)	-0.2 (3e-24)	-0.21 (1e-25)	-0.18 (5e-20)	0.21 (1e-25)	0.74 (0)	0.26 (2e-39)	0.19 (4e-22)
MEbrown (42)	-0.12 (4e-10)	-0.2 (2e-23)	-0.13 (1e-10)	-0.11 (3e-08)	-0.14 (2e-13)	-0.13 (1e-11)	-0.23 (8e-33)	-0.3 (7e-54)	-0.16 (2e-16)	0.3 (8e-56)	0.65 (0)	0.29 (1e-49)	0.0019 (0.9)	-0.011 (0.6)
MEyellow (42)	-0.15 (1e-14)	-0.19 (3e-23)	-0.13 (2e-10)	-0.14 (2e-12)	-0.17 (2e-17)	-0.16 (2e-16)	-0.22 (1e-28)	0.36 (4e-79)	0.63 (6e-280)	0.22 (8e-29)	-0.078 (8e-05)	-0.27 (2e-44)	-0.18 (8e-21)	-0.17 (8e-18)
MEred (27)	-0.016 (0.4)	0.051 (0.009)	-0.01 (0.6)	0.073 (2e-04)	-0.051 (0.01)	0.061 (0.002)	0.48 (1e-147)	0.45 (3e-127)	0.072 (3e-04)	-0.28 (5e-46)	-0.34 (4e-69)	-0.33 (3e-65)	-0.18 (6e-20)	-0.16 (2e-15)
MEblue (81)	0.18 (5e-19)	0.27 (2e-42)	0.28 (2e-47)	0.4 (8e-100)	0.38 (8e-90)	0.32 (2e-60)	0.2 (2e-24)	-0.19 (2e-21)	-0.22 (2e-30)	-0.27 (4e-43)	-0.29 (8e-49)	-0.25 (2e-37)	-0.15 (2e-13)	-0.12 (4e-10)
MEturquoise (122)	0.75 (0)	0.42 (4e-111)	0.14 (3e-12)	0.067 (7e-04)	0.022 (0.3)	0.038 (0.06)	0.0073 (0.7)	-0.2 (2e-23)	-0.18 (1e-20)	-0.18 (2e-20)	-0.18 (4e-20)	-0.18 (8e-20)	-0.11 (5e-08)	-0.1 (1e-07)

## Sheet: Fig 1F bottom
	A1	In	BS	BG2	G1	ePL	mPL	lPL	L	Z	eP	mP	lP	D	MI	MII	RS2	RS4	RS6	RS8
MEblue (86)	-0.014 (0.6)	-0.027 (0.4)	-0.071 (0.02)	-0.058 (0.05)	-0.15 (3e-07)	-0.069 (0.02)	-0.11 (2e-04)	-0.096 (0.001)	-0.094 (0.001)	-0.13 (1e-05)	-0.16 (7e-08)	-0.11 (3e-04)	-0.097 (0.001)	-0.084 (0.005)	-0.063 (0.03)	0.022 (0.5)	0.0018 (1)	0.31 (2e-26)	0.53 (8e-83)	0.7 (1e-166)
MEgreen (17)	0.18 (4e-10)	0.079 (0.008)	0.077 (0.009)	0.092 (0.002)	-0.047 (0.1)	0.0024 (0.9)	-0.2 (4e-12)	-0.18 (1e-09)	-0.2 (2e-11)	-0.098 (9e-04)	-0.022 (0.5)	-0.062 (0.04)	-0.042 (0.2)	0.21 (1e-12)	0.27 (8e-21)	0.19 (2e-10)	0.36 (4e-35)	0.11 (2e-04)	-0.046 (0.1)	-0.46 (6e-60)
MEbrown (72)	-0.062 (0.04)	-0.087 (0.003)	-0.12 (4e-05)	-0.1 (7e-04)	-0.36 (1e-35)	-0.18 (1e-09)	-0.16 (8e-08)	-0.17 (5e-09)	-0.16 (9e-08)	-0.022 (0.4)	0.12 (7e-05)	0.25 (4e-17)	0.3 (2e-24)	0.48 (6e-68)	0.39 (2e-42)	0.16 (5e-08)	0.3 (3e-25)	0.068 (0.02)	-0.039 (0.2)	-0.16 (8e-08)
MEyellow (58)	0.077 (0.01)	0.25 (9e-18)	0.23 (1e-15)	0.23 (1e-14)	-0.077 (0.009)	0.16 (5e-08)	0.068 (0.02)	0.074 (0.01)	-0.16 (7e-08)	0.091 (0.002)	0.048 (0.1)	0.016 (0.6)	-0.068 (0.02)	-0.15 (2e-07)	-0.081 (0.006)	-0.056 (0.06)	-0.13 (2e-05)	-0.15 (2e-07)	-0.19 (4e-11)	-0.23 (2e-15)
MEturquoise (185)	0.24 (5e-16)	0.22 (1e-13)	0.29 (8e-23)	0.27 (6e-20)	0.32 (3e-29)	0.15 (3e-07)	0.078 (0.008)	0.073 (0.01)	0.0085 (0.8)	0.054 (0.07)	0.007 (0.8)	-0.072 (0.01)	-0.12 (6e-05)	-0.32 (7e-28)	-0.24 (1e-16)	-0.15 (9e-07)	-0.28 (3e-22)	-0.27 (1e-20)	-0.32 (7e-28)	-0.38 (1e-39)

## Sheet: Fig S1F top
	SSC	Diff_ing	Diff_ed	L1	L2	L3	Z	P	D	SPC7	S1	S2	S3	S4
MEyellow (77)	-0.033 (0.1)	-0.055 (0.005)	-0.044 (0.03)	-0.087 (1e-05)	-0.065 (0.001)	-0.077 (9e-05)	-0.18 (4e-19)	-0.22 (3e-29)	-0.22 (3e-29)	-0.19 (5e-21)	0.21 (5e-27)	0.75 (0)	0.28 (6e-46)	0.22 (1e-29)
MEbrown (92)	-0.082 (3e-05)	-0.14 (2e-13)	-0.11 (2e-08)	-0.16 (4e-16)	-0.17 (7e-18)	-0.2 (2e-25)	-0.39 (2e-94)	-0.29 (4e-52)	-0.065 (0.001)	0.45 (1e-125)	0.57 (3e-223)	0.25 (1e-36)	0.037 (0.06)	0.0053 (0.8)
MEred (71)	-0.15 (2e-14)	-0.19 (9e-23)	-0.14 (7e-13)	-0.18 (4e-20)	-0.22 (1e-29)	-0.22 (5e-28)	-0.25 (2e-37)	0.27 (2e-43)	0.65 (9e-305)	0.25 (6e-39)	-0.022 (0.3)	-0.18 (6e-20)	-0.14 (5e-13)	-0.15 (8e-14)
MEgreen (71)	-0.18 (1e-19)	-0.044 (0.03)	-0.0075 (0.7)	-0.039 (0.05)	0.027 (0.2)	0.019 (0.3)	0.18 (6e-20)	0.52 (1e-175)	0.44 (7e-121)	-0.11 (1e-08)	-0.4 (5e-96)	-0.38 (4e-88)	-0.18 (2e-20)	-0.19 (3e-22)
MEturquoise (219)	0.37 (3e-85)	0.39 (6e-93)	0.27 (4e-43)	0.34 (8e-72)	0.23 (6e-31)	0.2 (1e-23)	0.21 (2e-25)	-0.16 (6e-16)	-0.25 (2e-36)	-0.29 (2e-50)	-0.28 (5e-47)	-0.25 (2e-37)	-0.16 (4e-15)	-0.14 (3e-12)
MEblack (26)	0.12 (1e-09)	0.04 (0.04)	0.077 (1e-04)	0.066 (9e-04)	-0.018 (0.4)	0.04 (0.04)	0.017 (0.4)	-0.052 (0.009)	-0.05 (0.01)	-0.044 (0.03)	-0.0036 (0.9)	-0.051 (0.01)	-0.039 (0.05)	-0.024 (0.2)
MEblue (159)	0.86 (0)	0.19 (2e-22)	0.028 (0.2)	0.0035 (0.9)	-0.058 (0.003)	-0.028 (0.2)	-0.056 (0.004)	-0.16 (3e-16)	-0.13 (4e-11)	-0.13 (2e-10)	-0.11 (9e-09)	-0.1 (2e-07)	-0.074 (2e-04)	-0.058 (0.003)

## Sheet: Fig S1F bottom
	A1	In	BS	BG2	G1	ePL	mPL	lPL	L	Z	eP	mP	lP	D	MI	MII	RS2	RS4	RS6	RS8
MEbrown (13)	0.088 (0.003)	0.059 (0.05)	0.048 (0.1)	0.023 (0.4)	-0.075 (0.01)	-0.039 (0.2)	-0.13 (7e-06)	-0.14 (3e-06)	-0.086 (0.004)	-0.069 (0.02)	-0.034 (0.3)	-0.049 (0.1)	-0.1 (4e-04)	-0.17 (7e-09)	-0.13 (1e-05)	-0.057 (0.06)	-0.13 (5e-06)	0.072 (0.02)	0.27 (4e-20)	0.71 (8e-172)
MEturquoise (63)	-0.11 (2e-04)	-0.15 (2e-07)	-0.21 (4e-13)	-0.19 (5e-11)	-0.31 (2e-27)	-0.18 (5e-10)	-0.16 (4e-08)	-0.18 (1e-09)	-0.12 (3e-05)	-0.099 (9e-04)	0.0049 (0.9)	0.13 (2e-05)	0.19 (1e-10)	0.43 (3e-53)	0.34 (5e-33)	0.19 (1e-10)	0.37 (3e-38)	0.24 (1e-16)	0.21 (2e-12)	0.1 (6e-04)
MEblue (41)	0.11 (2e-04)	0.1 (5e-04)	0.12 (3e-05)	0.13 (8e-06)	0.15 (4e-07)	0.071 (0.02)	0.032 (0.3)	0.02 (0.5)	0.054 (0.07)	0.15 (8e-07)	0.24 (1e-16)	0.18 (6e-10)	0.093 (0.002)	-0.048 (0.1)	-0.03 (0.3)	-0.09 (0.002)	-0.15 (3e-07)	-0.42 (2e-48)	-0.49 (3e-71)	-0.51 (2e-77)
