# Supplementary material for: Deciphering the autophagy regulatory network via single-cell transcriptome analysis reveals a requirement for autophagy homeostasis in spermatogenesis
Source: Theranostics. 2021 Mar 5;11(10):5010–27. doi: 10.7150/thno.55645 (PMC7978313; doi:10.7150/thno.55645)
Supplement: Supplementary file 8 — Supplementary table 5. [file thnov11p5010s8.xlsx]

## Sheet: human genes in WGCNA modules
gene	color
ABHD5	grey
ABL1	turquoise
ACSS2	blue
ADIPOQ	grey
AGER	grey
AKT1	turquoise
AKT2	turquoise
AKT3	grey
ALDH2	grey
ALOX15	brown
ALS2	grey
AMBRA1	grey
ANXA1	grey
APLN	grey
APLP2	blue
AR	turquoise
ARG2	grey
ASL	grey
ATF3	grey
ATF4	brown
ATF5	brown
ATF6	blue
ATG10	grey
ATG101	blue
ATG12	green
ATG13	yellow
ATG14	turquoise
ATG16L1	turquoise
ATG16L2	blue
ATG2A	grey
ATG2B	grey
ATG3	yellow
ATG4A	grey
ATG4B	turquoise
ATG4C	green
ATG4D	yellow
ATG5	blue
ATG7	grey
ATG9A	yellow
ATG9B	brown
ATM	blue
ATP13A2	blue
ATP6AP2	blue
ATXN7	turquoise
BAD	red
BAG1	green
BAG3	grey
BAG6	yellow
BAK1	grey
BBC3	grey
BCAR1	yellow
BCL2	turquoise
BCL2L1	red
BCL2L11	brown
BCL2L2	green
BDNF	yellow
BECN1	grey
BID	turquoise
BIRC2	turquoise
BIRC3	grey
BIRC5	red
BIRC6	turquoise
BLOC1S1	turquoise
BMF	turquoise
BMP2	turquoise
BMP4	grey
BNIP3	turquoise
BNIP3L	turquoise
BRAF	yellow
BRCA1	blue
BRD4	yellow
BTRC	turquoise
CALCOCO2	brown
CAMK1	grey
CAMKK2	green
CAPN1	turquoise
CAPN10	red
CAPN2	green
CAPNS1	yellow
CASP1	grey
CASP2	blue
CASP3	turquoise
CASP4	grey
CASP6	turquoise
CASP7	turquoise
CASP8	grey
CASP9	blue
CAST	brown
CAT	turquoise
CAV1	grey
CCNB1	turquoise
CCND1	turquoise
CCNE1	yellow
CD38	grey
CD40	grey
CD44	brown
CD47	yellow
CDC42	blue
CDK1	red
CDK2	turquoise
CDK5	turquoise
CDKN1A	grey
CDKN1B	green
CDKN2A	brown
CDKN2D	brown
CEBPB	turquoise
CFLAR	red
CFTR	grey
CHEK1	blue
CHMP2B	blue
CHMP4B	grey
CISD2	blue
CLIC4	yellow
CLN3	brown
CLU	yellow
CNR1	turquoise
CSNK1A1	yellow
CST3	turquoise
CTGF	turquoise
CTNNBIP1	grey
CTSB	turquoise
CTSD	blue
CTSV	blue
CTSS	grey
CXCR4	grey
CYB5A	turquoise
CYBB	grey
CYP2E1	grey
DACT1	grey
DAPK1	turquoise
DAPK2	grey
DAPK3	grey
DDB1	blue
DDIT3	red
DDIT4	grey
DENND3	grey
DNASE2	grey
DNM1L	red
DNM2	yellow
DNMT1	blue
DRAM1	brown
DUSP2	grey
DUSP4	grey
E2F1	turquoise
E2F3	grey
E2F4	blue
E4F1	blue
EDEM1	turquoise
EDN1	grey
EGF	grey
EGR1	blue
EHMT2	grey
EI24	red
EIF2AK1	blue
EIF2AK2	turquoise
EIF2AK3	turquoise
EIF2AK4	turquoise
EIF2S1	blue
EIF4G2	blue
EP300	turquoise
EPAS1	turquoise
EPG5	turquoise
EPM2A	blue
ERBB2	grey
ERN1	grey
F2RL1	grey
FADD	turquoise
FAS	yellow
FBXO32	yellow
FIS1	brown
FKBP1B	turquoise
FKBP5	turquoise
FLT1	brown
FOXK1	blue
FOXK2	yellow
FOXO1	turquoise
FOXO3	turquoise
FRS2	turquoise
FUNDC1	turquoise
FXN	turquoise
FYN	turquoise
GABARAP	turquoise
GABARAPL1	brown
GABARAPL2	blue
GADD45A	turquoise
GADD45B	grey
GATA1	green
GATA4	grey
GBA	blue
GFAP	grey
GHRL	grey
GJA1	turquoise
GLI2	grey
GNAI3	blue
GOLGA2	blue
GOPC	red
GPR37	turquoise
GRB2	turquoise
GRID2	green
GSK3A	grey
GSK3B	brown
HACE1	red
HAP1	turquoise
HARBI1	green
HDAC1	blue
HDAC2	blue
HDAC4	green
HDAC6	blue
HIF1A	blue
HMOX1	grey
HOXA9	grey
HRAS	turquoise
HRK	grey
HSF1	yellow
HSP90AA1	red
HSP90AB1	turquoise
HSPA2	red
HSPA5	blue
HSPB1	turquoise
HSPD1	blue
HTRA2	grey
IFNAR1	yellow
IFNGR1	blue
IGF1	grey
IGF1R	turquoise
IGFBP3	turquoise
IKBKB	grey
IKBKE	grey
IKBKG	turquoise
IL1A	brown
IL1B	grey
ILK	grey
ING1	brown
IRF1	green
IRS1	grey
IRS2	brown
ITGB1	turquoise
ITPR1	grey
ITPR3	green
JAK3	grey
JUN	brown
JUNB	grey
KAT5	grey
KEAP1	grey
KHDRBS1	red
KRAS	turquoise
KRT8	yellow
LAMP2	turquoise
LCLAT1	turquoise
LCN2	grey
LEPR	blue
LGALS8	brown
LRRK2	grey
MAP1LC3A	green
MAP1LC3B	blue
MAP1S	green
MAP2K7	turquoise
MAP3K5	turquoise
MAP3K7	blue
MAPK1	turquoise
MAPK10	brown
MAPK14	turquoise
MAPK3	green
MAPK7	blue
MAPK8	grey
MAPK8IP1	brown
MAPK9	blue
MAPT	green
MBOAT4	grey
MCL1	green
MDM2	blue
MDM4	blue
MFN1	blue
MFN2	red
MMP2	green
MPO	grey
MSTN	brown
MTMR14	blue
MTOR	grey
MYC	grey
MYCN	grey
MYD88	yellow
MYH6	grey
NBR1	green
NCOA4	brown
NFE2L2	yellow
NFKB1	turquoise
NHLRC1	grey
NLRC4	grey
NLRX1	grey
NOD1	grey
NOS1	grey
NOX4	grey
NPC1	blue
NR1D1	turquoise
NR1H2	brown
NR4A1	grey
NRBF2	blue
NTN1	grey
NTRK3	brown
NUPR1	grey
OPA1	turquoise
OPTN	blue
P2RX7	grey
PARK7	brown
PAWR	yellow
PCSK9	turquoise
PDCD4	turquoise
PDE5A	grey
PDGFRA	grey
PEG3	blue
PER1	grey
PEX14	turquoise
PGAM5	red
PIK3C3	turquoise
PIK3CA	turquoise
PIK3CB	blue
PIK3CD	turquoise
PIK3CG	grey
PIK3R1	brown
PIK3R4	blue
PIKFYVE	red
PIM2	grey
PINK1	grey
PKNOX1	yellow
PLAGL1	grey
PLEKHF1	grey
PLEKHM1	blue
PLK1	yellow
PMAIP1	turquoise
POLDIP2	red
PPARD	turquoise
PPARG	turquoise
PPARGC1A	brown
PPIA	blue
PPIF	turquoise
PPM1D	yellow
PPP1R15A	grey
PRKAA1	yellow
PRKAA2	grey
PRKAR1A	yellow
PRKCA	grey
PRKCB	grey
PRKCQ	grey
PRKD1	brown
PRKDC	blue
PRNP	red
PSAP	turquoise
PSEN1	yellow
PSEN2	turquoise
PSME3	green
PTEN	yellow
PTK2	blue
PTK2B	turquoise
PTPN1	turquoise
PTPN11	green
PTPN22	red
PTPN6	green
RAB11A	yellow
RAB12	grey
RAB17	grey
RAB24	blue
RAB32	yellow
RAB7A	blue
RAC1	turquoise
RAF1	blue
RALB	turquoise
RAPGEF3	grey
RASD1	grey
RB1	grey
RB1CC1	red
RBX1	blue
RCAN1	brown
RELA	turquoise
RGS19	turquoise
RHEB	blue
RHOA	turquoise
RIPK1	grey
RIPK2	turquoise
RIPK3	grey
ROCK1	blue
RPS19	turquoise
RPS6KA3	turquoise
RPS6KB1	blue
RRAGA	green
RTN3	blue
RYR2	grey
SEC23A	turquoise
SERPINH1	blue
SESN2	turquoise
SFTPD	grey
SGK1	red
SH3BP4	turquoise
SH3GLB1	yellow
SHC1	turquoise
SIRT1	brown
SIRT2	green
SIRT3	yellow
SKP2	turquoise
SLC25A4	blue
SLC7A5	turquoise
SLC9A1	green
SMAD3	turquoise
SMARCA4	grey
SMPD1	green
SNCA	blue
SOAT1	turquoise
SOD1	turquoise
SOD2	brown
SOX2	yellow
SPARC	turquoise
SPHK2	red
SPP1	grey
SQSTM1	brown
SRC	grey
SREBF2	blue
STAT3	blue
STAT5A	turquoise
STAT5B	green
STK11	yellow
STK3	green
STK4	blue
STUB1	grey
TAB2	brown
TBC1D15	green
TBC1D17	grey
TBC1D7	grey
TBK1	yellow
TCIRG1	turquoise
TFEB	grey
TGFB1	grey
TGM2	grey
TIA1	blue
TICAM1	grey
TIGAR	blue
TIMP1	turquoise
TIMP3	grey
TLR2	grey
TLR3	brown
TLR4	grey
TLR9	grey
TMBIM6	green
TMEM173	grey
TNF	grey
TNFRSF1A	grey
TNFRSF1B	grey
TNFSF10	grey
TNFSF14	grey
TNFSF15	grey
TNIP1	grey
TOP1MT	turquoise
TPCN2	grey
TRAF6	brown
TRIB3	grey
TP53	grey
TP53BP2	blue
TP53INP1	red
TP53INP2	brown
TP63	turquoise
TRPM3	brown
TRPV1	grey
TSC1	green
TSG101	blue
TUFM	blue
TXN	turquoise
TXNIP	turquoise
UBE2A	blue
UBR4	yellow
UCHL1	turquoise
UCP2	turquoise
ULK1	turquoise
ULK2	red
UVRAG	turquoise
VAC14	turquoise
VCP	blue
VEGFA	grey
VHL	turquoise
VMP1	blue
VPS18	turquoise
VPS33A	brown
WDFY3	yellow
WDR92	yellow
WIPI1	grey
WIPI2	red
WNT3A	grey
WNT5A	green
WWOX	grey
XAF1	grey
XBP1	blue
XIAP	turquoise
ZBTB24	turquoise
ZFYVE1	red
ZKSCAN3	grey
ZSWIM2	brown

## Sheet: human_green(33)
GroupID	Category	Term	Description	LogP	Log(q-value)	InTerm_InList	Genes	Symbols
1_Summary	GO Biological Processes	GO:0006914	autophagy	-13.7579	-9.71268	13/539	4077,4137,4170,5595,7009,7248,9140,10645,10670,22933,55201,84557,84938,599,7474,6609,5781	NBR1,MAPT,MCL1,MAPK3,TMBIM6,TSC1,ATG12,CAMKK2,RRAGA,SIRT2,MAP1S,MAP1LC3A,ATG4C,BCL2L2,WNT5A,SMPD1,PTPN11
1_Member	GO Biological Processes	GO:0006914	autophagy	-13.7579	-9.71268	13/539	4077,4137,4170,5595,7009,7248,9140,10645,10670,22933,55201,84557,84938	NBR1,MAPT,MCL1,MAPK3,TMBIM6,TSC1,ATG12,CAMKK2,RRAGA,SIRT2,MAP1S,MAP1LC3A,ATG4C
1_Member	GO Biological Processes	GO:0061919	process utilizing autophagic mechanism	-13.7579	-9.71268	13/539	4077,4137,4170,5595,7009,7248,9140,10645,10670,22933,55201,84557,84938	NBR1,MAPT,MCL1,MAPK3,TMBIM6,TSC1,ATG12,CAMKK2,RRAGA,SIRT2,MAP1S,MAP1LC3A,ATG4C
1_Member	KEGG Pathway	ko04140	Autophagy - animal	-8.09003	-4.91987	6/128	5595,7248,9140,10645,10670,84938	MAPK3,TSC1,ATG12,CAMKK2,RRAGA,ATG4C
1_Member	KEGG Pathway	hsa04140	Autophagy - animal	-8.0097	-4.91872	6/132	5595,7248,9140,10645,10670,84938	MAPK3,TSC1,ATG12,CAMKK2,RRAGA,ATG4C
1_Member	Reactome Gene Sets	R-HSA-1632852	Macroautophagy	-7.93186	-4.86436	6/136	4077,7248,9140,10670,84557,84938	NBR1,TSC1,ATG12,RRAGA,MAP1LC3A,ATG4C
1_Member	Reactome Gene Sets	R-HSA-9612973	Autophagy	-7.65974	-4.63571	6/151	4077,7248,9140,10670,84557,84938	NBR1,TSC1,ATG12,RRAGA,MAP1LC3A,ATG4C
1_Member	GO Biological Processes	GO:0016236	macroautophagy	-5.77997	-3.11496	6/315	4077,5595,7248,9140,10670,84557	NBR1,MAPK3,TSC1,ATG12,RRAGA,MAP1LC3A
1_Member	GO Biological Processes	GO:0031667	response to nutrient levels	-5.71388	-3.06962	7/515	599,5595,7009,7248,10670,22933,84557	BCL2L2,MAPK3,TMBIM6,TSC1,RRAGA,SIRT2,MAP1LC3A
1_Member	GO Biological Processes	GO:0009991	response to extracellular stimulus	-5.53576	-2.95504	7/548	599,5595,7009,7248,10670,22933,84557	BCL2L2,MAPK3,TMBIM6,TSC1,RRAGA,SIRT2,MAP1LC3A
1_Member	GO Biological Processes	GO:0031669	cellular response to nutrient levels	-4.96802	-2.57115	5/251	599,5595,7248,10670,84557	BCL2L2,MAPK3,TSC1,RRAGA,MAP1LC3A
1_Member	GO Biological Processes	GO:0031668	cellular response to extracellular stimulus	-4.72446	-2.37821	5/282	599,5595,7248,10670,84557	BCL2L2,MAPK3,TSC1,RRAGA,MAP1LC3A
1_Member	GO Biological Processes	GO:0034198	cellular response to amino acid starvation	-4.6888	-2.35538	3/45	5595,10670,84557	MAPK3,RRAGA,MAP1LC3A
1_Member	GO Biological Processes	GO:1990928	response to amino acid starvation	-4.60388	-2.30685	3/48	5595,10670,84557	MAPK3,RRAGA,MAP1LC3A
1_Member	KEGG Pathway	ko04150	mTOR signaling pathway	-4.53063	-2.24884	4/151	5595,7248,7474,10670	MAPK3,TSC1,WNT5A,RRAGA
1_Member	KEGG Pathway	hsa04150	mTOR signaling pathway	-4.45365	-2.18547	4/158	5595,7248,7474,10670	MAPK3,TSC1,WNT5A,RRAGA
1_Member	Canonical Pathways	M121	PID MTOR 4PATHWAY	-4.12987	-1.96546	3/69	5595,7248,10670	MAPK3,TSC1,RRAGA
1_Member	GO Biological Processes	GO:0060359	response to ammonium ion	-3.3266	-1.40848	3/129	5595,6609,84557	MAPK3,SMPD1,MAP1LC3A
1_Member	KEGG Pathway	ko04072	Phospholipase D signaling pathway	-3.17004	-1.30168	3/146	5595,5781,7248	MAPK3,PTPN11,TSC1
1_Member	GO Biological Processes	GO:0009267	cellular response to starvation	-3.03151	-1.19847	3/163	5595,10670,84557	MAPK3,RRAGA,MAP1LC3A
1_Member	KEGG Pathway	hsa04072	Phospholipase D signaling pathway	-3.03151	-1.19847	3/163	5595,5781,7248	MAPK3,PTPN11,TSC1
1_Member	GO Biological Processes	GO:0016241	regulation of macroautophagy	-2.93546	-1.13843	3/176	5595,7248,10670	MAPK3,TSC1,RRAGA
1_Member	GO Biological Processes	GO:0042594	response to starvation	-2.73973	-0.997702	3/206	5595,10670,84557	MAPK3,RRAGA,MAP1LC3A
1_Member	GO Biological Processes	GO:0035690	cellular response to drug	-2.00867	-0.385049	3/377	599,5595,84557	BCL2L2,MAPK3,MAP1LC3A
2_Summary	GO Biological Processes	GO:0071496	cellular response to external stimulus	-9.66733	-5.7982	9/353	599,3659,5595,5781,6548,7248,9759,10670,84557,3710,4170	BCL2L2,IRF1,MAPK3,PTPN11,SLC9A1,TSC1,HDAC4,RRAGA,MAP1LC3A,ITPR3,MCL1
2_Member	GO Biological Processes	GO:0071496	cellular response to external stimulus	-9.66733	-5.7982	9/353	599,3659,5595,5781,6548,7248,9759,10670,84557	BCL2L2,IRF1,MAPK3,PTPN11,SLC9A1,TSC1,HDAC4,RRAGA,MAP1LC3A
2_Member	GO Biological Processes	GO:0071260	cellular response to mechanical stimulus	-7.45453	-4.4507	5/79	3659,5595,5781,6548,9759	IRF1,MAPK3,PTPN11,SLC9A1,HDAC4
2_Member	GO Biological Processes	GO:0009612	response to mechanical stimulus	-5.35394	-2.82879	5/209	3659,5595,5781,6548,9759	IRF1,MAPK3,PTPN11,SLC9A1,HDAC4
2_Member	KEGG Pathway	hsa04625	c-type lectin receptor signaling pathway	-5.1204	-2.67177	4/107	3659,3710,5595,5781	IRF1,ITPR3,MAPK3,PTPN11
2_Member	Canonical Pathways	M161	PID IFNG PATHWAY	-4.84428	-2.4803	3/40	3659,5595,5781	IRF1,MAPK3,PTPN11
2_Member	Canonical Pathways	M183	PID IL6 7 PATHWAY	-4.63156	-2.31873	3/47	3659,4170,5781	IRF1,MCL1,PTPN11
2_Member	GO Biological Processes	GO:0071214	cellular response to abiotic stimulus	-4.37961	-2.14056	5/333	3659,5595,5781,6548,9759	IRF1,MAPK3,PTPN11,SLC9A1,HDAC4
2_Member	GO Biological Processes	GO:0104004	cellular response to environmental stimulus	-4.37961	-2.14056	5/333	3659,5595,5781,6548,9759	IRF1,MAPK3,PTPN11,SLC9A1,HDAC4
3_Summary	GO Biological Processes	GO:0071417	cellular response to organonitrogen compound	-8.92695	-5.19033	10/603	599,824,4313,5595,5781,6548,6777,7248,10670,22933,1027,2623,9759,7474	BCL2L2,CAPN2,MMP2,MAPK3,PTPN11,SLC9A1,STAT5B,TSC1,RRAGA,SIRT2,CDKN1B,GATA1,HDAC4,WNT5A
3_Member	GO Biological Processes	GO:0071417	cellular response to organonitrogen compound	-8.92695	-5.19033	10/603	599,824,4313,5595,5781,6548,6777,7248,10670,22933	BCL2L2,CAPN2,MMP2,MAPK3,PTPN11,SLC9A1,STAT5B,TSC1,RRAGA,SIRT2
3_Member	GO Biological Processes	GO:1901699	cellular response to nitrogen compound	-8.51307	-5.12106	10/666	599,824,4313,5595,5781,6548,6777,7248,10670,22933	BCL2L2,CAPN2,MMP2,MAPK3,PTPN11,SLC9A1,STAT5B,TSC1,RRAGA,SIRT2
3_Member	GO Biological Processes	GO:1901652	response to peptide	-5.57786	-2.97979	7/540	599,1027,4313,5781,6548,6777,7248	BCL2L2,CDKN1B,MMP2,PTPN11,SLC9A1,STAT5B,TSC1
3_Member	GO Biological Processes	GO:0032870	cellular response to hormone stimulus	-4.92354	-2.53152	7/680	599,2623,5781,6548,6777,7248,9759	BCL2L2,GATA1,PTPN11,SLC9A1,STAT5B,TSC1,HDAC4
3_Member	GO Biological Processes	GO:0007169	transmembrane receptor protein tyrosine kinase signaling pathway	-4.63834	-2.31873	7/753	4313,5595,5781,6777,7248,7474,22933	MMP2,MAPK3,PTPN11,STAT5B,TSC1,WNT5A,SIRT2
3_Member	GO Biological Processes	GO:1901653	cellular response to peptide	-3.99349	-1.87768	5/402	599,5781,6548,6777,7248	BCL2L2,PTPN11,SLC9A1,STAT5B,TSC1
3_Member	GO Biological Processes	GO:0043434	response to peptide hormone	-3.76931	-1.73481	5/449	1027,5781,6548,6777,7248	CDKN1B,PTPN11,SLC9A1,STAT5B,TSC1
3_Member	GO Biological Processes	GO:0071375	cellular response to peptide hormone stimulus	-3.21756	-1.3322	4/332	5781,6548,6777,7248	PTPN11,SLC9A1,STAT5B,TSC1
3_Member	GO Biological Processes	GO:0032869	cellular response to insulin stimulus	-2.61455	-0.896687	3/228	5781,6548,7248	PTPN11,SLC9A1,TSC1
3_Member	GO Biological Processes	GO:0032868	response to insulin	-2.34244	-0.67153	3/285	5781,6548,7248	PTPN11,SLC9A1,TSC1
4_Summary	GO Biological Processes	GO:0048608	reproductive structure development	-8.79245	-5.19033	9/444	599,1027,2623,5595,5777,5781,6777,6788,7474,22933,4170	BCL2L2,CDKN1B,GATA1,MAPK3,PTPN6,PTPN11,STAT5B,STK3,WNT5A,SIRT2,MCL1
4_Member	GO Biological Processes	GO:0048608	reproductive structure development	-8.79245	-5.19033	9/444	599,1027,2623,5595,5777,5781,6777,6788,7474	BCL2L2,CDKN1B,GATA1,MAPK3,PTPN6,PTPN11,STAT5B,STK3,WNT5A
4_Member	GO Biological Processes	GO:0061458	reproductive system development	-8.75844	-5.19033	9/448	599,1027,2623,5595,5777,5781,6777,6788,7474	BCL2L2,CDKN1B,GATA1,MAPK3,PTPN6,PTPN11,STAT5B,STK3,WNT5A
4_Member	GO Biological Processes	GO:0003006	developmental process involved in reproduction	-8.28304	-5.01597	10/704	599,1027,2623,5595,5777,5781,6777,6788,7474,22933	BCL2L2,CDKN1B,GATA1,MAPK3,PTPN6,PTPN11,STAT5B,STK3,WNT5A,SIRT2
4_Member	GO Biological Processes	GO:0007548	sex differentiation	-4.73187	-2.38125	5/281	599,2623,5781,6777,7474	BCL2L2,GATA1,PTPN11,STAT5B,WNT5A
4_Member	GO Biological Processes	GO:0046661	male sex differentiation	-4.39045	-2.14457	4/164	599,2623,6777,7474	BCL2L2,GATA1,STAT5B,WNT5A
4_Member	GO Biological Processes	GO:0008406	gonad development	-3.87358	-1.80836	4/223	599,2623,6777,7474	BCL2L2,GATA1,STAT5B,WNT5A
4_Member	GO Biological Processes	GO:0045137	development of primary sexual characteristics	-3.8293	-1.7819	4/229	599,2623,6777,7474	BCL2L2,GATA1,STAT5B,WNT5A
4_Member	GO Biological Processes	GO:0008584	male gonad development	-3.21402	-1.33166	3/141	599,2623,7474	BCL2L2,GATA1,WNT5A
4_Member	GO Biological Processes	GO:0032355	response to estradiol	-3.21402	-1.33166	3/141	599,1027,6777	BCL2L2,CDKN1B,STAT5B
4_Member	GO Biological Processes	GO:0046546	development of primary male sexual characteristics	-3.2051	-1.32422	3/142	599,2623,7474	BCL2L2,GATA1,WNT5A
4_Member	GO Biological Processes	GO:0045165	cell fate commitment	-2.38128	-0.703411	3/276	2623,4170,7474	GATA1,MCL1,WNT5A
5_Summary	GO Biological Processes	GO:0006979	response to oxidative stress	-8.65004	-5.18168	9/461	824,4137,4170,4313,5595,7248,10645,22933,84557,10670,1027,7474,9759,3659,6548	CAPN2,MAPT,MCL1,MMP2,MAPK3,TSC1,CAMKK2,SIRT2,MAP1LC3A,RRAGA,CDKN1B,WNT5A,HDAC4,IRF1,SLC9A1
5_Member	GO Biological Processes	GO:0006979	response to oxidative stress	-8.65004	-5.18168	9/461	824,4137,4170,4313,5595,7248,10645,22933,84557	CAPN2,MAPT,MCL1,MMP2,MAPK3,TSC1,CAMKK2,SIRT2,MAP1LC3A
5_Member	GO Biological Processes	GO:0034599	cellular response to oxidative stress	-8.62485	-5.18168	8/312	4137,4170,4313,5595,7248,10645,22933,84557	MAPT,MCL1,MMP2,MAPK3,TSC1,CAMKK2,SIRT2,MAP1LC3A
5_Member	GO Biological Processes	GO:0010506	regulation of autophagy	-6.85462	-3.97077	7/348	4137,4170,5595,7248,10645,10670,22933	MAPT,MCL1,MAPK3,TSC1,CAMKK2,RRAGA,SIRT2
5_Member	GO Biological Processes	GO:0010507	negative regulation of autophagy	-5.4784	-2.93148	4/87	4170,7248,10670,22933	MCL1,TSC1,RRAGA,SIRT2
5_Member	GO Biological Processes	GO:0010638	positive regulation of organelle organization	-5.09439	-2.66721	7/640	1027,4137,5595,7248,7474,10645,22933	CDKN1B,MAPT,MAPK3,TSC1,WNT5A,CAMKK2,SIRT2
5_Member	GO Biological Processes	GO:0009896	positive regulation of catabolic process	-4.87671	-2.49894	6/453	1027,5595,7248,7474,10645,22933	CDKN1B,MAPK3,TSC1,WNT5A,CAMKK2,SIRT2
5_Member	GO Biological Processes	GO:0031330	negative regulation of cellular catabolic process	-4.7393	-2.38427	5/280	4170,7248,9759,10670,22933	MCL1,TSC1,HDAC4,RRAGA,SIRT2
5_Member	GO Biological Processes	GO:0009895	negative regulation of catabolic process	-4.42983	-2.17256	5/325	4170,7248,9759,10670,22933	MCL1,TSC1,HDAC4,RRAGA,SIRT2
5_Member	KEGG Pathway	hsa05165	human papillomavirus infection	-4.2653	-2.06827	5/352	1027,3659,5595,7248,7474	CDKN1B,IRF1,MAPK3,TSC1,WNT5A
5_Member	GO Biological Processes	GO:0010508	positive regulation of autophagy	-3.33648	-1.4151	3/128	5595,7248,10645	MAPK3,TSC1,CAMKK2
5_Member	KEGG Pathway	ko04151	PI3K-Akt signaling pathway	-3.16937	-1.30168	4/342	1027,4170,5595,7248	CDKN1B,MCL1,MAPK3,TSC1
5_Member	KEGG Pathway	hsa04151	PI3K-Akt signaling pathway	-2.99923	-1.17672	4/380	1027,4170,5595,7248	CDKN1B,MCL1,MAPK3,TSC1
5_Member	GO Biological Processes	GO:0031331	positive regulation of cellular catabolic process	-2.95752	-1.14976	4/390	5595,7248,10645,22933	MAPK3,TSC1,CAMKK2,SIRT2
5_Member	GO Biological Processes	GO:0006813	potassium ion transport	-2.54144	-0.837647	3/242	1027,6548,7248	CDKN1B,SLC9A1,TSC1
5_Member	GO Biological Processes	GO:0001655	urogenital system development	-2.16278	-0.5241	3/331	1027,7248,7474	CDKN1B,TSC1,WNT5A
5_Member	Reactome Gene Sets	R-HSA-3700989	Transcriptional Regulation by TP53	-2.05002	-0.424751	3/364	1027,7248,10670	CDKN1B,TSC1,RRAGA
6_Summary	KEGG Pathway	ko05205	Proteoglycans in cancer	-8.46078	-5.11453	7/203	3710,4313,5595,5777,5781,6548,7474,1027,6609,6788,824,4137,84557,7248,2623,55201,4077,9759,22933,6777,599	ITPR3,MMP2,MAPK3,PTPN6,PTPN11,SLC9A1,WNT5A,CDKN1B,SMPD1,STK3,CAPN2,MAPT,MAP1LC3A,TSC1,GATA1,MAP1S,NBR1,HDAC4,SIRT2,STAT5B,BCL2L2
6_Member	KEGG Pathway	ko05205	Proteoglycans in cancer	-8.46078	-5.11453	7/203	3710,4313,5595,5777,5781,6548,7474	ITPR3,MMP2,MAPK3,PTPN6,PTPN11,SLC9A1,WNT5A
6_Member	KEGG Pathway	hsa05205	Proteoglycans in cancer	-8.24622	-5.01391	7/218	3710,4313,5595,5777,5781,6548,7474	ITPR3,MMP2,MAPK3,PTPN6,PTPN11,SLC9A1,WNT5A
6_Member	GO Biological Processes	GO:0060324	face development	-6.52277	-3.72094	4/48	4313,5595,5781,7474	MMP2,MAPK3,PTPN11,WNT5A
6_Member	GO Biological Processes	GO:0071900	regulation of protein serine/threonine kinase activity	-5.62064	-3.00035	7/532	1027,5595,5777,5781,6609,6788,7474	CDKN1B,MAPK3,PTPN6,PTPN11,SMPD1,STK3,WNT5A
6_Member	GO Biological Processes	GO:0010035	response to inorganic substance	-5.43333	-2.89325	7/568	824,1027,3710,4137,5595,7474,84557	CAPN2,CDKN1B,ITPR3,MAPT,MAPK3,WNT5A,MAP1LC3A
6_Member	GO Biological Processes	GO:0010038	response to metal ion	-5.40444	-2.8711	6/366	1027,3710,4137,5595,7474,84557	CDKN1B,ITPR3,MAPT,MAPK3,WNT5A,MAP1LC3A
6_Member	GO Biological Processes	GO:0007507	heart development	-5.32505	-2.82879	7/590	1027,5595,5781,6548,6788,7248,7474	CDKN1B,MAPK3,PTPN11,SLC9A1,STK3,TSC1,WNT5A
6_Member	GO Biological Processes	GO:0000904	cell morphogenesis involved in differentiation	-4.63834	-2.31873	7/753	2623,4137,5595,5777,5781,7474,55201	GATA1,MAPT,MAPK3,PTPN6,PTPN11,WNT5A,MAP1S
6_Member	GO Biological Processes	GO:0043408	regulation of MAPK cascade	-4.61993	-2.3111	7/758	4077,5595,5777,5781,6609,6788,7474	NBR1,MAPK3,PTPN6,PTPN11,SMPD1,STK3,WNT5A
6_Member	GO Biological Processes	GO:0001501	skeletal system development	-4.5537	-2.26435	6/517	4313,5595,5777,5781,7474,9759	MMP2,MAPK3,PTPN6,PTPN11,WNT5A,HDAC4
6_Member	KEGG Pathway	hsa04934	cushing syndrome	-4.3197	-2.0973	4/171	1027,3710,5595,7474	CDKN1B,ITPR3,MAPK3,WNT5A
6_Member	GO Biological Processes	GO:0043405	regulation of MAP kinase activity	-4.29473	-2.0852	5/347	5595,5777,5781,6609,7474	MAPK3,PTPN6,PTPN11,SMPD1,WNT5A
6_Member	GO Biological Processes	GO:0071902	positive regulation of protein serine/threonine kinase activity	-4.28881	-2.08243	5/348	1027,5595,5781,6788,7474	CDKN1B,MAPK3,PTPN11,STK3,WNT5A
6_Member	GO Biological Processes	GO:0033674	positive regulation of kinase activity	-4.13483	-1.96755	6/615	1027,4137,5595,5781,6788,7474	CDKN1B,MAPT,MAPK3,PTPN11,STK3,WNT5A
6_Member	GO Biological Processes	GO:0071248	cellular response to metal ion	-4.11561	-1.96084	4/193	1027,5595,7474,84557	CDKN1B,MAPK3,WNT5A,MAP1LC3A
6_Member	Canonical Pathways	M160	PID AVB3 INTEGRIN PATHWAY	-4.03916	-1.91039	3/74	1027,5595,5781	CDKN1B,MAPK3,PTPN11
6_Member	GO Biological Processes	GO:0048708	astrocyte differentiation	-3.89081	-1.81187	3/83	4137,5595,5781	MAPT,MAPK3,PTPN11
6_Member	GO Biological Processes	GO:0071241	cellular response to inorganic substance	-3.88862	-1.81187	4/221	1027,5595,7474,84557	CDKN1B,MAPK3,WNT5A,MAP1LC3A
6_Member	GO Biological Processes	GO:0071219	cellular response to molecule of bacterial origin	-3.88108	-1.81129	4/222	824,5595,7474,22933	CAPN2,MAPK3,WNT5A,SIRT2
6_Member	GO Biological Processes	GO:0043583	ear development	-3.86611	-1.80597	4/224	1027,5595,5781,7474	CDKN1B,MAPK3,PTPN11,WNT5A
6_Member	GO Biological Processes	GO:0051347	positive regulation of transferase activity	-3.84053	-1.79094	6/696	1027,4137,5595,5781,6788,7474	CDKN1B,MAPT,MAPK3,PTPN11,STK3,WNT5A
6_Member	GO Biological Processes	GO:0010001	glial cell differentiation	-3.82204	-1.77682	4/230	4137,5595,5781,22933	MAPT,MAPK3,PTPN11,SIRT2
6_Member	GO Biological Processes	GO:0071363	cellular response to growth factor stimulus	-3.76385	-1.73146	6/719	4137,5595,5781,6777,7474,22933	MAPT,MAPK3,PTPN11,STAT5B,WNT5A,SIRT2
6_Member	GO Biological Processes	GO:0071216	cellular response to biotic stimulus	-3.71022	-1.69842	4/246	824,5595,7474,22933	CAPN2,MAPK3,WNT5A,SIRT2
6_Member	GO Biological Processes	GO:0070848	response to growth factor	-3.66784	-1.67377	6/749	4137,5595,5781,6777,7474,22933	MAPT,MAPK3,PTPN11,STAT5B,WNT5A,SIRT2
6_Member	GO Biological Processes	GO:0007409	axonogenesis	-3.62662	-1.6383	5/482	4137,5595,5781,7474,55201	MAPT,MAPK3,PTPN11,WNT5A,MAP1S
6_Member	GO Biological Processes	GO:0008543	fibroblast growth factor receptor signaling pathway	-3.43985	-1.495	3/118	5595,5781,7474	MAPK3,PTPN11,WNT5A
6_Member	GO Biological Processes	GO:0061564	axon development	-3.43709	-1.49395	5/530	4137,5595,5781,7474,55201	MAPT,MAPK3,PTPN11,WNT5A,MAP1S
6_Member	GO Biological Processes	GO:0045860	positive regulation of protein kinase activity	-3.39631	-1.46335	5/541	1027,5595,5781,6788,7474	CDKN1B,MAPK3,PTPN11,STK3,WNT5A
6_Member	GO Biological Processes	GO:0042063	gliogenesis	-3.34522	-1.42221	4/307	4137,5595,5781,22933	MAPT,MAPK3,PTPN11,SIRT2
6_Member	GO Biological Processes	GO:0032147	activation of protein kinase activity	-3.22247	-1.33409	4/331	5595,5781,6788,7474	MAPK3,PTPN11,STK3,WNT5A
6_Member	GO Biological Processes	GO:0048667	cell morphogenesis involved in neuron differentiation	-3.17915	-1.30419	5/604	4137,5595,5781,7474,55201	MAPT,MAPK3,PTPN11,WNT5A,MAP1S
6_Member	GO Biological Processes	GO:0044344	cellular response to fibroblast growth factor stimulus	-3.17004	-1.30168	3/146	5595,5781,7474	MAPK3,PTPN11,WNT5A
6_Member	GO Biological Processes	GO:0071774	response to fibroblast growth factor	-3.11105	-1.25615	3/153	5595,5781,7474	MAPK3,PTPN11,WNT5A
6_Member	GO Biological Processes	GO:0002237	response to molecule of bacterial origin	-3.10441	-1.25091	4/356	824,5595,7474,22933	CAPN2,MAPK3,WNT5A,SIRT2
6_Member	GO Biological Processes	GO:0000187	activation of MAPK activity	-3.07859	-1.23065	3/157	5595,5781,7474	MAPK3,PTPN11,WNT5A
6_Member	KEGG Pathway	hsa05226	gastric cancer	-3.03923	-1.20218	3/162	1027,5595,7474	CDKN1B,MAPK3,WNT5A
6_Member	GO Biological Processes	GO:0048812	neuron projection morphogenesis	-2.98591	-1.16857	5/667	4137,5595,5781,7474,55201	MAPT,MAPK3,PTPN11,WNT5A,MAP1S
6_Member	GO Biological Processes	GO:0120039	plasma membrane bounded cell projection morphogenesis	-2.94576	-1.14286	5/681	4137,5595,5781,7474,55201	MAPT,MAPK3,PTPN11,WNT5A,MAP1S
6_Member	KEGG Pathway	ko04360	Axon guidance	-2.94258	-1.14286	3/175	5595,5781,7474	MAPK3,PTPN11,WNT5A
6_Member	GO Biological Processes	GO:0048858	cell projection morphogenesis	-2.93446	-1.13843	5/685	4137,5595,5781,7474,55201	MAPT,MAPK3,PTPN11,WNT5A,MAP1S
6_Member	GO Biological Processes	GO:0032990	cell part morphogenesis	-2.87905	-1.10217	5/705	4137,5595,5781,7474,55201	MAPT,MAPK3,PTPN11,WNT5A,MAP1S
6_Member	KEGG Pathway	hsa04360	Axon guidance	-2.80142	-1.04623	3/196	5595,5781,7474	MAPK3,PTPN11,WNT5A
6_Member	GO Biological Processes	GO:0048839	inner ear development	-2.7951	-1.04213	3/197	1027,5781,7474	CDKN1B,PTPN11,WNT5A
6_Member	GO Biological Processes	GO:0051216	cartilage development	-2.7951	-1.04213	3/197	5595,5781,7474	MAPK3,PTPN11,WNT5A
6_Member	GO Biological Processes	GO:0071222	cellular response to lipopolysaccharide	-2.72778	-0.988976	3/208	824,5595,7474	CAPN2,MAPK3,WNT5A
6_Member	GO Biological Processes	GO:0061448	connective tissue development	-2.43525	-0.747008	3/264	5595,5781,7474	MAPK3,PTPN11,WNT5A
6_Member	GO Biological Processes	GO:0043406	positive regulation of MAP kinase activity	-2.42151	-0.735175	3/267	5595,5781,7474	MAPK3,PTPN11,WNT5A
6_Member	GO Biological Processes	GO:0043410	positive regulation of MAPK cascade	-2.39905	-0.717439	4/556	5595,5781,6788,7474	MAPK3,PTPN11,STK3,WNT5A
6_Member	GO Biological Processes	GO:0007411	axon guidance	-2.34669	-0.671609	3/284	5595,5781,7474	MAPK3,PTPN11,WNT5A
6_Member	GO Biological Processes	GO:0097485	neuron projection guidance	-2.34244	-0.67153	3/285	5595,5781,7474	MAPK3,PTPN11,WNT5A
6_Member	GO Biological Processes	GO:0007423	sensory organ development	-2.33935	-0.669788	4/578	1027,5595,5781,7474	CDKN1B,MAPK3,PTPN11,WNT5A
6_Member	GO Biological Processes	GO:0071396	cellular response to lipid	-2.30786	-0.645555	4/590	599,824,5595,7474	BCL2L2,CAPN2,MAPK3,WNT5A
6_Member	GO Biological Processes	GO:0032496	response to lipopolysaccharide	-2.15203	-0.515894	3/334	824,5595,7474	CAPN2,MAPK3,WNT5A
6_Member	GO Biological Processes	GO:0033044	regulation of chromosome organization	-2.06307	-0.436979	3/360	4137,5595,55201	MAPT,MAPK3,MAP1S
7_Summary	GO Biological Processes	GO:0043200	response to amino acid	-8.39327	-5.08841	6/114	599,824,1027,4313,7009,10670,7474	BCL2L2,CAPN2,CDKN1B,MMP2,TMBIM6,RRAGA,WNT5A
7_Member	GO Biological Processes	GO:0043200	response to amino acid	-8.39327	-5.08841	6/114	599,824,1027,4313,7009,10670	BCL2L2,CAPN2,CDKN1B,MMP2,TMBIM6,RRAGA
7_Member	GO Biological Processes	GO:0001101	response to acid chemical	-6.86309	-3.97077	7/347	599,824,1027,4313,7009,7474,10670	BCL2L2,CAPN2,CDKN1B,MMP2,TMBIM6,WNT5A,RRAGA
7_Member	GO Biological Processes	GO:0071230	cellular response to amino acid stimulus	-5.88266	-3.18962	4/69	599,824,4313,10670	BCL2L2,CAPN2,MMP2,RRAGA
7_Member	GO Biological Processes	GO:0071229	cellular response to acid chemical	-5.34384	-2.82879	5/210	599,824,4313,7474,10670	BCL2L2,CAPN2,MMP2,WNT5A,RRAGA
8_Summary	GO Biological Processes	GO:0070997	neuron death	-8.13907	-4.93894	8/360	824,2895,4137,4170,6548,7248,7474,9759,1027,6609,6788,22933,64786,3710	CAPN2,GRID2,MAPT,MCL1,SLC9A1,TSC1,WNT5A,HDAC4,CDKN1B,SMPD1,STK3,SIRT2,TBC1D15,ITPR3
8_Member	GO Biological Processes	GO:0070997	neuron death	-8.13907	-4.93894	8/360	824,2895,4137,4170,6548,7248,7474,9759	CAPN2,GRID2,MAPT,MCL1,SLC9A1,TSC1,WNT5A,HDAC4
8_Member	GO Biological Processes	GO:0010942	positive regulation of cell death	-8.02716	-4.91872	10/749	824,1027,4137,4170,6548,6609,6788,7474,9759,22933	CAPN2,CDKN1B,MAPT,MCL1,SLC9A1,SMPD1,STK3,WNT5A,HDAC4,SIRT2
8_Member	GO Biological Processes	GO:0043065	positive regulation of apoptotic process	-7.1563	-4.19026	9/687	824,4137,4170,6548,6609,6788,7474,9759,22933	CAPN2,MAPT,MCL1,SLC9A1,SMPD1,STK3,WNT5A,HDAC4,SIRT2
8_Member	GO Biological Processes	GO:0043068	positive regulation of programmed cell death	-7.1082	-4.1615	9/696	824,4137,4170,6548,6609,6788,7474,9759,22933	CAPN2,MAPT,MCL1,SLC9A1,SMPD1,STK3,WNT5A,HDAC4,SIRT2
8_Member	GO Biological Processes	GO:1901214	regulation of neuron death	-7.09278	-4.1615	7/321	824,2895,4137,4170,7248,7474,9759	CAPN2,GRID2,MAPT,MCL1,TSC1,WNT5A,HDAC4
8_Member	GO Biological Processes	GO:1901216	positive regulation of neuron death	-7.00476	-4.08987	5/97	824,4137,4170,7474,9759	CAPN2,MAPT,MCL1,WNT5A,HDAC4
8_Member	GO Biological Processes	GO:0120035	regulation of plasma membrane bounded cell projection organization	-3.75405	-1.72719	6/722	2895,4137,7248,7474,9759,64786	GRID2,MAPT,TSC1,WNT5A,HDAC4,TBC1D15
8_Member	GO Biological Processes	GO:0031344	regulation of cell projection organization	-3.7217	-1.70789	6/732	2895,4137,7248,7474,9759,64786	GRID2,MAPT,TSC1,WNT5A,HDAC4,TBC1D15
8_Member	GO Biological Processes	GO:0008361	regulation of cell size	-2.89362	-1.11157	3/182	4137,7248,7474	MAPT,TSC1,WNT5A
8_Member	GO Biological Processes	GO:0048167	regulation of synaptic plasticity	-2.83352	-1.06705	3/191	2895,3710,4137	GRID2,ITPR3,MAPT
8_Member	GO Biological Processes	GO:0021953	central nervous system neuron differentiation	-2.81415	-1.05336	3/194	2895,4137,7474	GRID2,MAPT,WNT5A
8_Member	GO Biological Processes	GO:0050808	synapse organization	-2.7906	-1.03984	4/433	2895,4137,7248,7474	GRID2,MAPT,TSC1,WNT5A
8_Member	GO Biological Processes	GO:0010975	regulation of neuron projection development	-2.51176	-0.814835	4/517	2895,4137,7248,7474	GRID2,MAPT,TSC1,WNT5A
8_Member	GO Biological Processes	GO:0045664	regulation of neuron differentiation	-2.10395	-0.472866	4/675	2895,4137,7248,7474	GRID2,MAPT,TSC1,WNT5A
9_Summary	GO Biological Processes	GO:0036293	response to decreased oxygen levels	-8.03731	-4.91872	8/371	824,1027,4313,6548,7009,7248,10197,22933	CAPN2,CDKN1B,MMP2,SLC9A1,TMBIM6,TSC1,PSME3,SIRT2
9_Member	GO Biological Processes	GO:0036293	response to decreased oxygen levels	-8.03731	-4.91872	8/371	824,1027,4313,6548,7009,7248,10197,22933	CAPN2,CDKN1B,MMP2,SLC9A1,TMBIM6,TSC1,PSME3,SIRT2
9_Member	GO Biological Processes	GO:0070482	response to oxygen levels	-7.81734	-4.77211	8/396	824,1027,4313,6548,7009,7248,10197,22933	CAPN2,CDKN1B,MMP2,SLC9A1,TMBIM6,TSC1,PSME3,SIRT2
9_Member	GO Biological Processes	GO:0001666	response to hypoxia	-6.76311	-3.90822	7/359	824,1027,4313,6548,7009,10197,22933	CAPN2,CDKN1B,MMP2,SLC9A1,TMBIM6,PSME3,SIRT2
9_Member	GO Biological Processes	GO:0036294	cellular response to decreased oxygen levels	-5.26479	-2.78334	5/218	6548,7009,7248,10197,22933	SLC9A1,TMBIM6,TSC1,PSME3,SIRT2
9_Member	GO Biological Processes	GO:0071453	cellular response to oxygen levels	-5.10643	-2.66728	5/235	6548,7009,7248,10197,22933	SLC9A1,TMBIM6,TSC1,PSME3,SIRT2
9_Member	GO Biological Processes	GO:0071456	cellular response to hypoxia	-3.99	-1.877	4/208	6548,7009,10197,22933	SLC9A1,TMBIM6,PSME3,SIRT2
9_Member	GO Biological Processes	GO:0043618	regulation of transcription from RNA polymerase II promoter in response to stress	-3.54101	-1.57497	3/109	7009,10197,22933	TMBIM6,PSME3,SIRT2
9_Member	GO Biological Processes	GO:0043620	regulation of DNA-templated transcription in response to stress	-3.47265	-1.5226	3/115	7009,10197,22933	TMBIM6,PSME3,SIRT2
10_Summary	Reactome Gene Sets	R-HSA-9006925	Intracellular signaling by second messengers	-7.23435	-4.24983	7/306	1027,3710,5595,5781,10197,10645,10670,4170,4313,5777,6777,3659,7474,9759,573,2623,7009	CDKN1B,ITPR3,MAPK3,PTPN11,PSME3,CAMKK2,RRAGA,MCL1,MMP2,PTPN6,STAT5B,IRF1,WNT5A,HDAC4,BAG1,GATA1,TMBIM6
10_Member	Reactome Gene Sets	R-HSA-9006925	Intracellular signaling by second messengers	-7.23435	-4.24983	7/306	1027,3710,5595,5781,10197,10645,10670	CDKN1B,ITPR3,MAPK3,PTPN11,PSME3,CAMKK2,RRAGA
10_Member	Reactome Gene Sets	R-HSA-449147	Signaling by Interleukins	-6.03348	-3.28928	7/461	4170,4313,5595,5777,5781,6777,10197	MCL1,MMP2,MAPK3,PTPN6,PTPN11,STAT5B,PSME3
10_Member	Reactome Gene Sets	R-HSA-1257604	PIP3 activates AKT signaling	-4.86222	-2.48909	5/264	1027,5595,5781,10197,10670	CDKN1B,MAPK3,PTPN11,PSME3,RRAGA
10_Member	GO Biological Processes	GO:0031349	positive regulation of defense response	-3.4446	-1.49802	5/528	3659,5595,6777,7474,10197	IRF1,MAPK3,STAT5B,WNT5A,PSME3
10_Member	Reactome Gene Sets	R-HSA-9607240	FLT3 Signaling	-3.41609	-1.47637	4/294	5595,5781,6777,10197	MAPK3,PTPN11,STAT5B,PSME3
10_Member	Reactome Gene Sets	R-HSA-8878166	Transcriptional regulation by RUNX2	-3.40791	-1.46989	3/121	5595,9759,10197	MAPK3,HDAC4,PSME3
10_Member	KEGG Pathway	ko05160	Hepatitis C	-3.3071	-1.39381	3/131	3659,5595,10197	IRF1,MAPK3,PSME3
10_Member	Reactome Gene Sets	R-HSA-2262752	Cellular responses to stress	-3.24525	-1.34925	5/584	573,1027,5595,10197,10670	BAG1,CDKN1B,MAPK3,PSME3,RRAGA
10_Member	Reactome Gene Sets	R-HSA-6807070	PTEN Regulation	-3.22301	-1.33409	3/140	5595,10197,10670	MAPK3,PSME3,RRAGA
10_Member	Reactome Gene Sets	R-HSA-8953897	Cellular responses to external stimuli	-3.19872	-1.31933	5/598	573,1027,5595,10197,10670	BAG1,CDKN1B,MAPK3,PSME3,RRAGA
10_Member	GO Biological Processes	GO:0045786	negative regulation of cell cycle	-3.0722	-1.22563	5/638	1027,3659,5781,10197,10670	CDKN1B,IRF1,PTPN11,PSME3,RRAGA
10_Member	KEGG Pathway	hsa05160	Hepatitis C	-2.98621	-1.16857	3/169	3659,5595,10197	IRF1,MAPK3,PSME3
10_Member	GO Biological Processes	GO:0051100	negative regulation of binding	-2.97883	-1.16405	3/170	2623,5595,7009	GATA1,MAPK3,TMBIM6
10_Member	GO Biological Processes	GO:0045089	positive regulation of innate immune response	-2.96577	-1.15227	4/388	3659,6777,7474,10197	IRF1,STAT5B,WNT5A,PSME3
10_Member	KEGG Pathway	ko05034	Alcoholism	-2.9074	-1.11898	3/180	5595,9759,10645	MAPK3,HDAC4,CAMKK2
10_Member	KEGG Pathway	hsa05034	Alcoholism	-2.87325	-1.0987	3/185	5595,9759,10645	MAPK3,HDAC4,CAMKK2
10_Member	GO Biological Processes	GO:0070555	response to interleukin-1	-2.71007	-0.974476	3/211	5595,9759,10197	MAPK3,HDAC4,PSME3
10_Member	GO Biological Processes	GO:0007050	cell cycle arrest	-2.57741	-0.868647	3/235	1027,3659,10670	CDKN1B,IRF1,RRAGA
10_Member	GO Biological Processes	GO:0048863	stem cell differentiation	-2.43065	-0.743363	3/265	2623,5595,10197	GATA1,MAPK3,PSME3
10_Member	Reactome Gene Sets	R-HSA-422475	Axon guidance	-2.41019	-0.724805	4/552	4313,5595,5781,10197	MMP2,MAPK3,PTPN11,PSME3
10_Member	Reactome Gene Sets	R-HSA-9675108	Nervous system development	-2.34201	-0.67153	4/577	4313,5595,5781,10197	MMP2,MAPK3,PTPN11,PSME3
10_Member	Reactome Gene Sets	R-HSA-5684996	MAPK1/MAPK3 signaling	-2.33821	-0.669561	3/286	5595,5781,10197	MAPK3,PTPN11,PSME3
10_Member	GO Biological Processes	GO:0071356	cellular response to tumor necrosis factor	-2.29268	-0.634845	3/297	5595,9759,10197	MAPK3,HDAC4,PSME3
10_Member	GO Biological Processes	GO:0034612	response to tumor necrosis factor	-2.20315	-0.557596	3/320	5595,9759,10197	MAPK3,HDAC4,PSME3
10_Member	Reactome Gene Sets	R-HSA-5683057	MAPK family signaling cascades	-2.18462	-0.541651	3/325	5595,5781,10197	MAPK3,PTPN11,PSME3
10_Member	GO Biological Processes	GO:0002757	immune response-activating signal transduction	-2.14457	-0.509274	4/657	3659,5595,5777,10197	IRF1,MAPK3,PTPN6,PSME3
10_Member	GO Biological Processes	GO:0002764	immune response-regulating signaling pathway	-2.07106	-0.442475	4/690	3659,5595,5777,10197	IRF1,MAPK3,PTPN6,PSME3
11_Summary	GO Biological Processes	GO:0030278	regulation of ossification	-6.78488	-3.91575	6/212	2623,4077,5595,5781,7474,9759,4313	GATA1,NBR1,MAPK3,PTPN11,WNT5A,HDAC4,MMP2
11_Member	GO Biological Processes	GO:0030278	regulation of ossification	-6.78488	-3.91575	6/212	2623,4077,5595,5781,7474,9759	GATA1,NBR1,MAPK3,PTPN11,WNT5A,HDAC4
11_Member	GO Biological Processes	GO:0001503	ossification	-6.35297	-3.59778	7/413	2623,4077,4313,5595,5781,7474,9759	GATA1,NBR1,MMP2,MAPK3,PTPN11,WNT5A,HDAC4
11_Member	GO Biological Processes	GO:0030279	negative regulation of ossification	-3.87536	-1.80836	3/84	2623,4077,9759	GATA1,NBR1,HDAC4
12_Summary	GO Biological Processes	GO:0080135	regulation of cellular response to stress	-6.69847	-3.86267	9/778	573,4077,4137,4170,5595,6788,7009,7248,7474,2623,9759,22933,4313,824,10197,2895	BAG1,NBR1,MAPT,MCL1,MAPK3,STK3,TMBIM6,TSC1,WNT5A,GATA1,HDAC4,SIRT2,MMP2,CAPN2,PSME3,GRID2
12_Member	GO Biological Processes	GO:0080135	regulation of cellular response to stress	-6.69847	-3.86267	9/778	573,4077,4137,4170,5595,6788,7009,7248,7474	BAG1,NBR1,MAPT,MCL1,MAPK3,STK3,TMBIM6,TSC1,WNT5A
12_Member	GO Biological Processes	GO:0051098	regulation of binding	-6.69041	-3.86267	7/368	2623,5595,6788,7009,7474,9759,22933	GATA1,MAPK3,STK3,TMBIM6,WNT5A,HDAC4,SIRT2
12_Member	GO Biological Processes	GO:0043393	regulation of protein binding	-5.32378	-2.82879	5/212	5595,6788,7009,7474,9759	MAPK3,STK3,TMBIM6,WNT5A,HDAC4
12_Member	GO Biological Processes	GO:0032872	regulation of stress-activated MAPK cascade	-3.75123	-1.72719	4/240	4077,5595,6788,7474	NBR1,MAPK3,STK3,WNT5A
12_Member	GO Biological Processes	GO:0070302	regulation of stress-activated protein kinase signaling cascade	-3.73059	-1.71475	4/243	4077,5595,6788,7474	NBR1,MAPK3,STK3,WNT5A
12_Member	GO Biological Processes	GO:0001841	neural tube formation	-3.57667	-1.59777	3/106	6788,7248,7474	STK3,TSC1,WNT5A
12_Member	GO Biological Processes	GO:0051403	stress-activated MAPK cascade	-3.44994	-1.50162	4/288	4077,5595,6788,7474	NBR1,MAPK3,STK3,WNT5A
12_Member	GO Biological Processes	GO:0031098	stress-activated protein kinase signaling cascade	-3.37209	-1.44247	4/302	4077,5595,6788,7474	NBR1,MAPK3,STK3,WNT5A
12_Member	GO Biological Processes	GO:0001838	embryonic epithelial tube formation	-3.36658	-1.43862	3/125	6788,7248,7474	STK3,TSC1,WNT5A
12_Member	GO Biological Processes	GO:0072175	epithelial tube formation	-3.2879	-1.37781	3/133	6788,7248,7474	STK3,TSC1,WNT5A
12_Member	GO Biological Processes	GO:0045995	regulation of embryonic development	-3.27842	-1.37149	3/134	2623,6788,7474	GATA1,STK3,WNT5A
12_Member	GO Biological Processes	GO:0048598	embryonic morphogenesis	-3.18565	-1.30922	5/602	4313,5595,6788,7248,7474	MMP2,MAPK3,STK3,TSC1,WNT5A
12_Member	GO Biological Processes	GO:0035148	tube formation	-3.13598	-1.27686	3/150	6788,7248,7474	STK3,TSC1,WNT5A
12_Member	GO Biological Processes	GO:0016331	morphogenesis of embryonic epithelium	-3.12761	-1.2699	3/151	6788,7248,7474	STK3,TSC1,WNT5A
12_Member	GO Biological Processes	GO:0043009	chordate embryonic development	-3.04495	-1.20656	5/647	824,2623,6788,7248,7474	CAPN2,GATA1,STK3,TSC1,WNT5A
12_Member	GO Biological Processes	GO:0021915	neural tube development	-3.03151	-1.19847	3/163	6788,7248,7474	STK3,TSC1,WNT5A
12_Member	GO Biological Processes	GO:0009792	embryo development ending in birth or egg hatching	-2.99173	-1.17181	5/665	824,2623,6788,7248,7474	CAPN2,GATA1,STK3,TSC1,WNT5A
12_Member	GO Biological Processes	GO:0090090	negative regulation of canonical Wnt signaling pathway	-2.88	-1.10217	3/184	6788,7474,10197	STK3,WNT5A,PSME3
12_Member	GO Biological Processes	GO:0050821	protein stabilization	-2.85985	-1.08763	3/187	573,6788,7248	BAG1,STK3,TSC1
12_Member	GO Biological Processes	GO:0048568	embryonic organ development	-2.71907	-0.981344	4/453	2623,5595,6788,7474	GATA1,MAPK3,STK3,WNT5A
12_Member	GO Biological Processes	GO:0051090	regulation of DNA-binding transcription factor activity	-2.71211	-0.975452	4/455	5595,6788,7474,9759	MAPK3,STK3,WNT5A,HDAC4
12_Member	GO Biological Processes	GO:0030178	negative regulation of Wnt signaling pathway	-2.65852	-0.932543	3/220	6788,7474,10197	STK3,WNT5A,PSME3
12_Member	GO Biological Processes	GO:0051091	positive regulation of DNA-binding transcription factor activity	-2.40794	-0.724445	3/270	6788,7474,9759	STK3,WNT5A,HDAC4
12_Member	GO Biological Processes	GO:0002009	morphogenesis of an epithelium	-2.39628	-0.715607	4/557	6788,7248,7474,10197	STK3,TSC1,WNT5A,PSME3
12_Member	GO Biological Processes	GO:0060828	regulation of canonical Wnt signaling pathway	-2.30082	-0.642094	3/295	6788,7474,10197	STK3,WNT5A,PSME3
12_Member	GO Biological Processes	GO:0031647	regulation of protein stability	-2.28863	-0.631686	3/298	573,6788,7248	BAG1,STK3,TSC1
12_Member	GO Biological Processes	GO:1905114	cell surface receptor signaling pathway involved in cell-cell signaling	-2.2152	-0.567046	4/627	2895,6788,7474,10197	GRID2,STK3,WNT5A,PSME3
12_Member	GO Biological Processes	GO:0060562	epithelial tube morphogenesis	-2.16278	-0.5241	3/331	6788,7248,7474	STK3,TSC1,WNT5A
12_Member	GO Biological Processes	GO:0060070	canonical Wnt signaling pathway	-2.13434	-0.500739	3/339	6788,7474,10197	STK3,WNT5A,PSME3
12_Member	GO Biological Processes	GO:0048729	tissue morphogenesis	-2.1196	-0.487671	4/668	6788,7248,7474,10197	STK3,TSC1,WNT5A,PSME3
12_Member	GO Biological Processes	GO:0030111	regulation of Wnt signaling pathway	-2.01179	-0.38735	3/376	6788,7474,10197	STK3,WNT5A,PSME3
13_Summary	GO Biological Processes	GO:0008285	negative regulation of cell proliferation	-6.65171	-3.83694	9/788	1027,2623,3659,5777,6788,7248,7474,9759,22933,4077,5781,6777,599,2895,55201,6548,824,64786,4313,10197,4137	CDKN1B,GATA1,IRF1,PTPN6,STK3,TSC1,WNT5A,HDAC4,SIRT2,NBR1,PTPN11,STAT5B,BCL2L2,GRID2,MAP1S,SLC9A1,CAPN2,TBC1D15,MMP2,PSME3,MAPT
13_Member	GO Biological Processes	GO:0008285	negative regulation of cell proliferation	-6.65171	-3.83694	9/788	1027,2623,3659,5777,6788,7248,7474,9759,22933	CDKN1B,GATA1,IRF1,PTPN6,STK3,TSC1,WNT5A,HDAC4,SIRT2
13_Member	GO Biological Processes	GO:2000241	regulation of reproductive process	-5.94972	-3.21625	5/158	1027,6788,7474,9759,22933	CDKN1B,STK3,WNT5A,HDAC4,SIRT2
13_Member	GO Biological Processes	GO:0045596	negative regulation of cell differentiation	-5.61421	-3.00035	8/772	3659,4077,5781,6777,7248,7474,9759,22933	IRF1,NBR1,PTPN11,STAT5B,TSC1,WNT5A,HDAC4,SIRT2
13_Member	GO Biological Processes	GO:0007420	brain development	-4.60895	-2.30685	7/761	599,2895,5781,7248,7474,22933,55201	BCL2L2,GRID2,PTPN11,TSC1,WNT5A,SIRT2,MAP1S
13_Member	GO Biological Processes	GO:0014706	striated muscle tissue development	-4.05527	-1.91853	5/390	6548,7248,7474,9759,22933	SLC9A1,TSC1,WNT5A,HDAC4,SIRT2
13_Member	GO Biological Processes	GO:2000243	positive regulation of reproductive process	-4.03916	-1.91039	3/74	7474,9759,22933	WNT5A,HDAC4,SIRT2
13_Member	GO Biological Processes	GO:0045787	positive regulation of cell cycle	-4.02413	-1.90341	5/396	1027,5781,6777,7474,22933	CDKN1B,PTPN11,STAT5B,WNT5A,SIRT2
13_Member	GO Biological Processes	GO:0060537	muscle tissue development	-3.95339	-1.8562	5/410	6548,7248,7474,9759,22933	SLC9A1,TSC1,WNT5A,HDAC4,SIRT2
13_Member	GO Biological Processes	GO:0061061	muscle structure development	-3.88513	-1.81129	6/683	824,6548,7248,7474,9759,22933	CAPN2,SLC9A1,TSC1,WNT5A,HDAC4,SIRT2
13_Member	GO Biological Processes	GO:0090630	activation of GTPase activity	-3.54101	-1.57497	3/109	7248,7474,64786	TSC1,WNT5A,TBC1D15
13_Member	GO Biological Processes	GO:0048640	negative regulation of developmental growth	-3.47265	-1.5226	3/115	1027,6788,7474	CDKN1B,STK3,WNT5A
13_Member	GO Biological Processes	GO:0045598	regulation of fat cell differentiation	-3.19624	-1.31833	3/143	6788,7474,22933	STK3,WNT5A,SIRT2
13_Member	GO Biological Processes	GO:0071695	anatomical structure maturation	-3.00112	-1.17731	3/167	4313,7474,22933	MMP2,WNT5A,SIRT2
13_Member	GO Biological Processes	GO:0051099	positive regulation of binding	-2.94974	-1.14464	3/174	6788,7474,22933	STK3,WNT5A,SIRT2
13_Member	GO Biological Processes	GO:0042176	regulation of protein catabolic process	-2.92901	-1.13479	4/397	1027,7474,10197,22933	CDKN1B,WNT5A,PSME3,SIRT2
13_Member	GO Biological Processes	GO:0032102	negative regulation of response to external stimulus	-2.92498	-1.13261	4/398	1027,2895,7474,22933	CDKN1B,GRID2,WNT5A,SIRT2
13_Member	GO Biological Processes	GO:0051783	regulation of nuclear division	-2.84005	-1.07129	3/190	1027,7474,22933	CDKN1B,WNT5A,SIRT2
13_Member	GO Biological Processes	GO:0051129	negative regulation of cellular component organization	-2.69836	-0.964893	5/775	599,4137,7248,7474,22933	BCL2L2,MAPT,TSC1,WNT5A,SIRT2
13_Member	GO Biological Processes	GO:0010564	regulation of cell cycle process	-2.65969	-0.932543	5/791	1027,5777,7474,10197,22933	CDKN1B,PTPN6,WNT5A,PSME3,SIRT2
13_Member	GO Biological Processes	GO:0048285	organelle fission	-2.65762	-0.932543	4/471	1027,4137,7474,22933	CDKN1B,MAPT,WNT5A,SIRT2
13_Member	GO Biological Processes	GO:0045732	positive regulation of protein catabolic process	-2.62539	-0.905709	3/226	1027,7474,22933	CDKN1B,WNT5A,SIRT2
13_Member	GO Biological Processes	GO:0048738	cardiac muscle tissue development	-2.59318	-0.878371	3/232	6548,7248,7474	SLC9A1,TSC1,WNT5A
13_Member	GO Biological Processes	GO:0045444	fat cell differentiation	-2.5722	-0.865434	3/236	6788,7474,22933	STK3,WNT5A,SIRT2
13_Member	GO Biological Processes	GO:0045926	negative regulation of growth	-2.48229	-0.789247	3/254	1027,6788,7474	CDKN1B,STK3,WNT5A
13_Member	GO Biological Processes	GO:0021700	developmental maturation	-2.33399	-0.668073	3/287	4313,7474,22933	MMP2,WNT5A,SIRT2
13_Member	GO Biological Processes	GO:0050768	negative regulation of neurogenesis	-2.30082	-0.642094	3/295	7248,7474,22933	TSC1,WNT5A,SIRT2
13_Member	GO Biological Processes	GO:0090068	positive regulation of cell cycle process	-2.27259	-0.619179	3/302	1027,7474,22933	CDKN1B,WNT5A,SIRT2
13_Member	GO Biological Processes	GO:0051961	negative regulation of nervous system development	-2.21065	-0.563364	3/318	7248,7474,22933	TSC1,WNT5A,SIRT2
13_Member	GO Biological Processes	GO:0010721	negative regulation of cell development	-2.1204	-0.487671	3/343	7248,7474,22933	TSC1,WNT5A,SIRT2
14_Summary	GO Biological Processes	GO:0000302	response to reactive oxygen species	-6.51089	-3.72094	6/236	824,4137,4313,5595,10645,84557,573,6548,7248,7474,10197,64786,1027,6788,22933	CAPN2,MAPT,MMP2,MAPK3,CAMKK2,MAP1LC3A,BAG1,SLC9A1,TSC1,WNT5A,PSME3,TBC1D15,CDKN1B,STK3,SIRT2
14_Member	GO Biological Processes	GO:0000302	response to reactive oxygen species	-6.51089	-3.72094	6/236	824,4137,4313,5595,10645,84557	CAPN2,MAPT,MMP2,MAPK3,CAMKK2,MAP1LC3A
14_Member	GO Biological Processes	GO:0034614	cellular response to reactive oxygen species	-5.79313	-3.11897	5/170	4137,4313,5595,10645,84557	MAPT,MMP2,MAPK3,CAMKK2,MAP1LC3A
14_Member	GO Biological Processes	GO:1900034	regulation of cellular response to heat	-3.95458	-1.8562	3/79	573,4137,5595	BAG1,MAPT,MAPK3
14_Member	Reactome Gene Sets	R-HSA-438064	Post NMDA receptor activation events	-3.93833	-1.84493	3/80	4137,5595,10645	MAPT,MAPK3,CAMKK2
14_Member	GO Biological Processes	GO:0009266	response to temperature stimulus	-3.79333	-1.75458	4/234	573,4137,5595,6548	BAG1,MAPT,MAPK3,SLC9A1
14_Member	Reactome Gene Sets	R-HSA-442755	Activation of NMDA receptors and postsynaptic events	-3.74436	-1.72238	3/93	4137,5595,10645	MAPT,MAPK3,CAMKK2
14_Member	GO Biological Processes	GO:0051345	positive regulation of hydrolase activity	-3.56411	-1.59077	6/783	4137,5595,7248,7474,10197,64786	MAPT,MAPK3,TSC1,WNT5A,PSME3,TBC1D15
14_Member	GO Biological Processes	GO:0034605	cellular response to heat	-3.35646	-1.43016	3/126	573,4137,5595	BAG1,MAPT,MAPK3
14_Member	GO Biological Processes	GO:0001890	placenta development	-3.07859	-1.23065	3/157	1027,5595,6788	CDKN1B,MAPK3,STK3
14_Member	GO Biological Processes	GO:0045862	positive regulation of proteolysis	-3.00346	-1.17731	4/379	4137,5595,10197,22933	MAPT,MAPK3,PSME3,SIRT2
14_Member	GO Biological Processes	GO:0009408	response to heat	-3.00112	-1.17731	3/167	573,4137,5595	BAG1,MAPT,MAPK3
14_Member	Reactome Gene Sets	R-HSA-109581	Apoptosis	-2.92135	-1.13139	3/178	4137,5595,10197	MAPT,MAPK3,PSME3
14_Member	Reactome Gene Sets	R-HSA-5357801	Programmed Cell Death	-2.90049	-1.11534	3/181	4137,5595,10197	MAPT,MAPK3,PSME3
14_Member	GO Biological Processes	GO:0010952	positive regulation of peptidase activity	-2.75181	-1.00554	3/204	4137,5595,10197	MAPT,MAPK3,PSME3
14_Member	Reactome Gene Sets	R-HSA-112314	Neurotransmitter receptors and postsynaptic signal transmission	-2.74576	-1.00156	3/205	4137,5595,10645	MAPT,MAPK3,CAMKK2
14_Member	KEGG Pathway	ko04010	MAPK signaling pathway	-2.4775	-0.785418	3/255	4137,5595,6788	MAPT,MAPK3,STK3
14_Member	Reactome Gene Sets	R-HSA-112315	Transmission across Chemical Synapses	-2.40794	-0.724445	3/270	4137,5595,10645	MAPT,MAPK3,CAMKK2
14_Member	KEGG Pathway	hsa04010	MAPK signaling pathway	-2.20315	-0.557596	3/320	4137,5595,6788	MAPT,MAPK3,STK3
15_Summary	Canonical Pathways	M92	PID ANGIOPOIETIN RECEPTOR PATHWAY	-6.48614	-3.70809	4/49	4313,5595,5781,6777,1027,9759,10197,3659,824,7474,9140	MMP2,MAPK3,PTPN11,STAT5B,CDKN1B,HDAC4,PSME3,IRF1,CAPN2,WNT5A,ATG12
15_Member	Canonical Pathways	M92	PID ANGIOPOIETIN RECEPTOR PATHWAY	-6.48614	-3.70809	4/49	4313,5595,5781,6777	MMP2,MAPK3,PTPN11,STAT5B
15_Member	KEGG Pathway	ko05220	Chronic myeloid leukemia	-5.83264	-3.14914	4/71	1027,5595,5781,6777	CDKN1B,MAPK3,PTPN11,STAT5B
15_Member	KEGG Pathway	hsa05220	Chronic myeloid leukemia	-5.5813	-2.97979	4/82	1027,5595,5781,6777	CDKN1B,MAPK3,PTPN11,STAT5B
15_Member	Reactome Gene Sets	R-HSA-5663202	Diseases of signal transduction by growth factor receptors and second messengers	-5.26567	-2.78334	6/387	1027,5595,5781,6777,9759,10197	CDKN1B,MAPK3,PTPN11,STAT5B,HDAC4,PSME3
15_Member	KEGG Pathway	ko04933	AGE-RAGE signaling pathway in diabetic complications	-5.25453	-2.78334	4/99	1027,4313,5595,6777	CDKN1B,MMP2,MAPK3,STAT5B
15_Member	KEGG Pathway	hsa04933	AGE-RAGE signaling pathway in diabetic complications	-5.1204	-2.67177	4/107	1027,4313,5595,6777	CDKN1B,MMP2,MAPK3,STAT5B
15_Member	Canonical Pathways	M22	PID GMCSF PATHWAY	-4.98394	-2.58217	3/36	5595,5781,6777	MAPK3,PTPN11,STAT5B
15_Member	GO Biological Processes	GO:0070849	response to epidermal growth factor	-4.63156	-2.31873	3/47	5595,5781,6777	MAPK3,PTPN11,STAT5B
15_Member	Canonical Pathways	M122	PID IL2 1PATHWAY	-4.42539	-2.17256	3/55	5595,5781,6777	MAPK3,PTPN11,STAT5B
15_Member	Canonical Pathways	M276	PID FGF PATHWAY	-4.42539	-2.17256	3/55	5595,5781,6777	MAPK3,PTPN11,STAT5B
15_Member	Canonical Pathways	M105	PID TELOMERASE PATHWAY	-4.16808	-1.98914	3/67	1027,3659,5595	CDKN1B,IRF1,MAPK3
15_Member	GO Biological Processes	GO:0007565	female pregnancy	-4.08969	-1.94483	4/196	824,4313,5595,6777	CAPN2,MMP2,MAPK3,STAT5B
15_Member	KEGG Pathway	ko05203	Viral carcinogenesis	-4.04739	-1.91333	4/201	1027,5595,6777,9759	CDKN1B,MAPK3,STAT5B,HDAC4
15_Member	Reactome Gene Sets	R-HSA-9009391	Extra-nuclear estrogen signaling	-3.98773	-1.877	3/77	1027,4313,5595	CDKN1B,MMP2,MAPK3
15_Member	KEGG Pathway	hsa05203	Viral carcinogenesis	-3.96602	-1.85781	4/211	1027,5595,6777,9759	CDKN1B,MAPK3,STAT5B,HDAC4
15_Member	GO Biological Processes	GO:0044706	multi-multicellular organism process	-3.85129	-1.79729	4/226	824,4313,5595,6777	CAPN2,MMP2,MAPK3,STAT5B
15_Member	KEGG Pathway	ko04012	ErbB signaling pathway	-3.84503	-1.79324	3/86	1027,5595,6777	CDKN1B,MAPK3,STAT5B
15_Member	KEGG Pathway	hsa04012	ErbB signaling pathway	-3.73062	-1.71475	3/94	1027,5595,6777	CDKN1B,MAPK3,STAT5B
15_Member	KEGG Pathway	hsa01522	Endocrine resistance	-3.70359	-1.69579	3/96	1027,4313,5595	CDKN1B,MMP2,MAPK3
15_Member	KEGG Pathway	ko01522	Endocrine resistance	-3.70359	-1.69579	3/96	1027,4313,5595	CDKN1B,MMP2,MAPK3
15_Member	Canonical Pathways	M186	PID PDGFRB PATHWAY	-3.3266	-1.40848	3/129	5595,5781,6777	MAPK3,PTPN11,STAT5B
15_Member	KEGG Pathway	hsa05200	Pathways in cancer	-3.27583	-1.37048	5/575	1027,4313,5595,6777,7474	CDKN1B,MMP2,MAPK3,STAT5B,WNT5A
15_Member	KEGG Pathway	hsa04068	foxo signaling pathway	-3.2504	-1.3513	3/137	1027,5595,9140	CDKN1B,MAPK3,ATG12
15_Member	GO Biological Processes	GO:0048660	regulation of smooth muscle cell proliferation	-2.95694	-1.14976	3/173	1027,4313,9759	CDKN1B,MMP2,HDAC4
15_Member	GO Biological Processes	GO:0048659	smooth muscle cell proliferation	-2.94258	-1.14286	3/175	1027,4313,9759	CDKN1B,MMP2,HDAC4
15_Member	KEGG Pathway	hsa05161	Hepatitis B	-2.92838	-1.13479	3/177	1027,5595,6777	CDKN1B,MAPK3,STAT5B
15_Member	GO Biological Processes	GO:0048732	gland development	-2.75082	-1.00554	4/444	1027,5595,6777,7474	CDKN1B,MAPK3,STAT5B,WNT5A
15_Member	Reactome Gene Sets	R-HSA-8939211	ESR-mediated signaling	-2.64184	-0.920893	3/223	1027,4313,5595	CDKN1B,MMP2,MAPK3
15_Member	GO Biological Processes	GO:0033002	muscle cell proliferation	-2.53136	-0.828561	3/244	1027,4313,9759	CDKN1B,MMP2,HDAC4
15_Member	KEGG Pathway	hsa05166	Human T-cell leukemia virus 1 infection	-2.30082	-0.642094	3/295	5595,6777,7474	MAPK3,STAT5B,WNT5A
15_Member	Reactome Gene Sets	R-HSA-9006931	Signaling by Nuclear Receptors	-2.2846	-0.62854	3/299	1027,4313,5595	CDKN1B,MMP2,MAPK3
15_Member	GO Biological Processes	GO:0032103	positive regulation of response to external stimulus	-2.13434	-0.500739	3/339	5595,6777,7474	MAPK3,STAT5B,WNT5A
16_Summary	GO Biological Processes	GO:0042060	wound healing	-6.47284	-3.70637	8/593	1027,2623,3659,3710,5595,5777,5781,7474,10645,6777,10197,6548,7248,4170,9759,824,6609,7009	CDKN1B,GATA1,IRF1,ITPR3,MAPK3,PTPN6,PTPN11,WNT5A,CAMKK2,STAT5B,PSME3,SLC9A1,TSC1,MCL1,HDAC4,CAPN2,SMPD1,TMBIM6
16_Member	GO Biological Processes	GO:0042060	wound healing	-6.47284	-3.70637	8/593	1027,2623,3659,3710,5595,5777,5781,7474	CDKN1B,GATA1,IRF1,ITPR3,MAPK3,PTPN6,PTPN11,WNT5A
16_Member	GO Biological Processes	GO:0030168	platelet activation	-5.9362	-3.2132	5/159	2623,3710,5595,5777,5781	GATA1,ITPR3,MAPK3,PTPN6,PTPN11
16_Member	GO Biological Processes	GO:0009611	response to wounding	-5.89388	-3.18962	8/708	1027,2623,3659,3710,5595,5777,5781,7474	CDKN1B,GATA1,IRF1,ITPR3,MAPK3,PTPN6,PTPN11,WNT5A
16_Member	Canonical Pathways	M237	PID VEGFR1 2 PATHWAY	-5.88266	-3.18962	4/69	5595,5777,5781,10645	MAPK3,PTPN6,PTPN11,CAMKK2
16_Member	GO Biological Processes	GO:0030220	platelet formation	-5.70856	-3.06962	3/21	2623,5777,5781	GATA1,PTPN6,PTPN11
16_Member	GO Biological Processes	GO:0050878	regulation of body fluid levels	-5.7083	-3.06962	7/516	2623,3659,3710,5595,5777,5781,6777	GATA1,IRF1,ITPR3,MAPK3,PTPN6,PTPN11,STAT5B
16_Member	GO Biological Processes	GO:0036344	platelet morphogenesis	-5.64524	-3.01498	3/22	2623,5777,5781	GATA1,PTPN6,PTPN11
16_Member	GO Biological Processes	GO:0007596	blood coagulation	-5.55918	-2.9688	6/344	2623,3659,3710,5595,5777,5781	GATA1,IRF1,ITPR3,MAPK3,PTPN6,PTPN11
16_Member	Reactome Gene Sets	R-HSA-982772	Growth hormone receptor signaling	-5.52724	-2.95504	3/24	5595,5777,6777	MAPK3,PTPN6,STAT5B
16_Member	GO Biological Processes	GO:0007599	hemostasis	-5.52311	-2.95504	6/349	2623,3659,3710,5595,5777,5781	GATA1,IRF1,ITPR3,MAPK3,PTPN6,PTPN11
16_Member	GO Biological Processes	GO:0050817	coagulation	-5.51596	-2.95504	6/350	2623,3659,3710,5595,5777,5781	GATA1,IRF1,ITPR3,MAPK3,PTPN6,PTPN11
16_Member	GO Biological Processes	GO:0060337	type I interferon signaling pathway	-5.32587	-2.82879	4/95	3659,5777,5781,7474	IRF1,PTPN6,PTPN11,WNT5A
16_Member	GO Biological Processes	GO:0071357	cellular response to type I interferon	-5.32587	-2.82879	4/95	3659,5777,5781,7474	IRF1,PTPN6,PTPN11,WNT5A
16_Member	GO Biological Processes	GO:0034340	response to type I interferon	-5.25453	-2.78334	4/99	3659,5777,5781,7474	IRF1,PTPN6,PTPN11,WNT5A
16_Member	Canonical Pathways	M233	PID EPO PATHWAY	-5.09972	-2.66728	3/33	5777,5781,6777	PTPN6,PTPN11,STAT5B
16_Member	GO Biological Processes	GO:0060338	regulation of type I interferon-mediated signaling pathway	-5.02138	-2.61465	3/35	5777,5781,7474	PTPN6,PTPN11,WNT5A
16_Member	Canonical Pathways	M127	PID ERBB1 RECEPTOR PROXIMAL PATHWAY	-5.02138	-2.61465	3/35	5595,5777,5781	MAPK3,PTPN6,PTPN11
16_Member	GO Biological Processes	GO:0045088	regulation of innate immune response	-4.8444	-2.4803	6/459	3659,5777,5781,6777,7474,10197	IRF1,PTPN6,PTPN11,STAT5B,WNT5A,PSME3
16_Member	Reactome Gene Sets	R-HSA-1433557	Signaling by SCF-KIT	-4.74874	-2.38925	3/43	5777,5781,6777	PTPN6,PTPN11,STAT5B
16_Member	GO Biological Processes	GO:0030155	regulation of cell adhesion	-4.69439	-2.35673	7/738	3659,5777,5781,6548,6777,7248,7474	IRF1,PTPN6,PTPN11,SLC9A1,STAT5B,TSC1,WNT5A
16_Member	Reactome Gene Sets	R-HSA-512988	Interleukin-3, Interleukin-5 and GM-CSF signaling	-4.60388	-2.30685	3/48	5777,5781,6777	PTPN6,PTPN11,STAT5B
16_Member	Canonical Pathways	M231	PID KIT PATHWAY	-4.49883	-2.22076	3/52	5595,5777,5781	MAPK3,PTPN6,PTPN11
16_Member	KEGG Pathway	ko04630	Jak-STAT signaling pathway	-4.47528	-2.20091	4/156	4170,5777,5781,6777	MCL1,PTPN6,PTPN11,STAT5B
16_Member	GO Biological Processes	GO:0002521	leukocyte differentiation	-4.45255	-2.18547	6/539	2623,3659,5777,6777,7248,9759	GATA1,IRF1,PTPN6,STAT5B,TSC1,HDAC4
16_Member	GO Biological Processes	GO:0032675	regulation of interleukin-6 production	-4.44295	-2.17948	4/159	824,5777,5781,7474	CAPN2,PTPN6,PTPN11,WNT5A
16_Member	GO Biological Processes	GO:0032635	interleukin-6 production	-4.32962	-2.09731	4/170	824,5777,5781,7474	CAPN2,PTPN6,PTPN11,WNT5A
16_Member	KEGG Pathway	hsa04630	JAK-STAT signaling pathway	-4.3197	-2.0973	4/171	4170,5777,5781,6777	MCL1,PTPN6,PTPN11,STAT5B
16_Member	GO Biological Processes	GO:0030098	lymphocyte differentiation	-4.17404	-1.99214	5/368	3659,5777,6777,7248,9759	IRF1,PTPN6,STAT5B,TSC1,HDAC4
16_Member	GO Biological Processes	GO:0018108	peptidyl-tyrosine phosphorylation	-4.13544	-1.96755	5/375	2623,5595,5777,5781,10645	GATA1,MAPK3,PTPN6,PTPN11,CAMKK2
16_Member	GO Biological Processes	GO:0018212	peptidyl-tyrosine modification	-4.11914	-1.96084	5/378	2623,5595,5777,5781,10645	GATA1,MAPK3,PTPN6,PTPN11,CAMKK2
16_Member	Reactome Gene Sets	R-HSA-109582	Hemostasis	-4.1116	-1.96084	6/621	2623,3659,3710,5595,5777,5781	GATA1,IRF1,ITPR3,MAPK3,PTPN6,PTPN11
16_Member	Reactome Gene Sets	R-HSA-909733	Interferon alpha/beta signaling	-4.1112	-1.96084	3/70	3659,5777,5781	IRF1,PTPN6,PTPN11
16_Member	KEGG Pathway	ko04917	Prolactin signaling pathway	-4.1112	-1.96084	3/70	3659,5595,6777	IRF1,MAPK3,STAT5B
16_Member	GO Biological Processes	GO:0061515	myeloid cell development	-4.07466	-1.93253	3/72	2623,5777,5781	GATA1,PTPN6,PTPN11
16_Member	Reactome Gene Sets	R-HSA-913531	Interferon Signaling	-4.06418	-1.92475	4/199	3659,5595,5777,5781	IRF1,MAPK3,PTPN6,PTPN11
16_Member	KEGG Pathway	hsa04917	Prolactin signaling pathway	-4.02178	-1.90341	3/75	3659,5595,6777	IRF1,MAPK3,STAT5B
16_Member	Canonical Pathways	M115	PID REG GR PATHWAY	-3.90645	-1.82459	3/82	3659,5595,6777	IRF1,MAPK3,STAT5B
16_Member	GO Biological Processes	GO:0045785	positive regulation of cell adhesion	-3.86617	-1.80597	5/428	5777,5781,6777,7248,7474	PTPN6,PTPN11,STAT5B,TSC1,WNT5A
16_Member	Reactome Gene Sets	R-HSA-418346	Platelet homeostasis	-3.81543	-1.77237	3/88	3710,5777,5781	ITPR3,PTPN6,PTPN11
16_Member	GO Biological Processes	GO:0022407	regulation of cell-cell adhesion	-3.80562	-1.76471	5/441	3659,5777,5781,6777,7474	IRF1,PTPN6,PTPN11,STAT5B,WNT5A
16_Member	Reactome Gene Sets	R-HSA-877300	Interferon gamma signaling	-3.7723	-1.73567	3/91	3659,5777,5781	IRF1,PTPN6,PTPN11
16_Member	GO Biological Processes	GO:0070663	regulation of leukocyte proliferation	-3.75123	-1.72719	4/240	3659,5595,5777,6777	IRF1,MAPK3,PTPN6,STAT5B
16_Member	GO Biological Processes	GO:0030219	megakaryocyte differentiation	-3.65125	-1.6591	3/100	2623,5777,5781	GATA1,PTPN6,PTPN11
16_Member	Canonical Pathways	M124	PID CXCR4 PATHWAY	-3.6385	-1.64827	3/101	5777,5781,6777	PTPN6,PTPN11,STAT5B
16_Member	GO Biological Processes	GO:0042110	T cell activation	-3.61832	-1.6319	5/484	3659,5777,5781,6777,7248	IRF1,PTPN6,PTPN11,STAT5B,TSC1
16_Member	GO Biological Processes	GO:0046649	lymphocyte activation	-3.61228	-1.62775	6/767	3659,5777,5781,6777,7248,9759	IRF1,PTPN6,PTPN11,STAT5B,TSC1,HDAC4
16_Member	Reactome Gene Sets	R-HSA-76002	Platelet activation, signaling and aggregation	-3.59956	-1.61692	4/263	3710,5595,5777,5781	ITPR3,MAPK3,PTPN6,PTPN11
16_Member	GO Biological Processes	GO:1903706	regulation of hemopoiesis	-3.55322	-1.5831	5/500	2623,3659,5777,6777,10197	GATA1,IRF1,PTPN6,STAT5B,PSME3
16_Member	Reactome Gene Sets	R-HSA-9006934	Signaling by Receptor Tyrosine Kinases	-3.52939	-1.56515	5/506	3710,5595,5777,5781,6777	ITPR3,MAPK3,PTPN6,PTPN11,STAT5B
16_Member	GO Biological Processes	GO:0022409	positive regulation of cell-cell adhesion	-3.50215	-1.54506	4/279	5777,5781,6777,7474	PTPN6,PTPN11,STAT5B,WNT5A
16_Member	GO Biological Processes	GO:0050900	leukocyte migration	-3.48265	-1.52909	5/518	5595,5777,5781,6777,7474	MAPK3,PTPN6,PTPN11,STAT5B,WNT5A
16_Member	GO Biological Processes	GO:0070661	leukocyte proliferation	-3.30838	-1.39381	4/314	3659,5595,5777,6777	IRF1,MAPK3,PTPN6,STAT5B
16_Member	KEGG Pathway	ko04650	Natural killer cell mediated cytotoxicity	-3.2879	-1.37781	3/133	5595,5777,5781	MAPK3,PTPN6,PTPN11
16_Member	GO Biological Processes	GO:0006470	protein dephosphorylation	-3.26229	-1.35851	4/323	5777,5781,6609,7248	PTPN6,PTPN11,SMPD1,TSC1
16_Member	GO Biological Processes	GO:0030183	B cell differentiation	-3.2504	-1.3513	3/137	5777,6777,9759	PTPN6,STAT5B,HDAC4
16_Member	GO Biological Processes	GO:1903037	regulation of leukocyte cell-cell adhesion	-3.23232	-1.33939	4/329	3659,5777,5781,6777	IRF1,PTPN6,PTPN11,STAT5B
16_Member	Reactome Gene Sets	R-HSA-446652	Interleukin-1 family signaling	-3.22301	-1.33409	3/140	5777,5781,10197	PTPN6,PTPN11,PSME3
16_Member	GO Biological Processes	GO:0050863	regulation of T cell activation	-3.21756	-1.3322	4/332	3659,5777,5781,6777	IRF1,PTPN6,PTPN11,STAT5B
16_Member	GO Biological Processes	GO:0002694	regulation of leukocyte activation	-3.16622	-1.29997	5/608	3659,5777,5781,6777,7474	IRF1,PTPN6,PTPN11,STAT5B,WNT5A
16_Member	KEGG Pathway	hsa04650	Natural killer cell mediated cytotoxicity	-3.15289	-1.29093	3/148	5595,5777,5781	MAPK3,PTPN6,PTPN11
16_Member	GO Biological Processes	GO:0007159	leukocyte cell-cell adhesion	-3.06851	-1.22468	4/364	3659,5777,5781,6777	IRF1,PTPN6,PTPN11,STAT5B
16_Member	GO Biological Processes	GO:0050865	regulation of cell activation	-3.02703	-1.19532	5/653	3659,5777,5781,6777,7474	IRF1,PTPN6,PTPN11,STAT5B,WNT5A
16_Member	GO Biological Processes	GO:0042129	regulation of T cell proliferation	-3.00112	-1.17731	3/167	3659,5777,6777	IRF1,PTPN6,STAT5B
16_Member	GO Biological Processes	GO:0002244	hematopoietic progenitor cell differentiation	-2.96419	-1.15196	3/172	2623,5777,10197	GATA1,PTPN6,PSME3
16_Member	GO Biological Processes	GO:0032680	regulation of tumor necrosis factor production	-2.95694	-1.14976	3/173	5777,5781,7474	PTPN6,PTPN11,WNT5A
16_Member	GO Biological Processes	GO:1903555	regulation of tumor necrosis factor superfamily cytokine production	-2.93546	-1.13843	3/176	5777,5781,7474	PTPN6,PTPN11,WNT5A
16_Member	GO Biological Processes	GO:0032640	tumor necrosis factor production	-2.92135	-1.13139	3/178	5777,5781,7474	PTPN6,PTPN11,WNT5A
16_Member	GO Biological Processes	GO:0045619	regulation of lymphocyte differentiation	-2.90049	-1.11534	3/181	3659,5777,6777	IRF1,PTPN6,STAT5B
16_Member	GO Biological Processes	GO:0002696	positive regulation of leukocyte activation	-2.89315	-1.11157	4/406	5777,5781,6777,7474	PTPN6,PTPN11,STAT5B,WNT5A
16_Member	GO Biological Processes	GO:0001959	regulation of cytokine-mediated signaling pathway	-2.88679	-1.10756	3/183	5777,5781,7474	PTPN6,PTPN11,WNT5A
16_Member	GO Biological Processes	GO:0071706	tumor necrosis factor superfamily cytokine production	-2.88679	-1.10756	3/183	5777,5781,7474	PTPN6,PTPN11,WNT5A
16_Member	GO Biological Processes	GO:0050867	positive regulation of cell activation	-2.83529	-1.06767	4/421	5777,5781,6777,7474	PTPN6,PTPN11,STAT5B,WNT5A
16_Member	GO Biological Processes	GO:0042098	T cell proliferation	-2.80142	-1.04623	3/196	3659,5777,6777	IRF1,PTPN6,STAT5B
16_Member	GO Biological Processes	GO:0060759	regulation of response to cytokine stimulus	-2.80142	-1.04623	3/196	5777,5781,7474	PTPN6,PTPN11,WNT5A
16_Member	GO Biological Processes	GO:0030099	myeloid cell differentiation	-2.7906	-1.03984	4/433	2623,5777,5781,6777	GATA1,PTPN6,PTPN11,STAT5B
16_Member	GO Biological Processes	GO:0050870	positive regulation of T cell activation	-2.69263	-0.961274	3/214	5777,5781,6777	PTPN6,PTPN11,STAT5B
16_Member	GO Biological Processes	GO:0050670	regulation of lymphocyte proliferation	-2.66414	-0.934882	3/219	3659,5777,6777	IRF1,PTPN6,STAT5B
16_Member	GO Biological Processes	GO:0032944	regulation of mononuclear cell proliferation	-2.65293	-0.928891	3/221	3659,5777,6777	IRF1,PTPN6,STAT5B
16_Member	GO Biological Processes	GO:0002683	negative regulation of immune system process	-2.58914	-0.876358	4/492	3659,5777,6777,7009	IRF1,PTPN6,STAT5B,TMBIM6
16_Member	GO Biological Processes	GO:0016311	dephosphorylation	-2.58914	-0.876358	4/492	5777,5781,6609,7248	PTPN6,PTPN11,SMPD1,TSC1
16_Member	GO Biological Processes	GO:1903039	positive regulation of leukocyte cell-cell adhesion	-2.57741	-0.868647	3/235	5777,5781,6777	PTPN6,PTPN11,STAT5B
16_Member	Reactome Gene Sets	R-HSA-8878171	Transcriptional regulation by RUNX1	-2.55672	-0.850943	3/239	2623,5781,10197	GATA1,PTPN11,PSME3
16_Member	GO Biological Processes	GO:0051249	regulation of lymphocyte activation	-2.51779	-0.818919	4/515	3659,5777,5781,6777	IRF1,PTPN6,PTPN11,STAT5B
16_Member	GO Biological Processes	GO:0030217	T cell differentiation	-2.4871	-0.793094	3/253	3659,6777,7248	IRF1,STAT5B,TSC1
16_Member	GO Biological Processes	GO:0048872	homeostasis of number of cells	-2.46797	-0.777814	3/257	2623,5781,6777	GATA1,PTPN11,STAT5B
16_Member	GO Biological Processes	GO:0050730	regulation of peptidyl-tyrosine phosphorylation	-2.43987	-0.750669	3/263	2623,5777,5781	GATA1,PTPN6,PTPN11
16_Member	GO Biological Processes	GO:0046651	lymphocyte proliferation	-2.34669	-0.671609	3/284	3659,5777,6777	IRF1,PTPN6,STAT5B
16_Member	GO Biological Processes	GO:0032943	mononuclear cell proliferation	-2.33399	-0.668073	3/287	3659,5777,6777	IRF1,PTPN6,STAT5B
16_Member	GO Biological Processes	GO:1902105	regulation of leukocyte differentiation	-2.31314	-0.649936	3/292	3659,5777,6777	IRF1,PTPN6,STAT5B
16_Member	GO Biological Processes	GO:0007162	negative regulation of cell adhesion	-2.27658	-0.622287	3/301	3659,5777,5781	IRF1,PTPN6,PTPN11
16_Member	GO Biological Processes	GO:0070372	regulation of ERK1 and ERK2 cascade	-2.23347	-0.58357	3/312	5595,5777,5781	MAPK3,PTPN6,PTPN11
16_Member	GO Biological Processes	GO:0051235	maintenance of location	-2.1883	-0.544472	3/324	3710,5777,6777	ITPR3,PTPN6,STAT5B
16_Member	GO Biological Processes	GO:0042113	B cell activation	-2.17365	-0.531541	3/328	5777,6777,9759	PTPN6,STAT5B,HDAC4
16_Member	GO Biological Processes	GO:0070371	ERK1 and ERK2 cascade	-2.15919	-0.522204	3/332	5595,5777,5781	MAPK3,PTPN6,PTPN11
16_Member	GO Biological Processes	GO:0051251	positive regulation of lymphocyte activation	-2.07297	-0.443553	3/357	5777,5781,6777	PTPN6,PTPN11,STAT5B
17_Summary	GO Biological Processes	GO:0051493	regulation of cytoskeleton organization	-5.49945	-2.94559	7/555	824,1027,4137,5595,6548,7248,55201,6777,6788,7474,5781,2895,9759	CAPN2,CDKN1B,MAPT,MAPK3,SLC9A1,TSC1,MAP1S,STAT5B,STK3,WNT5A,PTPN11,GRID2,HDAC4
17_Member	GO Biological Processes	GO:0051493	regulation of cytoskeleton organization	-5.49945	-2.94559	7/555	824,1027,4137,5595,6548,7248,55201	CAPN2,CDKN1B,MAPT,MAPK3,SLC9A1,TSC1,MAP1S
17_Member	GO Biological Processes	GO:0048638	regulation of developmental growth	-4.25947	-2.0655	5/353	1027,4137,6777,6788,7474	CDKN1B,MAPT,STAT5B,STK3,WNT5A
17_Member	GO Biological Processes	GO:1902903	regulation of supramolecular fiber organization	-4.15189	-1.9759	5/372	1027,4137,6548,7248,55201	CDKN1B,MAPT,SLC9A1,TSC1,MAP1S
17_Member	GO Biological Processes	GO:0048589	developmental growth	-3.93068	-1.8397	6/670	1027,4137,5781,6777,6788,7474	CDKN1B,MAPT,PTPN11,STAT5B,STK3,WNT5A
17_Member	GO Biological Processes	GO:0040008	regulation of growth	-3.86443	-1.80597	6/689	1027,4137,6548,6777,6788,7474	CDKN1B,MAPT,SLC9A1,STAT5B,STK3,WNT5A
17_Member	GO Biological Processes	GO:0031110	regulation of microtubule polymerization or depolymerization	-3.86011	-1.80389	3/85	1027,4137,55201	CDKN1B,MAPT,MAP1S
17_Member	GO Biological Processes	GO:0031109	microtubule polymerization or depolymerization	-3.42911	-1.48769	3/119	1027,4137,55201	CDKN1B,MAPT,MAP1S
17_Member	GO Biological Processes	GO:0044089	positive regulation of cellular component biogenesis	-3.31043	-1.39392	5/565	1027,2895,4137,7248,9759	CDKN1B,GRID2,MAPT,TSC1,HDAC4
17_Member	GO Biological Processes	GO:0097435	supramolecular fiber organization	-2.84132	-1.07129	5/719	1027,4137,6548,7248,55201	CDKN1B,MAPT,SLC9A1,TSC1,MAP1S
17_Member	GO Biological Processes	GO:0070507	regulation of microtubule cytoskeleton organization	-2.84005	-1.07129	3/190	1027,4137,55201	CDKN1B,MAPT,MAP1S
17_Member	GO Biological Processes	GO:0001558	regulation of cell growth	-2.82774	-1.06397	4/423	1027,4137,6548,7474	CDKN1B,MAPT,SLC9A1,WNT5A
17_Member	GO Biological Processes	GO:1902905	positive regulation of supramolecular fiber organization	-2.72778	-0.988976	3/208	1027,4137,7248	CDKN1B,MAPT,TSC1
17_Member	GO Biological Processes	GO:0032886	regulation of microtubule-based process	-2.64184	-0.920893	3/223	1027,4137,55201	CDKN1B,MAPT,MAP1S
17_Member	GO Biological Processes	GO:0051495	positive regulation of cytoskeleton organization	-2.60382	-0.887991	3/230	1027,4137,7248	CDKN1B,MAPT,TSC1
17_Member	GO Biological Processes	GO:0016049	cell growth	-2.58597	-0.875194	4/493	1027,4137,6548,7474	CDKN1B,MAPT,SLC9A1,WNT5A
17_Member	GO Biological Processes	GO:0045927	positive regulation of growth	-2.3901	-0.71036	3/274	4137,6548,6777	MAPT,SLC9A1,STAT5B
18_Summary	GO Biological Processes	GO:0097191	extrinsic apoptotic signaling pathway	-5.15173	-2.68629	5/230	599,2623,4170,6788,10197,7009,5777,6609,7248,4313	BCL2L2,GATA1,MCL1,STK3,PSME3,TMBIM6,PTPN6,SMPD1,TSC1,MMP2
18_Member	GO Biological Processes	GO:0097191	extrinsic apoptotic signaling pathway	-5.15173	-2.68629	5/230	599,2623,4170,6788,10197	BCL2L2,GATA1,MCL1,STK3,PSME3
18_Member	GO Biological Processes	GO:2001234	negative regulation of apoptotic signaling pathway	-5.12443	-2.67177	5/233	599,2623,4170,7009,10197	BCL2L2,GATA1,MCL1,TMBIM6,PSME3
18_Member	GO Biological Processes	GO:2001233	regulation of apoptotic signaling pathway	-5.10455	-2.66728	6/413	599,2623,4170,6788,7009,10197	BCL2L2,GATA1,MCL1,STK3,TMBIM6,PSME3
18_Member	GO Biological Processes	GO:2001236	regulation of extrinsic apoptotic signaling pathway	-4.41125	-2.1619	4/162	2623,4170,6788,10197	GATA1,MCL1,STK3,PSME3
18_Member	GO Biological Processes	GO:1902532	negative regulation of intracellular signal transduction	-4.27134	-2.06886	6/581	599,4170,5777,6609,7009,7248	BCL2L2,MCL1,PTPN6,SMPD1,TMBIM6,TSC1
18_Member	GO Biological Processes	GO:0097190	apoptotic signaling pathway	-4.14654	-1.97347	6/612	599,2623,4170,6788,7009,10197	BCL2L2,GATA1,MCL1,STK3,TMBIM6,PSME3
18_Member	GO Biological Processes	GO:0038034	signal transduction in absence of ligand	-4.02178	-1.90341	3/75	599,2623,4170	BCL2L2,GATA1,MCL1
18_Member	GO Biological Processes	GO:0097192	extrinsic apoptotic signaling pathway in absence of ligand	-4.02178	-1.90341	3/75	599,2623,4170	BCL2L2,GATA1,MCL1
18_Member	GO Biological Processes	GO:2001243	negative regulation of intrinsic apoptotic signaling pathway	-3.67714	-1.67919	3/98	599,4170,7009	BCL2L2,MCL1,TMBIM6
18_Member	GO Biological Processes	GO:2001237	negative regulation of extrinsic apoptotic signaling pathway	-3.56467	-1.59077	3/107	2623,4170,10197	GATA1,MCL1,PSME3
18_Member	Canonical Pathways	M145	PID P53 DOWNSTREAM PATHWAY	-3.2504	-1.3513	3/137	599,4170,4313	BCL2L2,MCL1,MMP2
18_Member	GO Biological Processes	GO:2001242	regulation of intrinsic apoptotic signaling pathway	-3.00864	-1.17959	3/166	599,4170,7009	BCL2L2,MCL1,TMBIM6
18_Member	GO Biological Processes	GO:0097193	intrinsic apoptotic signaling pathway	-2.32144	-0.657326	3/290	599,4170,7009	BCL2L2,MCL1,TMBIM6
19_Summary	GO Biological Processes	GO:0071868	cellular response to monoamine stimulus	-5.02138	-2.61465	3/35	5595,6548,22933,824,599,1027,5777,7248,9759	MAPK3,SLC9A1,SIRT2,CAPN2,BCL2L2,CDKN1B,PTPN6,TSC1,HDAC4
19_Member	GO Biological Processes	GO:0071868	cellular response to monoamine stimulus	-5.02138	-2.61465	3/35	5595,6548,22933	MAPK3,SLC9A1,SIRT2
19_Member	GO Biological Processes	GO:0071870	cellular response to catecholamine stimulus	-5.02138	-2.61465	3/35	5595,6548,22933	MAPK3,SLC9A1,SIRT2
19_Member	GO Biological Processes	GO:0071867	response to monoamine	-4.87779	-2.49894	3/39	5595,6548,22933	MAPK3,SLC9A1,SIRT2
19_Member	GO Biological Processes	GO:0071869	response to catecholamine	-4.87779	-2.49894	3/39	5595,6548,22933	MAPK3,SLC9A1,SIRT2
19_Member	Canonical Pathways	M164	PID ERBB1 DOWNSTREAM PATHWAY	-3.58879	-1.60802	3/105	824,5595,6548	CAPN2,MAPK3,SLC9A1
19_Member	GO Biological Processes	GO:0071407	cellular response to organic cyclic compound	-3.4981	-1.54278	5/514	599,1027,5595,6548,22933	BCL2L2,CDKN1B,MAPK3,SLC9A1,SIRT2
19_Member	GO Biological Processes	GO:0014065	phosphatidylinositol 3-kinase signaling	-3.10285	-1.25075	3/154	5595,5777,22933	MAPK3,PTPN6,SIRT2
19_Member	GO Biological Processes	GO:0035051	cardiocyte differentiation	-3.06269	-1.22159	3/159	5595,6548,7248	MAPK3,SLC9A1,TSC1
19_Member	GO Biological Processes	GO:0043902	positive regulation of multi-organism process	-2.82703	-1.06397	3/192	5595,9759,22933	MAPK3,HDAC4,SIRT2
19_Member	GO Biological Processes	GO:0048015	phosphatidylinositol-mediated signaling	-2.82703	-1.06397	3/192	5595,5777,22933	MAPK3,PTPN6,SIRT2
19_Member	GO Biological Processes	GO:0048017	inositol lipid-mediated signaling	-2.80142	-1.04623	3/196	5595,5777,22933	MAPK3,PTPN6,SIRT2
20_Summary	GO Biological Processes	GO:0042326	negative regulation of phosphorylation	-4.7145	-2.37257	6/484	1027,4137,5777,6609,9759,22933,5781,6777,10197,5595	CDKN1B,MAPT,PTPN6,SMPD1,HDAC4,SIRT2,PTPN11,STAT5B,PSME3,MAPK3
20_Member	GO Biological Processes	GO:0042326	negative regulation of phosphorylation	-4.7145	-2.37257	6/484	1027,4137,5777,6609,9759,22933	CDKN1B,MAPT,PTPN6,SMPD1,HDAC4,SIRT2
20_Member	GO Biological Processes	GO:0045936	negative regulation of phosphate metabolic process	-4.17807	-1.99214	6/604	1027,4137,5777,6609,9759,22933	CDKN1B,MAPT,PTPN6,SMPD1,HDAC4,SIRT2
20_Member	GO Biological Processes	GO:0010563	negative regulation of phosphorus metabolic process	-4.17411	-1.99214	6/605	1027,4137,5777,6609,9759,22933	CDKN1B,MAPT,PTPN6,SMPD1,HDAC4,SIRT2
20_Member	GO Biological Processes	GO:0007346	regulation of mitotic cell cycle	-3.92714	-1.83856	6/671	1027,5777,5781,6777,10197,22933	CDKN1B,PTPN6,PTPN11,STAT5B,PSME3,SIRT2
20_Member	GO Biological Processes	GO:0033673	negative regulation of kinase activity	-3.56846	-1.59142	4/268	1027,4137,5777,6609	CDKN1B,MAPT,PTPN6,SMPD1
20_Member	GO Biological Processes	GO:0051348	negative regulation of transferase activity	-3.39944	-1.46481	4/297	1027,4137,5777,6609	CDKN1B,MAPT,PTPN6,SMPD1
20_Member	GO Biological Processes	GO:0071901	negative regulation of protein serine/threonine kinase activity	-3.15289	-1.29093	3/148	1027,5777,6609	CDKN1B,PTPN6,SMPD1
20_Member	GO Biological Processes	GO:0031400	negative regulation of protein modification process	-3.06307	-1.22159	5/641	1027,4137,5777,6609,22933	CDKN1B,MAPT,PTPN6,SMPD1,SIRT2
20_Member	GO Biological Processes	GO:2000045	regulation of G1/S transition of mitotic cell cycle	-2.87325	-1.0987	3/185	1027,5777,10197	CDKN1B,PTPN6,PSME3
20_Member	GO Biological Processes	GO:0001933	negative regulation of protein phosphorylation	-2.75082	-1.00554	4/444	1027,5777,6609,22933	CDKN1B,PTPN6,SMPD1,SIRT2
20_Member	GO Biological Processes	GO:1902806	regulation of cell cycle G1/S phase transition	-2.73973	-0.997702	3/206	1027,5777,10197	CDKN1B,PTPN6,PSME3
20_Member	GO Biological Processes	GO:1901990	regulation of mitotic cell cycle phase transition	-2.73662	-0.995673	4/448	1027,5777,10197,22933	CDKN1B,PTPN6,PSME3,SIRT2
20_Member	GO Biological Processes	GO:1901987	regulation of cell cycle phase transition	-2.60837	-0.891527	4/486	1027,5777,10197,22933	CDKN1B,PTPN6,PSME3,SIRT2
20_Member	GO Biological Processes	GO:0006469	negative regulation of protein kinase activity	-2.52138	-0.821526	3/246	1027,5777,6609	CDKN1B,PTPN6,SMPD1
20_Member	Reactome Gene Sets	R-HSA-69278	Cell Cycle, Mitotic	-2.38525	-0.706449	4/561	1027,5595,10197,22933	CDKN1B,MAPK3,PSME3,SIRT2
20_Member	GO Biological Processes	GO:0000082	G1/S transition of mitotic cell cycle	-2.33399	-0.668073	3/287	1027,5777,10197	CDKN1B,PTPN6,PSME3
20_Member	GO Biological Processes	GO:0044772	mitotic cell cycle phase transition	-2.2771	-0.622287	4/602	1027,5777,10197,22933	CDKN1B,PTPN6,PSME3,SIRT2
20_Member	GO Biological Processes	GO:0044843	cell cycle G1/S phase transition	-2.24118	-0.590408	3/310	1027,5777,10197	CDKN1B,PTPN6,PSME3
20_Member	GO Biological Processes	GO:0044770	cell cycle phase transition	-2.16769	-0.526443	4/647	1027,5777,10197,22933	CDKN1B,PTPN6,PSME3,SIRT2
20_Member	Reactome Gene Sets	R-HSA-1640170	Cell Cycle	-2.06674	-0.439813	4/692	1027,5595,10197,22933	CDKN1B,MAPK3,PSME3,SIRT2

## Sheet: human_brown(42)
GroupID	Category	Term	Description	LogP	Log(q-value)	InTerm_InList	Genes	Symbols
1_Summary	GO Biological Processes	GO:0006914	autophagy	-18.0587	-14.0135	17/539	1201,2932,3964,5587,8878,10018,10241,10891,11315,23118,23411,23710,51024,55332,58476,65082,285973,960	CLN3,GSK3B,LGALS8,PRKD1,SQSTM1,BCL2L11,CALCOCO2,PPARGC1A,PARK7,TAB2,SIRT1,GABARAPL1,FIS1,DRAM1,TP53INP2,VPS33A,ATG9B,CD44
1_Member	GO Biological Processes	GO:0006914	autophagy	-18.0587	-14.0135	17/539	1201,2932,3964,5587,8878,10018,10241,10891,11315,23118,23411,23710,51024,55332,58476,65082,285973	CLN3,GSK3B,LGALS8,PRKD1,SQSTM1,BCL2L11,CALCOCO2,PPARGC1A,PARK7,TAB2,SIRT1,GABARAPL1,FIS1,DRAM1,TP53INP2,VPS33A,ATG9B
1_Member	GO Biological Processes	GO:0061919	process utilizing autophagic mechanism	-18.0587	-14.0135	17/539	1201,2932,3964,5587,8878,10018,10241,10891,11315,23118,23411,23710,51024,55332,58476,65082,285973	CLN3,GSK3B,LGALS8,PRKD1,SQSTM1,BCL2L11,CALCOCO2,PPARGC1A,PARK7,TAB2,SIRT1,GABARAPL1,FIS1,DRAM1,TP53INP2,VPS33A,ATG9B
1_Member	GO Biological Processes	GO:0022411	cellular component disassembly	-9.22943	-6.2449	11/574	960,1201,2932,8878,10241,10891,11315,23710,51024,65082,285973	CD44,CLN3,GSK3B,SQSTM1,CALCOCO2,PPARGC1A,PARK7,GABARAPL1,FIS1,VPS33A,ATG9B
1_Member	GO Biological Processes	GO:0016236	macroautophagy	-9.08067	-6.17862	9/315	1201,3964,8878,10241,23411,23710,58476,65082,285973	CLN3,LGALS8,SQSTM1,CALCOCO2,SIRT1,GABARAPL1,TP53INP2,VPS33A,ATG9B
1_Member	GO Biological Processes	GO:0097352	autophagosome maturation	-6.20518	-3.912	4/45	1201,10241,23710,65082	CLN3,CALCOCO2,GABARAPL1,VPS33A
1_Member	GO Biological Processes	GO:0032984	protein-containing complex disassembly	-3.8093	-2.05187	5/342	1201,2932,10241,23710,65082	CLN3,GSK3B,CALCOCO2,GABARAPL1,VPS33A
1_Member	GO Biological Processes	GO:0016241	regulation of macroautophagy	-2.63037	-1.08415	3/176	1201,10241,23411	CLN3,CALCOCO2,SIRT1
2_Summary	GO Biological Processes	GO:0097190	apoptotic signaling pathway	-14.2208	-10.3516	15/612	468,960,1032,2932,3552,3725,5295,6648,7098,9479,10018,11315,23411,51024,151112,831,1827,2660,1201,7376	ATF4,CD44,CDKN2D,GSK3B,IL1A,JUN,PIK3R1,SOD2,TLR3,MAPK8IP1,BCL2L11,PARK7,SIRT1,FIS1,ZSWIM2,CAST,RCAN1,MSTN,CLN3,NR1H2
2_Member	GO Biological Processes	GO:0097190	apoptotic signaling pathway	-14.2208	-10.3516	15/612	468,960,1032,2932,3552,3725,5295,6648,7098,9479,10018,11315,23411,51024,151112	ATF4,CD44,CDKN2D,GSK3B,IL1A,JUN,PIK3R1,SOD2,TLR3,MAPK8IP1,BCL2L11,PARK7,SIRT1,FIS1,ZSWIM2
2_Member	GO Biological Processes	GO:0097193	intrinsic apoptotic signaling pathway	-10.8733	-7.56841	10/290	468,960,1032,5295,6648,9479,10018,11315,23411,51024	ATF4,CD44,CDKN2D,PIK3R1,SOD2,MAPK8IP1,BCL2L11,PARK7,SIRT1,FIS1
2_Member	GO Biological Processes	GO:2001233	regulation of apoptotic signaling pathway	-10.7465	-7.47947	11/413	960,1032,2932,3552,6648,9479,10018,11315,23411,51024,151112	CD44,CDKN2D,GSK3B,IL1A,SOD2,MAPK8IP1,BCL2L11,PARK7,SIRT1,FIS1,ZSWIM2
2_Member	GO Biological Processes	GO:2001242	regulation of intrinsic apoptotic signaling pathway	-9.89186	-6.80088	8/166	960,1032,6648,9479,10018,11315,23411,51024	CD44,CDKN2D,SOD2,MAPK8IP1,BCL2L11,PARK7,SIRT1,FIS1
2_Member	GO Biological Processes	GO:2001234	negative regulation of apoptotic signaling pathway	-8.7238	-5.98322	8/233	960,1032,2932,3552,6648,9479,11315,23411	CD44,CDKN2D,GSK3B,IL1A,SOD2,MAPK8IP1,PARK7,SIRT1
2_Member	GO Biological Processes	GO:2001243	negative regulation of intrinsic apoptotic signaling pathway	-8.12683	-5.45268	6/98	960,1032,6648,9479,11315,23411	CD44,CDKN2D,SOD2,MAPK8IP1,PARK7,SIRT1
2_Member	GO Biological Processes	GO:2000116	regulation of cysteine-type endopeptidase activity	-7.16136	-4.67843	7/242	831,960,1032,10018,11315,23411,51024	CAST,CD44,CDKN2D,BCL2L11,PARK7,SIRT1,FIS1
2_Member	GO Biological Processes	GO:1902532	negative regulation of intracellular signal transduction	-6.78865	-4.35088	9/581	960,1032,1827,2660,2932,6648,9479,11315,23411	CD44,CDKN2D,RCAN1,MSTN,GSK3B,SOD2,MAPK8IP1,PARK7,SIRT1
2_Member	GO Biological Processes	GO:0043281	regulation of cysteine-type endopeptidase activity involved in apoptotic process	-6.06339	-3.78902	6/218	960,1032,10018,11315,23411,51024	CD44,CDKN2D,BCL2L11,PARK7,SIRT1,FIS1
2_Member	GO Biological Processes	GO:0052548	regulation of endopeptidase activity	-5.44078	-3.32752	7/437	831,960,1032,10018,11315,23411,51024	CAST,CD44,CDKN2D,BCL2L11,PARK7,SIRT1,FIS1
2_Member	GO Biological Processes	GO:0052547	regulation of peptidase activity	-5.23981	-3.17002	7/469	831,960,1032,10018,11315,23411,51024	CAST,CD44,CDKN2D,BCL2L11,PARK7,SIRT1,FIS1
2_Member	GO Biological Processes	GO:2000117	negative regulation of cysteine-type endopeptidase activity	-4.93564	-2.93181	4/93	831,960,1032,11315	CAST,CD44,CDKN2D,PARK7
2_Member	GO Biological Processes	GO:1902230	negative regulation of intrinsic apoptotic signaling pathway in response to DNA damage	-4.86303	-2.89517	3/31	960,1032,23411	CD44,CDKN2D,SIRT1
2_Member	GO Biological Processes	GO:0045861	negative regulation of proteolysis	-4.71264	-2.79289	6/375	831,960,1032,1201,7376,11315	CAST,CD44,CDKN2D,CLN3,NR1H2,PARK7
2_Member	GO Biological Processes	GO:1902229	regulation of intrinsic apoptotic signaling pathway in response to DNA damage	-4.55849	-2.66402	3/39	960,1032,23411	CD44,CDKN2D,SIRT1
2_Member	GO Biological Processes	GO:0051346	negative regulation of hydrolase activity	-4.14102	-2.31196	6/475	831,960,1032,2932,11315,23411	CAST,CD44,CDKN2D,GSK3B,PARK7,SIRT1
2_Member	GO Biological Processes	GO:2001021	negative regulation of response to DNA damage stimulus	-3.57609	-1.86027	3/83	960,1032,23411	CD44,CDKN2D,SIRT1
2_Member	GO Biological Processes	GO:0043154	negative regulation of cysteine-type endopeptidase activity involved in apoptotic process	-3.5456	-1.83583	3/85	960,1032,11315	CD44,CDKN2D,PARK7
2_Member	GO Biological Processes	GO:0010951	negative regulation of endopeptidase activity	-3.22251	-1.57522	4/258	831,960,1032,11315	CAST,CD44,CDKN2D,PARK7
2_Member	GO Biological Processes	GO:0010466	negative regulation of peptidase activity	-3.13676	-1.50316	4/272	831,960,1032,11315	CAST,CD44,CDKN2D,PARK7
2_Member	GO Biological Processes	GO:2001020	regulation of response to DNA damage stimulus	-2.32544	-0.830517	3/226	960,1032,23411	CD44,CDKN2D,SIRT1
3_Summary	GO Biological Processes	GO:0080135	regulation of cellular response to stress	-14.0345	-10.2903	16/778	468,960,1029,1032,1201,2932,4916,5295,6648,7098,7189,7376,9479,10018,11315,23411,3725,8878,10891,51024,151112,246,3552,5602,2660,5587	ATF4,CD44,CDKN2A,CDKN2D,CLN3,GSK3B,NTRK3,PIK3R1,SOD2,TLR3,TRAF6,NR1H2,MAPK8IP1,BCL2L11,PARK7,SIRT1,JUN,SQSTM1,PPARGC1A,FIS1,ZSWIM2,ALOX15,IL1A,MAPK10,MSTN,PRKD1
3_Member	GO Biological Processes	GO:0080135	regulation of cellular response to stress	-14.0345	-10.2903	16/778	468,960,1029,1032,1201,2932,4916,5295,6648,7098,7189,7376,9479,10018,11315,23411	ATF4,CD44,CDKN2A,CDKN2D,CLN3,GSK3B,NTRK3,PIK3R1,SOD2,TLR3,TRAF6,NR1H2,MAPK8IP1,BCL2L11,PARK7,SIRT1
3_Member	GO Biological Processes	GO:0043065	positive regulation of apoptotic process	-13.4895	-9.84221	15/687	468,1029,2932,3725,4916,6648,7098,7189,8878,10018,10891,11315,23411,51024,151112	ATF4,CDKN2A,GSK3B,JUN,NTRK3,SOD2,TLR3,TRAF6,SQSTM1,BCL2L11,PPARGC1A,PARK7,SIRT1,FIS1,ZSWIM2
3_Member	GO Biological Processes	GO:0043068	positive regulation of programmed cell death	-13.4074	-9.83934	15/696	468,1029,2932,3725,4916,6648,7098,7189,8878,10018,10891,11315,23411,51024,151112	ATF4,CDKN2A,GSK3B,JUN,NTRK3,SOD2,TLR3,TRAF6,SQSTM1,BCL2L11,PPARGC1A,PARK7,SIRT1,FIS1,ZSWIM2
3_Member	GO Biological Processes	GO:0010942	positive regulation of cell death	-12.9459	-9.55393	15/749	468,1029,2932,3725,4916,6648,7098,7189,8878,10018,10891,11315,23411,51024,151112	ATF4,CDKN2A,GSK3B,JUN,NTRK3,SOD2,TLR3,TRAF6,SQSTM1,BCL2L11,PPARGC1A,PARK7,SIRT1,FIS1,ZSWIM2
3_Member	GO Biological Processes	GO:1901214	regulation of neuron death	-10.4397	-7.23953	10/321	468,1201,2932,3725,6648,10018,10891,11315,23411,51024	ATF4,CLN3,GSK3B,JUN,SOD2,BCL2L11,PPARGC1A,PARK7,SIRT1,FIS1
3_Member	GO Biological Processes	GO:0070997	neuron death	-9.95271	-6.83691	10/360	468,1201,2932,3725,6648,10018,10891,11315,23411,51024	ATF4,CLN3,GSK3B,JUN,SOD2,BCL2L11,PPARGC1A,PARK7,SIRT1,FIS1
3_Member	GO Biological Processes	GO:1901215	negative regulation of neuron death	-9.04736	-6.16906	8/212	468,1201,2932,3725,6648,10891,11315,23411	ATF4,CLN3,GSK3B,JUN,SOD2,PPARGC1A,PARK7,SIRT1
3_Member	GO Biological Processes	GO:0043523	regulation of neuron apoptotic process	-9.01513	-6.16906	8/214	468,1201,3725,6648,10018,10891,11315,51024	ATF4,CLN3,JUN,SOD2,BCL2L11,PPARGC1A,PARK7,FIS1
3_Member	GO Biological Processes	GO:0051402	neuron apoptotic process	-8.55237	-5.84956	8/245	468,1201,3725,6648,10018,10891,11315,51024	ATF4,CLN3,JUN,SOD2,BCL2L11,PPARGC1A,PARK7,FIS1
3_Member	GO Biological Processes	GO:0010035	response to inorganic substance	-8.04706	-5.39977	10/568	246,468,3552,3725,5602,6648,10891,11315,23411,51024	ALOX15,ATF4,IL1A,JUN,MAPK10,SOD2,PPARGC1A,PARK7,SIRT1,FIS1
3_Member	Reactome Gene Sets	R-HSA-9614085	FOXO-mediated transcription	-7.33797	-4.82423	5/65	2660,6648,10018,10891,23411	MSTN,SOD2,BCL2L11,PPARGC1A,SIRT1
3_Member	GO Biological Processes	GO:0009636	response to toxic substance	-7.17568	-4.68676	9/523	468,2660,3725,4916,6648,10891,11315,23411,51024	ATF4,MSTN,JUN,NTRK3,SOD2,PPARGC1A,PARK7,SIRT1,FIS1
3_Member	GO Biological Processes	GO:0034390	smooth muscle cell apoptotic process	-6.65464	-4.25532	4/35	468,1029,6648,23411	ATF4,CDKN2A,SOD2,SIRT1
3_Member	GO Biological Processes	GO:0034391	regulation of smooth muscle cell apoptotic process	-6.65464	-4.25532	4/35	468,1029,6648,23411	ATF4,CDKN2A,SOD2,SIRT1
3_Member	GO Biological Processes	GO:0034599	cellular response to oxidative stress	-6.4138	-4.08458	7/312	468,3725,5587,6648,10891,11315,23411	ATF4,JUN,PRKD1,SOD2,PPARGC1A,PARK7,SIRT1
3_Member	Canonical Pathways	M136	PID FOXO PATHWAY	-6.05416	-3.78345	4/49	5602,6648,10018,23411	MAPK10,SOD2,BCL2L11,SIRT1
3_Member	GO Biological Processes	GO:1900408	negative regulation of cellular response to oxidative stress	-5.75684	-3.53769	4/58	468,6648,11315,23411	ATF4,SOD2,PARK7,SIRT1
3_Member	GO Biological Processes	GO:1903202	negative regulation of oxidative stress-induced cell death	-5.75684	-3.53769	4/58	468,6648,11315,23411	ATF4,SOD2,PARK7,SIRT1
3_Member	GO Biological Processes	GO:1902883	negative regulation of response to oxidative stress	-5.69733	-3.51244	4/60	468,6648,11315,23411	ATF4,SOD2,PARK7,SIRT1
3_Member	GO Biological Processes	GO:0043524	negative regulation of neuron apoptotic process	-5.53785	-3.39299	5/149	1201,3725,6648,10891,11315	CLN3,JUN,SOD2,PPARGC1A,PARK7
3_Member	GO Biological Processes	GO:0034393	positive regulation of smooth muscle cell apoptotic process	-5.52399	-3.38725	3/19	468,1029,6648	ATF4,CDKN2A,SOD2
3_Member	GO Biological Processes	GO:1902176	negative regulation of oxidative stress-induced intrinsic apoptotic signaling pathway	-5.52399	-3.38725	3/19	6648,11315,23411	SOD2,PARK7,SIRT1
3_Member	GO Biological Processes	GO:0006979	response to oxidative stress	-5.28863	-3.19678	7/461	468,3725,5587,6648,10891,11315,23411	ATF4,JUN,PRKD1,SOD2,PPARGC1A,PARK7,SIRT1
3_Member	GO Biological Processes	GO:1903201	regulation of oxidative stress-induced cell death	-5.26206	-3.18764	4/77	468,6648,11315,23411	ATF4,SOD2,PARK7,SIRT1
3_Member	GO Biological Processes	GO:1902175	regulation of oxidative stress-induced intrinsic apoptotic signaling pathway	-5.04782	-3.0112	3/27	6648,11315,23411	SOD2,PARK7,SIRT1
3_Member	GO Biological Processes	GO:1900407	regulation of cellular response to oxidative stress	-4.95426	-2.94044	4/92	468,6648,11315,23411	ATF4,SOD2,PARK7,SIRT1
3_Member	GO Biological Processes	GO:0010660	regulation of muscle cell apoptotic process	-4.881	-2.90023	4/96	468,1029,6648,23411	ATF4,CDKN2A,SOD2,SIRT1
3_Member	GO Biological Processes	GO:0036473	cell death in response to oxidative stress	-4.84556	-2.88669	4/98	468,6648,11315,23411	ATF4,SOD2,PARK7,SIRT1
3_Member	GO Biological Processes	GO:0010657	muscle cell apoptotic process	-4.81086	-2.86944	4/100	468,1029,6648,23411	ATF4,CDKN2A,SOD2,SIRT1
3_Member	GO Biological Processes	GO:1902882	regulation of response to oxidative stress	-4.77688	-2.84585	4/102	468,6648,11315,23411	ATF4,SOD2,PARK7,SIRT1
3_Member	GO Biological Processes	GO:0010661	positive regulation of muscle cell apoptotic process	-4.5928	-2.6937	3/38	468,1029,6648	ATF4,CDKN2A,SOD2
3_Member	GO Biological Processes	GO:0000302	response to reactive oxygen species	-4.56993	-2.67238	5/236	3725,6648,10891,11315,23411	JUN,SOD2,PPARGC1A,PARK7,SIRT1
3_Member	GO Biological Processes	GO:0097237	cellular response to toxic substance	-4.45044	-2.57105	5/250	6648,10891,11315,23411,51024	SOD2,PPARGC1A,PARK7,SIRT1,FIS1
3_Member	GO Biological Processes	GO:0008631	intrinsic apoptotic signaling pathway in response to oxidative stress	-4.42985	-2.55471	3/43	6648,11315,23411	SOD2,PARK7,SIRT1
3_Member	GO Biological Processes	GO:0034614	cellular response to reactive oxygen species	-3.9111	-2.13173	4/170	3725,6648,11315,23411	JUN,SOD2,PARK7,SIRT1
3_Member	GO Biological Processes	GO:0042542	response to hydrogen peroxide	-2.86186	-1.27753	3/146	3725,11315,23411	JUN,PARK7,SIRT1
4_Summary	KEGG Pathway	ko04137	Mitophagy - animal	-13.2223	-9.72111	8/65	468,3725,5602,8878,10241,23710,51024,285973,10891,11315,2932,6648,10018	ATF4,JUN,MAPK10,SQSTM1,CALCOCO2,GABARAPL1,FIS1,ATG9B,PPARGC1A,PARK7,GSK3B,SOD2,BCL2L11
4_Member	KEGG Pathway	ko04137	Mitophagy - animal	-13.2223	-9.72111	8/65	468,3725,5602,8878,10241,23710,51024,285973	ATF4,JUN,MAPK10,SQSTM1,CALCOCO2,GABARAPL1,FIS1,ATG9B
4_Member	KEGG Pathway	hsa04137	Mitophagy - animal	-13.1119	-9.6687	8/67	468,3725,5602,8878,10241,23710,51024,285973	ATF4,JUN,MAPK10,SQSTM1,CALCOCO2,GABARAPL1,FIS1,ATG9B
4_Member	GO Biological Processes	GO:0000422	autophagy of mitochondrion	-8.69601	-5.98322	6/79	8878,10891,11315,23710,51024,285973	SQSTM1,PPARGC1A,PARK7,GABARAPL1,FIS1,ATG9B
4_Member	GO Biological Processes	GO:0061726	mitochondrion disassembly	-8.69601	-5.98322	6/79	8878,10891,11315,23710,51024,285973	SQSTM1,PPARGC1A,PARK7,GABARAPL1,FIS1,ATG9B
4_Member	GO Biological Processes	GO:0007005	mitochondrion organization	-8.1055	-5.44048	10/560	2932,3725,6648,8878,10018,10891,11315,23710,51024,285973	GSK3B,JUN,SOD2,SQSTM1,BCL2L11,PPARGC1A,PARK7,GABARAPL1,FIS1,ATG9B
4_Member	GO Biological Processes	GO:1903008	organelle disassembly	-7.80042	-5.23231	6/111	8878,10891,11315,23710,51024,285973	SQSTM1,PPARGC1A,PARK7,GABARAPL1,FIS1,ATG9B
4_Member	GO Biological Processes	GO:0010821	regulation of mitochondrion organization	-6.34648	-4.02553	6/195	2932,8878,10018,10891,11315,51024	GSK3B,SQSTM1,BCL2L11,PPARGC1A,PARK7,FIS1
4_Member	GO Biological Processes	GO:0010822	positive regulation of mitochondrion organization	-6.0012	-3.73413	5/120	2932,10018,10891,11315,51024	GSK3B,BCL2L11,PPARGC1A,PARK7,FIS1
4_Member	Reactome Gene Sets	R-HSA-1632852	Macroautophagy	-4.28662	-2.43591	4/136	8878,11315,23710,285973	SQSTM1,PARK7,GABARAPL1,ATG9B
4_Member	Reactome Gene Sets	R-HSA-9612973	Autophagy	-4.11	-2.28619	4/151	8878,11315,23710,285973	SQSTM1,PARK7,GABARAPL1,ATG9B
5_Summary	Canonical Pathways	M110	PID IL1 PATHWAY	-10.9897	-7.64348	6/34	3552,3725,5295,7189,8878,23118,5602,1029,5587,7098,10891,11315,23411,246,6648,8660,2932,960,2321,4916,9479,468,10018,1032,23710,2660,7376	IL1A,JUN,PIK3R1,TRAF6,SQSTM1,TAB2,MAPK10,CDKN2A,PRKD1,TLR3,PPARGC1A,PARK7,SIRT1,ALOX15,SOD2,IRS2,GSK3B,CD44,FLT1,NTRK3,MAPK8IP1,ATF4,BCL2L11,CDKN2D,GABARAPL1,MSTN,NR1H2
5_Member	Canonical Pathways	M110	PID IL1 PATHWAY	-10.9897	-7.64348	6/34	3552,3725,5295,7189,8878,23118	IL1A,JUN,PIK3R1,TRAF6,SQSTM1,TAB2
5_Member	KEGG Pathway	ko04380	Osteoclast differentiation	-9.0304	-6.16906	7/130	3552,3725,5295,5602,7189,8878,23118	IL1A,JUN,PIK3R1,MAPK10,TRAF6,SQSTM1,TAB2
5_Member	GO Biological Processes	GO:0051090	regulation of DNA-binding transcription factor activity	-8.96743	-6.16524	10/455	1029,3725,5587,5602,7098,7189,10891,11315,23118,23411	CDKN2A,JUN,PRKD1,MAPK10,TLR3,TRAF6,PPARGC1A,PARK7,TAB2,SIRT1
5_Member	Reactome Gene Sets	R-HSA-449147	Signaling by Interleukins	-8.91271	-6.13465	10/461	246,3552,3725,5295,5602,6648,7189,8660,8878,23118	ALOX15,IL1A,JUN,PIK3R1,MAPK10,SOD2,TRAF6,IRS2,SQSTM1,TAB2
5_Member	KEGG Pathway	hsa04380	Osteoclast differentiation	-8.82649	-6.06002	7/139	3552,3725,5295,5602,7189,8878,23118	IL1A,JUN,PIK3R1,MAPK10,TRAF6,SQSTM1,TAB2
5_Member	KEGG Pathway	hsa05162	Measles	-8.43792	-5.74488	7/158	2932,3552,3725,5295,5602,7189,23118	GSK3B,IL1A,JUN,PIK3R1,MAPK10,TRAF6,TAB2
5_Member	GO Biological Processes	GO:0043410	positive regulation of MAPK cascade	-8.13505	-5.45268	10/556	246,960,2321,3725,4916,5602,7098,7189,9479,23118	ALOX15,CD44,FLT1,JUN,NTRK3,MAPK10,TLR3,TRAF6,MAPK8IP1,TAB2
5_Member	KEGG Pathway	hsa05161	Hepatitis B	-8.0954	-5.43934	7/177	468,3725,5295,5602,7098,7189,23118	ATF4,JUN,PIK3R1,MAPK10,TLR3,TRAF6,TAB2
5_Member	KEGG Pathway	ko04620	Toll-like receptor signaling pathway	-7.97089	-5.3322	6/104	3725,5295,5602,7098,7189,23118	JUN,PIK3R1,MAPK10,TLR3,TRAF6,TAB2
5_Member	KEGG Pathway	hsa05169	Epstein-Barr virus infection	-7.87665	-5.27076	8/299	960,2932,3725,5295,5602,7189,10018,23118	CD44,GSK3B,JUN,PIK3R1,MAPK10,TRAF6,BCL2L11,TAB2
5_Member	KEGG Pathway	hsa04620	Toll-like receptor signaling pathway	-7.80042	-5.23231	6/111	3725,5295,5602,7098,7189,23118	JUN,PIK3R1,MAPK10,TLR3,TRAF6,TAB2
5_Member	KEGG Pathway	ko05169	Epstein-Barr virus infection	-7.71398	-5.16012	7/201	960,2932,3725,5295,5602,7189,23118	CD44,GSK3B,JUN,PIK3R1,MAPK10,TRAF6,TAB2
5_Member	KEGG Pathway	hsa04010	MAPK signaling pathway	-7.64802	-5.1011	8/320	468,2321,3552,3725,5602,7189,9479,23118	ATF4,FLT1,IL1A,JUN,MAPK10,TRAF6,MAPK8IP1,TAB2
5_Member	GO Biological Processes	GO:0071900	regulation of protein serine/threonine kinase activity	-7.11267	-4.63565	9/532	1029,1032,2321,4916,5602,7189,9479,23118,23411	CDKN2A,CDKN2D,FLT1,NTRK3,MAPK10,TRAF6,MAPK8IP1,TAB2,SIRT1
5_Member	KEGG Pathway	ko04010	MAPK signaling pathway	-7.00653	-4.53534	7/255	468,3552,3725,5602,7189,9479,23118	ATF4,IL1A,JUN,MAPK10,TRAF6,MAPK8IP1,TAB2
5_Member	GO Biological Processes	GO:0043408	regulation of MAPK cascade	-6.8723	-4.41814	10/758	246,960,2321,3725,4916,5602,7098,7189,9479,23118	ALOX15,CD44,FLT1,JUN,NTRK3,MAPK10,TLR3,TRAF6,MAPK8IP1,TAB2
5_Member	GO Biological Processes	GO:0033674	positive regulation of kinase activity	-6.58073	-4.19364	9/615	2321,4916,5587,5602,7098,7189,11315,23118,23411	FLT1,NTRK3,PRKD1,MAPK10,TLR3,TRAF6,PARK7,TAB2,SIRT1
5_Member	KEGG Pathway	ko04657	IL-17 signaling pathway	-6.55259	-4.17946	5/93	2932,3725,5602,7189,23118	GSK3B,JUN,MAPK10,TRAF6,TAB2
5_Member	Reactome Gene Sets	R-HSA-168164	Toll Like Receptor 3 (TLR3) Cascade	-6.52933	-4.16985	5/94	3725,5602,7098,7189,23118	JUN,MAPK10,TLR3,TRAF6,TAB2
5_Member	KEGG Pathway	hsa04657	IL-17 signaling pathway	-6.50633	-4.16007	5/95	2932,3725,5602,7189,23118	GSK3B,JUN,MAPK10,TRAF6,TAB2
5_Member	Reactome Gene Sets	R-HSA-9014325	TICAM1,TRAF6-dependent induction of TAK1 complex	-6.2892	-3.97637	3/11	7098,7189,23118	TLR3,TRAF6,TAB2
5_Member	GO Biological Processes	GO:0051347	positive regulation of transferase activity	-6.13201	-3.84645	9/696	2321,4916,5587,5602,7098,7189,11315,23118,23411	FLT1,NTRK3,PRKD1,MAPK10,TLR3,TRAF6,PARK7,TAB2,SIRT1
5_Member	GO Biological Processes	GO:0045860	positive regulation of protein kinase activity	-5.91241	-3.65958	8/541	2321,4916,5602,7098,7189,11315,23118,23411	FLT1,NTRK3,MAPK10,TLR3,TRAF6,PARK7,TAB2,SIRT1
5_Member	Reactome Gene Sets	R-HSA-2454202	Fc epsilon receptor (FCERI) signaling	-5.76441	-3.53873	5/134	3725,5295,5602,7189,23118	JUN,PIK3R1,MAPK10,TRAF6,TAB2
5_Member	KEGG Pathway	ko05162	Measles	-5.76441	-3.53873	5/134	2932,3552,5295,7189,23118	GSK3B,IL1A,PIK3R1,TRAF6,TAB2
5_Member	GO Biological Processes	GO:0043122	regulation of I-kappaB kinase/NF-kappaB signaling	-5.69795	-3.51244	6/252	5587,7098,7189,8878,23118,23411	PRKD1,TLR3,TRAF6,SQSTM1,TAB2,SIRT1
5_Member	Reactome Gene Sets	R-HSA-450294	MAP kinase activation	-5.58428	-3.43115	4/64	3725,5602,7189,23118	JUN,MAPK10,TRAF6,TAB2
5_Member	GO Biological Processes	GO:0051091	positive regulation of DNA-binding transcription factor activity	-5.52506	-3.38725	6/270	5587,7098,7189,10891,11315,23118	PRKD1,TLR3,TRAF6,PPARGC1A,PARK7,TAB2
5_Member	Reactome Gene Sets	R-HSA-168898	Toll-like Receptor Cascades	-5.45384	-3.33631	5/155	3725,5602,7098,7189,23118	JUN,MAPK10,TLR3,TRAF6,TAB2
5_Member	GO Biological Processes	GO:0007249	I-kappaB kinase/NF-kappaB signaling	-5.38136	-3.27315	6/286	5587,7098,7189,8878,23118,23411	PRKD1,TLR3,TRAF6,SQSTM1,TAB2,SIRT1
5_Member	Reactome Gene Sets	R-HSA-448424	Interleukin-17 signaling	-5.37876	-3.27305	4/72	3725,5602,7189,23118	JUN,MAPK10,TRAF6,TAB2
5_Member	KEGG Pathway	ko05140	Leishmaniasis	-5.35476	-3.25154	4/73	3552,3725,7189,23118	IL1A,JUN,TRAF6,TAB2
5_Member	KEGG Pathway	ko05133	Pertussis	-5.28475	-3.19678	4/76	3552,3725,5602,7189	IL1A,JUN,MAPK10,TRAF6
5_Member	GO Biological Processes	GO:0038095	Fc-epsilon receptor signaling pathway	-5.2704	-3.18896	5/169	3725,5295,5602,7189,23118	JUN,PIK3R1,MAPK10,TRAF6,TAB2
5_Member	Reactome Gene Sets	R-HSA-450321	JNK (c-Jun kinases) phosphorylation and activation mediated by activated human TAK1	-5.26391	-3.18764	3/23	5602,7189,23118	MAPK10,TRAF6,TAB2
5_Member	KEGG Pathway	ko04621	NOD-like receptor signaling pathway	-5.25791	-3.18582	5/170	3725,5602,7189,23118,23710	JUN,MAPK10,TRAF6,TAB2,GABARAPL1
5_Member	KEGG Pathway	hsa05133	Pertussis	-5.17424	-3.11354	4/81	3552,3725,5602,7189	IL1A,JUN,MAPK10,TRAF6
5_Member	Reactome Gene Sets	R-HSA-168142	Toll Like Receptor 10 (TLR10) Cascade	-5.09083	-3.04343	4/85	3725,5602,7189,23118	JUN,MAPK10,TRAF6,TAB2
5_Member	Reactome Gene Sets	R-HSA-168176	Toll Like Receptor 5 (TLR5) Cascade	-5.09083	-3.04343	4/85	3725,5602,7189,23118	JUN,MAPK10,TRAF6,TAB2
5_Member	Reactome Gene Sets	R-HSA-975871	MyD88 cascade initiated on plasma membrane	-5.09083	-3.04343	4/85	3725,5602,7189,23118	JUN,MAPK10,TRAF6,TAB2
5_Member	KEGG Pathway	hsa05140	Leishmaniasis	-5.09083	-3.04343	4/85	3552,3725,7189,23118	IL1A,JUN,TRAF6,TAB2
5_Member	KEGG Pathway	ko05168	Herpes simplex infection	-5.07937	-3.03415	5/185	3725,5602,7098,7189,23118	JUN,MAPK10,TLR3,TRAF6,TAB2
5_Member	KEGG Pathway	hsa04621	NOD-like receptor signaling pathway	-5.06802	-3.02711	5/186	3725,5602,7189,23118,23710	JUN,MAPK10,TRAF6,TAB2,GABARAPL1
5_Member	GO Biological Processes	GO:0032147	activation of protein kinase activity	-5.01906	-2.98456	6/331	4916,5602,7098,7189,11315,23118	NTRK3,MAPK10,TLR3,TRAF6,PARK7,TAB2
5_Member	Reactome Gene Sets	R-HSA-975138	TRAF6 mediated induction of NFkB and MAP kinases upon TLR7/8 or 9 activation	-4.95426	-2.94044	4/92	3725,5602,7189,23118	JUN,MAPK10,TRAF6,TAB2
5_Member	Reactome Gene Sets	R-HSA-168181	Toll Like Receptor 7/8 (TLR7/8) Cascade	-4.93564	-2.93181	4/93	3725,5602,7189,23118	JUN,MAPK10,TRAF6,TAB2
5_Member	Reactome Gene Sets	R-HSA-975155	MyD88 dependent cascade initiated on endosome	-4.93564	-2.93181	4/93	3725,5602,7189,23118	JUN,MAPK10,TRAF6,TAB2
5_Member	GO Biological Processes	GO:0043405	regulation of MAP kinase activity	-4.90282	-2.90933	6/347	2321,4916,5602,7189,9479,23118	FLT1,NTRK3,MAPK10,TRAF6,MAPK8IP1,TAB2
5_Member	Reactome Gene Sets	R-HSA-166058	MyD88:MAL(TIRAP) cascade initiated on plasma membrane	-4.89901	-2.90933	4/95	3725,5602,7189,23118	JUN,MAPK10,TRAF6,TAB2
5_Member	Reactome Gene Sets	R-HSA-168188	Toll Like Receptor TLR6:TLR2 Cascade	-4.89901	-2.90933	4/95	3725,5602,7189,23118	JUN,MAPK10,TRAF6,TAB2
5_Member	GO Biological Processes	GO:0071902	positive regulation of protein serine/threonine kinase activity	-4.89574	-2.90933	6/348	2321,4916,5602,7189,23118,23411	FLT1,NTRK3,MAPK10,TRAF6,TAB2,SIRT1
5_Member	Reactome Gene Sets	R-HSA-168138	Toll Like Receptor 9 (TLR9) Cascade	-4.86318	-2.89517	4/97	3725,5602,7189,23118	JUN,MAPK10,TRAF6,TAB2
5_Member	Canonical Pathways	M45	PID CD40 PATHWAY	-4.86303	-2.89517	3/31	3725,5602,7189	JUN,MAPK10,TRAF6
5_Member	Reactome Gene Sets	R-HSA-168179	Toll Like Receptor TLR1:TLR2 Cascade	-4.84556	-2.88669	4/98	3725,5602,7189,23118	JUN,MAPK10,TRAF6,TAB2
5_Member	Reactome Gene Sets	R-HSA-181438	Toll Like Receptor 2 (TLR2) Cascade	-4.84556	-2.88669	4/98	3725,5602,7189,23118	JUN,MAPK10,TRAF6,TAB2
5_Member	Reactome Gene Sets	R-HSA-166166	MyD88-independent TLR4 cascade	-4.82812	-2.88154	4/99	3725,5602,7189,23118	JUN,MAPK10,TRAF6,TAB2
5_Member	Reactome Gene Sets	R-HSA-937061	TRIF(TICAM1)-mediated TLR4 signaling	-4.82812	-2.88154	4/99	3725,5602,7189,23118	JUN,MAPK10,TRAF6,TAB2
5_Member	KEGG Pathway	ko05142	Chagas disease (American trypanosomiasis)	-4.77688	-2.84585	4/102	3725,5295,5602,7189	JUN,PIK3R1,MAPK10,TRAF6
5_Member	GO Biological Processes	GO:0007254	JNK cascade	-4.77381	-2.84585	5/214	5602,7098,7189,9479,23118	MAPK10,TLR3,TRAF6,MAPK8IP1,TAB2
5_Member	GO Biological Processes	GO:0070498	interleukin-1-mediated signaling pathway	-4.76015	-2.83877	4/103	3552,7189,8878,23118	IL1A,TRAF6,SQSTM1,TAB2
5_Member	Reactome Gene Sets	R-HSA-9020702	Interleukin-1 signaling	-4.76015	-2.83877	4/103	3552,7189,8878,23118	IL1A,TRAF6,SQSTM1,TAB2
5_Member	KEGG Pathway	hsa05142	Chagas disease	-4.69488	-2.77999	4/107	3725,5295,5602,7189	JUN,PIK3R1,MAPK10,TRAF6
5_Member	KEGG Pathway	hsa05170	human immunodeficiency virus 1 infection	-4.63253	-2.72403	5/229	3725,5295,5602,7189,23118	JUN,PIK3R1,MAPK10,TRAF6,TAB2
5_Member	GO Biological Processes	GO:0038093	Fc receptor signaling pathway	-4.52641	-2.63347	5/241	3725,5295,5602,7189,23118	JUN,PIK3R1,MAPK10,TRAF6,TAB2
5_Member	GO Biological Processes	GO:0033002	muscle cell proliferation	-4.50075	-2.60934	5/244	2660,3725,6648,7189,10891	MSTN,JUN,SOD2,TRAF6,PPARGC1A
5_Member	Reactome Gene Sets	R-HSA-166016	Toll Like Receptor 4 (TLR4) Cascade	-4.37618	-2.51422	4/129	3725,5602,7189,23118	JUN,MAPK10,TRAF6,TAB2
5_Member	GO Biological Processes	GO:0043406	positive regulation of MAP kinase activity	-4.3146	-2.4583	5/267	2321,4916,5602,7189,23118	FLT1,NTRK3,MAPK10,TRAF6,TAB2
5_Member	Reactome Gene Sets	R-HSA-446652	Interleukin-1 family signaling	-4.23759	-2.39102	4/140	3552,7189,8878,23118	IL1A,TRAF6,SQSTM1,TAB2
5_Member	GO Biological Processes	GO:0051403	stress-activated MAPK cascade	-4.15904	-2.32467	5/288	5602,7098,7189,9479,23118	MAPK10,TLR3,TRAF6,MAPK8IP1,TAB2
5_Member	GO Biological Processes	GO:0031098	stress-activated protein kinase signaling cascade	-4.06196	-2.24718	5/302	5602,7098,7189,9479,23118	MAPK10,TLR3,TRAF6,MAPK8IP1,TAB2
5_Member	GO Biological Processes	GO:0000187	activation of MAPK activity	-4.04446	-2.2335	4/157	4916,5602,7189,23118	NTRK3,MAPK10,TRAF6,TAB2
5_Member	GO Biological Processes	GO:0051092	positive regulation of NF-kappaB transcription factor activity	-4.01268	-2.21049	4/160	5587,7098,7189,23118	PRKD1,TLR3,TRAF6,TAB2
5_Member	GO Biological Processes	GO:0048660	regulation of smooth muscle cell proliferation	-3.88185	-2.10614	4/173	3725,6648,7189,10891	JUN,SOD2,TRAF6,PPARGC1A
5_Member	GO Biological Processes	GO:0048659	smooth muscle cell proliferation	-3.86265	-2.09346	4/175	3725,6648,7189,10891	JUN,SOD2,TRAF6,PPARGC1A
5_Member	GO Biological Processes	GO:0071347	cellular response to interleukin-1	-3.7881	-2.03624	4/183	3552,7189,8878,23118	IL1A,TRAF6,SQSTM1,TAB2
5_Member	KEGG Pathway	hsa05168	Herpes simplex virus 1 infection	-3.75081	-2.00662	6/560	3725,5295,5602,7098,7189,23118	JUN,PIK3R1,MAPK10,TLR3,TRAF6,TAB2
5_Member	GO Biological Processes	GO:0043123	positive regulation of I-kappaB kinase/NF-kappaB signaling	-3.74324	-2.00229	4/188	5587,7098,7189,23118	PRKD1,TLR3,TRAF6,TAB2
5_Member	GO Biological Processes	GO:0070555	response to interleukin-1	-3.55203	-1.84026	4/211	3552,7189,8878,23118	IL1A,TRAF6,SQSTM1,TAB2
5_Member	KEGG Pathway	ko05132	Salmonella infection	-3.53063	-1.82386	3/86	3552,3725,5602	IL1A,JUN,MAPK10
5_Member	KEGG Pathway	ko05323	Rheumatoid arthritis	-3.47252	-1.77463	3/90	2321,3552,3725	FLT1,IL1A,JUN
5_Member	KEGG Pathway	hsa05132	Salmonella infection	-3.40357	-1.71628	3/95	3552,3725,5602	IL1A,JUN,MAPK10
5_Member	Reactome Gene Sets	R-HSA-202424	Downstream TCR signaling	-3.36399	-1.68705	3/98	5295,7189,23118	PIK3R1,TRAF6,TAB2
5_Member	KEGG Pathway	hsa05323	Rheumatoid arthritis	-3.35108	-1.67784	3/99	2321,3552,3725	FLT1,IL1A,JUN
5_Member	GO Biological Processes	GO:0048661	positive regulation of smooth muscle cell proliferation	-3.30076	-1.64025	3/103	3725,7189,10891	JUN,TRAF6,PPARGC1A
5_Member	GO Biological Processes	GO:0002367	cytokine production involved in immune response	-3.27636	-1.61853	3/105	7098,7189,23411	TLR3,TRAF6,SIRT1
5_Member	GO Biological Processes	GO:0002764	immune response-regulating signaling pathway	-3.26715	-1.61113	6/690	3725,5295,5602,7098,7189,23118	JUN,PIK3R1,MAPK10,TLR3,TRAF6,TAB2
5_Member	KEGG Pathway	ko05145	Toxoplasmosis	-3.18342	-1.54473	3/113	5602,7189,23118	MAPK10,TRAF6,TAB2
5_Member	KEGG Pathway	hsa05145	Toxoplasmosis	-3.15033	-1.5142	3/116	5602,7189,23118	MAPK10,TRAF6,TAB2
5_Member	Reactome Gene Sets	R-HSA-202403	TCR signaling	-3.10759	-1.47817	3/120	5295,7189,23118	PIK3R1,TRAF6,TAB2
5_Member	GO Biological Processes	GO:0002768	immune response-regulating cell surface receptor signaling pathway	-3.00256	-1.39349	5/514	3725,5295,5602,7189,23118	JUN,PIK3R1,MAPK10,TRAF6,TAB2
5_Member	GO Biological Processes	GO:0046330	positive regulation of JNK cascade	-2.93219	-1.33645	3/138	7098,7189,9479	TLR3,TRAF6,MAPK8IP1
5_Member	GO Biological Processes	GO:0032496	response to lipopolysaccharide	-2.80736	-1.23048	4/334	3552,7189,10891,23118	IL1A,TRAF6,PPARGC1A,TAB2
5_Member	GO Biological Processes	GO:0002224	toll-like receptor signaling pathway	-2.78746	-1.21279	3/155	7098,7189,23118	TLR3,TRAF6,TAB2
5_Member	GO Biological Processes	GO:1902107	positive regulation of leukocyte differentiation	-2.74037	-1.16936	3/161	3552,3725,7189	IL1A,JUN,TRAF6
5_Member	GO Biological Processes	GO:0002237	response to molecule of bacterial origin	-2.70638	-1.14188	4/356	3552,7189,10891,23118	IL1A,TRAF6,PPARGC1A,TAB2
5_Member	GO Biological Processes	GO:0032874	positive regulation of stress-activated MAPK cascade	-2.67312	-1.11715	3/170	7098,7189,9479	TLR3,TRAF6,MAPK8IP1
5_Member	GO Biological Processes	GO:0070304	positive regulation of stress-activated protein kinase signaling cascade	-2.6587	-1.10553	3/172	7098,7189,9479	TLR3,TRAF6,MAPK8IP1
5_Member	KEGG Pathway	ko05152	Tuberculosis	-2.60958	-1.06746	3/179	3552,5602,7189	IL1A,MAPK10,TRAF6
5_Member	GO Biological Processes	GO:0046328	regulation of JNK cascade	-2.56909	-1.03641	3/185	7098,7189,9479	TLR3,TRAF6,MAPK8IP1
5_Member	KEGG Pathway	hsa05152	Tuberculosis	-2.52359	-0.996881	3/192	3552,5602,7189	IL1A,MAPK10,TRAF6
5_Member	GO Biological Processes	GO:0002221	pattern recognition receptor signaling pathway	-2.44365	-0.929267	3/205	7098,7189,23118	TLR3,TRAF6,TAB2
5_Member	GO Biological Processes	GO:0050852	T cell receptor signaling pathway	-2.43773	-0.925261	3/206	5295,7189,23118	PIK3R1,TRAF6,TAB2
5_Member	GO Biological Processes	GO:1903708	positive regulation of hemopoiesis	-2.43184	-0.921277	3/207	3552,3725,7189	IL1A,JUN,TRAF6
5_Member	GO Biological Processes	GO:0071222	cellular response to lipopolysaccharide	-2.42598	-0.916684	3/208	3552,7189,10891	IL1A,TRAF6,PPARGC1A
5_Member	GO Biological Processes	GO:0071219	cellular response to molecule of bacterial origin	-2.34701	-0.847713	3/222	3552,7189,10891	IL1A,TRAF6,PPARGC1A
5_Member	GO Biological Processes	GO:0045088	regulation of innate immune response	-2.31152	-0.821388	4/459	7098,7189,7376,23118	TLR3,TRAF6,NR1H2,TAB2
5_Member	GO Biological Processes	GO:0009617	response to bacterium	-2.28238	-0.797064	5/754	3552,7098,7189,10891,23118	IL1A,TLR3,TRAF6,PPARGC1A,TAB2
5_Member	GO Biological Processes	GO:0032872	regulation of stress-activated MAPK cascade	-2.25309	-0.771342	3/240	7098,7189,9479	TLR3,TRAF6,MAPK8IP1
5_Member	GO Biological Processes	GO:0070302	regulation of stress-activated protein kinase signaling cascade	-2.23818	-0.758214	3/243	7098,7189,9479	TLR3,TRAF6,MAPK8IP1
5_Member	GO Biological Processes	GO:0031349	positive regulation of defense response	-2.09974	-0.627967	4/528	7098,7189,11315,23118	TLR3,TRAF6,PARK7,TAB2
6_Summary	KEGG Pathway	hsa04068	foxo signaling pathway	-10.5614	-7.32905	8/137	1032,5295,5602,6648,8660,10018,23411,23710,468,10891,2660,2932,7098,51024,2321,3725,4916,5587,8031,11315,1029,7189,7376,960,65082,23118	CDKN2D,PIK3R1,MAPK10,SOD2,IRS2,BCL2L11,SIRT1,GABARAPL1,ATF4,PPARGC1A,MSTN,GSK3B,TLR3,FIS1,FLT1,JUN,NTRK3,PRKD1,NCOA4,PARK7,CDKN2A,TRAF6,NR1H2,CD44,VPS33A,TAB2
6_Member	KEGG Pathway	hsa04068	foxo signaling pathway	-10.5614	-7.32905	8/137	1032,5295,5602,6648,8660,10018,23411,23710	CDKN2D,PIK3R1,MAPK10,SOD2,IRS2,BCL2L11,SIRT1,GABARAPL1
6_Member	KEGG Pathway	hsa04211	Longevity regulating pathway	-7.84795	-5.24988	6/109	468,5295,6648,8660,10891,23411	ATF4,PIK3R1,SOD2,IRS2,PPARGC1A,SIRT1
6_Member	GO Biological Processes	GO:1901699	cellular response to nitrogen compound	-7.39559	-4.87541	10/666	468,2660,2932,5295,7098,8660,10018,10891,23411,51024	ATF4,MSTN,GSK3B,PIK3R1,TLR3,IRS2,BCL2L11,PPARGC1A,SIRT1,FIS1
6_Member	GO Biological Processes	GO:0030335	positive regulation of cell migration	-6.87812	-4.41836	9/567	2321,2660,3725,4916,5295,5587,6648,8660,23411	FLT1,MSTN,JUN,NTRK3,PIK3R1,PRKD1,SOD2,IRS2,SIRT1
6_Member	GO Biological Processes	GO:2000147	positive regulation of cell motility	-6.71379	-4.28662	9/593	2321,2660,3725,4916,5295,5587,6648,8660,23411	FLT1,MSTN,JUN,NTRK3,PIK3R1,PRKD1,SOD2,IRS2,SIRT1
6_Member	GO Biological Processes	GO:0014068	positive regulation of phosphatidylinositol 3-kinase signaling	-6.67294	-4.2561	5/88	2321,4916,5295,8660,23411	FLT1,NTRK3,PIK3R1,IRS2,SIRT1
6_Member	GO Biological Processes	GO:0071417	cellular response to organonitrogen compound	-6.65266	-4.25532	9/603	468,2660,2932,5295,8660,10018,10891,23411,51024	ATF4,MSTN,GSK3B,PIK3R1,IRS2,BCL2L11,PPARGC1A,SIRT1,FIS1
6_Member	GO Biological Processes	GO:0051272	positive regulation of cellular component movement	-6.60454	-4.21252	9/611	2321,2660,3725,4916,5295,5587,6648,8660,23411	FLT1,MSTN,JUN,NTRK3,PIK3R1,PRKD1,SOD2,IRS2,SIRT1
6_Member	GO Biological Processes	GO:0040017	positive regulation of locomotion	-6.54534	-4.17681	9/621	2321,2660,3725,4916,5295,5587,6648,8660,23411	FLT1,MSTN,JUN,NTRK3,PIK3R1,PRKD1,SOD2,IRS2,SIRT1
6_Member	GO Biological Processes	GO:0032870	cellular response to hormone stimulus	-6.21596	-3.91502	9/680	2660,2932,5295,8031,8660,10018,10891,11315,23411	MSTN,GSK3B,PIK3R1,NCOA4,IRS2,BCL2L11,PPARGC1A,PARK7,SIRT1
6_Member	Canonical Pathways	M7955	SIG INSULIN RECEPTOR PATHWAY IN CARDIAC MYOCYTES	-5.98342	-3.71995	4/51	1029,2932,5295,8660	CDKN2A,GSK3B,PIK3R1,IRS2
6_Member	GO Biological Processes	GO:0014066	regulation of phosphatidylinositol 3-kinase signaling	-5.87939	-3.63351	5/127	2321,4916,5295,8660,23411	FLT1,NTRK3,PIK3R1,IRS2,SIRT1
6_Member	GO Biological Processes	GO:0051896	regulation of protein kinase B signaling	-5.68801	-3.5061	6/253	2660,4916,5295,8660,11315,23411	MSTN,NTRK3,PIK3R1,IRS2,PARK7,SIRT1
6_Member	GO Biological Processes	GO:1901653	cellular response to peptide	-5.67967	-3.50073	7/402	2660,2932,5295,8660,10018,23411,51024	MSTN,GSK3B,PIK3R1,IRS2,BCL2L11,SIRT1,FIS1
6_Member	KEGG Pathway	hsa04213	Longevity regulating pathway - multiple species	-5.63986	-3.47544	4/62	5295,6648,8660,23411	PIK3R1,SOD2,IRS2,SIRT1
6_Member	KEGG Pathway	ko04213	Longevity regulating pathway - multiple species	-5.63986	-3.47544	4/62	5295,6648,8660,23411	PIK3R1,SOD2,IRS2,SIRT1
6_Member	GO Biological Processes	GO:0008286	insulin receptor signaling pathway	-5.59585	-3.43992	5/145	2660,2932,5295,8660,23411	MSTN,GSK3B,PIK3R1,IRS2,SIRT1
6_Member	GO Biological Processes	GO:0014065	phosphatidylinositol 3-kinase signaling	-5.4676	-3.34406	5/154	2321,4916,5295,8660,23411	FLT1,NTRK3,PIK3R1,IRS2,SIRT1
6_Member	GO Biological Processes	GO:0043491	protein kinase B signaling	-5.45211	-3.33631	6/278	2660,4916,5295,8660,11315,23411	MSTN,NTRK3,PIK3R1,IRS2,PARK7,SIRT1
6_Member	Canonical Pathways	M1718	SIG IL4RECEPTOR IN B LYPHOCYTES	-5.04782	-3.0112	3/27	2932,5295,8660	GSK3B,PIK3R1,IRS2
6_Member	GO Biological Processes	GO:0048015	phosphatidylinositol-mediated signaling	-5.0012	-2.97717	5/192	2321,4916,5295,8660,23411	FLT1,NTRK3,PIK3R1,IRS2,SIRT1
6_Member	GO Biological Processes	GO:0048017	inositol lipid-mediated signaling	-4.95788	-2.94044	5/196	2321,4916,5295,8660,23411	FLT1,NTRK3,PIK3R1,IRS2,SIRT1
6_Member	Canonical Pathways	M125	PID IGF1 PATHWAY	-4.95209	-2.94028	3/29	5295,5587,8660	PIK3R1,PRKD1,IRS2
6_Member	GO Biological Processes	GO:0007169	transmembrane receptor protein tyrosine kinase signaling pathway	-4.85786	-2.89362	8/753	2321,2660,2932,4916,5295,5587,8660,23411	FLT1,MSTN,GSK3B,NTRK3,PIK3R1,PRKD1,IRS2,SIRT1
6_Member	GO Biological Processes	GO:1901652	response to peptide	-4.84267	-2.88558	7/540	2660,2932,5295,8660,10018,23411,51024	MSTN,GSK3B,PIK3R1,IRS2,BCL2L11,SIRT1,FIS1
6_Member	GO Biological Processes	GO:0032869	cellular response to insulin stimulus	-4.64164	-2.73155	5/228	2660,2932,5295,8660,23411	MSTN,GSK3B,PIK3R1,IRS2,SIRT1
6_Member	Canonical Pathways	M82	PID RET PATHWAY	-4.55849	-2.66402	3/39	3725,5295,8660	JUN,PIK3R1,IRS2
6_Member	Reactome Gene Sets	R-HSA-1257604	PIP3 activates AKT signaling	-4.33789	-2.48018	5/264	2932,3725,5295,7189,8660	GSK3B,JUN,PIK3R1,TRAF6,IRS2
6_Member	GO Biological Processes	GO:0032868	response to insulin	-4.1805	-2.34345	5/285	2660,2932,5295,8660,23411	MSTN,GSK3B,PIK3R1,IRS2,SIRT1
6_Member	Canonical Pathways	M122	PID IL2 1PATHWAY	-4.10776	-2.28525	3/55	3725,5295,8660	JUN,PIK3R1,IRS2
6_Member	GO Biological Processes	GO:0043551	regulation of phosphatidylinositol 3-kinase activity	-4.03866	-2.23148	3/58	2321,5295,5587	FLT1,PIK3R1,PRKD1
6_Member	Reactome Gene Sets	R-HSA-9006925	Intracellular signaling by second messengers	-4.03511	-2.22918	5/306	2932,3725,5295,7189,8660	GSK3B,JUN,PIK3R1,TRAF6,IRS2
6_Member	GO Biological Processes	GO:0071375	cellular response to peptide hormone stimulus	-3.86934	-2.09712	5/332	2660,2932,5295,8660,23411	MSTN,GSK3B,PIK3R1,IRS2,SIRT1
6_Member	GO Biological Processes	GO:0045596	negative regulation of cell differentiation	-3.86222	-2.09346	7/772	2660,2932,4916,5295,7098,7376,23411	MSTN,GSK3B,NTRK3,PIK3R1,TLR3,NR1H2,SIRT1
6_Member	GO Biological Processes	GO:0043550	regulation of lipid kinase activity	-3.8517	-2.0875	3/67	2321,5295,5587	FLT1,PIK3R1,PRKD1
6_Member	GO Biological Processes	GO:0046626	regulation of insulin receptor signaling pathway	-3.8517	-2.0875	3/67	2660,5295,23411	MSTN,PIK3R1,SIRT1
6_Member	Canonical Pathways	M295	SIG PIP3 SIGNALING IN CARDIAC MYOCTES	-3.8517	-2.0875	3/67	1029,2932,8660	CDKN2A,GSK3B,IRS2
6_Member	GO Biological Processes	GO:1900076	regulation of cellular response to insulin stimulus	-3.6892	-1.95889	3/76	2660,5295,23411	MSTN,PIK3R1,SIRT1
6_Member	GO Biological Processes	GO:1903725	regulation of phospholipid metabolic process	-3.40357	-1.71628	3/95	2321,5295,5587	FLT1,PIK3R1,PRKD1
6_Member	GO Biological Processes	GO:0006935	chemotaxis	-3.38297	-1.69852	6/656	2321,2660,4916,5295,5587,8660	FLT1,MSTN,NTRK3,PIK3R1,PRKD1,IRS2
6_Member	GO Biological Processes	GO:0042330	taxis	-3.37597	-1.69341	6/658	2321,2660,4916,5295,5587,8660	FLT1,MSTN,NTRK3,PIK3R1,PRKD1,IRS2
6_Member	GO Biological Processes	GO:0048010	vascular endothelial growth factor receptor signaling pathway	-3.36399	-1.68705	3/98	2321,5295,5587	FLT1,PIK3R1,PRKD1
6_Member	Reactome Gene Sets	R-HSA-2219528	PI3K/AKT Signaling in Cancer	-3.32566	-1.65792	3/101	2932,5295,8660	GSK3B,PIK3R1,IRS2
6_Member	Reactome Gene Sets	R-HSA-6811558	PI5P, PP2A and IER3 Regulate PI3K/AKT Signaling	-3.30076	-1.64025	3/103	5295,7189,8660	PIK3R1,TRAF6,IRS2
6_Member	GO Biological Processes	GO:0043434	response to peptide hormone	-3.26631	-1.61113	5/449	2660,2932,5295,8660,23411	MSTN,GSK3B,PIK3R1,IRS2,SIRT1
6_Member	GO Biological Processes	GO:0032990	cell part morphogenesis	-3.21813	-1.57189	6/705	960,2932,4916,5295,8660,51024	CD44,GSK3B,NTRK3,PIK3R1,IRS2,FIS1
6_Member	Reactome Gene Sets	R-HSA-199418	Negative regulation of the PI3K/AKT network	-3.21744	-1.57189	3/110	5295,7189,8660	PIK3R1,TRAF6,IRS2
6_Member	GO Biological Processes	GO:0000904	cell morphogenesis involved in differentiation	-3.06899	-1.44455	6/753	468,2932,4916,5295,8660,65082	ATF4,GSK3B,NTRK3,PIK3R1,IRS2,VPS33A
6_Member	Reactome Gene Sets	R-HSA-9006934	Signaling by Receptor Tyrosine Kinases	-3.03293	-1.41826	5/506	2321,4916,5295,8660,23118	FLT1,NTRK3,PIK3R1,IRS2,TAB2
6_Member	Reactome Gene Sets	R-HSA-166520	Signaling by NTRKs	-2.969	-1.36547	3/134	4916,5295,8660	NTRK3,PIK3R1,IRS2
6_Member	GO Biological Processes	GO:0061564	axon development	-2.94338	-1.34399	5/530	2932,3725,4916,5295,8660	GSK3B,JUN,NTRK3,PIK3R1,IRS2
6_Member	GO Biological Processes	GO:0051897	positive regulation of protein kinase B signaling	-2.61647	-1.07299	3/178	5295,8660,11315	PIK3R1,IRS2,PARK7
6_Member	GO Biological Processes	GO:0120039	plasma membrane bounded cell projection morphogenesis	-2.4693	-0.949119	5/681	960,2932,4916,5295,8660	CD44,GSK3B,NTRK3,PIK3R1,IRS2
6_Member	GO Biological Processes	GO:0048858	cell projection morphogenesis	-2.45845	-0.940214	5/685	960,2932,4916,5295,8660	CD44,GSK3B,NTRK3,PIK3R1,IRS2
6_Member	GO Biological Processes	GO:0034764	positive regulation of transmembrane transport	-2.41435	-0.906318	3/210	5295,8660,11315	PIK3R1,IRS2,PARK7
6_Member	KEGG Pathway	ko04015	Rap1 signaling pathway	-2.41435	-0.906318	3/210	2321,5295,5587	FLT1,PIK3R1,PRKD1
6_Member	KEGG Pathway	hsa04015	Rap1 signaling pathway	-2.31481	-0.823468	3/228	2321,5295,5587	FLT1,PIK3R1,PRKD1
6_Member	GO Biological Processes	GO:0007409	axonogenesis	-2.23707	-0.757688	4/482	2932,4916,5295,8660	GSK3B,NTRK3,PIK3R1,IRS2
6_Member	KEGG Pathway	hsa04014	Ras signaling pathway	-2.16195	-0.68493	3/259	2321,5295,5602	FLT1,PIK3R1,MAPK10
6_Member	GO Biological Processes	GO:0050900	leukocyte migration	-2.12838	-0.653115	4/518	960,2321,2660,5295	CD44,FLT1,MSTN,PIK3R1
7_Summary	KEGG Pathway	ko04932	Non-alcoholic fatty liver disease (NAFLD)	-10.2679	-7.09771	8/149	468,2932,3552,3725,5295,5602,8660,10018,4916,7189,1827,7098,23710,9479,960,1032,23411,23118,1029,8031,8878,5587,1201,2321	ATF4,GSK3B,IL1A,JUN,PIK3R1,MAPK10,IRS2,BCL2L11,NTRK3,TRAF6,RCAN1,TLR3,GABARAPL1,MAPK8IP1,CD44,CDKN2D,SIRT1,TAB2,CDKN2A,NCOA4,SQSTM1,PRKD1,CLN3,FLT1
7_Member	KEGG Pathway	ko04932	Non-alcoholic fatty liver disease (NAFLD)	-10.2679	-7.09771	8/149	468,2932,3552,3725,5295,5602,8660,10018	ATF4,GSK3B,IL1A,JUN,PIK3R1,MAPK10,IRS2,BCL2L11
7_Member	KEGG Pathway	hsa04932	Non-alcoholic fatty liver disease	-9.8297	-6.7622	8/169	468,2932,3552,3725,5295,5602,8660,10018	ATF4,GSK3B,IL1A,JUN,PIK3R1,MAPK10,IRS2,BCL2L11
7_Member	KEGG Pathway	ko04722	Neurotrophin signaling pathway	-9.30066	-6.29682	7/119	468,2932,3725,4916,5295,5602,7189	ATF4,GSK3B,JUN,NTRK3,PIK3R1,MAPK10,TRAF6
7_Member	KEGG Pathway	hsa04722	Neurotrophin signaling pathway	-9.17471	-6.22639	7/124	468,2932,3725,4916,5295,5602,7189	ATF4,GSK3B,JUN,NTRK3,PIK3R1,MAPK10,TRAF6
7_Member	KEGG Pathway	hsa05167	kaposi sarcoma-associated herpesvirus infection	-7.82008	-5.23725	7/194	1827,2932,3725,5295,5602,7098,23710	RCAN1,GSK3B,JUN,PIK3R1,MAPK10,TLR3,GABARAPL1
7_Member	Canonical Pathways	M12705	SIG CD40PATHWAYMAP	-6.70687	-4.28489	4/34	5295,5602,7189,9479	PIK3R1,MAPK10,TRAF6,MAPK8IP1
7_Member	KEGG Pathway	ko05164	Influenza A	-6.65219	-4.25532	6/173	2932,3552,3725,5295,5602,7098	GSK3B,IL1A,JUN,PIK3R1,MAPK10,TLR3
7_Member	KEGG Pathway	hsa05210	Colorectal cancer	-6.52933	-4.16985	5/94	2932,3725,5295,5602,10018	GSK3B,JUN,PIK3R1,MAPK10,BCL2L11
7_Member	KEGG Pathway	hsa05164	Influenza A	-6.52245	-4.16742	6/182	2932,3552,3725,5295,5602,7098	GSK3B,IL1A,JUN,PIK3R1,MAPK10,TLR3
7_Member	GO Biological Processes	GO:0008630	intrinsic apoptotic signaling pathway in response to DNA damage	-6.33092	-4.01405	5/103	960,1032,5295,10018,23411	CD44,CDKN2D,PIK3R1,BCL2L11,SIRT1
7_Member	KEGG Pathway	ko04668	TNF signaling pathway	-6.22838	-3.91955	5/108	468,3725,5295,5602,23118	ATF4,JUN,PIK3R1,MAPK10,TAB2
7_Member	KEGG Pathway	hsa04668	TNF signaling pathway	-6.09284	-3.81104	5/115	468,3725,5295,5602,23118	ATF4,JUN,PIK3R1,MAPK10,TAB2
7_Member	KEGG Pathway	hsa05200	Pathways in cancer	-5.71542	-3.51244	8/575	1029,2932,3725,5295,5602,7189,8031,10018	CDKN2A,GSK3B,JUN,PIK3R1,MAPK10,TRAF6,NCOA4,BCL2L11
7_Member	KEGG Pathway	ko04210	Apoptosis	-5.70149	-3.51244	5/138	468,3725,5295,5602,10018	ATF4,JUN,PIK3R1,MAPK10,BCL2L11
7_Member	KEGG Pathway	ko05210	Colorectal cancer	-5.69733	-3.51244	4/60	2932,3725,5295,5602	GSK3B,JUN,PIK3R1,MAPK10
7_Member	KEGG Pathway	ko05418	Fluid shear stress and atherosclerosis	-5.64046	-3.47544	5/142	3552,3725,5295,5602,8878	IL1A,JUN,PIK3R1,MAPK10,SQSTM1
7_Member	Canonical Pathways	M15	PID LYSOPHOSPHOLIPID PATHWAY	-5.55717	-3.40681	4/65	2932,3725,5295,5587	GSK3B,JUN,PIK3R1,PRKD1
7_Member	KEGG Pathway	hsa05418	Fluid shear stress and atherosclerosis	-5.55219	-3.4046	5/148	3552,3725,5295,5602,8878	IL1A,JUN,PIK3R1,MAPK10,SQSTM1
7_Member	KEGG Pathway	hsa04210	Apoptosis	-5.50946	-3.37539	5/151	468,3725,5295,5602,10018	ATF4,JUN,PIK3R1,MAPK10,BCL2L11
7_Member	KEGG Pathway	hsa05166	Human T-cell leukemia virus 1 infection	-5.30424	-3.20841	6/295	468,1029,2932,3725,5295,5602	ATF4,CDKN2A,GSK3B,JUN,PIK3R1,MAPK10
7_Member	KEGG Pathway	ko04012	ErbB signaling pathway	-5.07062	-3.02756	4/86	2932,3725,5295,5602	GSK3B,JUN,PIK3R1,MAPK10
7_Member	GO Biological Processes	GO:0071214	cellular response to abiotic stimulus	-5.0042	-2.97717	6/333	468,1201,5295,5602,7098,23411	ATF4,CLN3,PIK3R1,MAPK10,TLR3,SIRT1
7_Member	GO Biological Processes	GO:0104004	cellular response to environmental stimulus	-5.0042	-2.97717	6/333	468,1201,5295,5602,7098,23411	ATF4,CLN3,PIK3R1,MAPK10,TLR3,SIRT1
7_Member	KEGG Pathway	ko04510	Focal adhesion	-4.92599	-2.92412	5/199	2321,2932,3725,5295,5602	FLT1,GSK3B,JUN,PIK3R1,MAPK10
7_Member	KEGG Pathway	hsa04012	ErbB signaling pathway	-4.91722	-2.91752	4/94	2932,3725,5295,5602	GSK3B,JUN,PIK3R1,MAPK10
7_Member	KEGG Pathway	hsa01522	Endocrine resistance	-4.881	-2.90023	4/96	1029,3725,5295,5602	CDKN2A,JUN,PIK3R1,MAPK10
7_Member	KEGG Pathway	ko01522	Endocrine resistance	-4.881	-2.90023	4/96	1029,3725,5295,5602	CDKN2A,JUN,PIK3R1,MAPK10
7_Member	Canonical Pathways	M193	PID NEPHRIN NEPH1 PATHWAY	-4.86303	-2.89517	3/31	3725,5295,5602	JUN,PIK3R1,MAPK10
7_Member	KEGG Pathway	ko04933	AGE-RAGE signaling pathway in diabetic complications	-4.82812	-2.88154	4/99	3552,3725,5295,5602	IL1A,JUN,PIK3R1,MAPK10
7_Member	KEGG Pathway	hsa04510	Focal adhesion	-4.76407	-2.83942	5/215	2321,2932,3725,5295,5602	FLT1,GSK3B,JUN,PIK3R1,MAPK10
7_Member	KEGG Pathway	hsa04933	AGE-RAGE signaling pathway in diabetic complications	-4.69488	-2.77999	4/107	3552,3725,5295,5602	IL1A,JUN,PIK3R1,MAPK10
7_Member	Canonical Pathways	M65	PID FRA PATHWAY	-4.62806	-2.72114	3/37	468,1029,3725	ATF4,CDKN2A,JUN
7_Member	GO Biological Processes	GO:1905898	positive regulation of response to endoplasmic reticulum stress	-4.5928	-2.6937	3/38	5295,10018,23411	PIK3R1,BCL2L11,SIRT1
7_Member	KEGG Pathway	ko05166	HTLV-I infection	-4.4014	-2.53371	5/256	468,1029,2932,3725,5295	ATF4,CDKN2A,GSK3B,JUN,PIK3R1
7_Member	Canonical Pathways	M175	PID ERBB2 ERBB3 PATHWAY	-4.39964	-2.53339	3/44	3725,5295,5602	JUN,PIK3R1,MAPK10
7_Member	KEGG Pathway	hsa04926	relaxin signaling pathway	-4.28662	-2.43591	4/136	468,3725,5295,5602	ATF4,JUN,PIK3R1,MAPK10
7_Member	GO Biological Processes	GO:0009411	response to UV	-4.22556	-2.38174	4/141	468,1032,5295,23411	ATF4,CDKN2D,PIK3R1,SIRT1
7_Member	GO Biological Processes	GO:0006984	ER-nucleus signaling pathway	-4.20624	-2.36514	3/51	468,2932,10018	ATF4,GSK3B,BCL2L11
7_Member	GO Biological Processes	GO:0009416	response to light stimulus	-3.94404	-2.15769	5/320	468,1032,5295,5602,23411	ATF4,CDKN2D,PIK3R1,MAPK10,SIRT1
7_Member	KEGG Pathway	ko05212	Pancreatic cancer	-3.91096	-2.13173	3/64	1029,5295,5602	CDKN2A,PIK3R1,MAPK10
7_Member	KEGG Pathway	ko04151	PI3K-Akt signaling pathway	-3.8093	-2.05187	5/342	468,2321,2932,5295,10018	ATF4,FLT1,GSK3B,PIK3R1,BCL2L11
7_Member	Canonical Pathways	M81	PID CDC42 PATHWAY	-3.79513	-2.04216	3/70	2932,3725,5295	GSK3B,JUN,PIK3R1
7_Member	KEGG Pathway	ko04917	Prolactin signaling pathway	-3.79513	-2.04216	3/70	2932,5295,5602	GSK3B,PIK3R1,MAPK10
7_Member	KEGG Pathway	ko04662	B cell receptor signaling pathway	-3.77683	-2.02937	3/71	2932,3725,5295	GSK3B,JUN,PIK3R1
7_Member	KEGG Pathway	hsa04917	Prolactin signaling pathway	-3.70623	-1.9717	3/75	2932,5295,5602	GSK3B,PIK3R1,MAPK10
7_Member	KEGG Pathway	hsa01521	EGFR tyrosine kinase inhibitor resistance	-3.63945	-1.91333	3/79	2932,5295,10018	GSK3B,PIK3R1,BCL2L11
7_Member	KEGG Pathway	ko01521	EGFR tyrosine kinase inhibitor resistance	-3.63945	-1.91333	3/79	2932,5295,10018	GSK3B,PIK3R1,BCL2L11
7_Member	KEGG Pathway	ko05203	Viral carcinogenesis	-3.6323	-1.90722	4/201	468,1029,3725,5295	ATF4,CDKN2A,JUN,PIK3R1
7_Member	KEGG Pathway	hsa04662	B cell receptor signaling pathway	-3.60736	-1.88539	3/81	2932,3725,5295	GSK3B,JUN,PIK3R1
7_Member	KEGG Pathway	hsa04151	PI3K-Akt signaling pathway	-3.5974	-1.87646	5/380	468,2321,2932,5295,10018	ATF4,FLT1,GSK3B,PIK3R1,BCL2L11
7_Member	GO Biological Processes	GO:0034644	cellular response to UV	-3.59163	-1.87376	3/82	468,5295,23411	ATF4,PIK3R1,SIRT1
7_Member	Canonical Pathways	M115	PID REG GR PATHWAY	-3.59163	-1.87376	3/82	2932,3725,5602	GSK3B,JUN,MAPK10
7_Member	KEGG Pathway	hsa05212	Pancreatic cancer	-3.59163	-1.87376	3/82	1029,5295,5602	CDKN2A,PIK3R1,MAPK10
7_Member	KEGG Pathway	hsa05203	Viral carcinogenesis	-3.55203	-1.84026	4/211	468,1029,3725,5295	ATF4,CDKN2A,JUN,PIK3R1
7_Member	KEGG Pathway	ko05215	Prostate cancer	-3.51585	-1.81025	3/87	468,2932,5295	ATF4,GSK3B,PIK3R1
7_Member	KEGG Pathway	ko04912	GnRH signaling pathway	-3.44447	-1.75143	3/92	468,3725,5602	ATF4,JUN,MAPK10
7_Member	KEGG Pathway	hsa04912	GnRH signaling pathway	-3.36399	-1.68705	3/98	468,3725,5602	ATF4,JUN,MAPK10
7_Member	KEGG Pathway	ko04915	Estrogen signaling pathway	-3.36399	-1.68705	3/98	468,3725,5295	ATF4,JUN,PIK3R1
7_Member	KEGG Pathway	ko05231	Choline metabolism in cancer	-3.35108	-1.67784	3/99	3725,5295,5602	JUN,PIK3R1,MAPK10
7_Member	KEGG Pathway	hsa05163	human cytomegalovirus infection	-3.34044	-1.66997	4/240	468,1029,2932,5295	ATF4,CDKN2A,GSK3B,PIK3R1
7_Member	KEGG Pathway	hsa05215	Prostate cancer	-3.31314	-1.64813	3/102	468,2932,5295	ATF4,GSK3B,PIK3R1
7_Member	KEGG Pathway	ko04660	T cell receptor signaling pathway	-3.30076	-1.64025	3/103	2932,3725,5295	GSK3B,JUN,PIK3R1
7_Member	GO Biological Processes	GO:0009314	response to radiation	-3.27069	-1.61375	5/448	468,1032,5295,5602,23411	ATF4,CDKN2D,PIK3R1,MAPK10,SIRT1
7_Member	KEGG Pathway	hsa04625	c-type lectin receptor signaling pathway	-3.25245	-1.60255	3/107	3725,5295,5602	JUN,PIK3R1,MAPK10
7_Member	KEGG Pathway	hsa05231	Choline metabolism in cancer	-3.25245	-1.60255	3/107	3725,5295,5602	JUN,PIK3R1,MAPK10
7_Member	KEGG Pathway	hsa04660	T cell receptor signaling pathway	-3.17229	-1.53446	3/114	2932,3725,5295	GSK3B,JUN,PIK3R1
7_Member	GO Biological Processes	GO:0030968	endoplasmic reticulum unfolded protein response	-3.05622	-1.43654	3/125	468,5295,10018	ATF4,PIK3R1,BCL2L11
7_Member	Canonical Pathways	M186	PID PDGFRB PATHWAY	-3.01666	-1.40361	3/129	3725,5295,5602	JUN,PIK3R1,MAPK10
7_Member	GO Biological Processes	GO:0071482	cellular response to light stimulus	-3.00698	-1.39552	3/130	468,5295,23411	ATF4,PIK3R1,SIRT1
7_Member	KEGG Pathway	ko04310	Wnt signaling pathway	-2.88775	-1.2966	3/143	2932,3725,5602	GSK3B,JUN,MAPK10
7_Member	KEGG Pathway	ko05224	Breast cancer	-2.87905	-1.29095	3/144	2932,3725,5295	GSK3B,JUN,PIK3R1
7_Member	GO Biological Processes	GO:0034620	cellular response to unfolded protein	-2.86186	-1.27753	3/146	468,5295,10018	ATF4,PIK3R1,BCL2L11
7_Member	KEGG Pathway	hsa04915	Estrogen signaling pathway	-2.86186	-1.27753	3/146	468,3725,5295	ATF4,JUN,PIK3R1
7_Member	KEGG Pathway	hsa05224	Breast cancer	-2.7327	-1.16387	3/162	2932,3725,5295	GSK3B,JUN,PIK3R1
7_Member	GO Biological Processes	GO:0035967	cellular response to topologically incorrect protein	-2.70253	-1.13889	3/166	468,5295,10018	ATF4,PIK3R1,BCL2L11
7_Member	KEGG Pathway	hsa04310	Wnt signaling pathway	-2.6804	-1.12232	3/169	2932,3725,5602	GSK3B,JUN,MAPK10
7_Member	KEGG Pathway	hsa04934	cushing syndrome	-2.66589	-1.11132	3/171	468,1029,2932	ATF4,CDKN2A,GSK3B
7_Member	GO Biological Processes	GO:0006986	response to unfolded protein	-2.58243	-1.04707	3/183	468,5295,10018	ATF4,PIK3R1,BCL2L11
7_Member	Reactome Gene Sets	R-HSA-5663202	Diseases of signal transduction by growth factor receptors and second messengers	-2.57528	-1.04127	4/387	2932,5295,8660,10018	GSK3B,PIK3R1,IRS2,BCL2L11
7_Member	GO Biological Processes	GO:0071478	cellular response to radiation	-2.54287	-1.01352	3/189	468,5295,23411	ATF4,PIK3R1,SIRT1
7_Member	KEGG Pathway	ko04024	cAMP signaling pathway	-2.48599	-0.964516	3/198	3725,5295,5602	JUN,PIK3R1,MAPK10
7_Member	GO Biological Processes	GO:0035966	response to topologically incorrect protein	-2.44365	-0.929267	3/205	468,5295,10018	ATF4,PIK3R1,BCL2L11
7_Member	KEGG Pathway	hsa04024	cAMP signaling pathway	-2.32544	-0.830517	3/226	3725,5295,5602	JUN,PIK3R1,MAPK10
8_Summary	GO Biological Processes	GO:0010506	regulation of autophagy	-10.0964	-6.95425	10/348	1201,2932,5587,10018,10241,11315,23118,23411,55332,58476,246,468,3725,5295,7376,8660,2660,4916,7189,8878	CLN3,GSK3B,PRKD1,BCL2L11,CALCOCO2,PARK7,TAB2,SIRT1,DRAM1,TP53INP2,ALOX15,ATF4,JUN,PIK3R1,NR1H2,IRS2,MSTN,NTRK3,TRAF6,SQSTM1
8_Member	GO Biological Processes	GO:0010506	regulation of autophagy	-10.0964	-6.95425	10/348	1201,2932,5587,10018,10241,11315,23118,23411,55332,58476	CLN3,GSK3B,PRKD1,BCL2L11,CALCOCO2,PARK7,TAB2,SIRT1,DRAM1,TP53INP2
8_Member	GO Biological Processes	GO:0034976	response to endoplasmic reticulum stress	-9.3442	-6.32017	9/294	246,468,2932,3725,5295,7376,10018,11315,23411	ALOX15,ATF4,GSK3B,JUN,PIK3R1,NR1H2,BCL2L11,PARK7,SIRT1
8_Member	GO Biological Processes	GO:0010508	positive regulation of autophagy	-9.07772	-6.17862	7/128	2932,5587,10018,10241,11315,23411,58476	GSK3B,PRKD1,BCL2L11,CALCOCO2,PARK7,SIRT1,TP53INP2
8_Member	GO Biological Processes	GO:0031331	positive regulation of cellular catabolic process	-6.98684	-4.52139	8/390	2932,5587,8660,10018,10241,11315,23411,58476	GSK3B,PRKD1,IRS2,BCL2L11,CALCOCO2,PARK7,SIRT1,TP53INP2
8_Member	GO Biological Processes	GO:0009896	positive regulation of catabolic process	-6.49196	-4.15003	8/453	2932,5587,8660,10018,10241,11315,23411,58476	GSK3B,PRKD1,IRS2,BCL2L11,CALCOCO2,PARK7,SIRT1,TP53INP2
8_Member	GO Biological Processes	GO:0044089	positive regulation of cellular component biogenesis	-5.77201	-3.5397	8/565	246,2660,2932,3725,4916,7376,10018,11315	ALOX15,MSTN,GSK3B,JUN,NTRK3,NR1H2,BCL2L11,PARK7
8_Member	GO Biological Processes	GO:0031334	positive regulation of protein complex assembly	-5.3382	-3.23992	6/291	246,2932,3725,7376,10018,11315	ALOX15,GSK3B,JUN,NR1H2,BCL2L11,PARK7
8_Member	GO Biological Processes	GO:1901984	negative regulation of protein acetylation	-5.26391	-3.18764	3/23	2932,11315,23411	GSK3B,PARK7,SIRT1
8_Member	GO Biological Processes	GO:0043254	regulation of protein complex assembly	-4.033	-2.22833	6/497	246,2932,3725,7376,10018,11315	ALOX15,GSK3B,JUN,NR1H2,BCL2L11,PARK7
8_Member	GO Biological Processes	GO:0042391	regulation of membrane potential	-3.29278	-1.63317	5/443	1201,2932,3725,4916,11315	CLN3,GSK3B,JUN,NTRK3,PARK7
8_Member	GO Biological Processes	GO:1903828	negative regulation of cellular protein localization	-3.15033	-1.5142	3/116	2932,11315,58476	GSK3B,PARK7,TP53INP2
8_Member	GO Biological Processes	GO:0051101	regulation of DNA binding	-3.06632	-1.44434	3/124	3725,7189,11315	JUN,TRAF6,PARK7
8_Member	GO Biological Processes	GO:0044257	cellular protein catabolic process	-2.9473	-1.3469	6/795	1201,2932,8878,11315,23411,58476	CLN3,GSK3B,SQSTM1,PARK7,SIRT1,TP53INP2
8_Member	GO Biological Processes	GO:0051100	negative regulation of binding	-2.67312	-1.11715	3/170	2932,3725,11315	GSK3B,JUN,PARK7
8_Member	GO Biological Processes	GO:0051098	regulation of binding	-2.65417	-1.10171	4/368	2932,3725,7189,11315	GSK3B,JUN,TRAF6,PARK7
8_Member	GO Biological Processes	GO:0051099	positive regulation of binding	-2.64445	-1.09477	3/174	2932,7189,11315	GSK3B,TRAF6,PARK7
8_Member	GO Biological Processes	GO:0006511	ubiquitin-dependent protein catabolic process	-2.58498	-1.04828	5/640	2932,8878,11315,23411,58476	GSK3B,SQSTM1,PARK7,SIRT1,TP53INP2
8_Member	GO Biological Processes	GO:0019941	modification-dependent protein catabolic process	-2.56752	-1.03551	5/646	2932,8878,11315,23411,58476	GSK3B,SQSTM1,PARK7,SIRT1,TP53INP2
8_Member	GO Biological Processes	GO:0043632	modification-dependent macromolecule catabolic process	-2.53599	-1.00796	5/657	2932,8878,11315,23411,58476	GSK3B,SQSTM1,PARK7,SIRT1,TP53INP2
8_Member	GO Biological Processes	GO:0051603	proteolysis involved in cellular protein catabolic process	-2.32641	-0.830517	5/736	2932,8878,11315,23411,58476	GSK3B,SQSTM1,PARK7,SIRT1,TP53INP2
9_Summary	Reactome Gene Sets	R-HSA-9645723	Diseases of programmed cell death	-9.60689	-6.56167	5/24	831,1029,3725,6648,10018,4916,7189	CAST,CDKN2A,JUN,SOD2,BCL2L11,NTRK3,TRAF6
9_Member	Reactome Gene Sets	R-HSA-9645723	Diseases of programmed cell death	-9.60689	-6.56167	5/24	831,1029,3725,6648,10018	CAST,CDKN2A,JUN,SOD2,BCL2L11
9_Member	Reactome Gene Sets	R-HSA-8862803	Deregulated CDK5 triggers multiple neurodegenerative pathways in Alzheimer's disease models	-7.50329	-4.97658	4/22	831,3725,6648,10018	CAST,JUN,SOD2,BCL2L11
9_Member	Reactome Gene Sets	R-HSA-8863678	Neurodegenerative Diseases	-7.50329	-4.97658	4/22	831,3725,6648,10018	CAST,JUN,SOD2,BCL2L11
9_Member	Canonical Pathways	M167	PID AP1 PATHWAY	-3.79513	-2.04216	3/70	1029,3725,10018	CDKN2A,JUN,BCL2L11
9_Member	GO Biological Processes	GO:0051817	modification of morphology or physiology of other organism involved in symbiotic interaction	-3.12877	-1.49685	3/118	3725,4916,10018	JUN,NTRK3,BCL2L11
9_Member	GO Biological Processes	GO:0035821	modification of morphology or physiology of other organism	-2.7327	-1.16387	3/162	3725,4916,10018	JUN,NTRK3,BCL2L11
9_Member	GO Biological Processes	GO:0043902	positive regulation of multi-organism process	-2.52359	-0.996881	3/192	3725,7189,10018	JUN,TRAF6,BCL2L11
10_Summary	GO Biological Processes	GO:0048511	rhythmic process	-9.19128	-6.22639	9/306	468,2660,2932,3725,4916,5602,10891,22809,23411,1029,1032,3552,6648	ATF4,MSTN,GSK3B,JUN,NTRK3,MAPK10,PPARGC1A,ATF5,SIRT1,CDKN2A,CDKN2D,IL1A,SOD2
10_Member	GO Biological Processes	GO:0048511	rhythmic process	-9.19128	-6.22639	9/306	468,2660,2932,3725,4916,5602,10891,22809,23411	ATF4,MSTN,GSK3B,JUN,NTRK3,MAPK10,PPARGC1A,ATF5,SIRT1
10_Member	GO Biological Processes	GO:0007623	circadian rhythm	-8.9516	-6.16165	8/218	468,2932,3725,4916,5602,10891,22809,23411	ATF4,GSK3B,JUN,NTRK3,MAPK10,PPARGC1A,ATF5,SIRT1
10_Member	Reactome Gene Sets	R-HSA-2262752	Cellular responses to stress	-7.93279	-5.30253	10/584	468,1029,1032,2932,3552,3725,5602,6648,22809,23411	ATF4,CDKN2A,CDKN2D,GSK3B,IL1A,JUN,MAPK10,SOD2,ATF5,SIRT1
10_Member	Reactome Gene Sets	R-HSA-8953897	Cellular responses to external stimuli	-7.83552	-5.24514	10/598	468,1029,1032,2932,3552,3725,5602,6648,22809,23411	ATF4,CDKN2A,CDKN2D,GSK3B,IL1A,JUN,MAPK10,SOD2,ATF5,SIRT1
10_Member	GO Biological Processes	GO:0042752	regulation of circadian rhythm	-3.08678	-1.45903	3/122	2932,5602,10891	GSK3B,MAPK10,PPARGC1A
10_Member	KEGG Pathway	ko04728	Dopaminergic synapse	-3.00698	-1.39552	3/130	468,2932,5602	ATF4,GSK3B,MAPK10
10_Member	KEGG Pathway	hsa04728	Dopaminergic synapse	-2.98783	-1.38194	3/132	468,2932,5602	ATF4,GSK3B,MAPK10
11_Summary	KEGG Pathway	ko04140	Autophagy - animal	-9.07772	-6.17862	7/128	5295,5602,7189,8660,23710,58476,285973,1201,65082	PIK3R1,MAPK10,TRAF6,IRS2,GABARAPL1,TP53INP2,ATG9B,CLN3,VPS33A
11_Member	KEGG Pathway	ko04140	Autophagy - animal	-9.07772	-6.17862	7/128	5295,5602,7189,8660,23710,58476,285973	PIK3R1,MAPK10,TRAF6,IRS2,GABARAPL1,TP53INP2,ATG9B
11_Member	KEGG Pathway	hsa04140	Autophagy - animal	-8.98384	-6.16906	7/132	5295,5602,7189,8660,23710,58476,285973	PIK3R1,MAPK10,TRAF6,IRS2,GABARAPL1,TP53INP2,ATG9B
11_Member	GO Biological Processes	GO:0007033	vacuole organization	-5.20873	-3.14351	5/174	1201,23710,58476,65082,285973	CLN3,GABARAPL1,TP53INP2,VPS33A,ATG9B
11_Member	GO Biological Processes	GO:0000045	autophagosome assembly	-3.39023	-1.7046	3/96	23710,58476,285973	GABARAPL1,TP53INP2,ATG9B
11_Member	GO Biological Processes	GO:1905037	autophagosome organization	-3.35108	-1.67784	3/99	23710,58476,285973	GABARAPL1,TP53INP2,ATG9B
12_Summary	GO Biological Processes	GO:0045936	negative regulation of phosphate metabolic process	-8.9974	-6.16906	11/604	1029,1032,2660,2932,3725,4916,8660,9479,10891,11315,23411,8878,3621,10018,960	CDKN2A,CDKN2D,MSTN,GSK3B,JUN,NTRK3,IRS2,MAPK8IP1,PPARGC1A,PARK7,SIRT1,SQSTM1,ING1,BCL2L11,CD44
12_Member	GO Biological Processes	GO:0045936	negative regulation of phosphate metabolic process	-8.9974	-6.16906	11/604	1029,1032,2660,2932,3725,4916,8660,9479,10891,11315,23411	CDKN2A,CDKN2D,MSTN,GSK3B,JUN,NTRK3,IRS2,MAPK8IP1,PPARGC1A,PARK7,SIRT1
12_Member	GO Biological Processes	GO:0010563	negative regulation of phosphorus metabolic process	-8.98987	-6.16906	11/605	1029,1032,2660,2932,3725,4916,8660,9479,10891,11315,23411	CDKN2A,CDKN2D,MSTN,GSK3B,JUN,NTRK3,IRS2,MAPK8IP1,PPARGC1A,PARK7,SIRT1
12_Member	GO Biological Processes	GO:0042326	negative regulation of phosphorylation	-8.70972	-5.98322	10/484	1029,1032,2660,3725,4916,8660,9479,10891,11315,23411	CDKN2A,CDKN2D,MSTN,JUN,NTRK3,IRS2,MAPK8IP1,PPARGC1A,PARK7,SIRT1
12_Member	GO Biological Processes	GO:0051348	negative regulation of transferase activity	-7.89931	-5.27733	8/297	1029,1032,2660,2932,8660,9479,11315,23411	CDKN2A,CDKN2D,MSTN,GSK3B,IRS2,MAPK8IP1,PARK7,SIRT1
12_Member	GO Biological Processes	GO:0031400	negative regulation of protein modification process	-7.55144	-5.01137	10/641	1029,1032,2932,3725,4916,8878,9479,10891,11315,23411	CDKN2A,CDKN2D,GSK3B,JUN,NTRK3,SQSTM1,MAPK8IP1,PPARGC1A,PARK7,SIRT1
12_Member	GO Biological Processes	GO:0033673	negative regulation of kinase activity	-6.85981	-4.41664	7/268	1029,1032,2660,8660,9479,11315,23411	CDKN2A,CDKN2D,MSTN,IRS2,MAPK8IP1,PARK7,SIRT1
12_Member	GO Biological Processes	GO:0001933	negative regulation of protein phosphorylation	-6.55798	-4.1802	8/444	1029,1032,3725,4916,9479,10891,11315,23411	CDKN2A,CDKN2D,JUN,NTRK3,MAPK8IP1,PPARGC1A,PARK7,SIRT1
12_Member	GO Biological Processes	GO:0040008	regulation of growth	-5.13757	-3.08135	8/689	1029,1032,2660,2932,3621,4916,10018,23411	CDKN2A,CDKN2D,MSTN,GSK3B,ING1,NTRK3,BCL2L11,SIRT1
12_Member	GO Biological Processes	GO:0071887	leukocyte apoptotic process	-4.67896	-2.76567	4/108	1029,8660,10018,23411	CDKN2A,IRS2,BCL2L11,SIRT1
12_Member	GO Biological Processes	GO:0006469	negative regulation of protein kinase activity	-4.48384	-2.59998	5/246	1029,1032,9479,11315,23411	CDKN2A,CDKN2D,MAPK8IP1,PARK7,SIRT1
12_Member	GO Biological Processes	GO:0001558	regulation of cell growth	-4.41985	-2.54703	6/423	1029,1032,2932,3621,4916,23411	CDKN2A,CDKN2D,GSK3B,ING1,NTRK3,SIRT1
12_Member	GO Biological Processes	GO:0045926	negative regulation of growth	-4.41761	-2.54703	5/254	1029,1032,2660,3621,23411	CDKN2A,CDKN2D,MSTN,ING1,SIRT1
12_Member	GO Biological Processes	GO:0071901	negative regulation of protein serine/threonine kinase activity	-4.1438	-2.31342	4/148	1029,1032,9479,23411	CDKN2A,CDKN2D,MAPK8IP1,SIRT1
12_Member	KEGG Pathway	ko05206	MicroRNAs in cancer	-4.08235	-2.26629	5/299	960,1029,8660,10018,23411	CD44,CDKN2A,IRS2,BCL2L11,SIRT1
12_Member	GO Biological Processes	GO:0016049	cell growth	-4.05225	-2.23874	6/493	1029,1032,2932,3621,4916,23411	CDKN2A,CDKN2D,GSK3B,ING1,NTRK3,SIRT1
12_Member	KEGG Pathway	hsa05206	MicroRNAs in cancer	-4.02846	-2.22503	5/307	960,1029,8660,10018,23411	CD44,CDKN2A,IRS2,BCL2L11,SIRT1
12_Member	GO Biological Processes	GO:0030308	negative regulation of cell growth	-3.72565	-1.98578	4/190	1029,1032,3621,23411	CDKN2A,CDKN2D,ING1,SIRT1
12_Member	GO Biological Processes	GO:2000106	regulation of leukocyte apoptotic process	-3.53063	-1.82386	3/86	1029,8660,23411	CDKN2A,IRS2,SIRT1
13_Summary	GO Biological Processes	GO:0010638	positive regulation of organelle organization	-8.73471	-5.98322	11/640	246,2932,3552,4916,5587,10018,10241,10891,11315,23411,51024,2660,7189,8031,80036	ALOX15,GSK3B,IL1A,NTRK3,PRKD1,BCL2L11,CALCOCO2,PPARGC1A,PARK7,SIRT1,FIS1,MSTN,TRAF6,NCOA4,TRPM3
13_Member	GO Biological Processes	GO:0010638	positive regulation of organelle organization	-8.73471	-5.98322	11/640	246,2932,3552,4916,5587,10018,10241,10891,11315,23411,51024	ALOX15,GSK3B,IL1A,NTRK3,PRKD1,BCL2L11,CALCOCO2,PPARGC1A,PARK7,SIRT1,FIS1
13_Member	GO Biological Processes	GO:0071396	cellular response to lipid	-7.8908	-5.27694	10/590	2660,3552,4916,7189,8031,10018,10891,11315,23411,51024	MSTN,IL1A,NTRK3,TRAF6,NCOA4,BCL2L11,PPARGC1A,PARK7,SIRT1,FIS1
13_Member	GO Biological Processes	GO:0009266	response to temperature stimulus	-5.88444	-3.63509	6/234	2660,2932,3552,10891,23411,80036	MSTN,GSK3B,IL1A,PPARGC1A,SIRT1,TRPM3
13_Member	GO Biological Processes	GO:0071216	cellular response to biotic stimulus	-4.48384	-2.59998	5/246	2932,3552,7189,10018,10891	GSK3B,IL1A,TRAF6,BCL2L11,PPARGC1A
13_Member	GO Biological Processes	GO:0009408	response to heat	-3.94089	-2.15574	4/167	2660,2932,3552,23411	MSTN,GSK3B,IL1A,SIRT1
13_Member	GO Biological Processes	GO:0038034	signal transduction in absence of ligand	-3.70623	-1.9717	3/75	2932,3552,10018	GSK3B,IL1A,BCL2L11
13_Member	GO Biological Processes	GO:0097192	extrinsic apoptotic signaling pathway in absence of ligand	-3.70623	-1.9717	3/75	2932,3552,10018	GSK3B,IL1A,BCL2L11
13_Member	GO Biological Processes	GO:0034605	cellular response to heat	-3.04621	-1.42831	3/126	2932,3552,23411	GSK3B,IL1A,SIRT1
13_Member	GO Biological Processes	GO:0048285	organelle fission	-2.27215	-0.789221	4/471	3552,10018,10891,51024	IL1A,BCL2L11,PPARGC1A,FIS1
14_Summary	KEGG Pathway	hsa04931	insulin resistance	-7.75377	-5.19284	6/113	2932,5295,5602,7376,8660,10891,1201,11315,23411,51024,2321,5587,2660,468,246,1032,4916,22809,10018,960	GSK3B,PIK3R1,MAPK10,NR1H2,IRS2,PPARGC1A,CLN3,PARK7,SIRT1,FIS1,FLT1,PRKD1,MSTN,ATF4,ALOX15,CDKN2D,NTRK3,ATF5,BCL2L11,CD44
14_Member	KEGG Pathway	hsa04931	insulin resistance	-7.75377	-5.19284	6/113	2932,5295,5602,7376,8660,10891	GSK3B,PIK3R1,MAPK10,NR1H2,IRS2,PPARGC1A
14_Member	GO Biological Processes	GO:0010565	regulation of cellular ketone metabolic process	-6.42612	-4.0927	6/189	1201,7376,8660,10891,11315,23411	CLN3,NR1H2,IRS2,PPARGC1A,PARK7,SIRT1
14_Member	GO Biological Processes	GO:0042593	glucose homeostasis	-5.7483	-3.53238	6/247	5295,8660,10891,11315,23411,51024	PIK3R1,IRS2,PPARGC1A,PARK7,SIRT1,FIS1
14_Member	GO Biological Processes	GO:0033500	carbohydrate homeostasis	-5.73815	-3.52543	6/248	5295,8660,10891,11315,23411,51024	PIK3R1,IRS2,PPARGC1A,PARK7,SIRT1,FIS1
14_Member	KEGG Pathway	ko04910	Insulin signaling pathway	-5.70149	-3.51244	5/138	2932,5295,5602,8660,10891	GSK3B,PIK3R1,MAPK10,IRS2,PPARGC1A
14_Member	GO Biological Processes	GO:0042180	cellular ketone metabolic process	-5.61955	-3.45798	6/260	1201,7376,8660,10891,11315,23411	CLN3,NR1H2,IRS2,PPARGC1A,PARK7,SIRT1
14_Member	GO Biological Processes	GO:0045834	positive regulation of lipid metabolic process	-5.48146	-3.35146	5/153	2321,5587,7376,8660,10891	FLT1,PRKD1,NR1H2,IRS2,PPARGC1A
14_Member	GO Biological Processes	GO:0019216	regulation of lipid metabolic process	-5.48024	-3.35146	7/431	2321,5295,5587,7376,8660,10891,23411	FLT1,PIK3R1,PRKD1,NR1H2,IRS2,PPARGC1A,SIRT1
14_Member	GO Biological Processes	GO:0001678	cellular glucose homeostasis	-5.4676	-3.34406	5/154	5295,8660,10891,23411,51024	PIK3R1,IRS2,PPARGC1A,SIRT1,FIS1
14_Member	KEGG Pathway	hsa04910	Insulin signaling pathway	-5.45384	-3.33631	5/155	2932,5295,5602,8660,10891	GSK3B,PIK3R1,MAPK10,IRS2,PPARGC1A
14_Member	GO Biological Processes	GO:0062013	positive regulation of small molecule metabolic process	-5.3864	-3.27567	5/160	7376,8660,10891,11315,23411	NR1H2,IRS2,PPARGC1A,PARK7,SIRT1
14_Member	GO Biological Processes	GO:1901983	regulation of protein acetylation	-5.28475	-3.19678	4/76	2932,10891,11315,23411	GSK3B,PPARGC1A,PARK7,SIRT1
14_Member	GO Biological Processes	GO:0014850	response to muscle activity	-5.20638	-3.14342	3/24	2660,10891,51024	MSTN,PPARGC1A,FIS1
14_Member	GO Biological Processes	GO:0062012	regulation of small molecule metabolic process	-5.16826	-3.1098	7/481	1201,2932,7376,8660,10891,11315,23411	CLN3,GSK3B,NR1H2,IRS2,PPARGC1A,PARK7,SIRT1
14_Member	GO Biological Processes	GO:0043255	regulation of carbohydrate biosynthetic process	-4.82812	-2.88154	4/99	2932,8660,10891,23411	GSK3B,IRS2,PPARGC1A,SIRT1
14_Member	GO Biological Processes	GO:0019217	regulation of fatty acid metabolic process	-4.79378	-2.85746	4/101	7376,8660,10891,23411	NR1H2,IRS2,PPARGC1A,SIRT1
14_Member	GO Biological Processes	GO:0006006	glucose metabolic process	-4.77381	-2.84585	5/214	468,2932,8660,10891,23411	ATF4,GSK3B,IRS2,PPARGC1A,SIRT1
14_Member	GO Biological Processes	GO:0016051	carbohydrate biosynthetic process	-4.77381	-2.84585	5/214	468,2932,8660,10891,23411	ATF4,GSK3B,IRS2,PPARGC1A,SIRT1
14_Member	KEGG Pathway	ko04152	AMPK signaling pathway	-4.49912	-2.60923	4/120	5295,8660,10891,23411	PIK3R1,IRS2,PPARGC1A,SIRT1
14_Member	GO Biological Processes	GO:0010906	regulation of glucose metabolic process	-4.48499	-2.59998	4/121	2932,8660,10891,23411	GSK3B,IRS2,PPARGC1A,SIRT1
14_Member	GO Biological Processes	GO:0010907	positive regulation of glucose metabolic process	-4.46081	-2.57845	3/42	8660,10891,23411	IRS2,PPARGC1A,SIRT1
14_Member	GO Biological Processes	GO:0019318	hexose metabolic process	-4.41761	-2.54703	5/254	468,2932,8660,10891,23411	ATF4,GSK3B,IRS2,PPARGC1A,SIRT1
14_Member	KEGG Pathway	hsa04152	AMPK signaling pathway	-4.37618	-2.51422	4/129	5295,8660,10891,23411	PIK3R1,IRS2,PPARGC1A,SIRT1
14_Member	KEGG Pathway	ko04930	Type II diabetes mellitus	-4.34129	-2.48217	3/46	5295,5602,8660	PIK3R1,MAPK10,IRS2
14_Member	GO Biological Processes	GO:0032787	monocarboxylic acid metabolic process	-4.27049	-2.42116	7/664	246,468,7376,8660,10891,11315,23411	ALOX15,ATF4,NR1H2,IRS2,PPARGC1A,PARK7,SIRT1
14_Member	GO Biological Processes	GO:0010675	regulation of cellular carbohydrate metabolic process	-4.1438	-2.31342	4/148	2932,8660,10891,23411	GSK3B,IRS2,PPARGC1A,SIRT1
14_Member	GO Biological Processes	GO:0046394	carboxylic acid biosynthetic process	-4.13599	-2.30825	6/476	246,1201,7376,10891,11315,23411	ALOX15,CLN3,NR1H2,PPARGC1A,PARK7,SIRT1
14_Member	GO Biological Processes	GO:0016053	organic acid biosynthetic process	-4.13097	-2.30568	6/477	246,1201,7376,10891,11315,23411	ALOX15,CLN3,NR1H2,PPARGC1A,PARK7,SIRT1
14_Member	GO Biological Processes	GO:0005996	monosaccharide metabolic process	-4.10296	-2.28175	5/296	468,2932,8660,10891,23411	ATF4,GSK3B,IRS2,PPARGC1A,SIRT1
14_Member	GO Biological Processes	GO:0031647	regulation of protein stability	-4.08919	-2.27057	5/298	5295,5587,10891,11315,23411	PIK3R1,PRKD1,PPARGC1A,PARK7,SIRT1
14_Member	GO Biological Processes	GO:0031056	regulation of histone modification	-4.08785	-2.27051	4/153	5587,10891,11315,23411	PRKD1,PPARGC1A,PARK7,SIRT1
14_Member	GO Biological Processes	GO:0035065	regulation of histone acetylation	-4.03866	-2.23148	3/58	10891,11315,23411	PPARGC1A,PARK7,SIRT1
14_Member	KEGG Pathway	hsa04930	Type II diabetes mellitus	-4.03866	-2.23148	3/58	5295,5602,8660	PIK3R1,MAPK10,IRS2
14_Member	GO Biological Processes	GO:0043467	regulation of generation of precursor metabolites and energy	-3.99183	-2.19458	4/162	2932,8660,10891,11315	GSK3B,IRS2,PPARGC1A,PARK7
14_Member	GO Biological Processes	GO:0010676	positive regulation of cellular carbohydrate metabolic process	-3.95209	-2.16334	3/62	8660,10891,23411	IRS2,PPARGC1A,SIRT1
14_Member	GO Biological Processes	GO:2000756	regulation of peptidyl-lysine acetylation	-3.91096	-2.13173	3/64	10891,11315,23411	PPARGC1A,PARK7,SIRT1
14_Member	Canonical Pathways	M28	PID IL4 2PATHWAY	-3.91096	-2.13173	3/64	246,5295,8660	ALOX15,PIK3R1,IRS2
14_Member	GO Biological Processes	GO:0032922	circadian regulation of gene expression	-3.87114	-2.09775	3/66	468,10891,23411	ATF4,PPARGC1A,SIRT1
14_Member	KEGG Pathway	ko04920	Adipocytokine signaling pathway	-3.8137	-2.05403	3/69	5602,8660,10891	MAPK10,IRS2,PPARGC1A
14_Member	GO Biological Processes	GO:0001101	response to acid chemical	-3.77999	-2.02937	5/347	1032,4916,5602,10891,51024	CDKN2D,NTRK3,MAPK10,PPARGC1A,FIS1
14_Member	GO Biological Processes	GO:0014823	response to activity	-3.77683	-2.02937	3/71	2660,10891,51024	MSTN,PPARGC1A,FIS1
14_Member	KEGG Pathway	hsa04920	Adipocytokine signaling pathway	-3.7588	-2.01352	3/72	5602,8660,10891	MAPK10,IRS2,PPARGC1A
14_Member	GO Biological Processes	GO:0072330	monocarboxylic acid biosynthetic process	-3.74542	-2.00231	5/353	246,7376,10891,11315,23411	ALOX15,NR1H2,PPARGC1A,PARK7,SIRT1
14_Member	GO Biological Processes	GO:1902275	regulation of chromatin organization	-3.64886	-1.92065	4/199	5587,10891,11315,23411	PRKD1,PPARGC1A,PARK7,SIRT1
14_Member	GO Biological Processes	GO:0006473	protein acetylation	-3.60778	-1.88539	4/204	2932,10891,11315,23411	GSK3B,PPARGC1A,PARK7,SIRT1
14_Member	GO Biological Processes	GO:0045913	positive regulation of carbohydrate metabolic process	-3.56075	-1.84608	3/84	8660,10891,23411	IRS2,PPARGC1A,SIRT1
14_Member	GO Biological Processes	GO:0006109	regulation of carbohydrate metabolic process	-3.55988	-1.84608	4/210	2932,8660,10891,23411	GSK3B,IRS2,PPARGC1A,SIRT1
14_Member	GO Biological Processes	GO:0006631	fatty acid metabolic process	-3.51503	-1.81025	5/396	246,7376,8660,10891,23411	ALOX15,NR1H2,IRS2,PPARGC1A,SIRT1
14_Member	GO Biological Processes	GO:0006094	gluconeogenesis	-3.45842	-1.76247	3/91	468,10891,23411	ATF4,PPARGC1A,SIRT1
14_Member	GO Biological Processes	GO:0031058	positive regulation of histone modification	-3.44447	-1.75143	3/92	5587,10891,23411	PRKD1,PPARGC1A,SIRT1
14_Member	GO Biological Processes	GO:0019319	hexose biosynthetic process	-3.41705	-1.72785	3/94	468,10891,23411	ATF4,PPARGC1A,SIRT1
14_Member	GO Biological Processes	GO:0046364	monosaccharide biosynthetic process	-3.3383	-1.66874	3/100	468,10891,23411	ATF4,PPARGC1A,SIRT1
14_Member	KEGG Pathway	ko04922	Glucagon signaling pathway	-3.30076	-1.64025	3/103	468,10891,23411	ATF4,PPARGC1A,SIRT1
14_Member	GO Biological Processes	GO:0043543	protein acylation	-3.28033	-1.6216	4/249	2932,10891,11315,23411	GSK3B,PPARGC1A,PARK7,SIRT1
14_Member	GO Biological Processes	GO:0019395	fatty acid oxidation	-3.26435	-1.61094	3/106	246,8660,10891	ALOX15,IRS2,PPARGC1A
14_Member	GO Biological Processes	GO:1905269	positive regulation of chromatin organization	-3.26435	-1.61094	3/106	5587,10891,23411	PRKD1,PPARGC1A,SIRT1
14_Member	KEGG Pathway	hsa04922	Glucagon signaling pathway	-3.25245	-1.60255	3/107	468,10891,23411	ATF4,PPARGC1A,SIRT1
14_Member	GO Biological Processes	GO:0034440	lipid oxidation	-3.20599	-1.56303	3/111	246,8660,10891	ALOX15,IRS2,PPARGC1A
14_Member	GO Biological Processes	GO:0030258	lipid modification	-3.14273	-1.50828	4/271	246,5295,8660,10891	ALOX15,PIK3R1,IRS2,PPARGC1A
14_Member	GO Biological Processes	GO:0015980	energy derivation by oxidation of organic compounds	-3.10147	-1.47288	4/278	2932,8660,10891,11315	GSK3B,IRS2,PPARGC1A,PARK7
14_Member	GO Biological Processes	GO:0051051	negative regulation of transport	-3.03677	-1.42081	5/505	468,5587,7376,8660,11315	ATF4,PRKD1,NR1H2,IRS2,PARK7
14_Member	GO Biological Processes	GO:0044262	cellular carbohydrate metabolic process	-3.0058	-1.39514	4/295	2932,8660,10891,23411	GSK3B,IRS2,PPARGC1A,SIRT1
14_Member	GO Biological Processes	GO:0051129	negative regulation of cellular component organization	-3.00429	-1.39443	6/775	2932,5587,7376,10891,11315,23411	GSK3B,PRKD1,NR1H2,PPARGC1A,PARK7,SIRT1
14_Member	GO Biological Processes	GO:0032368	regulation of lipid transport	-2.969	-1.36547	3/134	7376,8660,23411	NR1H2,IRS2,SIRT1
14_Member	GO Biological Processes	GO:0071333	cellular response to glucose stimulus	-2.95969	-1.35694	3/135	8660,10891,51024	IRS2,PPARGC1A,FIS1
14_Member	GO Biological Processes	GO:0071331	cellular response to hexose stimulus	-2.94129	-1.34399	3/137	8660,10891,51024	IRS2,PPARGC1A,FIS1
14_Member	GO Biological Processes	GO:0071326	cellular response to monosaccharide stimulus	-2.93219	-1.33645	3/138	8660,10891,51024	IRS2,PPARGC1A,FIS1
14_Member	GO Biological Processes	GO:0071322	cellular response to carbohydrate stimulus	-2.86186	-1.27753	3/146	8660,10891,51024	IRS2,PPARGC1A,FIS1
14_Member	GO Biological Processes	GO:0016573	histone acetylation	-2.7327	-1.16387	3/162	10891,11315,23411	PPARGC1A,PARK7,SIRT1
14_Member	GO Biological Processes	GO:0055088	lipid homeostasis	-2.72508	-1.1577	3/163	7376,8660,23411	NR1H2,IRS2,SIRT1
14_Member	GO Biological Processes	GO:0018393	internal peptidyl-lysine acetylation	-2.69511	-1.13347	3/167	10891,11315,23411	PPARGC1A,PARK7,SIRT1
14_Member	GO Biological Processes	GO:0033044	regulation of chromosome organization	-2.68876	-1.12784	4/360	5587,10891,11315,23411	PRKD1,PPARGC1A,PARK7,SIRT1
14_Member	GO Biological Processes	GO:0006475	internal protein amino acid acetylation	-2.6804	-1.12232	3/169	10891,11315,23411	PPARGC1A,PARK7,SIRT1
14_Member	GO Biological Processes	GO:1905952	regulation of lipid localization	-2.67312	-1.11715	3/170	7376,8660,23411	NR1H2,IRS2,SIRT1
14_Member	GO Biological Processes	GO:0036293	response to decreased oxygen levels	-2.64142	-1.09243	4/371	468,10891,23411,51024	ATF4,PPARGC1A,SIRT1,FIS1
14_Member	GO Biological Processes	GO:0018394	peptidyl-lysine acetylation	-2.63739	-1.08909	3/175	10891,11315,23411	PPARGC1A,PARK7,SIRT1
14_Member	GO Biological Processes	GO:0006869	lipid transport	-2.63298	-1.08537	4/373	1201,7376,8660,23411	CLN3,NR1H2,IRS2,SIRT1
14_Member	GO Biological Processes	GO:0005975	carbohydrate metabolic process	-2.61153	-1.06873	5/631	468,2932,8660,10891,23411	ATF4,GSK3B,IRS2,PPARGC1A,SIRT1
14_Member	GO Biological Processes	GO:2001252	positive regulation of chromosome organization	-2.58915	-1.05111	3/182	5587,10891,23411	PRKD1,PPARGC1A,SIRT1
14_Member	GO Biological Processes	GO:0070482	response to oxygen levels	-2.5394	-1.01071	4/396	468,10891,23411,51024	ATF4,PPARGC1A,SIRT1,FIS1
14_Member	GO Biological Processes	GO:0009749	response to glucose	-2.48599	-0.964516	3/198	8660,10891,51024	IRS2,PPARGC1A,FIS1
14_Member	GO Biological Processes	GO:0009746	response to hexose	-2.45559	-0.937994	3/203	8660,10891,51024	IRS2,PPARGC1A,FIS1
14_Member	GO Biological Processes	GO:0010876	lipid localization	-2.44805	-0.931741	4/420	1201,7376,8660,23411	CLN3,NR1H2,IRS2,SIRT1
14_Member	GO Biological Processes	GO:0046890	regulation of lipid biosynthetic process	-2.43184	-0.921277	3/207	7376,10891,23411	NR1H2,PPARGC1A,SIRT1
14_Member	GO Biological Processes	GO:0034284	response to monosaccharide	-2.42598	-0.916684	3/208	8660,10891,51024	IRS2,PPARGC1A,FIS1
14_Member	GO Biological Processes	GO:0036294	cellular response to decreased oxygen levels	-2.36901	-0.864742	3/218	468,10891,23411	ATF4,PPARGC1A,SIRT1
14_Member	GO Biological Processes	GO:0009743	response to carbohydrate	-2.28352	-0.797599	3/234	8660,10891,51024	IRS2,PPARGC1A,FIS1
14_Member	GO Biological Processes	GO:0071453	cellular response to oxygen levels	-2.27839	-0.793665	3/235	468,10891,23411	ATF4,PPARGC1A,SIRT1
14_Member	GO Biological Processes	GO:0045444	fat cell differentiation	-2.27328	-0.789221	3/236	10891,22809,23411	PPARGC1A,ATF5,SIRT1
14_Member	GO Biological Processes	GO:0016570	histone modification	-2.27215	-0.789221	4/471	5587,10891,11315,23411	PRKD1,PPARGC1A,PARK7,SIRT1
14_Member	GO Biological Processes	GO:0007420	brain development	-2.2656	-0.783263	5/761	2932,8660,10018,10891,22809	GSK3B,IRS2,BCL2L11,PPARGC1A,ATF5
14_Member	GO Biological Processes	GO:0016569	covalent chromatin modification	-2.23078	-0.751997	4/484	5587,10891,11315,23411	PRKD1,PPARGC1A,PARK7,SIRT1
14_Member	GO Biological Processes	GO:0061448	connective tissue development	-2.13919	-0.663338	3/264	960,10891,23411	CD44,PPARGC1A,SIRT1
14_Member	GO Biological Processes	GO:0006091	generation of precursor metabolites and energy	-2.11685	-0.643332	4/522	2932,8660,10891,11315	GSK3B,IRS2,PPARGC1A,PARK7
15_Summary	GO Biological Processes	GO:0097191	extrinsic apoptotic signaling pathway	-7.31225	-4.80484	7/230	2932,3552,5295,7098,10018,11315,151112,1201,7189,7376,8660,51024,8878,246,960,1029,58476,1827,1032	GSK3B,IL1A,PIK3R1,TLR3,BCL2L11,PARK7,ZSWIM2,CLN3,TRAF6,NR1H2,IRS2,FIS1,SQSTM1,ALOX15,CD44,CDKN2A,TP53INP2,RCAN1,CDKN2D
15_Member	GO Biological Processes	GO:0097191	extrinsic apoptotic signaling pathway	-7.31225	-4.80484	7/230	2932,3552,5295,7098,10018,11315,151112	GSK3B,IL1A,PIK3R1,TLR3,BCL2L11,PARK7,ZSWIM2
15_Member	GO Biological Processes	GO:0051223	regulation of protein transport	-6.39055	-4.06548	9/648	1201,2932,3552,5295,7189,7376,8660,11315,51024	CLN3,GSK3B,IL1A,PIK3R1,TRAF6,NR1H2,IRS2,PARK7,FIS1
15_Member	GO Biological Processes	GO:0090087	regulation of peptide transport	-6.22128	-3.91641	9/679	1201,2932,3552,5295,7189,7376,8660,11315,51024	CLN3,GSK3B,IL1A,PIK3R1,TRAF6,NR1H2,IRS2,PARK7,FIS1
15_Member	GO Biological Processes	GO:0070201	regulation of establishment of protein localization	-6.13719	-3.84784	9/695	1201,2932,3552,5295,7189,7376,8660,11315,51024	CLN3,GSK3B,IL1A,PIK3R1,TRAF6,NR1H2,IRS2,PARK7,FIS1
15_Member	GO Biological Processes	GO:0051222	positive regulation of protein transport	-5.95785	-3.69795	7/365	1201,2932,3552,5295,7376,8660,51024	CLN3,GSK3B,IL1A,PIK3R1,NR1H2,IRS2,FIS1
15_Member	GO Biological Processes	GO:1904951	positive regulation of establishment of protein localization	-5.67254	-3.49655	7/403	1201,2932,3552,5295,7376,8660,51024	CLN3,GSK3B,IL1A,PIK3R1,NR1H2,IRS2,FIS1
15_Member	GO Biological Processes	GO:0008625	extrinsic apoptotic signaling pathway via death domain receptors	-5.01142	-2.97903	4/89	2932,5295,11315,151112	GSK3B,PIK3R1,PARK7,ZSWIM2
15_Member	GO Biological Processes	GO:1903829	positive regulation of cellular protein localization	-4.96748	-2.9455	6/338	1201,2932,5295,8878,11315,51024	CLN3,GSK3B,PIK3R1,SQSTM1,PARK7,FIS1
15_Member	GO Biological Processes	GO:0031589	cell-substrate adhesion	-4.81254	-2.86944	6/360	246,960,1029,2932,5295,10018	ALOX15,CD44,CDKN2A,GSK3B,PIK3R1,BCL2L11
15_Member	GO Biological Processes	GO:1903827	regulation of cellular protein localization	-4.80154	-2.86353	7/548	1201,2932,5295,8878,11315,51024,58476	CLN3,GSK3B,PIK3R1,SQSTM1,PARK7,FIS1,TP53INP2
15_Member	GO Biological Processes	GO:0007160	cell-matrix adhesion	-4.61444	-2.71066	5/231	960,1029,2932,5295,10018	CD44,CDKN2A,GSK3B,PIK3R1,BCL2L11
15_Member	Canonical Pathways	M236	PID DELTA NP63 PATHWAY	-4.3131	-2.45821	3/47	1029,2932,3552	CDKN2A,GSK3B,IL1A
15_Member	GO Biological Processes	GO:2001236	regulation of extrinsic apoptotic signaling pathway	-3.99183	-2.19458	4/162	2932,3552,11315,151112	GSK3B,IL1A,PARK7,ZSWIM2
15_Member	GO Biological Processes	GO:1902041	regulation of extrinsic apoptotic signaling pathway via death domain receptors	-3.97318	-2.18081	3/61	2932,11315,151112	GSK3B,PARK7,ZSWIM2
15_Member	GO Biological Processes	GO:0010810	regulation of cell-substrate adhesion	-3.5058	-1.80201	4/217	246,1029,2932,5295	ALOX15,CDKN2A,GSK3B,PIK3R1
15_Member	GO Biological Processes	GO:0033157	regulation of intracellular protein transport	-3.34727	-1.67496	4/239	2932,5295,11315,51024	GSK3B,PIK3R1,PARK7,FIS1
15_Member	GO Biological Processes	GO:2001237	negative regulation of extrinsic apoptotic signaling pathway	-3.25245	-1.60255	3/107	2932,3552,11315	GSK3B,IL1A,PARK7
15_Member	GO Biological Processes	GO:0046822	regulation of nucleocytoplasmic transport	-3.19465	-1.55341	3/112	2932,5295,11315	GSK3B,PIK3R1,PARK7
15_Member	KEGG Pathway	hsa04919	thyroid hormone signaling pathway	-3.07651	-1.45124	3/123	1827,2932,5295	RCAN1,GSK3B,PIK3R1
15_Member	KEGG Pathway	ko04110	Cell cycle	-3.06632	-1.44434	3/124	1029,1032,2932	CDKN2A,CDKN2D,GSK3B
15_Member	GO Biological Processes	GO:0001952	regulation of cell-matrix adhesion	-3.05622	-1.43654	3/125	1029,2932,5295	CDKN2A,GSK3B,PIK3R1
15_Member	GO Biological Processes	GO:1900180	regulation of protein localization to nucleus	-3.03628	-1.42081	3/127	2932,5295,11315	GSK3B,PIK3R1,PARK7
15_Member	KEGG Pathway	hsa04110	Cell cycle	-2.98783	-1.38194	3/132	1029,1032,2932	CDKN2A,CDKN2D,GSK3B
15_Member	GO Biological Processes	GO:0090316	positive regulation of intracellular protein transport	-2.75585	-1.18412	3/159	2932,5295,51024	GSK3B,PIK3R1,FIS1
15_Member	KEGG Pathway	hsa05225	hepatocellular carcinoma	-2.58915	-1.05111	3/182	1029,2932,5295	CDKN2A,GSK3B,PIK3R1
15_Member	GO Biological Processes	GO:0032386	regulation of intracellular transport	-2.36241	-0.859389	4/444	2932,5295,11315,51024	GSK3B,PIK3R1,PARK7,FIS1
15_Member	GO Biological Processes	GO:0019722	calcium-mediated signaling	-2.34701	-0.847713	3/222	1827,2932,51024	RCAN1,GSK3B,FIS1
15_Member	GO Biological Processes	GO:0032388	positive regulation of intracellular transport	-2.32011	-0.826424	3/227	2932,5295,51024	GSK3B,PIK3R1,FIS1
15_Member	GO Biological Processes	GO:0034504	protein localization to nucleus	-2.08216	-0.610967	3/277	2932,5295,11315	GSK3B,PIK3R1,PARK7
16_Summary	GO Biological Processes	GO:0071407	cellular response to organic cyclic compound	-7.23986	-4.74335	9/514	468,2660,7098,8031,10018,10891,11315,23411,51024,5295,7376,4916,3552	ATF4,MSTN,TLR3,NCOA4,BCL2L11,PPARGC1A,PARK7,SIRT1,FIS1,PIK3R1,NR1H2,NTRK3,IL1A
16_Member	GO Biological Processes	GO:0071407	cellular response to organic cyclic compound	-7.23986	-4.74335	9/514	468,2660,7098,8031,10018,10891,11315,23411,51024	ATF4,MSTN,TLR3,NCOA4,BCL2L11,PPARGC1A,PARK7,SIRT1,FIS1
16_Member	GO Biological Processes	GO:1905897	regulation of response to endoplasmic reticulum stress	-6.57611	-4.19364	5/92	5295,7376,10018,11315,23411	PIK3R1,NR1H2,BCL2L11,PARK7,SIRT1
16_Member	GO Biological Processes	GO:2001244	positive regulation of intrinsic apoptotic signaling pathway	-5.63986	-3.47544	4/62	10018,11315,23411,51024	BCL2L11,PARK7,SIRT1,FIS1
16_Member	GO Biological Processes	GO:0070059	intrinsic apoptotic signaling pathway in response to endoplasmic reticulum stress	-5.61184	-3.4531	4/63	468,10018,11315,23411	ATF4,BCL2L11,PARK7,SIRT1
16_Member	GO Biological Processes	GO:1901654	response to ketone	-4.91547	-2.91752	5/200	2660,4916,8031,11315,23411	MSTN,NTRK3,NCOA4,PARK7,SIRT1
16_Member	GO Biological Processes	GO:0048545	response to steroid hormone	-4.89574	-2.90933	6/348	2660,4916,8031,10018,11315,23411	MSTN,NTRK3,NCOA4,BCL2L11,PARK7,SIRT1
16_Member	GO Biological Processes	GO:1901655	cellular response to ketone	-4.86318	-2.89517	4/97	2660,8031,11315,23411	MSTN,NCOA4,PARK7,SIRT1
16_Member	GO Biological Processes	GO:0071383	cellular response to steroid hormone stimulus	-4.83328	-2.88154	5/208	2660,8031,10018,11315,23411	MSTN,NCOA4,BCL2L11,PARK7,SIRT1
16_Member	GO Biological Processes	GO:1902235	regulation of endoplasmic reticulum stress-induced intrinsic apoptotic signaling pathway	-4.82073	-2.87588	3/32	10018,11315,23411	BCL2L11,PARK7,SIRT1
16_Member	GO Biological Processes	GO:0035690	cellular response to drug	-4.69965	-2.78153	6/377	468,2660,7098,10891,11315,23411	ATF4,MSTN,TLR3,PPARGC1A,PARK7,SIRT1
16_Member	GO Biological Processes	GO:0033574	response to testosterone	-4.49254	-2.60417	3/41	2660,8031,23411	MSTN,NCOA4,SIRT1
16_Member	GO Biological Processes	GO:0008406	gonad development	-3.46092	-1.76399	4/223	7098,8031,10018,23411	TLR3,NCOA4,BCL2L11,SIRT1
16_Member	GO Biological Processes	GO:0045137	development of primary sexual characteristics	-3.4173	-1.72785	4/229	7098,8031,10018,23411	TLR3,NCOA4,BCL2L11,SIRT1
16_Member	GO Biological Processes	GO:0030518	intracellular steroid hormone receptor signaling pathway	-3.12877	-1.49685	3/118	8031,11315,23411	NCOA4,PARK7,SIRT1
16_Member	GO Biological Processes	GO:0007548	sex differentiation	-3.08413	-1.4572	4/281	7098,8031,10018,23411	TLR3,NCOA4,BCL2L11,SIRT1
16_Member	GO Biological Processes	GO:0008584	male gonad development	-2.90532	-1.31265	3/141	7098,8031,10018	TLR3,NCOA4,BCL2L11
16_Member	GO Biological Processes	GO:0043401	steroid hormone mediated signaling pathway	-2.90532	-1.31265	3/141	8031,11315,23411	NCOA4,PARK7,SIRT1
16_Member	GO Biological Processes	GO:0046546	development of primary male sexual characteristics	-2.8965	-1.3046	3/142	7098,8031,10018	TLR3,NCOA4,BCL2L11
16_Member	GO Biological Processes	GO:0046661	male sex differentiation	-2.71752	-1.1523	3/164	7098,8031,10018	TLR3,NCOA4,BCL2L11
16_Member	GO Biological Processes	GO:0009755	hormone-mediated signaling pathway	-2.46161	-0.942719	3/202	8031,11315,23411	NCOA4,PARK7,SIRT1
16_Member	GO Biological Processes	GO:0003006	developmental process involved in reproduction	-2.40794	-0.901788	5/704	3552,7098,8031,10018,23411	IL1A,TLR3,NCOA4,BCL2L11,SIRT1
16_Member	GO Biological Processes	GO:0048608	reproductive structure development	-2.36241	-0.859389	4/444	7098,8031,10018,23411	TLR3,NCOA4,BCL2L11,SIRT1
16_Member	GO Biological Processes	GO:0061458	reproductive system development	-2.34865	-0.848113	4/448	7098,8031,10018,23411	TLR3,NCOA4,BCL2L11,SIRT1
16_Member	GO Biological Processes	GO:0015850	organic hydroxy compound transport	-2.12132	-0.647219	3/268	7376,11315,23411	NR1H2,PARK7,SIRT1
17_Summary	Canonical Pathways	M153	PID P75 NTR PATHWAY	-7.23835	-4.74335	5/68	5295,5602,7189,8878,10018,23118,11315	PIK3R1,MAPK10,TRAF6,SQSTM1,BCL2L11,TAB2,PARK7
17_Member	Canonical Pathways	M153	PID P75 NTR PATHWAY	-7.23835	-4.74335	5/68	5295,5602,7189,8878,10018	PIK3R1,MAPK10,TRAF6,SQSTM1,BCL2L11
17_Member	Reactome Gene Sets	R-HSA-73887	Death Receptor Signalling	-4.22556	-2.38174	4/141	7189,8878,10018,23118	TRAF6,SQSTM1,BCL2L11,TAB2
17_Member	Reactome Gene Sets	R-HSA-204998	Cell death signalling via NRAGE, NRIF and NADE	-3.6892	-1.95889	3/76	7189,8878,10018	TRAF6,SQSTM1,BCL2L11
17_Member	Reactome Gene Sets	R-HSA-193704	p75 NTR receptor-mediated signalling	-3.37704	-1.69354	3/97	7189,8878,10018	TRAF6,SQSTM1,BCL2L11
17_Member	GO Biological Processes	GO:0031396	regulation of protein ubiquitination	-2.40858	-0.901808	3/211	7189,8878,11315	TRAF6,SQSTM1,PARK7
17_Member	GO Biological Processes	GO:1903320	regulation of protein modification by small protein conjugation or removal	-2.24313	-0.761976	3/242	7189,8878,11315	TRAF6,SQSTM1,PARK7
18_Summary	GO Biological Processes	GO:0030522	intracellular receptor signaling pathway	-6.85981	-4.41664	7/268	246,7189,7376,8031,11315,23118,23411	ALOX15,TRAF6,NR1H2,NCOA4,PARK7,TAB2,SIRT1
18_Member	GO Biological Processes	GO:0030522	intracellular receptor signaling pathway	-6.85981	-4.41664	7/268	246,7189,7376,8031,11315,23118,23411	ALOX15,TRAF6,NR1H2,NCOA4,PARK7,TAB2,SIRT1
18_Member	GO Biological Processes	GO:0002819	regulation of adaptive immune response	-2.68773	-1.12752	3/168	246,7189,23411	ALOX15,TRAF6,SIRT1
18_Member	GO Biological Processes	GO:0006633	fatty acid biosynthetic process	-2.65155	-1.10048	3/173	246,7376,23411	ALOX15,NR1H2,SIRT1
18_Member	GO Biological Processes	GO:1901617	organic hydroxy compound biosynthetic process	-2.1437	-0.667267	3/263	246,11315,23411	ALOX15,PARK7,SIRT1
19_Summary	GO Biological Processes	GO:0008285	negative regulation of cell proliferation	-6.71654	-4.28662	10/788	1029,1032,2321,2660,3552,3621,3725,6648,10891,22809,5602	CDKN2A,CDKN2D,FLT1,MSTN,IL1A,ING1,JUN,SOD2,PPARGC1A,ATF5,MAPK10
19_Member	GO Biological Processes	GO:0008285	negative regulation of cell proliferation	-6.71654	-4.28662	10/788	1029,1032,2321,2660,3552,3621,3725,6648,10891,22809	CDKN2A,CDKN2D,FLT1,MSTN,IL1A,ING1,JUN,SOD2,PPARGC1A,ATF5
19_Member	Reactome Gene Sets	R-HSA-2559583	Cellular Senescence	-4.94719	-2.93739	5/197	1029,1032,3552,3725,5602	CDKN2A,CDKN2D,IL1A,JUN,MAPK10
19_Member	Reactome Gene Sets	R-HSA-2559582	Senescence-Associated Secretory Phenotype (SASP)	-4.61679	-2.71144	4/112	1029,1032,3552,3725	CDKN2A,CDKN2D,IL1A,JUN
19_Member	Reactome Gene Sets	R-HSA-2559580	Oxidative Stress Induced Senescence	-4.42967	-2.55471	4/125	1029,1032,3725,5602	CDKN2A,CDKN2D,JUN,MAPK10
19_Member	GO Biological Processes	GO:1901988	negative regulation of cell cycle phase transition	-2.11249	-0.639557	3/270	1029,1032,22809	CDKN2A,CDKN2D,ATF5
20_Summary	GO Biological Processes	GO:2001235	positive regulation of apoptotic signaling pathway	-6.50846	-4.16007	6/183	2932,10018,11315,23411,51024,151112,468,3725,6648,1201,5295,5602,8878,8031	GSK3B,BCL2L11,PARK7,SIRT1,FIS1,ZSWIM2,ATF4,JUN,SOD2,CLN3,PIK3R1,MAPK10,SQSTM1,NCOA4
20_Member	GO Biological Processes	GO:2001235	positive regulation of apoptotic signaling pathway	-6.50846	-4.16007	6/183	2932,10018,11315,23411,51024,151112	GSK3B,BCL2L11,PARK7,SIRT1,FIS1,ZSWIM2
20_Member	GO Biological Processes	GO:1901216	positive regulation of neuron death	-6.46107	-4.12341	5/97	468,2932,3725,10018,51024	ATF4,GSK3B,JUN,BCL2L11,FIS1
20_Member	GO Biological Processes	GO:0008637	apoptotic mitochondrial changes	-5.91347	-3.65958	5/125	2932,3725,6648,10018,51024	GSK3B,JUN,SOD2,BCL2L11,FIS1
20_Member	GO Biological Processes	GO:0043525	positive regulation of neuron apoptotic process	-5.72682	-3.51729	4/59	468,3725,10018,51024	ATF4,JUN,BCL2L11,FIS1
20_Member	GO Biological Processes	GO:0001836	release of cytochrome c from mitochondria	-5.69733	-3.51244	4/60	3725,6648,10018,51024	JUN,SOD2,BCL2L11,FIS1
20_Member	GO Biological Processes	GO:0072657	protein localization to membrane	-3.38999	-1.7046	6/654	1201,5295,5602,8878,10018,51024	CLN3,PIK3R1,MAPK10,SQSTM1,BCL2L11,FIS1
20_Member	GO Biological Processes	GO:0043280	positive regulation of cysteine-type endopeptidase activity involved in apoptotic process	-2.94129	-1.34399	3/137	10018,23411,51024	BCL2L11,SIRT1,FIS1
20_Member	GO Biological Processes	GO:2001056	positive regulation of cysteine-type endopeptidase activity	-2.7955	-1.21936	3/154	10018,23411,51024	BCL2L11,SIRT1,FIS1
20_Member	GO Biological Processes	GO:0090150	establishment of protein localization to membrane	-2.76058	-1.18811	4/344	1201,5602,10018,51024	CLN3,MAPK10,BCL2L11,FIS1
20_Member	GO Biological Processes	GO:0045862	positive regulation of proteolysis	-2.60796	-1.06652	4/379	2932,10018,23411,51024	GSK3B,BCL2L11,SIRT1,FIS1
20_Member	GO Biological Processes	GO:0010950	positive regulation of endopeptidase activity	-2.57574	-1.04127	3/184	10018,23411,51024	BCL2L11,SIRT1,FIS1
20_Member	GO Biological Processes	GO:0010952	positive regulation of peptidase activity	-2.44961	-0.932654	3/204	10018,23411,51024	BCL2L11,SIRT1,FIS1
20_Member	GO Biological Processes	GO:0006839	mitochondrial transport	-2.12132	-0.647219	3/268	2932,10018,51024	GSK3B,BCL2L11,FIS1
20_Member	GO Biological Processes	GO:0072594	establishment of protein localization to organelle	-2.00427	-0.535389	4/563	5295,8031,10018,51024	PIK3R1,NCOA4,BCL2L11,FIS1

## Sheet: human_yellow(42)
GroupID	Category	Term	Description	LogP	Log(q-value)	InTerm_InList	Genes	Symbols
1_Summary	GO Biological Processes	GO:0031331	positive regulation of cellular catabolic process	-12.4649	-8.30893	12/390	1191,1452,3297,4780,5347,5562,5663,5728,6794,7917,29110,51100,355,1785,8766,23352,4615	CLU,CSNK1A1,HSF1,NFE2L2,PLK1,PRKAA1,PSEN1,PTEN,STK11,BAG6,TBK1,SH3GLB1,FAS,DNM2,RAB11A,UBR4,MYD88
1_Member	GO Biological Processes	GO:0031331	positive regulation of cellular catabolic process	-12.4649	-8.30893	12/390	1191,1452,3297,4780,5347,5562,5663,5728,6794,7917,29110,51100	CLU,CSNK1A1,HSF1,NFE2L2,PLK1,PRKAA1,PSEN1,PTEN,STK11,BAG6,TBK1,SH3GLB1
1_Member	GO Biological Processes	GO:0009896	positive regulation of catabolic process	-11.7015	-7.95729	12/453	1191,1452,3297,4780,5347,5562,5663,5728,6794,7917,29110,51100	CLU,CSNK1A1,HSF1,NFE2L2,PLK1,PRKAA1,PSEN1,PTEN,STK11,BAG6,TBK1,SH3GLB1
1_Member	GO Biological Processes	GO:1903052	positive regulation of proteolysis involved in cellular protein catabolic process	-9.07772	-5.63455	7/128	1191,1452,4780,5347,5663,5728,7917	CLU,CSNK1A1,NFE2L2,PLK1,PSEN1,PTEN,BAG6
1_Member	GO Biological Processes	GO:1903364	positive regulation of cellular protein catabolic process	-8.59524	-5.20322	7/150	1191,1452,4780,5347,5663,5728,7917	CLU,CSNK1A1,NFE2L2,PLK1,PSEN1,PTEN,BAG6
1_Member	GO Biological Processes	GO:2000058	regulation of ubiquitin-dependent protein catabolic process	-8.38106	-5.07405	7/161	1191,1452,4780,5347,5663,5728,7917	CLU,CSNK1A1,NFE2L2,PLK1,PSEN1,PTEN,BAG6
1_Member	GO Biological Processes	GO:0045862	positive regulation of proteolysis	-8.37891	-5.07405	9/379	355,1191,1452,3297,4780,5347,5663,5728,7917	FAS,CLU,CSNK1A1,HSF1,NFE2L2,PLK1,PSEN1,PTEN,BAG6
1_Member	GO Biological Processes	GO:2000060	positive regulation of ubiquitin-dependent protein catabolic process	-7.97089	-4.77076	6/104	1191,1452,4780,5347,5663,5728	CLU,CSNK1A1,NFE2L2,PLK1,PSEN1,PTEN
1_Member	GO Biological Processes	GO:1901800	positive regulation of proteasomal protein catabolic process	-7.82407	-4.65391	6/110	1191,1452,4780,5347,5663,7917	CLU,CSNK1A1,NFE2L2,PLK1,PSEN1,BAG6
1_Member	GO Biological Processes	GO:0045732	positive regulation of protein catabolic process	-7.36439	-4.28325	7/226	1191,1452,4780,5347,5663,5728,7917	CLU,CSNK1A1,NFE2L2,PLK1,PSEN1,PTEN,BAG6
1_Member	GO Biological Processes	GO:1903050	regulation of proteolysis involved in cellular protein catabolic process	-7.36439	-4.28325	7/226	1191,1452,4780,5347,5663,5728,7917	CLU,CSNK1A1,NFE2L2,PLK1,PSEN1,PTEN,BAG6
1_Member	GO Biological Processes	GO:0032434	regulation of proteasomal ubiquitin-dependent protein catabolic process	-7.34935	-4.28325	6/132	1191,1452,4780,5347,5663,7917	CLU,CSNK1A1,NFE2L2,PLK1,PSEN1,BAG6
1_Member	GO Biological Processes	GO:1903362	regulation of cellular protein catabolic process	-6.94919	-4.05009	7/260	1191,1452,4780,5347,5663,5728,7917	CLU,CSNK1A1,NFE2L2,PLK1,PSEN1,PTEN,BAG6
1_Member	GO Biological Processes	GO:0032436	positive regulation of proteasomal ubiquitin-dependent protein catabolic process	-6.67294	-3.8452	5/88	1191,1452,4780,5347,5663	CLU,CSNK1A1,NFE2L2,PLK1,PSEN1
1_Member	GO Biological Processes	GO:0010256	endomembrane system organization	-6.39905	-3.63258	8/466	1191,1452,1785,5347,5728,7917,8766,51100	CLU,CSNK1A1,DNM2,PLK1,PTEN,BAG6,RAB11A,SH3GLB1
1_Member	GO Biological Processes	GO:0061136	regulation of proteasomal protein catabolic process	-6.37273	-3.61754	6/193	1191,1452,4780,5347,5663,7917	CLU,CSNK1A1,NFE2L2,PLK1,PSEN1,BAG6
1_Member	GO Biological Processes	GO:0042176	regulation of protein catabolic process	-5.71562	-3.12524	7/397	1191,1452,4780,5347,5663,5728,7917	CLU,CSNK1A1,NFE2L2,PLK1,PSEN1,PTEN,BAG6
1_Member	GO Biological Processes	GO:0006511	ubiquitin-dependent protein catabolic process	-5.37198	-2.85824	8/640	1191,1452,4780,5347,5663,5728,7917,23352	CLU,CSNK1A1,NFE2L2,PLK1,PSEN1,PTEN,BAG6,UBR4
1_Member	GO Biological Processes	GO:0019941	modification-dependent protein catabolic process	-5.34223	-2.84724	8/646	1191,1452,4780,5347,5663,5728,7917,23352	CLU,CSNK1A1,NFE2L2,PLK1,PSEN1,PTEN,BAG6,UBR4
1_Member	GO Biological Processes	GO:0043632	modification-dependent macromolecule catabolic process	-5.28847	-2.81728	8/657	1191,1452,4780,5347,5663,5728,7917,23352	CLU,CSNK1A1,NFE2L2,PLK1,PSEN1,PTEN,BAG6,UBR4
1_Member	GO Biological Processes	GO:0051603	proteolysis involved in cellular protein catabolic process	-4.92949	-2.58324	8/736	1191,1452,4780,5347,5663,5728,7917,23352	CLU,CSNK1A1,NFE2L2,PLK1,PSEN1,PTEN,BAG6,UBR4
1_Member	GO Biological Processes	GO:0044257	cellular protein catabolic process	-4.6884	-2.41033	8/795	1191,1452,4780,5347,5663,5728,7917,23352	CLU,CSNK1A1,NFE2L2,PLK1,PSEN1,PTEN,BAG6,UBR4
1_Member	GO Biological Processes	GO:0007009	plasma membrane organization	-4.57166	-2.31883	4/115	1191,1785,5728,51100	CLU,DNM2,PTEN,SH3GLB1
1_Member	GO Biological Processes	GO:0043161	proteasome-mediated ubiquitin-dependent protein catabolic process	-4.40845	-2.17614	6/425	1191,1452,4780,5347,5663,7917	CLU,CSNK1A1,NFE2L2,PLK1,PSEN1,BAG6
1_Member	GO Biological Processes	GO:0010498	proteasomal protein catabolic process	-4.10111	-1.9367	6/483	1191,1452,4780,5347,5663,7917	CLU,CSNK1A1,NFE2L2,PLK1,PSEN1,BAG6
1_Member	GO Biological Processes	GO:0031647	regulation of protein stability	-4.08919	-1.93327	5/298	1191,5347,5728,7917,51100	CLU,PLK1,PTEN,BAG6,SH3GLB1
1_Member	GO Biological Processes	GO:0035966	response to topologically incorrect protein	-3.59969	-1.59189	4/205	1191,3297,4780,7917	CLU,HSF1,NFE2L2,BAG6
1_Member	GO Biological Processes	GO:1905897	regulation of response to endoplasmic reticulum stress	-3.44447	-1.47843	3/92	1191,4780,7917	CLU,NFE2L2,BAG6
1_Member	GO Biological Processes	GO:0097193	intrinsic apoptotic signaling pathway	-3.0333	-1.18774	4/290	1191,4780,6794,7917	CLU,NFE2L2,STK11,BAG6
1_Member	GO Biological Processes	GO:0035967	cellular response to topologically incorrect protein	-2.70253	-0.927982	3/166	3297,4780,7917	HSF1,NFE2L2,BAG6
1_Member	GO Biological Processes	GO:0050821	protein stabilization	-2.5559	-0.816028	3/187	1191,5728,7917	CLU,PTEN,BAG6
1_Member	GO Biological Processes	GO:0051091	positive regulation of DNA-binding transcription factor activity	-2.11249	-0.456433	3/270	1191,4615,5728	CLU,MYD88,PTEN
1_Member	GO Biological Processes	GO:0034976	response to endoplasmic reticulum stress	-2.01191	-0.369802	3/294	1191,4780,7917	CLU,NFE2L2,BAG6
2_Summary	GO Biological Processes	GO:0006914	autophagy	-12.1781	-8.30893	13/539	826,1191,3607,5562,5663,6794,9776,23001,29110,51100,64422,79065,84971,5728,3297,1785,10981,23410,1452,5347	CAPNS1,CLU,FOXK2,PRKAA1,PSEN1,STK11,ATG13,WDFY3,TBK1,SH3GLB1,ATG3,ATG9A,ATG4D,PTEN,HSF1,DNM2,RAB32,SIRT3,CSNK1A1,PLK1
2_Member	GO Biological Processes	GO:0006914	autophagy	-12.1781	-8.30893	13/539	826,1191,3607,5562,5663,6794,9776,23001,29110,51100,64422,79065,84971	CAPNS1,CLU,FOXK2,PRKAA1,PSEN1,STK11,ATG13,WDFY3,TBK1,SH3GLB1,ATG3,ATG9A,ATG4D
2_Member	GO Biological Processes	GO:0061919	process utilizing autophagic mechanism	-12.1781	-8.30893	13/539	826,1191,3607,5562,5663,6794,9776,23001,29110,51100,64422,79065,84971	CAPNS1,CLU,FOXK2,PRKAA1,PSEN1,STK11,ATG13,WDFY3,TBK1,SH3GLB1,ATG3,ATG9A,ATG4D
2_Member	KEGG Pathway	ko04140	Autophagy - animal	-10.7997	-7.15241	8/128	5562,5728,6794,9776,51100,64422,79065,84971	PRKAA1,PTEN,STK11,ATG13,SH3GLB1,ATG3,ATG9A,ATG4D
2_Member	KEGG Pathway	hsa04140	Autophagy - animal	-10.6917	-7.12357	8/132	5562,5728,6794,9776,51100,64422,79065,84971	PRKAA1,PTEN,STK11,ATG13,SH3GLB1,ATG3,ATG9A,ATG4D
2_Member	GO Biological Processes	GO:0016236	macroautophagy	-9.08067	-5.63455	9/315	826,5562,5663,9776,23001,29110,51100,64422,79065	CAPNS1,PRKAA1,PSEN1,ATG13,WDFY3,TBK1,SH3GLB1,ATG3,ATG9A
2_Member	Reactome Gene Sets	R-HSA-1632852	Macroautophagy	-7.27198	-4.24918	6/136	3297,5562,9776,64422,79065,84971	HSF1,PRKAA1,ATG13,ATG3,ATG9A,ATG4D
2_Member	Reactome Gene Sets	R-HSA-9612973	Autophagy	-7.00167	-4.08678	6/151	3297,5562,9776,64422,79065,84971	HSF1,PRKAA1,ATG13,ATG3,ATG9A,ATG4D
2_Member	GO Biological Processes	GO:0007005	mitochondrion organization	-6.92376	-4.0399	9/560	1191,1785,5562,9776,10981,23410,51100,64422,79065	CLU,DNM2,PRKAA1,ATG13,RAB32,SIRT3,SH3GLB1,ATG3,ATG9A
2_Member	KEGG Pathway	hsa04136	Autophagy - other	-6.8164	-3.96151	4/32	9776,64422,79065,84971	ATG13,ATG3,ATG9A,ATG4D
2_Member	KEGG Pathway	ko04136	Autophagy - other	-6.8164	-3.96151	4/32	9776,64422,79065,84971	ATG13,ATG3,ATG9A,ATG4D
2_Member	GO Biological Processes	GO:0000045	autophagosome assembly	-6.48357	-3.6688	5/96	5663,9776,51100,64422,79065	PSEN1,ATG13,SH3GLB1,ATG3,ATG9A
2_Member	GO Biological Processes	GO:1905037	autophagosome organization	-6.41678	-3.63872	5/99	5663,9776,51100,64422,79065	PSEN1,ATG13,SH3GLB1,ATG3,ATG9A
2_Member	GO Biological Processes	GO:0044804	autophagy of nucleus	-5.94695	-3.28193	3/14	9776,64422,79065	ATG13,ATG3,ATG9A
2_Member	GO Biological Processes	GO:0007033	vacuole organization	-5.20873	-2.7601	5/174	5663,9776,51100,64422,79065	PSEN1,ATG13,SH3GLB1,ATG3,ATG9A
2_Member	GO Biological Processes	GO:0022411	cellular component disassembly	-4.67232	-2.40524	7/574	826,1452,3297,5347,9776,64422,79065	CAPNS1,CSNK1A1,HSF1,PLK1,ATG13,ATG3,ATG9A
2_Member	GO Biological Processes	GO:0000422	autophagy of mitochondrion	-3.63945	-1.62765	3/79	9776,64422,79065	ATG13,ATG3,ATG9A
2_Member	GO Biological Processes	GO:0061726	mitochondrion disassembly	-3.63945	-1.62765	3/79	9776,64422,79065	ATG13,ATG3,ATG9A
2_Member	GO Biological Processes	GO:1903008	organelle disassembly	-3.20599	-1.31152	3/111	9776,64422,79065	ATG13,ATG3,ATG9A
3_Summary	KEGG Pathway	hsa05161	Hepatitis B	-8.0954	-4.82833	7/177	355,673,898,3454,4615,5728,29110,1191,64422,4780,961,3297,8493,1785,627,23476,9564	FAS,BRAF,CCNE1,IFNAR1,MYD88,PTEN,TBK1,CLU,ATG3,NFE2L2,CD47,HSF1,PPM1D,DNM2,BDNF,BRD4,BCAR1
3_Member	KEGG Pathway	hsa05161	Hepatitis B	-8.0954	-4.82833	7/177	355,673,898,3454,4615,5728,29110	FAS,BRAF,CCNE1,IFNAR1,MYD88,PTEN,TBK1
3_Member	KEGG Pathway	ko05162	Measles	-5.76441	-3.15852	5/134	355,898,3454,4615,29110	FAS,CCNE1,IFNAR1,MYD88,TBK1
3_Member	KEGG Pathway	hsa05162	Measles	-5.41311	-2.8864	5/158	355,898,3454,4615,29110	FAS,CCNE1,IFNAR1,MYD88,TBK1
3_Member	KEGG Pathway	hsa05169	Epstein-Barr virus infection	-4.08235	-1.92922	5/299	355,898,3454,4615,29110	FAS,CCNE1,IFNAR1,MYD88,TBK1
3_Member	KEGG Pathway	hsa05160	Hepatitis C	-3.92097	-1.81526	4/169	355,673,3454,29110	FAS,BRAF,IFNAR1,TBK1
3_Member	KEGG Pathway	ko05164	Influenza A	-3.88185	-1.79195	4/173	355,3454,4615,29110	FAS,IFNAR1,MYD88,TBK1
3_Member	KEGG Pathway	hsa05164	Influenza A	-3.79723	-1.73653	4/182	355,3454,4615,29110	FAS,IFNAR1,MYD88,TBK1
3_Member	KEGG Pathway	ko05168	Herpes simplex infection	-3.77	-1.72041	4/185	355,3454,4615,29110	FAS,IFNAR1,MYD88,TBK1
3_Member	KEGG Pathway	hsa04621	NOD-like receptor signaling pathway	-3.76103	-1.71363	4/186	1191,3454,4615,29110	CLU,IFNAR1,MYD88,TBK1
3_Member	KEGG Pathway	hsa05167	kaposi sarcoma-associated herpesvirus infection	-3.69106	-1.65655	4/194	355,3454,29110,64422	FAS,IFNAR1,TBK1,ATG3
3_Member	KEGG Pathway	hsa05200	Pathways in cancer	-3.68884	-1.65645	6/575	355,673,898,3454,4780,5728	FAS,BRAF,CCNE1,IFNAR1,NFE2L2,PTEN
3_Member	GO Biological Processes	GO:0060337	type I interferon signaling pathway	-3.40357	-1.44825	3/95	3454,4615,29110	IFNAR1,MYD88,TBK1
3_Member	GO Biological Processes	GO:0071357	cellular response to type I interferon	-3.40357	-1.44825	3/95	3454,4615,29110	IFNAR1,MYD88,TBK1
3_Member	GO Biological Processes	GO:0034340	response to type I interferon	-3.35108	-1.41306	3/99	3454,4615,29110	IFNAR1,MYD88,TBK1
3_Member	KEGG Pathway	ko04620	Toll-like receptor signaling pathway	-3.2885	-1.37345	3/104	3454,4615,29110	IFNAR1,MYD88,TBK1
3_Member	KEGG Pathway	hsa04620	Toll-like receptor signaling pathway	-3.20599	-1.31152	3/111	3454,4615,29110	IFNAR1,MYD88,TBK1
3_Member	GO Biological Processes	GO:0009617	response to bacterium	-3.066	-1.2139	6/754	961,3297,3454,4615,8493,29110	CD47,HSF1,IFNAR1,MYD88,PPM1D,TBK1
3_Member	Reactome Gene Sets	R-HSA-166016	Toll Like Receptor 4 (TLR4) Cascade	-3.01666	-1.1742	3/129	1785,4615,29110	DNM2,MYD88,TBK1
3_Member	KEGG Pathway	ko05160	Hepatitis C	-2.99737	-1.16031	3/131	673,3454,29110	BRAF,IFNAR1,TBK1
3_Member	KEGG Pathway	ko04650	Natural killer cell mediated cytotoxicity	-2.97838	-1.14534	3/133	355,673,3454	FAS,BRAF,IFNAR1
3_Member	KEGG Pathway	hsa04010	MAPK signaling pathway	-2.87552	-1.06834	4/320	355,627,673,4615	FAS,BDNF,BRAF,MYD88
3_Member	KEGG Pathway	hsa04650	Natural killer cell mediated cytotoxicity	-2.84491	-1.04889	3/148	355,673,3454	FAS,BRAF,IFNAR1
3_Member	Reactome Gene Sets	R-HSA-168898	Toll-like Receptor Cascades	-2.78746	-1.00111	3/155	1785,4615,29110	DNM2,MYD88,TBK1
3_Member	KEGG Pathway	ko04621	NOD-like receptor signaling pathway	-2.67312	-0.906651	3/170	3454,4615,29110	IFNAR1,MYD88,TBK1
3_Member	GO Biological Processes	GO:0043123	positive regulation of I-kappaB kinase/NF-kappaB signaling	-2.54937	-0.811637	3/188	4615,23476,29110	MYD88,BRD4,TBK1
3_Member	KEGG Pathway	hsa05170	human immunodeficiency virus 1 infection	-2.30953	-0.62509	3/229	355,4615,29110	FAS,MYD88,TBK1
3_Member	KEGG Pathway	hsa05163	human cytomegalovirus infection	-2.25309	-0.575217	3/240	355,9564,29110	FAS,BCAR1,TBK1
3_Member	GO Biological Processes	GO:0043122	regulation of I-kappaB kinase/NF-kappaB signaling	-2.19465	-0.526912	3/252	4615,23476,29110	MYD88,BRD4,TBK1
3_Member	KEGG Pathway	ko04010	MAPK signaling pathway	-2.18052	-0.514596	3/255	355,627,673	FAS,BDNF,BRAF
3_Member	GO Biological Processes	GO:0007249	I-kappaB kinase/NF-kappaB signaling	-2.04439	-0.395364	3/286	4615,23476,29110	MYD88,BRD4,TBK1
3_Member	KEGG Pathway	hsa05168	Herpes simplex virus 1 infection	-2.01218	-0.369802	4/560	355,3454,4615,29110	FAS,IFNAR1,MYD88,TBK1
4_Summary	GO Biological Processes	GO:0010035	response to inorganic substance	-8.04706	-4.81475	10/568	673,1785,3297,3856,4780,5074,5562,5728,23410,25932,1191,355,3607,8493,51100,4615,114907,5573,5663,9564,8766	BRAF,DNM2,HSF1,KRT8,NFE2L2,PAWR,PRKAA1,PTEN,SIRT3,CLIC4,CLU,FAS,FOXK2,PPM1D,SH3GLB1,MYD88,FBXO32,PRKAR1A,PSEN1,BCAR1,RAB11A
4_Member	GO Biological Processes	GO:0010035	response to inorganic substance	-8.04706	-4.81475	10/568	673,1785,3297,3856,4780,5074,5562,5728,23410,25932	BRAF,DNM2,HSF1,KRT8,NFE2L2,PAWR,PRKAA1,PTEN,SIRT3,CLIC4
4_Member	GO Biological Processes	GO:0097237	cellular response to toxic substance	-7.06508	-4.09903	7/250	1785,3297,4780,5074,5562,5728,23410	DNM2,HSF1,NFE2L2,PAWR,PRKAA1,PTEN,SIRT3
4_Member	GO Biological Processes	GO:0071236	cellular response to antibiotic	-7.03604	-4.08773	6/149	1191,3297,4780,5074,5562,5728	CLU,HSF1,NFE2L2,PAWR,PRKAA1,PTEN
4_Member	GO Biological Processes	GO:0034614	cellular response to reactive oxygen species	-6.69701	-3.85591	6/170	1785,3297,4780,5074,5562,23410	DNM2,HSF1,NFE2L2,PAWR,PRKAA1,SIRT3
4_Member	GO Biological Processes	GO:0042594	response to starvation	-6.20694	-3.48394	6/206	355,3607,4780,5562,8493,51100	FAS,FOXK2,NFE2L2,PRKAA1,PPM1D,SH3GLB1
4_Member	GO Biological Processes	GO:0031667	response to nutrient levels	-6.07237	-3.37932	8/515	355,3297,3607,4780,5562,5728,8493,51100	FAS,HSF1,FOXK2,NFE2L2,PRKAA1,PTEN,PPM1D,SH3GLB1
4_Member	GO Biological Processes	GO:0071496	cellular response to external stimulus	-6.0546	-3.3711	7/353	355,3297,4615,4780,5562,8493,51100	FAS,HSF1,MYD88,NFE2L2,PRKAA1,PPM1D,SH3GLB1
4_Member	GO Biological Processes	GO:0009991	response to extracellular stimulus	-5.87077	-3.24512	8/548	355,3297,3607,4780,5562,5728,8493,51100	FAS,HSF1,FOXK2,NFE2L2,PRKAA1,PTEN,PPM1D,SH3GLB1
4_Member	GO Biological Processes	GO:0035690	cellular response to drug	-5.86444	-3.24512	7/377	1785,3297,4780,5074,5562,5728,114907	DNM2,HSF1,NFE2L2,PAWR,PRKAA1,PTEN,FBXO32
4_Member	GO Biological Processes	GO:0000302	response to reactive oxygen species	-5.86298	-3.24512	6/236	1785,3297,4780,5074,5562,23410	DNM2,HSF1,NFE2L2,PAWR,PRKAA1,SIRT3
4_Member	GO Biological Processes	GO:0031669	cellular response to nutrient levels	-5.70793	-3.12511	6/251	355,3297,4780,5562,8493,51100	FAS,HSF1,NFE2L2,PRKAA1,PPM1D,SH3GLB1
4_Member	GO Biological Processes	GO:1901653	cellular response to peptide	-5.67967	-3.10427	7/402	3297,4780,5562,5573,5663,5728,9564	HSF1,NFE2L2,PRKAA1,PRKAR1A,PSEN1,PTEN,BCAR1
4_Member	GO Biological Processes	GO:0071417	cellular response to organonitrogen compound	-5.56251	-3.00158	8/603	1785,3297,4780,5562,5573,5663,5728,9564	DNM2,HSF1,NFE2L2,PRKAA1,PRKAR1A,PSEN1,PTEN,BCAR1
4_Member	GO Biological Processes	GO:0031668	cellular response to extracellular stimulus	-5.41647	-2.8864	6/282	355,3297,4780,5562,8493,51100	FAS,HSF1,NFE2L2,PRKAA1,PPM1D,SH3GLB1
4_Member	GO Biological Processes	GO:0009267	cellular response to starvation	-5.34699	-2.84724	5/163	355,4780,5562,8493,51100	FAS,NFE2L2,PRKAA1,PPM1D,SH3GLB1
4_Member	GO Biological Processes	GO:0006979	response to oxidative stress	-5.28863	-2.81728	7/461	1785,3297,4780,5074,5562,5663,23410	DNM2,HSF1,NFE2L2,PAWR,PRKAA1,PSEN1,SIRT3
4_Member	GO Biological Processes	GO:1901699	cellular response to nitrogen compound	-5.24522	-2.77978	8/666	1785,3297,4780,5562,5573,5663,5728,9564	DNM2,HSF1,NFE2L2,PRKAA1,PRKAR1A,PSEN1,PTEN,BCAR1
4_Member	GO Biological Processes	GO:0034599	cellular response to oxidative stress	-5.16519	-2.74321	6/312	1785,3297,4780,5074,5562,23410	DNM2,HSF1,NFE2L2,PAWR,PRKAA1,SIRT3
4_Member	GO Biological Processes	GO:0046677	response to antibiotic	-5.05663	-2.64487	6/326	1191,3297,4780,5074,5562,5728	CLU,HSF1,NFE2L2,PAWR,PRKAA1,PTEN
4_Member	GO Biological Processes	GO:0071375	cellular response to peptide hormone stimulus	-5.01162	-2.61676	6/332	3297,4780,5562,5573,5728,9564	HSF1,NFE2L2,PRKAA1,PRKAR1A,PTEN,BCAR1
4_Member	GO Biological Processes	GO:0009636	response to toxic substance	-4.93233	-2.58324	7/523	1785,3297,4780,5074,5562,5728,23410	DNM2,HSF1,NFE2L2,PAWR,PRKAA1,PTEN,SIRT3
4_Member	GO Biological Processes	GO:1901652	response to peptide	-4.84267	-2.5176	7/540	3297,4780,5562,5573,5663,5728,9564	HSF1,NFE2L2,PRKAA1,PRKAR1A,PSEN1,PTEN,BCAR1
4_Member	GO Biological Processes	GO:0070301	cellular response to hydrogen peroxide	-4.81086	-2.49803	4/100	3297,4780,5074,5562	HSF1,NFE2L2,PAWR,PRKAA1
4_Member	GO Biological Processes	GO:0043434	response to peptide hormone	-4.27601	-2.06329	6/449	3297,4780,5562,5573,5728,9564	HSF1,NFE2L2,PRKAA1,PRKAR1A,PTEN,BCAR1
4_Member	GO Biological Processes	GO:0032870	cellular response to hormone stimulus	-4.20545	-2.00532	7/680	3297,4780,5562,5573,5728,9564,114907	HSF1,NFE2L2,PRKAA1,PRKAR1A,PTEN,BCAR1,FBXO32
4_Member	GO Biological Processes	GO:0042542	response to hydrogen peroxide	-4.16674	-1.97885	4/146	3297,4780,5074,5562	HSF1,NFE2L2,PAWR,PRKAA1
4_Member	GO Biological Processes	GO:0010665	regulation of cardiac muscle cell apoptotic process	-4.03866	-1.8938	3/58	3297,4780,5728	HSF1,NFE2L2,PTEN
4_Member	GO Biological Processes	GO:0010662	regulation of striated muscle cell apoptotic process	-3.99463	-1.86056	3/60	3297,4780,5728	HSF1,NFE2L2,PTEN
4_Member	GO Biological Processes	GO:0010659	cardiac muscle cell apoptotic process	-3.97318	-1.84177	3/61	3297,4780,5728	HSF1,NFE2L2,PTEN
4_Member	GO Biological Processes	GO:0010658	striated muscle cell apoptotic process	-3.93135	-1.82095	3/63	3297,4780,5728	HSF1,NFE2L2,PTEN
4_Member	GO Biological Processes	GO:0014823	response to activity	-3.77683	-1.72505	3/71	3297,5562,5728	HSF1,PRKAA1,PTEN
4_Member	GO Biological Processes	GO:0070482	response to oxygen levels	-3.51503	-1.53984	5/396	355,3297,4780,5562,5728	FAS,HSF1,NFE2L2,PRKAA1,PTEN
4_Member	GO Biological Processes	GO:0010660	regulation of muscle cell apoptotic process	-3.39023	-1.43819	3/96	3297,4780,5728	HSF1,NFE2L2,PTEN
4_Member	GO Biological Processes	GO:0071453	cellular response to oxygen levels	-3.3749	-1.42832	4/235	355,4780,5562,5728	FAS,NFE2L2,PRKAA1,PTEN
4_Member	GO Biological Processes	GO:0010657	muscle cell apoptotic process	-3.3383	-1.40535	3/100	3297,4780,5728	HSF1,NFE2L2,PTEN
4_Member	GO Biological Processes	GO:0010632	regulation of epithelial cell migration	-2.96814	-1.13775	4/302	4780,5728,8766,9564	NFE2L2,PTEN,RAB11A,BCAR1
4_Member	GO Biological Processes	GO:0001666	response to hypoxia	-2.69315	-0.920924	4/359	3297,4780,5562,5728	HSF1,NFE2L2,PRKAA1,PTEN
4_Member	GO Biological Processes	GO:0010631	epithelial cell migration	-2.66274	-0.899687	4/366	4780,5728,8766,9564	NFE2L2,PTEN,RAB11A,BCAR1
4_Member	GO Biological Processes	GO:0090132	epithelium migration	-2.64991	-0.890242	4/369	4780,5728,8766,9564	NFE2L2,PTEN,RAB11A,BCAR1
4_Member	GO Biological Processes	GO:0036293	response to decreased oxygen levels	-2.64142	-0.885113	4/371	3297,4780,5562,5728	HSF1,NFE2L2,PRKAA1,PTEN
4_Member	GO Biological Processes	GO:0090130	tissue migration	-2.62459	-0.87043	4/375	4780,5728,8766,9564	NFE2L2,PTEN,RAB11A,BCAR1
4_Member	GO Biological Processes	GO:0010634	positive regulation of epithelial cell migration	-2.6234	-0.87043	3/177	4780,8766,9564	NFE2L2,RAB11A,BCAR1
4_Member	GO Biological Processes	GO:0071456	cellular response to hypoxia	-2.42598	-0.713195	3/208	4780,5562,5728	NFE2L2,PRKAA1,PTEN
4_Member	GO Biological Processes	GO:0036294	cellular response to decreased oxygen levels	-2.36901	-0.67014	3/218	4780,5562,5728	NFE2L2,PRKAA1,PTEN
4_Member	GO Biological Processes	GO:0001667	ameboidal-type cell migration	-2.23392	-0.559764	4/483	4780,5728,8766,9564	NFE2L2,PTEN,RAB11A,BCAR1
4_Member	GO Biological Processes	GO:0043542	endothelial cell migration	-2.04027	-0.393857	3/287	4780,5728,9564	NFE2L2,PTEN,BCAR1
5_Summary	GO Biological Processes	GO:0097190	apoptotic signaling pathway	-7.74068	-4.59854	10/612	355,627,1191,3856,4780,5074,5663,5728,6794,7917,3297,23410,1785,4615,29110	FAS,BDNF,CLU,KRT8,NFE2L2,PAWR,PSEN1,PTEN,STK11,BAG6,HSF1,SIRT3,DNM2,MYD88,TBK1
5_Member	GO Biological Processes	GO:0097190	apoptotic signaling pathway	-7.74068	-4.59854	10/612	355,627,1191,3856,4780,5074,5663,5728,6794,7917	FAS,BDNF,CLU,KRT8,NFE2L2,PAWR,PSEN1,PTEN,STK11,BAG6
5_Member	GO Biological Processes	GO:0080135	regulation of cellular response to stress	-4.75575	-2.45481	8/778	355,1191,3297,4780,5074,5728,7917,23410	FAS,CLU,HSF1,NFE2L2,PAWR,PTEN,BAG6,SIRT3
5_Member	GO Biological Processes	GO:2001234	negative regulation of apoptotic signaling pathway	-4.59651	-2.33662	5/233	355,627,1191,4780,5663	FAS,BDNF,CLU,NFE2L2,PSEN1
5_Member	GO Biological Processes	GO:2001233	regulation of apoptotic signaling pathway	-4.47777	-2.23188	6/413	355,627,1191,4780,5663,5728	FAS,BDNF,CLU,NFE2L2,PSEN1,PTEN
5_Member	GO Biological Processes	GO:0043065	positive regulation of apoptotic process	-4.17753	-1.98357	7/687	355,1191,1785,3297,5074,5663,5728	FAS,CLU,DNM2,HSF1,PAWR,PSEN1,PTEN
5_Member	GO Biological Processes	GO:0043068	positive regulation of programmed cell death	-4.14211	-1.96317	7/696	355,1191,1785,3297,5074,5663,5728	FAS,CLU,DNM2,HSF1,PAWR,PSEN1,PTEN
5_Member	GO Biological Processes	GO:0010942	positive regulation of cell death	-3.9435	-1.82769	7/749	355,1191,1785,3297,5074,5663,5728	FAS,CLU,DNM2,HSF1,PAWR,PSEN1,PTEN
5_Member	Canonical Pathways	M153	PID P75 NTR PATHWAY	-3.83255	-1.75581	3/68	627,4615,5663	BDNF,MYD88,PSEN1
5_Member	GO Biological Processes	GO:0042982	amyloid precursor protein metabolic process	-3.77683	-1.72505	3/71	1191,5074,5663	CLU,PAWR,PSEN1
5_Member	Reactome Gene Sets	R-HSA-73887	Death Receptor Signalling	-2.90532	-1.08799	3/141	355,4615,5663	FAS,MYD88,PSEN1
5_Member	GO Biological Processes	GO:0001819	positive regulation of cytokine production	-2.29827	-0.615713	4/463	1191,4615,5663,29110	CLU,MYD88,PSEN1,TBK1
5_Member	GO Biological Processes	GO:0051402	neuron apoptotic process	-2.22836	-0.555122	3/245	355,627,5663	FAS,BDNF,PSEN1
6_Summary	KEGG Pathway	hsa05165	human papillomavirus infection	-7.32847	-4.28325	8/352	355,898,1452,3454,5663,5728,23352,29110,8493,5347,3856,23476	FAS,CCNE1,CSNK1A1,IFNAR1,PSEN1,PTEN,UBR4,TBK1,PPM1D,PLK1,KRT8,BRD4
6_Member	KEGG Pathway	hsa05165	human papillomavirus infection	-7.32847	-4.28325	8/352	355,898,1452,3454,5663,5728,23352,29110	FAS,CCNE1,CSNK1A1,IFNAR1,PSEN1,PTEN,UBR4,TBK1
6_Member	KEGG Pathway	ko04115	p53 signaling pathway	-5.4529	-2.90599	4/69	355,898,5728,8493	FAS,CCNE1,PTEN,PPM1D
6_Member	KEGG Pathway	hsa04115	p53 signaling pathway	-5.21757	-2.76341	4/79	355,898,5728,8493	FAS,CCNE1,PTEN,PPM1D
6_Member	GO Biological Processes	GO:0000079	regulation of cyclin-dependent protein serine/threonine kinase activity	-3.31314	-1.38519	3/102	898,5347,5728	CCNE1,PLK1,PTEN
6_Member	GO Biological Processes	GO:1904029	regulation of cyclin-dependent protein kinase activity	-3.26435	-1.35425	3/106	898,5347,5728	CCNE1,PLK1,PTEN
6_Member	GO Biological Processes	GO:0097191	extrinsic apoptotic signaling pathway	-2.30428	-0.620783	3/230	355,3856,5728	FAS,KRT8,PTEN
6_Member	GO Biological Processes	GO:0000082	G1/S transition of mitotic cell cycle	-2.04027	-0.393857	3/287	898,5728,23476	CCNE1,PTEN,BRD4
7_Summary	KEGG Pathway	hsa04068	foxo signaling pathway	-7.25301	-4.24918	6/137	673,5347,5562,5728,6794,114907,627,898,3454,355,5573,6657,9776,7917,8493,3607	BRAF,PLK1,PRKAA1,PTEN,STK11,FBXO32,BDNF,CCNE1,IFNAR1,FAS,PRKAR1A,SOX2,ATG13,BAG6,PPM1D,FOXK2
7_Member	KEGG Pathway	hsa04068	foxo signaling pathway	-7.25301	-4.24918	6/137	673,5347,5562,5728,6794,114907	BRAF,PLK1,PRKAA1,PTEN,STK11,FBXO32
7_Member	KEGG Pathway	hsa04151	PI3K-Akt signaling pathway	-4.6803	-2.40959	6/380	627,898,3454,5562,5728,6794	BDNF,CCNE1,IFNAR1,PRKAA1,PTEN,STK11
7_Member	KEGG Pathway	ko04150	mTOR signaling pathway	-4.11	-1.93983	4/151	673,5562,5728,6794	BRAF,PRKAA1,PTEN,STK11
7_Member	KEGG Pathway	hsa04150	mTOR signaling pathway	-4.0338	-1.89166	4/158	673,5562,5728,6794	BRAF,PRKAA1,PTEN,STK11
7_Member	KEGG Pathway	ko04151	PI3K-Akt signaling pathway	-3.8093	-1.7418	5/342	898,3454,5562,5728,6794	CCNE1,IFNAR1,PRKAA1,PTEN,STK11
7_Member	Reactome Gene Sets	R-HSA-3700989	Transcriptional Regulation by TP53	-3.68367	-1.65461	5/364	355,898,5562,5728,6794	FAS,CCNE1,PRKAA1,PTEN,STK11
7_Member	GO Biological Processes	GO:0045786	negative regulation of cell cycle	-3.44709	-1.47843	6/638	5347,5562,5573,5728,6657,6794	PLK1,PRKAA1,PRKAR1A,PTEN,SOX2,STK11
7_Member	KEGG Pathway	hsa04211	Longevity regulating pathway	-3.229	-1.32679	3/109	5562,6794,9776	PRKAA1,STK11,ATG13
7_Member	GO Biological Processes	GO:0072331	signal transduction by p53 class mediator	-3.16076	-1.27541	4/268	5562,6794,7917,8493	PRKAA1,STK11,BAG6,PPM1D
7_Member	GO Biological Processes	GO:0032886	regulation of microtubule-based process	-2.34158	-0.650464	3/223	5347,5562,6794	PLK1,PRKAA1,STK11
7_Member	GO Biological Processes	GO:0007050	cell cycle arrest	-2.27839	-0.597832	3/235	5562,6657,6794	PRKAA1,SOX2,STK11
7_Member	GO Biological Processes	GO:0042593	glucose homeostasis	-2.21862	-0.547225	3/247	3607,5562,6794	FOXK2,PRKAA1,STK11
7_Member	GO Biological Processes	GO:0033500	carbohydrate homeostasis	-2.21378	-0.544221	3/248	3607,5562,6794	FOXK2,PRKAA1,STK11
8_Summary	GO Biological Processes	GO:0051347	positive regulation of transferase activity	-7.21673	-4.23221	10/696	627,673,1191,5347,5562,5573,5663,5728,6794,9776,9564,1785	BDNF,BRAF,CLU,PLK1,PRKAA1,PRKAR1A,PSEN1,PTEN,STK11,ATG13,BCAR1,DNM2
8_Member	GO Biological Processes	GO:0051347	positive regulation of transferase activity	-7.21673	-4.23221	10/696	627,673,1191,5347,5562,5573,5663,5728,6794,9776	BDNF,BRAF,CLU,PLK1,PRKAA1,PRKAR1A,PSEN1,PTEN,STK11,ATG13
8_Member	GO Biological Processes	GO:0045860	positive regulation of protein kinase activity	-5.91241	-3.26437	8/541	627,673,1191,5562,5573,5663,6794,9776	BDNF,BRAF,CLU,PRKAA1,PRKAR1A,PSEN1,STK11,ATG13
8_Member	GO Biological Processes	GO:0033674	positive regulation of kinase activity	-5.49934	-2.94548	8/615	627,673,1191,5562,5573,5663,6794,9776	BDNF,BRAF,CLU,PRKAA1,PRKAR1A,PSEN1,STK11,ATG13
8_Member	GO Biological Processes	GO:0032147	activation of protein kinase activity	-5.01906	-2.61676	6/331	673,5562,5573,5663,6794,9776	BRAF,PRKAA1,PRKAR1A,PSEN1,STK11,ATG13
8_Member	KEGG Pathway	ko04722	Neurotrophin signaling pathway	-3.11814	-1.24317	3/119	627,673,5663	BDNF,BRAF,PSEN1
8_Member	GO Biological Processes	GO:0007169	transmembrane receptor protein tyrosine kinase signaling pathway	-3.06899	-1.2139	6/753	627,673,5562,5663,5728,9564	BDNF,BRAF,PRKAA1,PSEN1,PTEN,BCAR1
8_Member	GO Biological Processes	GO:0007173	epidermal growth factor receptor signaling pathway	-3.06632	-1.2139	3/124	673,5663,9564	BRAF,PSEN1,BCAR1
8_Member	KEGG Pathway	hsa04722	Neurotrophin signaling pathway	-3.06632	-1.2139	3/124	627,673,5663	BDNF,BRAF,PSEN1
8_Member	Reactome Gene Sets	R-HSA-9006934	Signaling by Receptor Tyrosine Kinases	-3.03293	-1.18774	5/506	627,673,1785,5663,9564	BDNF,BRAF,DNM2,PSEN1,BCAR1
8_Member	Reactome Gene Sets	R-HSA-166520	Signaling by NTRKs	-2.969	-1.13775	3/134	627,673,1785	BDNF,BRAF,DNM2
8_Member	GO Biological Processes	GO:0038127	ERBB signaling pathway	-2.86186	-1.05718	3/146	673,5663,9564	BRAF,PSEN1,BCAR1
8_Member	GO Biological Processes	GO:0043406	positive regulation of MAP kinase activity	-2.12576	-0.467031	3/267	673,5562,5663	BRAF,PRKAA1,PSEN1
9_Summary	GO Biological Processes	GO:1903827	regulation of cellular protein localization	-7.00345	-4.08678	9/548	627,898,5347,5562,5663,6794,8766,9776,51100,826,3607,29110,4780,4615,7917,1191,23410,64422,5728,3297,673,961,23476	BDNF,CCNE1,PLK1,PRKAA1,PSEN1,STK11,RAB11A,ATG13,SH3GLB1,CAPNS1,FOXK2,TBK1,NFE2L2,MYD88,BAG6,CLU,SIRT3,ATG3,PTEN,HSF1,BRAF,CD47,BRD4
9_Member	GO Biological Processes	GO:1903827	regulation of cellular protein localization	-7.00345	-4.08678	9/548	627,898,5347,5562,5663,6794,8766,9776,51100	BDNF,CCNE1,PLK1,PRKAA1,PSEN1,STK11,RAB11A,ATG13,SH3GLB1
9_Member	GO Biological Processes	GO:1903829	positive regulation of cellular protein localization	-6.1806	-3.46782	7/338	5347,5562,5663,6794,8766,9776,51100	PLK1,PRKAA1,PSEN1,STK11,RAB11A,ATG13,SH3GLB1
9_Member	GO Biological Processes	GO:0010506	regulation of autophagy	-6.09596	-3.39315	7/348	826,3607,5562,6794,9776,29110,51100	CAPNS1,FOXK2,PRKAA1,STK11,ATG13,TBK1,SH3GLB1
9_Member	GO Biological Processes	GO:0016241	regulation of macroautophagy	-5.18458	-2.74868	5/176	826,5562,9776,29110,51100	CAPNS1,PRKAA1,ATG13,TBK1,SH3GLB1
9_Member	GO Biological Processes	GO:1903955	positive regulation of protein targeting to mitochondrion	-4.82073	-2.49978	3/32	5562,9776,51100	PRKAA1,ATG13,SH3GLB1
9_Member	GO Biological Processes	GO:0051194	positive regulation of cofactor metabolic process	-4.70167	-2.41611	3/35	4780,5562,5663	NFE2L2,PRKAA1,PSEN1
9_Member	GO Biological Processes	GO:0032388	positive regulation of intracellular transport	-4.65079	-2.38732	5/227	5562,5663,6794,9776,51100	PRKAA1,PSEN1,STK11,ATG13,SH3GLB1
9_Member	GO Biological Processes	GO:0010508	positive regulation of autophagy	-4.38939	-2.16371	4/128	5562,6794,29110,51100	PRKAA1,STK11,TBK1,SH3GLB1
9_Member	GO Biological Processes	GO:1903214	regulation of protein targeting to mitochondrion	-4.37013	-2.15098	3/45	5562,9776,51100	PRKAA1,ATG13,SH3GLB1
9_Member	GO Biological Processes	GO:0042149	cellular response to glucose starvation	-4.25854	-2.0553	3/49	4780,5562,51100	NFE2L2,PRKAA1,SH3GLB1
9_Member	GO Biological Processes	GO:1903749	positive regulation of establishment of protein localization to mitochondrion	-4.03866	-1.8938	3/58	5562,9776,51100	PRKAA1,ATG13,SH3GLB1
9_Member	GO Biological Processes	GO:0090316	positive regulation of intracellular protein transport	-4.0232	-1.88646	4/159	5562,5663,9776,51100	PRKAA1,PSEN1,ATG13,SH3GLB1
9_Member	GO Biological Processes	GO:0009895	negative regulation of catabolic process	-3.91255	-1.81062	5/325	3607,4615,5562,5663,7917	FOXK2,MYD88,PRKAA1,PSEN1,BAG6
9_Member	GO Biological Processes	GO:1903747	regulation of establishment of protein localization to mitochondrion	-3.74103	-1.69797	3/73	5562,9776,51100	PRKAA1,ATG13,SH3GLB1
9_Member	GO Biological Processes	GO:0072594	establishment of protein localization to organelle	-3.73827	-1.69737	6/563	1191,5562,5663,8766,9776,51100	CLU,PRKAA1,PSEN1,RAB11A,ATG13,SH3GLB1
9_Member	GO Biological Processes	GO:0010821	regulation of mitochondrion organization	-3.68253	-1.65461	4/195	1191,5562,9776,51100	CLU,PRKAA1,ATG13,SH3GLB1
9_Member	GO Biological Processes	GO:0051222	positive regulation of protein transport	-3.67816	-1.65412	5/365	5562,5663,9776,23410,51100	PRKAA1,PSEN1,ATG13,SIRT3,SH3GLB1
9_Member	GO Biological Processes	GO:1903533	regulation of protein targeting	-3.59163	-1.5878	3/82	5562,9776,51100	PRKAA1,ATG13,SH3GLB1
9_Member	GO Biological Processes	GO:1904951	positive regulation of establishment of protein localization	-3.48013	-1.50679	5/403	5562,5663,9776,23410,51100	PRKAA1,PSEN1,ATG13,SIRT3,SH3GLB1
9_Member	GO Biological Processes	GO:0051223	regulation of protein transport	-3.41121	-1.45129	6/648	5562,5663,8766,9776,23410,51100	PRKAA1,PSEN1,RAB11A,ATG13,SIRT3,SH3GLB1
9_Member	GO Biological Processes	GO:0006626	protein targeting to mitochondrion	-3.35108	-1.41306	3/99	5562,9776,51100	PRKAA1,ATG13,SH3GLB1
9_Member	GO Biological Processes	GO:0033157	regulation of intracellular protein transport	-3.34727	-1.41095	4/239	5562,5663,9776,51100	PRKAA1,PSEN1,ATG13,SH3GLB1
9_Member	GO Biological Processes	GO:0090087	regulation of peptide transport	-3.30389	-1.37759	6/679	5562,5663,8766,9776,23410,51100	PRKAA1,PSEN1,RAB11A,ATG13,SIRT3,SH3GLB1
9_Member	GO Biological Processes	GO:0006605	protein targeting	-3.28834	-1.37345	5/444	1191,5562,9776,51100,64422	CLU,PRKAA1,ATG13,SH3GLB1,ATG3
9_Member	GO Biological Processes	GO:0032386	regulation of intracellular transport	-3.28834	-1.37345	5/444	5562,5663,6794,9776,51100	PRKAA1,PSEN1,STK11,ATG13,SH3GLB1
9_Member	GO Biological Processes	GO:0070201	regulation of establishment of protein localization	-3.25068	-1.34375	6/695	5562,5663,8766,9776,23410,51100	PRKAA1,PSEN1,RAB11A,ATG13,SIRT3,SH3GLB1
9_Member	GO Biological Processes	GO:0046434	organophosphate catabolic process	-3.1975	-1.30457	4/262	3607,5562,5663,5728	FOXK2,PRKAA1,PSEN1,PTEN
9_Member	GO Biological Processes	GO:0006096	glycolytic process	-3.16126	-1.27541	3/115	3607,5562,5663	FOXK2,PRKAA1,PSEN1
9_Member	GO Biological Processes	GO:0006839	mitochondrial transport	-3.16076	-1.27541	4/268	5562,5663,9776,51100	PRKAA1,PSEN1,ATG13,SH3GLB1
9_Member	GO Biological Processes	GO:0006757	ATP generation from ADP	-3.15033	-1.26648	3/116	3607,5562,5663	FOXK2,PRKAA1,PSEN1
9_Member	GO Biological Processes	GO:0046700	heterocycle catabolic process	-3.14836	-1.26599	6/727	3297,3607,4615,4780,5562,5663	HSF1,FOXK2,MYD88,NFE2L2,PRKAA1,PSEN1
9_Member	GO Biological Processes	GO:0042866	pyruvate biosynthetic process	-3.11814	-1.24317	3/119	3607,5562,5663	FOXK2,PRKAA1,PSEN1
9_Member	GO Biological Processes	GO:0010822	positive regulation of mitochondrion organization	-3.10759	-1.23701	3/120	5562,9776,51100	PRKAA1,ATG13,SH3GLB1
9_Member	GO Biological Processes	GO:0051193	regulation of cofactor metabolic process	-3.09714	-1.22945	3/121	4780,5562,5663	NFE2L2,PRKAA1,PSEN1
9_Member	GO Biological Processes	GO:0031330	negative regulation of cellular catabolic process	-3.08989	-1.22364	4/280	3607,4615,5663,7917	FOXK2,MYD88,PSEN1,BAG6
9_Member	GO Biological Processes	GO:0046031	ADP metabolic process	-3.03628	-1.18834	3/127	3607,5562,5663	FOXK2,PRKAA1,PSEN1
9_Member	GO Biological Processes	GO:1901361	organic cyclic compound catabolic process	-2.99851	-1.16031	6/777	3297,3607,4615,4780,5562,5663	HSF1,FOXK2,MYD88,NFE2L2,PRKAA1,PSEN1
9_Member	GO Biological Processes	GO:0006165	nucleoside diphosphate phosphorylation	-2.97838	-1.14534	3/133	3607,5562,5663	FOXK2,PRKAA1,PSEN1
9_Member	GO Biological Processes	GO:0046939	nucleotide phosphorylation	-2.95969	-1.13082	3/135	3607,5562,5663	FOXK2,PRKAA1,PSEN1
9_Member	GO Biological Processes	GO:0009135	purine nucleoside diphosphate metabolic process	-2.92317	-1.10196	3/139	3607,5562,5663	FOXK2,PRKAA1,PSEN1
9_Member	GO Biological Processes	GO:0009179	purine ribonucleoside diphosphate metabolic process	-2.92317	-1.10196	3/139	3607,5562,5663	FOXK2,PRKAA1,PSEN1
9_Member	GO Biological Processes	GO:0072655	establishment of protein localization to mitochondrion	-2.91421	-1.0943	3/140	5562,9776,51100	PRKAA1,ATG13,SH3GLB1
9_Member	GO Biological Processes	GO:0009185	ribonucleoside diphosphate metabolic process	-2.8965	-1.083	3/142	3607,5562,5663	FOXK2,PRKAA1,PSEN1
9_Member	GO Biological Processes	GO:0070585	protein localization to mitochondrion	-2.87905	-1.07062	3/144	5562,9776,51100	PRKAA1,ATG13,SH3GLB1
9_Member	GO Biological Processes	GO:0051188	cofactor biosynthetic process	-2.87055	-1.06462	4/321	3607,4780,5562,5663	FOXK2,NFE2L2,PRKAA1,PSEN1
9_Member	GO Biological Processes	GO:0019359	nicotinamide nucleotide biosynthetic process	-2.85336	-1.05117	3/147	3607,5562,5663	FOXK2,PRKAA1,PSEN1
9_Member	GO Biological Processes	GO:0019363	pyridine nucleotide biosynthetic process	-2.85336	-1.05117	3/147	3607,5562,5663	FOXK2,PRKAA1,PSEN1
9_Member	GO Biological Processes	GO:0072525	pyridine-containing compound biosynthetic process	-2.82821	-1.0334	3/150	3607,5562,5663	FOXK2,PRKAA1,PSEN1
9_Member	GO Biological Processes	GO:0006090	pyruvate metabolic process	-2.78746	-1.00111	3/155	3607,5562,5663	FOXK2,PRKAA1,PSEN1
9_Member	GO Biological Processes	GO:0009132	nucleoside diphosphate metabolic process	-2.76368	-0.982086	3/158	3607,5562,5663	FOXK2,PRKAA1,PSEN1
9_Member	GO Biological Processes	GO:0006754	ATP biosynthetic process	-2.7327	-0.956988	3/162	3607,5562,5663	FOXK2,PRKAA1,PSEN1
9_Member	GO Biological Processes	GO:0009206	purine ribonucleoside triphosphate biosynthetic process	-2.65155	-0.890755	3/173	3607,5562,5663	FOXK2,PRKAA1,PSEN1
9_Member	GO Biological Processes	GO:0009145	purine nucleoside triphosphate biosynthetic process	-2.64445	-0.887023	3/174	3607,5562,5663	FOXK2,PRKAA1,PSEN1
9_Member	GO Biological Processes	GO:0005975	carbohydrate metabolic process	-2.61153	-0.860772	5/631	673,3607,5562,5663,5728	BRAF,FOXK2,PRKAA1,PSEN1,PTEN
9_Member	GO Biological Processes	GO:0009201	ribonucleoside triphosphate biosynthetic process	-2.60958	-0.85992	3/179	3607,5562,5663	FOXK2,PRKAA1,PSEN1
9_Member	GO Biological Processes	GO:0010638	positive regulation of organelle organization	-2.58498	-0.837512	5/640	961,5562,9776,23476,51100	CD47,PRKAA1,ATG13,BRD4,SH3GLB1
9_Member	GO Biological Processes	GO:0009168	purine ribonucleoside monophosphate biosynthetic process	-2.56909	-0.824891	3/185	3607,5562,5663	FOXK2,PRKAA1,PSEN1
9_Member	GO Biological Processes	GO:0009166	nucleotide catabolic process	-2.56248	-0.819364	3/186	3607,5562,5663	FOXK2,PRKAA1,PSEN1
9_Member	GO Biological Processes	GO:0009127	purine nucleoside monophosphate biosynthetic process	-2.5559	-0.816028	3/187	3607,5562,5663	FOXK2,PRKAA1,PSEN1
9_Member	GO Biological Processes	GO:0009142	nucleoside triphosphate biosynthetic process	-2.53641	-0.800811	3/190	3607,5562,5663	FOXK2,PRKAA1,PSEN1
9_Member	GO Biological Processes	GO:1901292	nucleoside phosphate catabolic process	-2.52359	-0.78906	3/192	3607,5562,5663	FOXK2,PRKAA1,PSEN1
9_Member	GO Biological Processes	GO:0019362	pyridine nucleotide metabolic process	-2.51724	-0.784825	3/193	3607,5562,5663	FOXK2,PRKAA1,PSEN1
9_Member	GO Biological Processes	GO:0046496	nicotinamide nucleotide metabolic process	-2.51724	-0.784825	3/193	3607,5562,5663	FOXK2,PRKAA1,PSEN1
9_Member	GO Biological Processes	GO:0034655	nucleobase-containing compound catabolic process	-2.48846	-0.760255	5/674	3297,3607,4615,5562,5663	HSF1,FOXK2,MYD88,PRKAA1,PSEN1
9_Member	GO Biological Processes	GO:0009156	ribonucleoside monophosphate biosynthetic process	-2.47985	-0.753728	3/199	3607,5562,5663	FOXK2,PRKAA1,PSEN1
9_Member	GO Biological Processes	GO:0016052	carbohydrate catabolic process	-2.47373	-0.752791	3/200	3607,5562,5663	FOXK2,PRKAA1,PSEN1
9_Member	GO Biological Processes	GO:0072524	pyridine-containing compound metabolic process	-2.47373	-0.752791	3/200	3607,5562,5663	FOXK2,PRKAA1,PSEN1
9_Member	GO Biological Processes	GO:0009124	nucleoside monophosphate biosynthetic process	-2.42015	-0.708375	3/209	3607,5562,5663	FOXK2,PRKAA1,PSEN1
9_Member	GO Biological Processes	GO:0006109	regulation of carbohydrate metabolic process	-2.41435	-0.703583	3/210	3607,5562,5663	FOXK2,PRKAA1,PSEN1
9_Member	GO Biological Processes	GO:0006733	oxidoreduction coenzyme metabolic process	-2.39713	-0.690366	3/213	3607,5562,5663	FOXK2,PRKAA1,PSEN1
9_Member	GO Biological Processes	GO:0044270	cellular nitrogen compound catabolic process	-2.34639	-0.65431	5/728	3297,3607,4615,5562,5663	HSF1,FOXK2,MYD88,PRKAA1,PSEN1
9_Member	GO Biological Processes	GO:0019439	aromatic compound catabolic process	-2.31651	-0.629223	5/740	3297,3607,4615,5562,5663	HSF1,FOXK2,MYD88,PRKAA1,PSEN1
9_Member	GO Biological Processes	GO:0034404	nucleobase-containing small molecule biosynthetic process	-2.30953	-0.62509	3/229	3607,5562,5663	FOXK2,PRKAA1,PSEN1
9_Member	GO Biological Processes	GO:0009108	coenzyme biosynthetic process	-2.16195	-0.497843	3/259	3607,5562,5663	FOXK2,PRKAA1,PSEN1
9_Member	GO Biological Processes	GO:0006091	generation of precursor metabolites and energy	-2.11685	-0.459902	4/522	3607,5562,5663,23410	FOXK2,PRKAA1,PSEN1,SIRT3
9_Member	GO Biological Processes	GO:0009152	purine ribonucleotide biosynthetic process	-2.06521	-0.413558	3/281	3607,5562,5663	FOXK2,PRKAA1,PSEN1
9_Member	GO Biological Processes	GO:0009260	ribonucleotide biosynthetic process	-2.01191	-0.369802	3/294	3607,5562,5663	FOXK2,PRKAA1,PSEN1
10_Summary	GO Biological Processes	GO:0050770	regulation of axonogenesis	-6.46694	-3.66475	6/186	627,1785,5663,5728,6794,8766,3297,5573,6657,25932,898,1452,5562,4780,64422,5074,8493,9564,355,673,23410,5316,1191,5347,7917,51100	BDNF,DNM2,PSEN1,PTEN,STK11,RAB11A,HSF1,PRKAR1A,SOX2,CLIC4,CCNE1,CSNK1A1,PRKAA1,NFE2L2,ATG3,PAWR,PPM1D,BCAR1,FAS,BRAF,SIRT3,PKNOX1,CLU,PLK1,BAG6,SH3GLB1
10_Member	GO Biological Processes	GO:0050770	regulation of axonogenesis	-6.46694	-3.66475	6/186	627,1785,5663,5728,6794,8766	BDNF,DNM2,PSEN1,PTEN,STK11,RAB11A
10_Member	GO Biological Processes	GO:0048589	developmental growth	-6.26953	-3.52534	9/670	627,1785,3297,5573,5728,6657,6794,8766,25932	BDNF,DNM2,HSF1,PRKAR1A,PTEN,SOX2,STK11,RAB11A,CLIC4
10_Member	GO Biological Processes	GO:1905114	cell surface receptor signaling pathway involved in cell-cell signaling	-5.43751	-2.89744	8/627	627,898,1452,5562,5663,5728,6657,6794	BDNF,CCNE1,CSNK1A1,PRKAA1,PSEN1,PTEN,SOX2,STK11
10_Member	GO Biological Processes	GO:0045664	regulation of neuron differentiation	-5.20261	-2.75945	8/675	627,1785,4780,5663,5728,6657,6794,8766	BDNF,DNM2,NFE2L2,PSEN1,PTEN,SOX2,STK11,RAB11A
10_Member	GO Biological Processes	GO:0010769	regulation of cell morphogenesis involved in differentiation	-5.18112	-2.74868	6/310	627,1785,5663,5728,6794,8766	BDNF,DNM2,PSEN1,PTEN,STK11,RAB11A
10_Member	GO Biological Processes	GO:0120035	regulation of plasma membrane bounded cell projection organization	-4.98989	-2.61676	8/722	627,1785,4780,5663,5728,6794,8766,64422	BDNF,DNM2,NFE2L2,PSEN1,PTEN,STK11,RAB11A,ATG3
10_Member	GO Biological Processes	GO:0010975	regulation of neuron projection development	-4.96474	-2.5962	7/517	627,1785,4780,5663,5728,6794,8766	BDNF,DNM2,NFE2L2,PSEN1,PTEN,STK11,RAB11A
10_Member	GO Biological Processes	GO:0016055	Wnt signaling pathway	-4.94848	-2.58713	7/520	898,1452,5562,5663,5728,6657,6794	CCNE1,CSNK1A1,PRKAA1,PSEN1,PTEN,SOX2,STK11
10_Member	GO Biological Processes	GO:0031344	regulation of cell projection organization	-4.94662	-2.58713	8/732	627,1785,4780,5663,5728,6794,8766,64422	BDNF,DNM2,NFE2L2,PSEN1,PTEN,STK11,RAB11A,ATG3
10_Member	GO Biological Processes	GO:0198738	cell-cell signaling by wnt	-4.9377	-2.58324	7/522	898,1452,5562,5663,5728,6657,6794	CCNE1,CSNK1A1,PRKAA1,PSEN1,PTEN,SOX2,STK11
10_Member	GO Biological Processes	GO:0008285	negative regulation of cell proliferation	-4.71593	-2.42275	8/788	627,3297,5074,5573,5728,6657,6794,8493	BDNF,HSF1,PAWR,PRKAR1A,PTEN,SOX2,STK11,PPM1D
10_Member	GO Biological Processes	GO:0010720	positive regulation of cell development	-4.69177	-2.41033	7/570	627,1785,4780,5663,5728,6794,8766	BDNF,DNM2,NFE2L2,PSEN1,PTEN,STK11,RAB11A
10_Member	GO Biological Processes	GO:0045666	positive regulation of neuron differentiation	-4.6803	-2.40959	6/380	627,4780,5663,5728,6794,8766	BDNF,NFE2L2,PSEN1,PTEN,STK11,RAB11A
10_Member	GO Biological Processes	GO:0031346	positive regulation of cell projection organization	-4.59213	-2.33578	6/394	627,1785,4780,5663,6794,8766	BDNF,DNM2,NFE2L2,PSEN1,STK11,RAB11A
10_Member	GO Biological Processes	GO:0040008	regulation of growth	-4.16962	-1.97885	7/689	627,1785,3297,5728,6794,8766,9564	BDNF,DNM2,HSF1,PTEN,STK11,RAB11A,BCAR1
10_Member	GO Biological Processes	GO:0010976	positive regulation of neuron projection development	-4.14486	-1.96317	5/290	627,4780,5663,6794,8766	BDNF,NFE2L2,PSEN1,STK11,RAB11A
10_Member	GO Biological Processes	GO:0007409	axonogenesis	-4.10606	-1.93878	6/482	627,1785,5663,5728,6794,8766	BDNF,DNM2,PSEN1,PTEN,STK11,RAB11A
10_Member	GO Biological Processes	GO:0050769	positive regulation of neurogenesis	-4.09125	-1.93327	6/485	627,4780,5663,5728,6794,8766	BDNF,NFE2L2,PSEN1,PTEN,STK11,RAB11A
10_Member	GO Biological Processes	GO:0010770	positive regulation of cell morphogenesis involved in differentiation	-4.04446	-1.89411	4/157	627,1785,6794,8766	BDNF,DNM2,STK11,RAB11A
10_Member	GO Biological Processes	GO:0022604	regulation of cell morphogenesis	-4.02345	-1.88646	6/499	627,1785,5663,5728,6794,8766	BDNF,DNM2,PSEN1,PTEN,STK11,RAB11A
10_Member	Reactome Gene Sets	R-HSA-8986944	Transcriptional Regulation by MECP2	-3.95209	-1.83203	3/62	627,5728,6657	BDNF,PTEN,SOX2
10_Member	GO Biological Processes	GO:0000904	cell morphogenesis involved in differentiation	-3.92916	-1.82095	7/753	627,1785,5663,5728,6794,8766,25932	BDNF,DNM2,PSEN1,PTEN,STK11,RAB11A,CLIC4
10_Member	GO Biological Processes	GO:0043408	regulation of MAPK cascade	-3.91136	-1.81062	7/758	355,673,5562,5663,5728,6657,23410	FAS,BRAF,PRKAA1,PSEN1,PTEN,SOX2,SIRT3
10_Member	GO Biological Processes	GO:1990138	neuron projection extension	-3.89154	-1.79505	4/172	627,1785,6794,8766	BDNF,DNM2,STK11,RAB11A
10_Member	GO Biological Processes	GO:0061564	axon development	-3.88053	-1.79195	6/530	627,1785,5663,5728,6794,8766	BDNF,DNM2,PSEN1,PTEN,STK11,RAB11A
10_Member	GO Biological Processes	GO:0051648	vesicle localization	-3.85718	-1.77099	5/334	1785,5663,5728,6794,8766	DNM2,PSEN1,PTEN,STK11,RAB11A
10_Member	GO Biological Processes	GO:0060070	canonical Wnt signaling pathway	-3.82711	-1.75269	5/339	1452,5663,5728,6657,6794	CSNK1A1,PSEN1,PTEN,SOX2,STK11
10_Member	GO Biological Processes	GO:0008361	regulation of cell size	-3.79723	-1.73653	4/182	627,1785,5728,8766	BDNF,DNM2,PTEN,RAB11A
10_Member	GO Biological Processes	GO:0051962	positive regulation of nervous system development	-3.78463	-1.72841	6/552	627,4780,5663,5728,6794,8766	BDNF,NFE2L2,PSEN1,PTEN,STK11,RAB11A
10_Member	GO Biological Processes	GO:0048638	regulation of developmental growth	-3.74542	-1.70019	5/353	627,1785,3297,5728,8766	BDNF,DNM2,HSF1,PTEN,RAB11A
10_Member	GO Biological Processes	GO:0048167	regulation of synaptic plasticity	-3.71693	-1.68031	4/191	627,5663,5728,8766	BDNF,PSEN1,PTEN,RAB11A
10_Member	GO Biological Processes	GO:0034762	regulation of transmembrane transport	-3.68071	-1.65461	6/577	673,1785,4780,5663,5728,25932	BRAF,DNM2,NFE2L2,PSEN1,PTEN,CLIC4
10_Member	GO Biological Processes	GO:0001654	eye development	-3.57646	-1.58009	5/384	627,5316,5663,6657,25932	BDNF,PKNOX1,PSEN1,SOX2,CLIC4
10_Member	GO Biological Processes	GO:0048667	cell morphogenesis involved in neuron differentiation	-3.57402	-1.57995	6/604	627,1785,5663,5728,6794,8766	BDNF,DNM2,PSEN1,PTEN,STK11,RAB11A
10_Member	GO Biological Processes	GO:0034764	positive regulation of transmembrane transport	-3.55988	-1.56965	4/210	673,1785,4780,5663	BRAF,DNM2,NFE2L2,PSEN1
10_Member	GO Biological Processes	GO:0150063	visual system development	-3.55575	-1.56743	5/388	627,5316,5663,6657,25932	BDNF,PKNOX1,PSEN1,SOX2,CLIC4
10_Member	GO Biological Processes	GO:0050772	positive regulation of axonogenesis	-3.53063	-1.54799	3/86	627,6794,8766	BDNF,STK11,RAB11A
10_Member	GO Biological Processes	GO:0048880	sensory system development	-3.52512	-1.54436	5/394	627,5316,5663,6657,25932	BDNF,PKNOX1,PSEN1,SOX2,CLIC4
10_Member	GO Biological Processes	GO:0010001	glial cell differentiation	-3.41015	-1.45129	4/230	1191,5663,5728,6657	CLU,PSEN1,PTEN,SOX2
10_Member	GO Biological Processes	GO:0001558	regulation of cell growth	-3.38401	-1.43395	5/423	627,1785,6794,8766,9564	BDNF,DNM2,STK11,RAB11A,BCAR1
10_Member	GO Biological Processes	GO:0060560	developmental growth involved in morphogenesis	-3.36795	-1.42309	4/236	627,1785,6794,8766	BDNF,DNM2,STK11,RAB11A
10_Member	GO Biological Processes	GO:0048588	developmental cell growth	-3.36103	-1.41789	4/237	627,1785,6794,8766	BDNF,DNM2,STK11,RAB11A
10_Member	GO Biological Processes	GO:0048812	neuron projection morphogenesis	-3.34476	-1.41012	6/667	627,1785,5663,5728,6794,8766	BDNF,DNM2,PSEN1,PTEN,STK11,RAB11A
10_Member	GO Biological Processes	GO:0120039	plasma membrane bounded cell projection morphogenesis	-3.29716	-1.37415	6/681	627,1785,5663,5728,6794,8766	BDNF,DNM2,PSEN1,PTEN,STK11,RAB11A
10_Member	GO Biological Processes	GO:0016358	dendrite development	-3.29348	-1.37345	4/247	627,5663,5728,6794	BDNF,PSEN1,PTEN,STK11
10_Member	GO Biological Processes	GO:0048858	cell projection morphogenesis	-3.28377	-1.37048	6/685	627,1785,5663,5728,6794,8766	BDNF,DNM2,PSEN1,PTEN,STK11,RAB11A
10_Member	GO Biological Processes	GO:0032990	cell part morphogenesis	-3.21813	-1.31748	6/705	627,1785,5663,5728,6794,8766	BDNF,DNM2,PSEN1,PTEN,STK11,RAB11A
10_Member	GO Biological Processes	GO:0061387	regulation of extent of cell growth	-3.20599	-1.31152	3/111	627,1785,8766	BDNF,DNM2,RAB11A
10_Member	GO Biological Processes	GO:0051640	organelle localization	-3.11438	-1.24234	6/738	1785,5347,5663,5728,6794,8766	DNM2,PLK1,PSEN1,PTEN,STK11,RAB11A
10_Member	GO Biological Processes	GO:0007613	memory	-3.09714	-1.22945	3/121	627,5663,5728	BDNF,PSEN1,PTEN
10_Member	GO Biological Processes	GO:0021782	glial cell development	-3.08678	-1.22197	3/122	1191,5663,5728	CLU,PSEN1,PTEN
10_Member	GO Biological Processes	GO:0016049	cell growth	-3.08346	-1.22008	5/493	627,1785,6794,8766,9564	BDNF,DNM2,STK11,RAB11A,BCAR1
10_Member	GO Biological Processes	GO:0070848	response to growth factor	-3.08099	-1.21904	6/749	627,1785,5728,6657,6794,9564	BDNF,DNM2,PTEN,SOX2,STK11,BCAR1
10_Member	GO Biological Processes	GO:0048675	axon extension	-3.07651	-1.21739	3/123	627,1785,8766	BDNF,DNM2,RAB11A
10_Member	GO Biological Processes	GO:0050768	negative regulation of neurogenesis	-3.0058	-1.16605	4/295	627,5663,5728,6657	BDNF,PSEN1,PTEN,SOX2
10_Member	GO Biological Processes	GO:0060828	regulation of canonical Wnt signaling pathway	-3.0058	-1.16605	4/295	1452,5663,6657,6794	CSNK1A1,PSEN1,SOX2,STK11
10_Member	GO Biological Processes	GO:0001568	blood vessel development	-2.95011	-1.12369	6/794	1785,4780,5316,5663,5728,25932	DNM2,NFE2L2,PKNOX1,PSEN1,PTEN,CLIC4
10_Member	GO Biological Processes	GO:0042063	gliogenesis	-2.94182	-1.1167	4/307	1191,5663,5728,6657	CLU,PSEN1,PTEN,SOX2
10_Member	GO Biological Processes	GO:0051656	establishment of organelle localization	-2.90386	-1.08781	5/541	1785,5347,5663,6794,8766	DNM2,PLK1,PSEN1,STK11,RAB11A
10_Member	GO Biological Processes	GO:0051961	negative regulation of nervous system development	-2.88553	-1.0733	4/318	627,5663,5728,6657	BDNF,PSEN1,PTEN,SOX2
10_Member	GO Biological Processes	GO:0051650	establishment of vesicle localization	-2.88052	-1.07062	4/319	1785,5663,6794,8766	DNM2,PSEN1,STK11,RAB11A
10_Member	GO Biological Processes	GO:0043410	positive regulation of MAPK cascade	-2.85142	-1.0511	5/556	673,5562,5663,5728,6657	BRAF,PRKAA1,PSEN1,PTEN,SOX2
10_Member	GO Biological Processes	GO:0001655	urogenital system development	-2.8217	-1.02811	4/331	627,5728,6794,7917	BDNF,PTEN,STK11,BAG6
10_Member	GO Biological Processes	GO:0050773	regulation of dendrite development	-2.78746	-1.00111	3/155	5663,5728,6794	PSEN1,PTEN,STK11
10_Member	GO Biological Processes	GO:0007423	sensory organ development	-2.77737	-0.993403	5/578	627,5316,5663,6657,25932	BDNF,PKNOX1,PSEN1,SOX2,CLIC4
10_Member	GO Biological Processes	GO:0010721	negative regulation of cell development	-2.76519	-0.982413	4/343	627,5663,5728,6657	BDNF,PSEN1,PTEN,SOX2
10_Member	GO Biological Processes	GO:0097479	synaptic vesicle localization	-2.68773	-0.920116	3/168	1785,5663,5728	DNM2,PSEN1,PTEN
10_Member	GO Biological Processes	GO:0050680	negative regulation of epithelial cell proliferation	-2.6234	-0.87043	3/177	5728,6657,6794	PTEN,SOX2,STK11
10_Member	GO Biological Processes	GO:0030111	regulation of Wnt signaling pathway	-2.62041	-0.86855	4/376	1452,5663,6657,6794	CSNK1A1,PSEN1,SOX2,STK11
10_Member	GO Biological Processes	GO:0032535	regulation of cellular component size	-2.59152	-0.842962	4/383	627,1785,5728,8766	BDNF,DNM2,PTEN,RAB11A
10_Member	GO Biological Processes	GO:0090090	negative regulation of canonical Wnt signaling pathway	-2.57574	-0.829995	3/184	1452,6657,6794	CSNK1A1,SOX2,STK11
10_Member	GO Biological Processes	GO:0031345	negative regulation of cell projection organization	-2.54937	-0.811637	3/188	1785,5663,5728	DNM2,PSEN1,PTEN
10_Member	GO Biological Processes	GO:0043112	receptor metabolic process	-2.47373	-0.752791	3/200	1785,5663,51100	DNM2,PSEN1,SH3GLB1
10_Member	GO Biological Processes	GO:0099504	synaptic vesicle cycle	-2.46765	-0.748764	3/201	1785,5663,5728	DNM2,PSEN1,PTEN
10_Member	GO Biological Processes	GO:0099003	vesicle-mediated transport in synapse	-2.38018	-0.675395	3/216	1785,5663,8766	DNM2,PSEN1,RAB11A
10_Member	GO Biological Processes	GO:0071363	cellular response to growth factor stimulus	-2.36918	-0.67014	5/719	627,1785,5728,6794,9564	BDNF,DNM2,PTEN,STK11,BCAR1
10_Member	GO Biological Processes	GO:0048732	gland development	-2.36241	-0.665491	4/444	5663,5728,6657,6794	PSEN1,PTEN,SOX2,STK11
10_Member	GO Biological Processes	GO:0030178	negative regulation of Wnt signaling pathway	-2.35796	-0.662011	3/220	1452,6657,6794	CSNK1A1,SOX2,STK11
10_Member	GO Biological Processes	GO:0045665	negative regulation of neuron differentiation	-2.33079	-0.640638	3/225	5663,5728,6657	PSEN1,PTEN,SOX2
10_Member	GO Biological Processes	GO:0050804	modulation of chemical synaptic transmission	-2.32827	-0.63907	4/454	627,5663,5728,8766	BDNF,PSEN1,PTEN,RAB11A
10_Member	GO Biological Processes	GO:0099177	regulation of trans-synaptic signaling	-2.3249	-0.636659	4/455	627,5663,5728,8766	BDNF,PSEN1,PTEN,RAB11A
10_Member	GO Biological Processes	GO:0050673	epithelial cell proliferation	-2.29169	-0.610077	4/465	5663,5728,6657,6794	PSEN1,PTEN,SOX2,STK11
10_Member	GO Biological Processes	GO:0050803	regulation of synapse structure or activity	-2.25309	-0.575217	3/240	627,1785,5728	BDNF,DNM2,PTEN
10_Member	GO Biological Processes	GO:0045596	negative regulation of cell differentiation	-2.2396	-0.564519	5/772	627,4780,5663,5728,6657	BDNF,NFE2L2,PSEN1,PTEN,SOX2
10_Member	GO Biological Processes	GO:0034765	regulation of ion transmembrane transport	-2.21521	-0.544736	4/489	1785,5663,5728,25932	DNM2,PSEN1,PTEN,CLIC4
10_Member	GO Biological Processes	GO:0007611	learning or memory	-2.15736	-0.495054	3/260	627,5663,5728	BDNF,PSEN1,PTEN
10_Member	GO Biological Processes	GO:0090066	regulation of anatomical structure size	-2.11972	-0.461887	4/521	627,1785,5728,8766	BDNF,DNM2,PTEN,RAB11A
11_Summary	GO Biological Processes	GO:0018105	peptidyl-serine phosphorylation	-6.43259	-3.64263	7/310	627,673,1452,5347,5562,5728,29110,3856,5573,9564	BDNF,BRAF,CSNK1A1,PLK1,PRKAA1,PTEN,TBK1,KRT8,PRKAR1A,BCAR1
11_Member	GO Biological Processes	GO:0018105	peptidyl-serine phosphorylation	-6.43259	-3.64263	7/310	627,673,1452,5347,5562,5728,29110	BDNF,BRAF,CSNK1A1,PLK1,PRKAA1,PTEN,TBK1
11_Member	GO Biological Processes	GO:0018209	peptidyl-serine modification	-6.22393	-3.49046	7/333	627,673,1452,5347,5562,5728,29110	BDNF,BRAF,CSNK1A1,PLK1,PRKAA1,PTEN,TBK1
11_Member	GO Biological Processes	GO:0033135	regulation of peptidyl-serine phosphorylation	-5.59585	-3.02774	5/145	627,673,5562,5728,29110	BDNF,BRAF,PRKAA1,PTEN,TBK1
11_Member	GO Biological Processes	GO:0033138	positive regulation of peptidyl-serine phosphorylation	-3.229	-1.32679	3/109	627,673,29110	BDNF,BRAF,TBK1
11_Member	GO Biological Processes	GO:0061061	muscle structure development	-2.46387	-0.746001	5/683	627,3856,5562,5573,5728	BDNF,KRT8,PRKAA1,PRKAR1A,PTEN
11_Member	GO Biological Processes	GO:0007623	circadian rhythm	-2.36901	-0.67014	3/218	627,5562,5728	BDNF,PRKAA1,PTEN
11_Member	GO Biological Processes	GO:0032869	cellular response to insulin stimulus	-2.31481	-0.628471	3/228	5562,5728,9564	PRKAA1,PTEN,BCAR1
11_Member	GO Biological Processes	GO:0032868	response to insulin	-2.04852	-0.398622	3/285	5562,5728,9564	PRKAA1,PTEN,BCAR1
12_Summary	GO Biological Processes	GO:0071241	cellular response to inorganic substance	-6.02881	-3.35465	6/221	673,1785,3297,4780,5562,25932,5728,5573,961,5347	BRAF,DNM2,HSF1,NFE2L2,PRKAA1,CLIC4,PTEN,PRKAR1A,CD47,PLK1
12_Member	GO Biological Processes	GO:0071241	cellular response to inorganic substance	-6.02881	-3.35465	6/221	673,1785,3297,4780,5562,25932	BRAF,DNM2,HSF1,NFE2L2,PRKAA1,CLIC4
12_Member	GO Biological Processes	GO:0071248	cellular response to metal ion	-4.99028	-2.61676	5/193	673,3297,4780,5562,25932	BRAF,HSF1,NFE2L2,PRKAA1,CLIC4
12_Member	GO Biological Processes	GO:0010038	response to metal ion	-4.77205	-2.46719	6/366	673,3297,4780,5562,5728,25932	BRAF,HSF1,NFE2L2,PRKAA1,PTEN,CLIC4
12_Member	Canonical Pathways	M237	PID VEGFR1 2 PATHWAY	-3.8137	-1.74391	3/69	673,1785,5562	BRAF,DNM2,PRKAA1
12_Member	GO Biological Processes	GO:0071277	cellular response to calcium ion	-3.57609	-1.58009	3/83	673,5562,25932	BRAF,PRKAA1,CLIC4
12_Member	KEGG Pathway	ko04910	Insulin signaling pathway	-2.93219	-1.10838	3/138	673,5562,5573	BRAF,PRKAA1,PRKAR1A
12_Member	GO Biological Processes	GO:0051592	response to calcium ion	-2.84491	-1.04889	3/148	673,5562,25932	BRAF,PRKAA1,CLIC4
12_Member	KEGG Pathway	hsa04910	Insulin signaling pathway	-2.78746	-1.00111	3/155	673,5562,5573	BRAF,PRKAA1,PRKAR1A
12_Member	GO Biological Processes	GO:0051493	regulation of cytoskeleton organization	-2.02547	-0.379917	4/555	961,5347,5562,25932	CD47,PLK1,PRKAA1,CLIC4
13_Summary	GO Biological Processes	GO:0002253	activation of immune response	-5.91165	-3.26437	9/740	961,1191,4615,5074,5663,6794,7917,9564,29110,5316,5573	CD47,CLU,MYD88,PAWR,PSEN1,STK11,BAG6,BCAR1,TBK1,PKNOX1,PRKAR1A
13_Member	GO Biological Processes	GO:0002253	activation of immune response	-5.91165	-3.26437	9/740	961,1191,4615,5074,5663,6794,7917,9564,29110	CD47,CLU,MYD88,PAWR,PSEN1,STK11,BAG6,BCAR1,TBK1
13_Member	GO Biological Processes	GO:0002757	immune response-activating signal transduction	-5.28847	-2.81728	8/657	961,4615,5074,5663,6794,7917,9564,29110	CD47,MYD88,PAWR,PSEN1,STK11,BAG6,BCAR1,TBK1
13_Member	GO Biological Processes	GO:0002764	immune response-regulating signaling pathway	-5.13298	-2.71614	8/690	961,4615,5074,5663,6794,7917,9564,29110	CD47,MYD88,PAWR,PSEN1,STK11,BAG6,BCAR1,TBK1
13_Member	GO Biological Processes	GO:0046649	lymphocyte activation	-4.80022	-2.49139	8/767	961,5074,5316,5573,5663,6794,7917,29110	CD47,PAWR,PKNOX1,PRKAR1A,PSEN1,STK11,BAG6,TBK1
13_Member	GO Biological Processes	GO:0002429	immune response-activating cell surface receptor signaling pathway	-4.11102	-1.93983	6/481	961,5074,5663,6794,7917,9564	CD47,PAWR,PSEN1,STK11,BAG6,BCAR1
13_Member	GO Biological Processes	GO:0042110	T cell activation	-4.09618	-1.93461	6/484	961,5074,5316,5573,5663,6794	CD47,PAWR,PKNOX1,PRKAR1A,PSEN1,STK11
13_Member	GO Biological Processes	GO:0002768	immune response-regulating cell surface receptor signaling pathway	-3.9531	-1.83203	6/514	961,5074,5663,6794,7917,9564	CD47,PAWR,PSEN1,STK11,BAG6,BCAR1
13_Member	GO Biological Processes	GO:0050852	T cell receptor signaling pathway	-3.59165	-1.5878	4/206	5074,5663,6794,9564	PAWR,PSEN1,STK11,BCAR1
13_Member	GO Biological Processes	GO:0050851	antigen receptor-mediated signaling pathway	-2.85081	-1.0511	4/325	5074,5663,6794,9564	PAWR,PSEN1,STK11,BCAR1
14_Summary	GO Biological Processes	GO:0060627	regulation of vesicle-mediated transport	-5.85898	-3.24512	8/550	961,1191,1785,5562,5663,5728,8766,64422,3297,5347,5573,627,51100,4615,23476	CD47,CLU,DNM2,PRKAA1,PSEN1,PTEN,RAB11A,ATG3,HSF1,PLK1,PRKAR1A,BDNF,SH3GLB1,MYD88,BRD4
14_Member	GO Biological Processes	GO:0060627	regulation of vesicle-mediated transport	-5.85898	-3.24512	8/550	961,1191,1785,5562,5663,5728,8766,64422	CD47,CLU,DNM2,PRKAA1,PSEN1,PTEN,RAB11A,ATG3
14_Member	GO Biological Processes	GO:0051129	negative regulation of cellular component organization	-5.74646	-3.14839	9/775	961,1191,1785,3297,5347,5573,5663,5728,64422	CD47,CLU,DNM2,HSF1,PLK1,PRKAR1A,PSEN1,PTEN,ATG3
14_Member	GO Biological Processes	GO:0045806	negative regulation of endocytosis	-5.37876	-2.85858	4/72	961,5663,5728,64422	CD47,PSEN1,PTEN,ATG3
14_Member	GO Biological Processes	GO:0030100	regulation of endocytosis	-5.364	-2.8566	6/288	961,1191,1785,5663,5728,64422	CD47,CLU,DNM2,PSEN1,PTEN,ATG3
14_Member	GO Biological Processes	GO:0050765	negative regulation of phagocytosis	-5.32416	-2.83524	3/22	961,5728,64422	CD47,PTEN,ATG3
14_Member	GO Biological Processes	GO:0050764	regulation of phagocytosis	-4.84556	-2.5176	4/98	961,1785,5728,64422	CD47,DNM2,PTEN,ATG3
14_Member	GO Biological Processes	GO:0032680	regulation of tumor necrosis factor production	-3.88185	-1.79195	4/173	961,1191,3297,5663	CD47,CLU,HSF1,PSEN1
14_Member	GO Biological Processes	GO:1903555	regulation of tumor necrosis factor superfamily cytokine production	-3.85313	-1.76933	4/176	961,1191,3297,5663	CD47,CLU,HSF1,PSEN1
14_Member	GO Biological Processes	GO:0032640	tumor necrosis factor production	-3.83428	-1.75581	4/178	961,1191,3297,5663	CD47,CLU,HSF1,PSEN1
14_Member	GO Biological Processes	GO:0045428	regulation of nitric oxide biosynthetic process	-3.83255	-1.75581	3/68	961,1191,1785	CD47,CLU,DNM2
14_Member	GO Biological Processes	GO:0071706	tumor necrosis factor superfamily cytokine production	-3.7881	-1.72965	4/183	961,1191,3297,5663	CD47,CLU,HSF1,PSEN1
14_Member	GO Biological Processes	GO:0044089	positive regulation of cellular component biogenesis	-3.72995	-1.69119	6/565	627,961,1191,1785,3297,51100	BDNF,CD47,CLU,DNM2,HSF1,SH3GLB1
14_Member	GO Biological Processes	GO:0006809	nitric oxide biosynthetic process	-3.63945	-1.62765	3/79	961,1191,1785	CD47,CLU,DNM2
14_Member	GO Biological Processes	GO:0006909	phagocytosis	-3.5869	-1.58504	5/382	961,1785,4615,5728,64422	CD47,DNM2,MYD88,PTEN,ATG3
14_Member	GO Biological Processes	GO:0046209	nitric oxide metabolic process	-3.56075	-1.56965	3/84	961,1191,1785	CD47,CLU,DNM2
14_Member	GO Biological Processes	GO:2001057	reactive nitrogen species metabolic process	-3.51585	-1.53984	3/87	961,1191,1785	CD47,CLU,DNM2
14_Member	GO Biological Processes	GO:1903426	regulation of reactive oxygen species biosynthetic process	-3.25245	-1.34394	3/107	961,1191,1785	CD47,CLU,DNM2
14_Member	GO Biological Processes	GO:0042136	neurotransmitter biosynthetic process	-3.24067	-1.33532	3/108	961,1191,1785	CD47,CLU,DNM2
14_Member	GO Biological Processes	GO:0048259	regulation of receptor-mediated endocytosis	-3.20599	-1.31152	3/111	1191,1785,5663	CLU,DNM2,PSEN1
14_Member	GO Biological Processes	GO:1903409	reactive oxygen species biosynthetic process	-3.02643	-1.1826	3/128	961,1191,1785	CD47,CLU,DNM2
14_Member	GO Biological Processes	GO:0045807	positive regulation of endocytosis	-2.7955	-1.00312	3/154	961,1191,1785	CD47,CLU,DNM2
14_Member	GO Biological Processes	GO:0042133	neurotransmitter metabolic process	-2.77948	-0.994324	3/156	961,1191,1785	CD47,CLU,DNM2
14_Member	GO Biological Processes	GO:0001505	regulation of neurotransmitter levels	-2.66705	-0.901717	4/365	961,1191,1785,5663	CD47,CLU,DNM2,PSEN1
14_Member	GO Biological Processes	GO:0010639	negative regulation of organelle organization	-2.45543	-0.738589	4/418	1191,1785,5347,5573	CLU,DNM2,PLK1,PRKAR1A
14_Member	GO Biological Processes	GO:1902905	positive regulation of supramolecular fiber organization	-2.42598	-0.713195	3/208	961,1191,5663	CD47,CLU,PSEN1
14_Member	GO Biological Processes	GO:0051051	negative regulation of transport	-2.16659	-0.501577	4/505	961,5663,5728,64422	CD47,PSEN1,PTEN,ATG3
14_Member	GO Biological Processes	GO:0050727	regulation of inflammatory response	-2.06619	-0.413666	4/540	961,1191,4615,23476	CD47,CLU,MYD88,BRD4
15_Summary	GO Biological Processes	GO:0048285	organelle fission	-5.22775	-2.76798	7/471	898,1785,3297,5347,5573,7917,8766,6794	CCNE1,DNM2,HSF1,PLK1,PRKAR1A,BAG6,RAB11A,STK11
15_Member	GO Biological Processes	GO:0048285	organelle fission	-5.22775	-2.76798	7/471	898,1785,3297,5347,5573,7917,8766	CCNE1,DNM2,HSF1,PLK1,PRKAR1A,BAG6,RAB11A
15_Member	GO Biological Processes	GO:0140013	meiotic nuclear division	-5.17261	-2.74544	5/177	898,3297,5347,5573,7917	CCNE1,HSF1,PLK1,PRKAR1A,BAG6
15_Member	GO Biological Processes	GO:1903046	meiotic cell cycle process	-4.99028	-2.61676	5/193	898,3297,5347,5573,7917	CCNE1,HSF1,PLK1,PRKAR1A,BAG6
15_Member	GO Biological Processes	GO:0007143	female meiotic nuclear division	-4.86303	-2.52961	3/31	3297,5347,5573	HSF1,PLK1,PRKAR1A
15_Member	GO Biological Processes	GO:0000280	nuclear division	-4.41985	-2.18194	6/423	898,3297,5347,5573,7917,8766	CCNE1,HSF1,PLK1,PRKAR1A,BAG6,RAB11A
15_Member	GO Biological Processes	GO:0051321	meiotic cell cycle	-4.41761	-2.18194	5/254	898,3297,5347,5573,7917	CCNE1,HSF1,PLK1,PRKAR1A,BAG6
15_Member	GO Biological Processes	GO:0045143	homologous chromosome segregation	-3.95209	-1.83203	3/62	898,5347,7917	CCNE1,PLK1,BAG6
15_Member	GO Biological Processes	GO:0045132	meiotic chromosome segregation	-3.43068	-1.46824	3/93	898,5347,7917	CCNE1,PLK1,BAG6
15_Member	GO Biological Processes	GO:0007276	gamete generation	-3.17976	-1.28835	6/717	1785,3297,5347,5573,6794,7917	DNM2,HSF1,PLK1,PRKAR1A,STK11,BAG6
15_Member	GO Biological Processes	GO:0098813	nuclear chromosome segregation	-3.11901	-1.24317	4/275	898,5347,7917,8766	CCNE1,PLK1,BAG6,RAB11A
15_Member	GO Biological Processes	GO:0007127	meiosis I	-3.11814	-1.24317	3/119	898,5347,7917	CCNE1,PLK1,BAG6
15_Member	GO Biological Processes	GO:0061982	meiosis I cell cycle process	-3.06632	-1.2139	3/124	898,5347,7917	CCNE1,PLK1,BAG6
15_Member	GO Biological Processes	GO:0007292	female gamete generation	-2.8965	-1.083	3/142	3297,5347,5573	HSF1,PLK1,PRKAR1A
15_Member	GO Biological Processes	GO:0007059	chromosome segregation	-2.79317	-1.002	4/337	898,5347,7917,8766	CCNE1,PLK1,BAG6,RAB11A
16_Summary	GO Biological Processes	GO:0071214	cellular response to abiotic stimulus	-5.0042	-2.61676	6/333	355,1785,3297,4615,5728,6794,5562,8493,3856,7917	FAS,DNM2,HSF1,MYD88,PTEN,STK11,PRKAA1,PPM1D,KRT8,BAG6
16_Member	GO Biological Processes	GO:0071214	cellular response to abiotic stimulus	-5.0042	-2.61676	6/333	355,1785,3297,4615,5728,6794	FAS,DNM2,HSF1,MYD88,PTEN,STK11
16_Member	GO Biological Processes	GO:0104004	cellular response to environmental stimulus	-5.0042	-2.61676	6/333	355,1785,3297,4615,5728,6794	FAS,DNM2,HSF1,MYD88,PTEN,STK11
16_Member	GO Biological Processes	GO:0010212	response to ionizing radiation	-4.17833	-1.98357	4/145	1785,3297,5562,6794	DNM2,HSF1,PRKAA1,STK11
16_Member	GO Biological Processes	GO:0009314	response to radiation	-3.27069	-1.35901	5/448	1785,3297,5562,6794,8493	DNM2,HSF1,PRKAA1,STK11,PPM1D
16_Member	GO Biological Processes	GO:0071478	cellular response to radiation	-2.54287	-0.806207	3/189	1785,3297,6794	DNM2,HSF1,STK11
16_Member	GO Biological Processes	GO:0048608	reproductive structure development	-2.36241	-0.665491	4/444	3297,3856,5728,6794	HSF1,KRT8,PTEN,STK11
16_Member	GO Biological Processes	GO:0061458	reproductive system development	-2.34865	-0.654642	4/448	3297,3856,5728,6794	HSF1,KRT8,PTEN,STK11
16_Member	GO Biological Processes	GO:0007283	spermatogenesis	-2.0228	-0.378112	4/556	1785,3297,6794,7917	DNM2,HSF1,STK11,BAG6
17_Summary	GO Biological Processes	GO:0097435	supramolecular fiber organization	-5.003	-2.61676	8/719	961,1191,3856,5074,5573,5663,8766,9564,1785,5728,6657,29110,4780	CD47,CLU,KRT8,PAWR,PRKAR1A,PSEN1,RAB11A,BCAR1,DNM2,PTEN,SOX2,TBK1,NFE2L2
17_Member	GO Biological Processes	GO:0097435	supramolecular fiber organization	-5.003	-2.61676	8/719	961,1191,3856,5074,5573,5663,8766,9564	CD47,CLU,KRT8,PAWR,PRKAR1A,PSEN1,RAB11A,BCAR1
17_Member	GO Biological Processes	GO:0030155	regulation of cell adhesion	-3.11438	-1.24234	6/738	961,1785,5074,5573,5728,6657	CD47,DNM2,PAWR,PRKAR1A,PTEN,SOX2
17_Member	GO Biological Processes	GO:0070661	leukocyte proliferation	-2.90575	-1.08799	4/314	1191,5074,5573,29110	CLU,PAWR,PRKAR1A,TBK1
17_Member	GO Biological Processes	GO:0031032	actomyosin structure organization	-2.46765	-0.748764	3/201	961,3856,5573	CD47,KRT8,PRKAR1A
17_Member	GO Biological Processes	GO:0030036	actin cytoskeleton organization	-2.39751	-0.690366	5/708	961,3856,5074,5573,9564	CD47,KRT8,PAWR,PRKAR1A,BCAR1
17_Member	GO Biological Processes	GO:0022407	regulation of cell-cell adhesion	-2.37283	-0.67014	4/441	961,5074,5573,6657	CD47,PAWR,PRKAR1A,SOX2
17_Member	GO Biological Processes	GO:0002683	negative regulation of immune system process	-2.20596	-0.537309	4/492	961,4780,5074,5573	CD47,NFE2L2,PAWR,PRKAR1A
17_Member	GO Biological Processes	GO:0046651	lymphocyte proliferation	-2.05267	-0.401895	3/284	5074,5573,29110	PAWR,PRKAR1A,TBK1
17_Member	GO Biological Processes	GO:0032943	mononuclear cell proliferation	-2.04027	-0.393857	3/287	5074,5573,29110	PAWR,PRKAR1A,TBK1
18_Summary	GO Biological Processes	GO:2000377	regulation of reactive oxygen species metabolic process	-4.91547	-2.57354	5/200	961,1191,1785,4780,23410,5074,5663,5728,5562,6794	CD47,CLU,DNM2,NFE2L2,SIRT3,PAWR,PSEN1,PTEN,PRKAA1,STK11
18_Member	GO Biological Processes	GO:2000377	regulation of reactive oxygen species metabolic process	-4.91547	-2.57354	5/200	961,1191,1785,4780,23410	CD47,CLU,DNM2,NFE2L2,SIRT3
18_Member	GO Biological Processes	GO:2000379	positive regulation of reactive oxygen species metabolic process	-4.71095	-2.4216	4/106	1191,1785,4780,23410	CLU,DNM2,NFE2L2,SIRT3
18_Member	GO Biological Processes	GO:1901031	regulation of response to reactive oxygen species	-4.39964	-2.17065	3/44	4780,5074,23410	NFE2L2,PAWR,SIRT3
18_Member	GO Biological Processes	GO:0072593	reactive oxygen species metabolic process	-4.15904	-1.97415	5/288	961,1191,1785,4780,23410	CD47,CLU,DNM2,NFE2L2,SIRT3
18_Member	GO Biological Processes	GO:0007568	aging	-3.9504	-1.83203	5/319	4780,5074,5663,5728,23410	NFE2L2,PAWR,PSEN1,PTEN,SIRT3
18_Member	GO Biological Processes	GO:1902532	negative regulation of intracellular signal transduction	-3.66456	-1.64258	6/581	1191,4780,5562,5728,6794,23410	CLU,NFE2L2,PRKAA1,PTEN,STK11,SIRT3
18_Member	GO Biological Processes	GO:1900407	regulation of cellular response to oxidative stress	-3.44447	-1.47843	3/92	4780,5074,23410	NFE2L2,PAWR,SIRT3
18_Member	GO Biological Processes	GO:2001023	regulation of response to drug	-3.37704	-1.42872	3/97	4780,5074,5663	NFE2L2,PAWR,PSEN1
18_Member	GO Biological Processes	GO:1902882	regulation of response to oxidative stress	-3.31314	-1.38519	3/102	4780,5074,23410	NFE2L2,PAWR,SIRT3
18_Member	GO Biological Processes	GO:0034250	positive regulation of cellular amide metabolic process	-2.68773	-0.920116	3/168	1191,4780,23410	CLU,NFE2L2,SIRT3
18_Member	GO Biological Processes	GO:0034248	regulation of cellular amide metabolic process	-2.12838	-0.468763	4/518	1191,4780,5562,23410	CLU,NFE2L2,PRKAA1,SIRT3
19_Summary	GO Biological Processes	GO:0071900	regulation of protein serine/threonine kinase activity	-4.88447	-2.54681	7/532	673,898,5347,5562,5573,5663,5728,6794,23410,25932	BRAF,CCNE1,PLK1,PRKAA1,PRKAR1A,PSEN1,PTEN,STK11,SIRT3,CLIC4
19_Member	GO Biological Processes	GO:0071900	regulation of protein serine/threonine kinase activity	-4.88447	-2.54681	7/532	673,898,5347,5562,5573,5663,5728	BRAF,CCNE1,PLK1,PRKAA1,PRKAR1A,PSEN1,PTEN
19_Member	GO Biological Processes	GO:0051438	regulation of ubiquitin-protein transferase activity	-4.13167	-1.95567	3/54	5347,5663,5728	PLK1,PSEN1,PTEN
19_Member	GO Biological Processes	GO:1900182	positive regulation of protein localization to nucleus	-3.6233	-1.61351	3/80	5347,5663,6794	PLK1,PSEN1,STK11
19_Member	GO Biological Processes	GO:0031400	negative regulation of protein modification process	-3.43626	-1.47202	6/641	5347,5562,5573,5663,5728,23410	PLK1,PRKAA1,PRKAR1A,PSEN1,PTEN,SIRT3
19_Member	GO Biological Processes	GO:0006469	negative regulation of protein kinase activity	-3.3001	-1.37545	4/246	5347,5573,5663,5728	PLK1,PRKAR1A,PSEN1,PTEN
19_Member	GO Biological Processes	GO:0001933	negative regulation of protein phosphorylation	-3.28834	-1.37345	5/444	5347,5573,5663,5728,23410	PLK1,PRKAR1A,PSEN1,PTEN,SIRT3
19_Member	GO Biological Processes	GO:0033673	negative regulation of kinase activity	-3.16076	-1.27541	4/268	5347,5573,5663,5728	PLK1,PRKAR1A,PSEN1,PTEN
19_Member	GO Biological Processes	GO:0042326	negative regulation of phosphorylation	-3.11934	-1.24317	5/484	5347,5573,5663,5728,23410	PLK1,PRKAR1A,PSEN1,PTEN,SIRT3
19_Member	GO Biological Processes	GO:1900180	regulation of protein localization to nucleus	-3.03628	-1.18834	3/127	5347,5663,6794	PLK1,PSEN1,STK11
19_Member	GO Biological Processes	GO:0051348	negative regulation of transferase activity	-2.99494	-1.15923	4/297	5347,5573,5663,5728	PLK1,PRKAR1A,PSEN1,PTEN
19_Member	GO Biological Processes	GO:0071901	negative regulation of protein serine/threonine kinase activity	-2.84491	-1.04889	3/148	5347,5573,5728	PLK1,PRKAR1A,PTEN
19_Member	GO Biological Processes	GO:0045936	negative regulation of phosphate metabolic process	-2.69391	-0.920924	5/604	5347,5573,5663,5728,23410	PLK1,PRKAR1A,PSEN1,PTEN,SIRT3
19_Member	GO Biological Processes	GO:0010563	negative regulation of phosphorus metabolic process	-2.69078	-0.920116	5/605	5347,5573,5663,5728,23410	PLK1,PRKAR1A,PSEN1,PTEN,SIRT3
19_Member	GO Biological Processes	GO:0031396	regulation of protein ubiquitination	-2.40858	-0.698818	3/211	5347,5663,5728	PLK1,PSEN1,PTEN
19_Member	GO Biological Processes	GO:0007163	establishment or maintenance of cell polarity	-2.34701	-0.65431	3/222	5347,6794,25932	PLK1,STK11,CLIC4
19_Member	GO Biological Processes	GO:1903320	regulation of protein modification by small protein conjugation or removal	-2.24313	-0.567118	3/242	5347,5663,5728	PLK1,PSEN1,PTEN
19_Member	GO Biological Processes	GO:0034504	protein localization to nucleus	-2.08216	-0.428753	3/277	5347,5663,6794	PLK1,PSEN1,STK11
20_Summary	GO Biological Processes	GO:0070997	neuron death	-4.81254	-2.49803	6/360	355,627,1191,3297,5663,29110,1452,5347,5562,5573,6794,8766,23476	FAS,BDNF,CLU,HSF1,PSEN1,TBK1,CSNK1A1,PLK1,PRKAA1,PRKAR1A,STK11,RAB11A,BRD4
20_Member	GO Biological Processes	GO:0070997	neuron death	-4.81254	-2.49803	6/360	355,627,1191,3297,5663,29110	FAS,BDNF,CLU,HSF1,PSEN1,TBK1
20_Member	GO Biological Processes	GO:1901214	regulation of neuron death	-3.9377	-1.82444	5/321	627,1191,3297,5663,29110	BDNF,CLU,HSF1,PSEN1,TBK1
20_Member	GO Biological Processes	GO:0051098	regulation of binding	-3.66172	-1.6418	5/368	627,1452,3297,5347,5663	BDNF,CSNK1A1,HSF1,PLK1,PSEN1
20_Member	GO Biological Processes	GO:0032092	positive regulation of protein binding	-3.5456	-1.5597	3/85	627,3297,5663	BDNF,HSF1,PSEN1
20_Member	GO Biological Processes	GO:0043393	regulation of protein binding	-3.54423	-1.5597	4/212	627,3297,5347,5663	BDNF,HSF1,PLK1,PSEN1
20_Member	GO Biological Processes	GO:0048871	multicellular organismal homeostasis	-3.07952	-1.21899	5/494	3297,5562,5573,6794,8766	HSF1,PRKAA1,PRKAR1A,STK11,RAB11A
20_Member	GO Biological Processes	GO:0045931	positive regulation of mitotic cell cycle	-2.68773	-0.920116	3/168	3297,8766,23476	HSF1,RAB11A,BRD4
20_Member	GO Biological Processes	GO:0051099	positive regulation of binding	-2.64445	-0.887023	3/174	627,3297,5663	BDNF,HSF1,PSEN1
20_Member	GO Biological Processes	GO:0048639	positive regulation of developmental growth	-2.5559	-0.816028	3/187	627,3297,8766	BDNF,HSF1,RAB11A
20_Member	GO Biological Processes	GO:1901215	negative regulation of neuron death	-2.40285	-0.69408	3/212	627,3297,5663	BDNF,HSF1,PSEN1
20_Member	GO Biological Processes	GO:0050730	regulation of peptidyl-tyrosine phosphorylation	-2.1437	-0.482294	3/263	627,3297,5663	BDNF,HSF1,PSEN1
20_Member	GO Biological Processes	GO:0045927	positive regulation of growth	-2.09505	-0.440765	3/274	627,3297,8766	BDNF,HSF1,RAB11A

## Sheet: human_red(27)
GroupID	Category	Term	Description	LogP	Log(q-value)	InTerm_InList	Genes	Symbols
1_Summary	GO Biological Processes	GO:0006914	autophagy	-18.668	-14.6228	15/539	572,1649,3320,9538,9706,9821,9927,10059,26073,26100,26191,53349,94241,192111,200576	BAD,DDIT3,HSP90AA1,EI24,ULK2,RB1CC1,MFN2,DNM1L,POLDIP2,WIPI2,PTPN22,ZFYVE1,TP53INP1,PGAM5,PIKFYVE
1_Member	GO Biological Processes	GO:0006914	autophagy	-18.668	-14.6228	15/539	572,1649,3320,9538,9706,9821,9927,10059,26073,26100,26191,53349,94241,192111,200576	BAD,DDIT3,HSP90AA1,EI24,ULK2,RB1CC1,MFN2,DNM1L,POLDIP2,WIPI2,PTPN22,ZFYVE1,TP53INP1,PGAM5,PIKFYVE
1_Member	GO Biological Processes	GO:0061919	process utilizing autophagic mechanism	-18.668	-14.6228	15/539	572,1649,3320,9538,9706,9821,9927,10059,26073,26100,26191,53349,94241,192111,200576	BAD,DDIT3,HSP90AA1,EI24,ULK2,RB1CC1,MFN2,DNM1L,POLDIP2,WIPI2,PTPN22,ZFYVE1,TP53INP1,PGAM5,PIKFYVE
1_Member	GO Biological Processes	GO:0010506	regulation of autophagy	-10.6089	-6.88835	9/348	572,1649,9821,9927,10059,26073,26191,94241,200576	BAD,DDIT3,RB1CC1,MFN2,DNM1L,POLDIP2,PTPN22,TP53INP1,PIKFYVE
2_Summary	GO Biological Processes	GO:0016236	macroautophagy	-10.9947	-7.12557	9/315	9538,9821,9927,26073,26100,53349,94241,192111,200576,983,10059,3306,11132	EI24,RB1CC1,MFN2,POLDIP2,WIPI2,ZFYVE1,TP53INP1,PGAM5,PIKFYVE,CDK1,DNM1L,HSPA2,CAPN10
2_Member	GO Biological Processes	GO:0016236	macroautophagy	-10.9947	-7.12557	9/315	9538,9821,9927,26073,26100,53349,94241,192111,200576	EI24,RB1CC1,MFN2,POLDIP2,WIPI2,ZFYVE1,TP53INP1,PGAM5,PIKFYVE
2_Member	GO Biological Processes	GO:0000045	autophagosome assembly	-7.48865	-4.14465	5/96	9821,9927,26100,94241,200576	RB1CC1,MFN2,WIPI2,TP53INP1,PIKFYVE
2_Member	GO Biological Processes	GO:1905037	autophagosome organization	-7.42127	-4.14465	5/99	9821,9927,26100,94241,200576	RB1CC1,MFN2,WIPI2,TP53INP1,PIKFYVE
2_Member	GO Biological Processes	GO:1903008	organelle disassembly	-7.17137	-3.99533	5/111	983,9821,9927,10059,26100	CDK1,RB1CC1,MFN2,DNM1L,WIPI2
2_Member	GO Biological Processes	GO:0007033	vacuole organization	-6.1987	-3.19487	5/174	9821,9927,26100,94241,200576	RB1CC1,MFN2,WIPI2,TP53INP1,PIKFYVE
2_Member	GO Biological Processes	GO:0022411	cellular component disassembly	-6.03924	-3.05997	7/574	983,3306,9821,9927,10059,11132,26100	CDK1,HSPA2,RB1CC1,MFN2,DNM1L,CAPN10,WIPI2
2_Member	GO Biological Processes	GO:0000422	autophagy of mitochondrion	-6.00828	-3.05997	4/79	9821,9927,10059,26100	RB1CC1,MFN2,DNM1L,WIPI2
2_Member	GO Biological Processes	GO:0061726	mitochondrion disassembly	-6.00828	-3.05997	4/79	9821,9927,10059,26100	RB1CC1,MFN2,DNM1L,WIPI2
2_Member	GO Biological Processes	GO:0016241	regulation of macroautophagy	-4.62587	-1.96086	4/176	9821,9927,26073,200576	RB1CC1,MFN2,POLDIP2,PIKFYVE
2_Member	GO Biological Processes	GO:0061912	selective autophagy	-4.53563	-1.94148	3/62	9821,9927,26100	RB1CC1,MFN2,WIPI2
3_Summary	KEGG Pathway	ko04140	Autophagy - animal	-10.5356	-6.88835	7/128	572,598,8837,9706,9821,26100,53349,332,1649,10059,26073,3320,9927,56848,26191,6446	BAD,BCL2L1,CFLAR,ULK2,RB1CC1,WIPI2,ZFYVE1,BIRC5,DDIT3,DNM1L,POLDIP2,HSP90AA1,MFN2,SPHK2,PTPN22,SGK1
3_Member	KEGG Pathway	ko04140	Autophagy - animal	-10.5356	-6.88835	7/128	572,598,8837,9706,9821,26100,53349	BAD,BCL2L1,CFLAR,ULK2,RB1CC1,WIPI2,ZFYVE1
3_Member	KEGG Pathway	hsa04140	Autophagy - animal	-10.4409	-6.87284	7/132	572,598,8837,9706,9821,26100,53349	BAD,BCL2L1,CFLAR,ULK2,RB1CC1,WIPI2,ZFYVE1
3_Member	KEGG Pathway	ko04210	Apoptosis	-6.69843	-3.58263	5/138	332,572,598,1649,8837	BIRC5,BAD,BCL2L1,DDIT3,CFLAR
3_Member	KEGG Pathway	hsa04210	Apoptosis	-6.50388	-3.45866	5/151	332,572,598,1649,8837	BIRC5,BAD,BCL2L1,DDIT3,CFLAR
3_Member	GO Biological Processes	GO:2001244	positive regulation of intrinsic apoptotic signaling pathway	-6.43373	-3.40969	4/62	572,598,1649,10059	BAD,BCL2L1,DDIT3,DNM1L
3_Member	GO Biological Processes	GO:0070584	mitochondrion morphogenesis	-5.85424	-2.92296	3/23	598,10059,26073	BCL2L1,DNM1L,POLDIP2
3_Member	GO Biological Processes	GO:2001233	regulation of apoptotic signaling pathway	-5.64512	-2.74602	6/413	572,598,1649,8837,9821,10059	BAD,BCL2L1,DDIT3,CFLAR,RB1CC1,DNM1L
3_Member	Canonical Pathways	M249	PID PI3KCI AKT PATHWAY	-5.2899	-2.45448	3/35	572,598,3320	BAD,BCL2L1,HSP90AA1
3_Member	GO Biological Processes	GO:0007006	mitochondrial membrane organization	-4.99266	-2.2146	4/142	572,598,3320,9927	BAD,BCL2L1,HSP90AA1,MFN2
3_Member	GO Biological Processes	GO:0090199	regulation of release of cytochrome c from mitochondria	-4.84433	-2.11086	3/49	572,598,10059	BAD,BCL2L1,DNM1L
3_Member	GO Biological Processes	GO:2001242	regulation of intrinsic apoptotic signaling pathway	-4.72554	-2.01275	4/166	572,598,1649,10059	BAD,BCL2L1,DDIT3,DNM1L
3_Member	GO Biological Processes	GO:0097190	apoptotic signaling pathway	-4.67123	-1.98773	6/612	572,598,1649,8837,9821,10059	BAD,BCL2L1,DDIT3,CFLAR,RB1CC1,DNM1L
3_Member	Reactome Gene Sets	R-HSA-109581	Apoptosis	-4.60665	-1.95059	4/178	572,598,8837,10059	BAD,BCL2L1,CFLAR,DNM1L
3_Member	GO Biological Processes	GO:0001836	release of cytochrome c from mitochondria	-4.57851	-1.94568	3/60	572,598,10059	BAD,BCL2L1,DNM1L
3_Member	Reactome Gene Sets	R-HSA-5357801	Programmed Cell Death	-4.57822	-1.94568	4/181	572,598,8837,10059	BAD,BCL2L1,CFLAR,DNM1L
3_Member	GO Biological Processes	GO:2001235	positive regulation of apoptotic signaling pathway	-4.55955	-1.94568	4/183	572,598,1649,10059	BAD,BCL2L1,DDIT3,DNM1L
3_Member	GO Biological Processes	GO:1901654	response to ketone	-4.40886	-1.87552	4/200	572,598,8837,56848	BAD,BCL2L1,CFLAR,SPHK2
3_Member	KEGG Pathway	hsa01524	Platinum drug resistance	-4.32265	-1.83972	3/73	332,572,598	BIRC5,BAD,BCL2L1
3_Member	KEGG Pathway	ko01524	Platinum drug resistance	-4.32265	-1.83972	3/73	332,572,598	BIRC5,BAD,BCL2L1
3_Member	GO Biological Processes	GO:0097191	extrinsic apoptotic signaling pathway	-4.17292	-1.72429	4/230	572,598,8837,9821	BAD,BCL2L1,CFLAR,RB1CC1
3_Member	GO Biological Processes	GO:0080135	regulation of cellular response to stress	-4.0905	-1.66076	6/778	572,598,1649,3320,9821,26191	BAD,BCL2L1,DDIT3,HSP90AA1,RB1CC1,PTPN22
3_Member	GO Biological Processes	GO:0008625	extrinsic apoptotic signaling pathway via death domain receptors	-4.06564	-1.64545	3/89	572,598,8837	BAD,BCL2L1,CFLAR
3_Member	GO Biological Processes	GO:0006839	mitochondrial transport	-3.91653	-1.53406	4/268	572,598,3320,9927	BAD,BCL2L1,HSP90AA1,MFN2
3_Member	GO Biological Processes	GO:2001237	negative regulation of extrinsic apoptotic signaling pathway	-3.82818	-1.47315	3/107	598,8837,9821	BCL2L1,CFLAR,RB1CC1
3_Member	Reactome Gene Sets	R-HSA-6785807	Interleukin-4 and Interleukin-13 signaling	-3.81622	-1.46997	3/108	332,598,3320	BIRC5,BCL2L1,HSP90AA1
3_Member	GO Biological Processes	GO:0097193	intrinsic apoptotic signaling pathway	-3.78502	-1.44736	4/290	572,598,1649,10059	BAD,BCL2L1,DDIT3,DNM1L
3_Member	GO Biological Processes	GO:0008637	apoptotic mitochondrial changes	-3.62884	-1.35447	3/125	572,598,10059	BAD,BCL2L1,DNM1L
3_Member	KEGG Pathway	ko04151	PI3K-Akt signaling pathway	-3.51199	-1.26264	4/342	572,598,3320,6446	BAD,BCL2L1,HSP90AA1,SGK1
3_Member	KEGG Pathway	hsa04151	PI3K-Akt signaling pathway	-3.33905	-1.15714	4/380	572,598,3320,6446	BAD,BCL2L1,HSP90AA1,SGK1
3_Member	GO Biological Processes	GO:2001236	regulation of extrinsic apoptotic signaling pathway	-3.29893	-1.12932	3/162	598,8837,9821	BCL2L1,CFLAR,RB1CC1
3_Member	GO Biological Processes	GO:2001234	negative regulation of apoptotic signaling pathway	-2.84271	-0.76245	3/233	598,8837,9821	BCL2L1,CFLAR,RB1CC1
3_Member	KEGG Pathway	hsa05200	Pathways in cancer	-2.67288	-0.638382	4/575	332,572,598,3320	BIRC5,BAD,BCL2L1,HSP90AA1
3_Member	GO Biological Processes	GO:0010639	negative regulation of organelle organization	-2.13018	-0.210431	3/418	598,10059,56848	BCL2L1,DNM1L,SPHK2
3_Member	Reactome Gene Sets	R-HSA-449147	Signaling by Interleukins	-2.01424	-0.10573	3/461	332,598,3320	BIRC5,BCL2L1,HSP90AA1
4_Summary	GO Biological Processes	GO:0043065	positive regulation of apoptotic process	-9.36679	-5.86893	10/687	572,598,1649,5621,8837,9927,10059,11132,56848,94241,983,26191,6446	BAD,BCL2L1,DDIT3,PRNP,CFLAR,MFN2,DNM1L,CAPN10,SPHK2,TP53INP1,CDK1,PTPN22,SGK1
4_Member	GO Biological Processes	GO:0043065	positive regulation of apoptotic process	-9.36679	-5.86893	10/687	572,598,1649,5621,8837,9927,10059,11132,56848,94241	BAD,BCL2L1,DDIT3,PRNP,CFLAR,MFN2,DNM1L,CAPN10,SPHK2,TP53INP1
4_Member	GO Biological Processes	GO:0043068	positive regulation of programmed cell death	-9.31209	-5.86893	10/696	572,598,1649,5621,8837,9927,10059,11132,56848,94241	BAD,BCL2L1,DDIT3,PRNP,CFLAR,MFN2,DNM1L,CAPN10,SPHK2,TP53INP1
4_Member	GO Biological Processes	GO:0010942	positive regulation of cell death	-9.00434	-5.61232	10/749	572,598,1649,5621,8837,9927,10059,11132,56848,94241	BAD,BCL2L1,DDIT3,PRNP,CFLAR,MFN2,DNM1L,CAPN10,SPHK2,TP53INP1
4_Member	GO Biological Processes	GO:0007050	cell cycle arrest	-5.55693	-2.6878	5/235	983,1649,5621,9927,94241	CDK1,DDIT3,PRNP,MFN2,TP53INP1
4_Member	GO Biological Processes	GO:0045786	negative regulation of cell cycle	-4.56972	-1.94568	6/638	598,983,1649,5621,9927,94241	BCL2L1,CDK1,DDIT3,PRNP,MFN2,TP53INP1
4_Member	GO Biological Processes	GO:1901216	positive regulation of neuron death	-3.9545	-1.55273	3/97	572,1649,5621	BAD,DDIT3,PRNP
4_Member	GO Biological Processes	GO:0032649	regulation of interferon-gamma production	-3.86475	-1.50076	3/104	1649,5621,26191	DDIT3,PRNP,PTPN22
4_Member	GO Biological Processes	GO:0032609	interferon-gamma production	-3.73561	-1.41873	3/115	1649,5621,26191	DDIT3,PRNP,PTPN22
4_Member	GO Biological Processes	GO:1902532	negative regulation of intracellular signal transduction	-3.67918	-1.38215	5/581	598,1649,5621,9927,26191	BCL2L1,DDIT3,PRNP,MFN2,PTPN22
4_Member	GO Biological Processes	GO:1901214	regulation of neuron death	-3.61657	-1.34586	4/321	572,598,1649,5621	BAD,BCL2L1,DDIT3,PRNP
4_Member	GO Biological Processes	GO:0070997	neuron death	-3.42764	-1.21492	4/360	572,598,1649,5621	BAD,BCL2L1,DDIT3,PRNP
4_Member	GO Biological Processes	GO:0051090	regulation of DNA-binding transcription factor activity	-3.04643	-0.917656	4/455	1649,5621,6446,8837	DDIT3,PRNP,SGK1,CFLAR
4_Member	GO Biological Processes	GO:0043523	regulation of neuron apoptotic process	-2.94875	-0.84553	3/214	598,1649,5621	BCL2L1,DDIT3,PRNP
4_Member	GO Biological Processes	GO:0051402	neuron apoptotic process	-2.78034	-0.719646	3/245	598,1649,5621	BCL2L1,DDIT3,PRNP
4_Member	GO Biological Processes	GO:0001818	negative regulation of cytokine production	-2.27618	-0.331512	3/370	1649,5621,26191	DDIT3,PRNP,PTPN22
5_Summary	GO Biological Processes	GO:0007005	mitochondrion organization	-7.41172	-4.14465	8/560	572,598,3320,9821,9927,10059,26073,26100,1649,57531,94241,983,56848	BAD,BCL2L1,HSP90AA1,RB1CC1,MFN2,DNM1L,POLDIP2,WIPI2,DDIT3,HACE1,TP53INP1,CDK1,SPHK2
5_Member	GO Biological Processes	GO:0007005	mitochondrion organization	-7.41172	-4.14465	8/560	572,598,3320,9821,9927,10059,26073,26100	BAD,BCL2L1,HSP90AA1,RB1CC1,MFN2,DNM1L,POLDIP2,WIPI2
5_Member	GO Biological Processes	GO:0070585	protein localization to mitochondrion	-6.60639	-3.5154	5/144	572,1649,3320,9927,10059	BAD,DDIT3,HSP90AA1,MFN2,DNM1L
5_Member	GO Biological Processes	GO:0072655	establishment of protein localization to mitochondrion	-5.01699	-2.22704	4/140	572,1649,3320,9927	BAD,DDIT3,HSP90AA1,MFN2
5_Member	KEGG Pathway	ko04621	NOD-like receptor signaling pathway	-4.68494	-1.9919	4/170	598,3320,9927,10059	BCL2L1,HSP90AA1,MFN2,DNM1L
5_Member	KEGG Pathway	hsa04621	NOD-like receptor signaling pathway	-4.53192	-1.94148	4/186	598,3320,9927,10059	BCL2L1,HSP90AA1,MFN2,DNM1L
5_Member	GO Biological Processes	GO:0010821	regulation of mitochondrion organization	-4.45175	-1.89083	4/195	572,598,9927,10059	BAD,BCL2L1,MFN2,DNM1L
5_Member	GO Biological Processes	GO:0009896	positive regulation of catabolic process	-4.18507	-1.73091	5/453	572,3320,9927,57531,94241	BAD,HSP90AA1,MFN2,HACE1,TP53INP1
5_Member	GO Biological Processes	GO:0072594	establishment of protein localization to organelle	-3.74261	-1.41873	5/563	572,983,1649,3320,9927	BAD,CDK1,DDIT3,HSP90AA1,MFN2
5_Member	GO Biological Processes	GO:0010822	positive regulation of mitochondrion organization	-3.68107	-1.38215	3/120	572,9927,10059	BAD,MFN2,DNM1L
5_Member	GO Biological Processes	GO:0010508	positive regulation of autophagy	-3.59853	-1.33863	3/128	572,9927,94241	BAD,MFN2,TP53INP1
5_Member	GO Biological Processes	GO:0048284	organelle fusion	-3.46618	-1.2372	3/142	983,9927,10059	CDK1,MFN2,DNM1L
5_Member	GO Biological Processes	GO:0031331	positive regulation of cellular catabolic process	-3.2966	-1.12932	4/390	572,3320,9927,94241	BAD,HSP90AA1,MFN2,TP53INP1
5_Member	GO Biological Processes	GO:0051640	organelle localization	-3.20317	-1.05832	5/738	983,3320,9927,10059,56848	CDK1,HSP90AA1,MFN2,DNM1L,SPHK2
5_Member	GO Biological Processes	GO:0010638	positive regulation of organelle organization	-2.50494	-0.497141	4/640	572,9927,10059,56848	BAD,MFN2,DNM1L,SPHK2
6_Summary	GO Biological Processes	GO:0035690	cellular response to drug	-7.27156	-4.03924	7/377	572,983,5621,8837,26191,56848,94241,10657,3320,10059,9927	BAD,CDK1,PRNP,CFLAR,PTPN22,SPHK2,TP53INP1,KHDRBS1,HSP90AA1,DNM1L,MFN2
6_Member	GO Biological Processes	GO:0035690	cellular response to drug	-7.27156	-4.03924	7/377	572,983,5621,8837,26191,56848,94241	BAD,CDK1,PRNP,CFLAR,PTPN22,SPHK2,TP53INP1
6_Member	GO Biological Processes	GO:0050852	T cell receptor signaling pathway	-2.9964	-0.880591	3/206	5621,10657,26191	PRNP,KHDRBS1,PTPN22
6_Member	GO Biological Processes	GO:0031396	regulation of protein ubiquitination	-2.96639	-0.855666	3/211	3320,10059,26191	HSP90AA1,DNM1L,PTPN22
6_Member	GO Biological Processes	GO:0002429	immune response-activating cell surface receptor signaling pathway	-2.95701	-0.851304	4/481	3320,5621,10657,26191	HSP90AA1,PRNP,KHDRBS1,PTPN22
6_Member	GO Biological Processes	GO:0002768	immune response-regulating cell surface receptor signaling pathway	-2.85082	-0.767012	4/514	3320,5621,10657,26191	HSP90AA1,PRNP,KHDRBS1,PTPN22
6_Member	GO Biological Processes	GO:1903320	regulation of protein modification by small protein conjugation or removal	-2.79563	-0.730406	3/242	3320,10059,26191	HSP90AA1,DNM1L,PTPN22
6_Member	GO Biological Processes	GO:0002694	regulation of leukocyte activation	-2.58512	-0.567245	4/608	572,5621,26191,56848	BAD,PRNP,PTPN22,SPHK2
6_Member	GO Biological Processes	GO:0031647	regulation of protein stability	-2.53899	-0.52919	3/298	3320,5621,10657	HSP90AA1,PRNP,KHDRBS1
6_Member	GO Biological Processes	GO:0050865	regulation of cell activation	-2.47364	-0.475689	4/653	572,5621,26191,56848	BAD,PRNP,PTPN22,SPHK2
6_Member	GO Biological Processes	GO:0002757	immune response-activating signal transduction	-2.46415	-0.468141	4/657	3320,5621,10657,26191	HSP90AA1,PRNP,KHDRBS1,PTPN22
6_Member	GO Biological Processes	GO:0050851	antigen receptor-mediated signaling pathway	-2.43312	-0.444805	3/325	5621,10657,26191	PRNP,KHDRBS1,PTPN22
6_Member	GO Biological Processes	GO:1903037	regulation of leukocyte cell-cell adhesion	-2.41825	-0.43183	3/329	572,5621,26191	BAD,PRNP,PTPN22
6_Member	GO Biological Processes	GO:0050863	regulation of T cell activation	-2.40722	-0.426529	3/332	572,5621,26191	BAD,PRNP,PTPN22
6_Member	GO Biological Processes	GO:0002764	immune response-regulating signaling pathway	-2.38825	-0.417737	4/690	3320,5621,10657,26191	HSP90AA1,PRNP,KHDRBS1,PTPN22
6_Member	GO Biological Processes	GO:0007159	leukocyte cell-cell adhesion	-2.29587	-0.345819	3/364	572,5621,26191	BAD,PRNP,PTPN22
6_Member	GO Biological Processes	GO:0002253	activation of immune response	-2.28074	-0.33416	4/740	3320,5621,10657,26191	HSP90AA1,PRNP,KHDRBS1,PTPN22
6_Member	GO Biological Processes	GO:0002696	positive regulation of leukocyte activation	-2.16489	-0.24188	3/406	572,26191,56848	BAD,PTPN22,SPHK2
6_Member	GO Biological Processes	GO:0050867	positive regulation of cell activation	-2.12167	-0.203548	3/421	572,26191,56848	BAD,PTPN22,SPHK2
6_Member	GO Biological Processes	GO:0022407	regulation of cell-cell adhesion	-2.06661	-0.153319	3/441	572,5621,26191	BAD,PRNP,PTPN22
6_Member	GO Biological Processes	GO:0006605	protein targeting	-2.05858	-0.146898	3/444	3320,5621,9927	HSP90AA1,PRNP,MFN2
7_Summary	GO Biological Processes	GO:0032388	positive regulation of intracellular transport	-7.1655	-3.99533	6/227	983,5621,10059,10657,11132,56848,572,598,94241,3320,57120,200576,8837,6446	CDK1,PRNP,DNM1L,KHDRBS1,CAPN10,SPHK2,BAD,BCL2L1,TP53INP1,HSP90AA1,GOPC,PIKFYVE,CFLAR,SGK1
7_Member	GO Biological Processes	GO:0032388	positive regulation of intracellular transport	-7.1655	-3.99533	6/227	983,5621,10059,10657,11132,56848	CDK1,PRNP,DNM1L,KHDRBS1,CAPN10,SPHK2
7_Member	GO Biological Processes	GO:0097305	response to alcohol	-5.55693	-2.6878	5/235	572,598,983,56848,94241	BAD,BCL2L1,CDK1,SPHK2,TP53INP1
7_Member	GO Biological Processes	GO:0032386	regulation of intracellular transport	-5.46413	-2.60924	6/444	983,5621,10059,10657,11132,56848	CDK1,PRNP,DNM1L,KHDRBS1,CAPN10,SPHK2
7_Member	GO Biological Processes	GO:0046677	response to antibiotic	-4.86694	-2.12275	5/326	572,598,983,3320,94241	BAD,BCL2L1,CDK1,HSP90AA1,TP53INP1
7_Member	GO Biological Processes	GO:0051222	positive regulation of protein transport	-4.63127	-1.96086	5/365	572,983,5621,10059,11132	BAD,CDK1,PRNP,DNM1L,CAPN10
7_Member	GO Biological Processes	GO:0051223	regulation of protein transport	-4.53186	-1.94148	6/648	572,983,5621,10059,11132,57120	BAD,CDK1,PRNP,DNM1L,CAPN10,GOPC
7_Member	GO Biological Processes	GO:1904951	positive regulation of establishment of protein localization	-4.42594	-1.87902	5/403	572,983,5621,10059,11132	BAD,CDK1,PRNP,DNM1L,CAPN10
7_Member	GO Biological Processes	GO:0090087	regulation of peptide transport	-4.41839	-1.87831	6/679	572,983,5621,10059,11132,57120	BAD,CDK1,PRNP,DNM1L,CAPN10,GOPC
7_Member	GO Biological Processes	GO:0070201	regulation of establishment of protein localization	-4.362	-1.85769	6/695	572,983,5621,10059,11132,57120	BAD,CDK1,PRNP,DNM1L,CAPN10,GOPC
7_Member	GO Biological Processes	GO:0051701	interaction with host	-4.27876	-1.80757	4/216	572,598,983,200576	BAD,BCL2L1,CDK1,PIKFYVE
7_Member	GO Biological Processes	GO:0006979	response to oxidative stress	-4.14918	-1.70601	5/461	572,983,5621,8837,94241	BAD,CDK1,PRNP,CFLAR,TP53INP1
7_Member	GO Biological Processes	GO:0046034	ATP metabolic process	-3.66896	-1.37578	4/311	572,983,10059,56848	BAD,CDK1,DNM1L,SPHK2
7_Member	GO Biological Processes	GO:0045471	response to ethanol	-3.64947	-1.36647	3/123	572,983,94241	BAD,CDK1,TP53INP1
7_Member	GO Biological Processes	GO:1903578	regulation of ATP metabolic process	-3.62884	-1.35447	3/125	983,10059,56848	CDK1,DNM1L,SPHK2
7_Member	GO Biological Processes	GO:0009205	purine ribonucleoside triphosphate metabolic process	-3.52165	-1.2653	4/340	572,983,10059,56848	BAD,CDK1,DNM1L,SPHK2
7_Member	GO Biological Processes	GO:1903532	positive regulation of secretion by cell	-3.51199	-1.26264	4/342	572,10059,11132,56848	BAD,DNM1L,CAPN10,SPHK2
7_Member	GO Biological Processes	GO:0009199	ribonucleoside triphosphate metabolic process	-3.49284	-1.25039	4/346	572,983,10059,56848	BAD,CDK1,DNM1L,SPHK2
7_Member	GO Biological Processes	GO:0009144	purine nucleoside triphosphate metabolic process	-3.48809	-1.24905	4/347	572,983,10059,56848	BAD,CDK1,DNM1L,SPHK2
7_Member	GO Biological Processes	GO:0009167	purine ribonucleoside monophosphate metabolic process	-3.48336	-1.24769	4/348	572,983,10059,56848	BAD,CDK1,DNM1L,SPHK2
7_Member	GO Biological Processes	GO:0009126	purine nucleoside monophosphate metabolic process	-3.46924	-1.2372	4/351	572,983,10059,56848	BAD,CDK1,DNM1L,SPHK2
7_Member	GO Biological Processes	GO:0009161	ribonucleoside monophosphate metabolic process	-3.41855	-1.20901	4/362	572,983,10059,56848	BAD,CDK1,DNM1L,SPHK2
7_Member	GO Biological Processes	GO:1900542	regulation of purine nucleotide metabolic process	-3.41356	-1.20718	3/148	983,10059,56848	CDK1,DNM1L,SPHK2
7_Member	GO Biological Processes	GO:0009141	nucleoside triphosphate metabolic process	-3.40052	-1.20348	4/366	572,983,10059,56848	BAD,CDK1,DNM1L,SPHK2
7_Member	GO Biological Processes	GO:0006140	regulation of nucleotide metabolic process	-3.37969	-1.18877	3/152	983,10059,56848	CDK1,DNM1L,SPHK2
7_Member	GO Biological Processes	GO:0051047	positive regulation of secretion	-3.36509	-1.1772	4/374	572,10059,11132,56848	BAD,DNM1L,CAPN10,SPHK2
7_Member	GO Biological Processes	GO:0009123	nucleoside monophosphate metabolic process	-3.33046	-1.15447	4/382	572,983,10059,56848	BAD,CDK1,DNM1L,SPHK2
7_Member	GO Biological Processes	GO:0051046	regulation of secretion	-3.16366	-1.02423	5/753	572,6446,10059,11132,56848	BAD,SGK1,DNM1L,CAPN10,SPHK2
7_Member	GO Biological Processes	GO:0050714	positive regulation of protein secretion	-2.99034	-0.877076	3/207	572,10059,11132	BAD,DNM1L,CAPN10
7_Member	GO Biological Processes	GO:0062012	regulation of small molecule metabolic process	-2.95701	-0.851304	4/481	572,983,10059,56848	BAD,CDK1,DNM1L,SPHK2
7_Member	GO Biological Processes	GO:0002793	positive regulation of peptide secretion	-2.8697	-0.781128	3/228	572,10059,11132	BAD,DNM1L,CAPN10
7_Member	KEGG Pathway	hsa05170	human immunodeficiency virus 1 infection	-2.86426	-0.778072	3/229	572,598,983	BAD,BCL2L1,CDK1
7_Member	GO Biological Processes	GO:0009306	protein secretion	-2.84153	-0.76245	4/517	572,10059,11132,56848	BAD,DNM1L,CAPN10,SPHK2
7_Member	GO Biological Processes	GO:0000302	response to reactive oxygen species	-2.82681	-0.754708	3/236	572,983,8837	BAD,CDK1,CFLAR
7_Member	GO Biological Processes	GO:0009636	response to toxic substance	-2.82315	-0.753352	4/523	572,598,983,94241	BAD,BCL2L1,CDK1,TP53INP1
7_Member	GO Biological Processes	GO:0097237	cellular response to toxic substance	-2.75531	-0.699086	3/250	572,983,94241	BAD,CDK1,TP53INP1
7_Member	GO Biological Processes	GO:0009150	purine ribonucleotide metabolic process	-2.75184	-0.698574	4/547	572,983,10059,56848	BAD,CDK1,DNM1L,SPHK2
7_Member	GO Biological Processes	GO:0002790	peptide secretion	-2.72598	-0.682924	4/556	572,10059,11132,56848	BAD,DNM1L,CAPN10,SPHK2
7_Member	GO Biological Processes	GO:0009259	ribonucleotide metabolic process	-2.709	-0.670242	4/562	572,983,10059,56848	BAD,CDK1,DNM1L,SPHK2
7_Member	GO Biological Processes	GO:0010035	response to inorganic substance	-2.69222	-0.655593	4/568	572,983,5621,8837	BAD,CDK1,PRNP,CFLAR
7_Member	GO Biological Processes	GO:0019693	ribose phosphate metabolic process	-2.65381	-0.62142	4/582	572,983,10059,56848	BAD,CDK1,DNM1L,SPHK2
7_Member	GO Biological Processes	GO:0006163	purine nucleotide metabolic process	-2.63766	-0.611499	4/588	572,983,10059,56848	BAD,CDK1,DNM1L,SPHK2
7_Member	GO Biological Processes	GO:0033674	positive regulation of kinase activity	-2.56718	-0.553368	4/615	572,983,3320,5621	BAD,CDK1,HSP90AA1,PRNP
7_Member	GO Biological Processes	GO:0072521	purine-containing compound metabolic process	-2.54948	-0.537674	4/622	572,983,10059,56848	BAD,CDK1,DNM1L,SPHK2
7_Member	GO Biological Processes	GO:0071214	cellular response to abiotic stimulus	-2.40357	-0.426529	3/333	572,598,94241	BAD,BCL2L1,TP53INP1
7_Member	GO Biological Processes	GO:0104004	cellular response to environmental stimulus	-2.40357	-0.426529	3/333	572,598,94241	BAD,BCL2L1,TP53INP1
7_Member	GO Biological Processes	GO:1903829	positive regulation of cellular protein localization	-2.38548	-0.417737	3/338	572,983,5621	BAD,CDK1,PRNP
7_Member	GO Biological Processes	GO:1903530	regulation of secretion by cell	-2.38378	-0.417737	4/692	572,10059,11132,56848	BAD,DNM1L,CAPN10,SPHK2
7_Member	GO Biological Processes	GO:0051347	positive regulation of transferase activity	-2.37489	-0.410651	4/696	572,983,3320,5621	BAD,CDK1,HSP90AA1,PRNP
7_Member	GO Biological Processes	GO:0009117	nucleotide metabolic process	-2.32914	-0.370271	4/717	572,983,10059,56848	BAD,CDK1,DNM1L,SPHK2
7_Member	GO Biological Processes	GO:0006753	nucleoside phosphate metabolic process	-2.31422	-0.358999	4/724	572,983,10059,56848	BAD,CDK1,DNM1L,SPHK2
7_Member	GO Biological Processes	GO:0010038	response to metal ion	-2.28927	-0.340956	3/366	572,983,5621	BAD,CDK1,PRNP
7_Member	GO Biological Processes	GO:0050708	regulation of protein secretion	-2.16783	-0.243181	3/405	572,10059,11132	BAD,DNM1L,CAPN10
7_Member	GO Biological Processes	GO:0002791	regulation of peptide secretion	-2.08556	-0.170667	3/434	572,10059,11132	BAD,DNM1L,CAPN10
8_Summary	Reactome Gene Sets	R-HSA-1632852	Macroautophagy	-6.73004	-3.5879	5/136	3320,9821,9927,26100,192111,598,1649	HSP90AA1,RB1CC1,MFN2,WIPI2,PGAM5,BCL2L1,DDIT3
8_Member	Reactome Gene Sets	R-HSA-1632852	Macroautophagy	-6.73004	-3.5879	5/136	3320,9821,9927,26100,192111	HSP90AA1,RB1CC1,MFN2,WIPI2,PGAM5
8_Member	Reactome Gene Sets	R-HSA-9612973	Autophagy	-6.50388	-3.45866	5/151	3320,9821,9927,26100,192111	HSP90AA1,RB1CC1,MFN2,WIPI2,PGAM5
8_Member	KEGG Pathway	ko04137	Mitophagy - animal	-4.4739	-1.8985	3/65	598,9927,192111	BCL2L1,MFN2,PGAM5
8_Member	KEGG Pathway	hsa04137	Mitophagy - animal	-4.43436	-1.8805	3/67	598,9927,192111	BCL2L1,MFN2,PGAM5
8_Member	Reactome Gene Sets	R-HSA-9663891	Selective autophagy	-4.1876	-1.73091	3/81	3320,9927,192111	HSP90AA1,MFN2,PGAM5
8_Member	GO Biological Processes	GO:0106106	cold-induced thermogenesis	-3.44839	-1.22924	3/144	1649,9927,192111	DDIT3,MFN2,PGAM5
8_Member	GO Biological Processes	GO:0120161	regulation of cold-induced thermogenesis	-3.44839	-1.22924	3/144	1649,9927,192111	DDIT3,MFN2,PGAM5
8_Member	GO Biological Processes	GO:1990845	adaptive thermogenesis	-3.3549	-1.17001	3/155	1649,9927,192111	DDIT3,MFN2,PGAM5
8_Member	GO Biological Processes	GO:0001659	temperature homeostasis	-3.20861	-1.06101	3/174	1649,9927,192111	DDIT3,MFN2,PGAM5
9_Summary	GO Biological Processes	GO:0097194	execution phase of apoptosis	-5.68676	-2.77187	4/95	598,8837,10059,11132,572,332,5621,53349,56848,26191	BCL2L1,CFLAR,DNM1L,CAPN10,BAD,BIRC5,PRNP,ZFYVE1,SPHK2,PTPN22
9_Member	GO Biological Processes	GO:0097194	execution phase of apoptosis	-5.68676	-2.77187	4/95	598,8837,10059,11132	BCL2L1,CFLAR,DNM1L,CAPN10
9_Member	GO Biological Processes	GO:1904019	epithelial cell apoptotic process	-5.28223	-2.45448	4/120	572,598,8837,11132	BAD,BCL2L1,CFLAR,CAPN10
9_Member	GO Biological Processes	GO:0051346	negative regulation of hydrolase activity	-4.08794	-1.66076	5/475	332,5621,8837,53349,56848	BIRC5,PRNP,CFLAR,ZFYVE1,SPHK2
9_Member	GO Biological Processes	GO:1904035	regulation of epithelial cell apoptotic process	-3.94128	-1.54441	3/98	572,8837,11132	BAD,CFLAR,CAPN10
9_Member	GO Biological Processes	GO:0071417	cellular response to organonitrogen compound	-3.6045	-1.33863	5/603	598,5621,8837,11132,26191	BCL2L1,PRNP,CFLAR,CAPN10,PTPN22
9_Member	GO Biological Processes	GO:1901699	cellular response to nitrogen compound	-3.40608	-1.20596	5/666	598,5621,8837,11132,26191	BCL2L1,PRNP,CFLAR,CAPN10,PTPN22
9_Member	GO Biological Processes	GO:1901653	cellular response to peptide	-3.24719	-1.09507	4/402	5621,8837,11132,26191	PRNP,CFLAR,CAPN10,PTPN22
9_Member	GO Biological Processes	GO:0052548	regulation of endopeptidase activity	-3.11164	-0.974901	4/437	332,572,5621,8837	BIRC5,BAD,PRNP,CFLAR
9_Member	GO Biological Processes	GO:0052547	regulation of peptidase activity	-2.99761	-0.880591	4/469	332,572,5621,8837	BIRC5,BAD,PRNP,CFLAR
9_Member	GO Biological Processes	GO:0043281	regulation of cysteine-type endopeptidase activity involved in apoptotic process	-2.92562	-0.832218	3/218	332,572,8837	BIRC5,BAD,CFLAR
9_Member	GO Biological Processes	GO:0071241	cellular response to inorganic substance	-2.90857	-0.817583	3/221	572,5621,8837	BAD,PRNP,CFLAR
9_Member	GO Biological Processes	GO:2000116	regulation of cysteine-type endopeptidase activity	-2.79563	-0.730406	3/242	332,572,8837	BIRC5,BAD,CFLAR
9_Member	GO Biological Processes	GO:1901652	response to peptide	-2.77228	-0.713822	4/540	5621,8837,11132,26191	PRNP,CFLAR,CAPN10,PTPN22
9_Member	GO Biological Processes	GO:0010951	negative regulation of endopeptidase activity	-2.71633	-0.675427	3/258	332,5621,8837	BIRC5,PRNP,CFLAR
9_Member	GO Biological Processes	GO:0010466	negative regulation of peptidase activity	-2.65112	-0.620832	3/272	332,5621,8837	BIRC5,PRNP,CFLAR
9_Member	GO Biological Processes	GO:0045861	negative regulation of proteolysis	-2.26003	-0.320319	3/375	332,5621,8837	BIRC5,PRNP,CFLAR
10_Summary	GO Biological Processes	GO:0051129	negative regulation of cellular component organization	-5.17774	-2.36297	7/775	598,3306,5621,8837,9706,10059,56848,192111,3320,572,26191	BCL2L1,HSPA2,PRNP,CFLAR,ULK2,DNM1L,SPHK2,PGAM5,HSP90AA1,BAD,PTPN22
10_Member	GO Biological Processes	GO:0051129	negative regulation of cellular component organization	-5.17774	-2.36297	7/775	598,3306,5621,8837,9706,10059,56848	BCL2L1,HSPA2,PRNP,CFLAR,ULK2,DNM1L,SPHK2
10_Member	GO Biological Processes	GO:0070266	necroptotic process	-4.95662	-2.19015	3/45	8837,10059,192111	CFLAR,DNM1L,PGAM5
10_Member	GO Biological Processes	GO:0097300	programmed necrotic cell death	-4.81774	-2.09474	3/50	8837,10059,192111	CFLAR,DNM1L,PGAM5
10_Member	KEGG Pathway	hsa04217	necroptosis	-4.70512	-2.00231	4/168	3320,8837,10059,192111	HSP90AA1,CFLAR,DNM1L,PGAM5
10_Member	GO Biological Processes	GO:0070265	necrotic cell death	-4.4739	-1.8985	3/65	8837,10059,192111	CFLAR,DNM1L,PGAM5
10_Member	KEGG Pathway	ko04668	TNF signaling pathway	-3.81622	-1.46997	3/108	8837,10059,192111	CFLAR,DNM1L,PGAM5
10_Member	KEGG Pathway	hsa04668	TNF signaling pathway	-3.73561	-1.41873	3/115	8837,10059,192111	CFLAR,DNM1L,PGAM5
10_Member	GO Biological Processes	GO:0071396	cellular response to lipid	-3.64827	-1.36647	5/590	572,8837,10059,26191,56848	BAD,CFLAR,DNM1L,PTPN22,SPHK2
10_Member	GO Biological Processes	GO:0051345	positive regulation of hydrolase activity	-3.08721	-0.955802	5/783	572,3306,8837,10059,192111	BAD,HSPA2,CFLAR,DNM1L,PGAM5
10_Member	GO Biological Processes	GO:0036294	cellular response to decreased oxygen levels	-2.92562	-0.832218	3/218	572,8837,10059	BAD,CFLAR,DNM1L
10_Member	GO Biological Processes	GO:0071453	cellular response to oxygen levels	-2.83208	-0.757669	3/235	572,8837,10059	BAD,CFLAR,DNM1L
10_Member	GO Biological Processes	GO:0120035	regulation of plasma membrane bounded cell projection organization	-2.31847	-0.361378	4/722	5621,8837,9706,10059	PRNP,CFLAR,ULK2,DNM1L
10_Member	GO Biological Processes	GO:0001666	response to hypoxia	-2.31256	-0.358999	3/359	572,8837,10059	BAD,CFLAR,DNM1L
10_Member	GO Biological Processes	GO:0031344	regulation of cell projection organization	-2.29738	-0.345819	4/732	5621,8837,9706,10059	PRNP,CFLAR,ULK2,DNM1L
10_Member	GO Biological Processes	GO:0036293	response to decreased oxygen levels	-2.27293	-0.331512	3/371	572,8837,10059	BAD,CFLAR,DNM1L
10_Member	GO Biological Processes	GO:0070482	response to oxygen levels	-2.19469	-0.265073	3/396	572,8837,10059	BAD,CFLAR,DNM1L
11_Summary	GO Biological Processes	GO:0032409	regulation of transporter activity	-5.10519	-2.303	5/291	3306,5621,6446,56848,57120,1649,10059,11132	HSPA2,PRNP,SGK1,SPHK2,GOPC,DDIT3,DNM1L,CAPN10
11_Member	GO Biological Processes	GO:0032409	regulation of transporter activity	-5.10519	-2.303	5/291	3306,5621,6446,56848,57120	HSPA2,PRNP,SGK1,SPHK2,GOPC
11_Member	GO Biological Processes	GO:0006816	calcium ion transport	-4.31141	-1.83438	5/426	1649,3306,5621,10059,56848	DDIT3,HSPA2,PRNP,DNM1L,SPHK2
11_Member	GO Biological Processes	GO:0070838	divalent metal ion transport	-4.08794	-1.66076	5/475	1649,3306,5621,10059,56848	DDIT3,HSPA2,PRNP,DNM1L,SPHK2
11_Member	GO Biological Processes	GO:0072511	divalent inorganic cation transport	-4.06228	-1.64545	5/481	1649,3306,5621,10059,56848	DDIT3,HSPA2,PRNP,DNM1L,SPHK2
11_Member	GO Biological Processes	GO:0032412	regulation of ion transmembrane transporter activity	-3.93534	-1.54333	4/265	3306,5621,56848,57120	HSPA2,PRNP,SPHK2,GOPC
11_Member	GO Biological Processes	GO:0022898	regulation of transmembrane transporter activity	-3.86743	-1.50076	4/276	3306,5621,56848,57120	HSPA2,PRNP,SPHK2,GOPC
11_Member	GO Biological Processes	GO:0034762	regulation of transmembrane transport	-3.69309	-1.38823	5/577	3306,5621,11132,56848,57120	HSPA2,PRNP,CAPN10,SPHK2,GOPC
11_Member	GO Biological Processes	GO:0034765	regulation of ion transmembrane transport	-2.93055	-0.832269	4/489	3306,5621,56848,57120	HSPA2,PRNP,SPHK2,GOPC
11_Member	GO Biological Processes	GO:0051924	regulation of calcium ion transport	-2.74054	-0.690948	3/253	3306,5621,56848	HSPA2,PRNP,SPHK2
11_Member	GO Biological Processes	GO:0070588	calcium ion transmembrane transport	-2.49862	-0.492809	3/308	1649,3306,5621	DDIT3,HSPA2,PRNP
11_Member	GO Biological Processes	GO:0043269	regulation of ion transport	-2.34856	-0.386117	4/708	3306,5621,56848,57120	HSPA2,PRNP,SPHK2,GOPC
11_Member	GO Biological Processes	GO:1904062	regulation of cation transmembrane transport	-2.34669	-0.386042	3/349	3306,5621,56848	HSPA2,PRNP,SPHK2
11_Member	GO Biological Processes	GO:0098662	inorganic cation transmembrane transport	-2.22607	-0.28975	4/767	1649,3306,5621,56848	DDIT3,HSPA2,PRNP,SPHK2
11_Member	GO Biological Processes	GO:0010959	regulation of metal ion transport	-2.19469	-0.265073	3/396	3306,5621,56848	HSPA2,PRNP,SPHK2
12_Summary	GO Biological Processes	GO:1903827	regulation of cellular protein localization	-4.94225	-2.18706	6/548	572,598,983,3320,5621,57120,3306,10657	BAD,BCL2L1,CDK1,HSP90AA1,PRNP,GOPC,HSPA2,KHDRBS1
12_Member	GO Biological Processes	GO:1903827	regulation of cellular protein localization	-4.94225	-2.18706	6/548	572,598,983,3320,5621,57120	BAD,BCL2L1,CDK1,HSP90AA1,PRNP,GOPC
12_Member	GO Biological Processes	GO:1905475	regulation of protein localization to membrane	-4.45175	-1.89083	4/195	572,598,5621,57120	BAD,BCL2L1,PRNP,GOPC
12_Member	GO Biological Processes	GO:1903076	regulation of protein localization to plasma membrane	-3.88974	-1.51254	3/102	598,5621,57120	BCL2L1,PRNP,GOPC
12_Member	GO Biological Processes	GO:0007283	spermatogenesis	-3.76787	-1.43445	5/556	572,598,3306,10657,57120	BAD,BCL2L1,HSPA2,KHDRBS1,GOPC
12_Member	KEGG Pathway	ko05145	Toxoplasmosis	-3.75811	-1.42889	3/113	572,598,3306	BAD,BCL2L1,HSPA2
12_Member	KEGG Pathway	hsa05145	Toxoplasmosis	-3.7245	-1.41167	3/116	572,598,3306	BAD,BCL2L1,HSPA2
12_Member	GO Biological Processes	GO:0048232	male gamete generation	-3.70009	-1.39126	5/575	572,598,3306,10657,57120	BAD,BCL2L1,HSPA2,KHDRBS1,GOPC
12_Member	GO Biological Processes	GO:1904375	regulation of protein localization to cell periphery	-3.64947	-1.36647	3/123	598,5621,57120	BCL2L1,PRNP,GOPC
12_Member	GO Biological Processes	GO:0090150	establishment of protein localization to membrane	-3.50238	-1.2565	4/344	572,3320,5621,57120	BAD,HSP90AA1,PRNP,GOPC
12_Member	GO Biological Processes	GO:0072657	protein localization to membrane	-3.44225	-1.22633	5/654	572,598,3320,5621,57120	BAD,BCL2L1,HSP90AA1,PRNP,GOPC
12_Member	KEGG Pathway	hsa05162	Measles	-3.33059	-1.15447	3/158	572,598,3306	BAD,BCL2L1,HSPA2
12_Member	GO Biological Processes	GO:0007276	gamete generation	-3.26001	-1.10128	5/717	572,598,3306,10657,57120	BAD,BCL2L1,HSPA2,KHDRBS1,GOPC
12_Member	GO Biological Processes	GO:0007281	germ cell development	-2.63761	-0.611499	3/275	598,3306,57120	BCL2L1,HSPA2,GOPC
12_Member	GO Biological Processes	GO:0072659	protein localization to plasma membrane	-2.60234	-0.580758	3/283	598,5621,57120	BCL2L1,PRNP,GOPC
12_Member	GO Biological Processes	GO:1990778	protein localization to cell periphery	-2.39993	-0.426139	3/334	598,5621,57120	BCL2L1,PRNP,GOPC
12_Member	GO Biological Processes	GO:0022412	cellular process involved in reproduction in multicellular organism	-2.27293	-0.331512	3/371	598,3306,57120	BCL2L1,HSPA2,GOPC
13_Summary	GO Biological Processes	GO:0006986	response to unfolded protein	-4.55955	-1.94568	4/183	1649,3306,3320,9927,983,10657,598,26073,94241,332	DDIT3,HSPA2,HSP90AA1,MFN2,CDK1,KHDRBS1,BCL2L1,POLDIP2,TP53INP1,BIRC5
13_Member	GO Biological Processes	GO:0006986	response to unfolded protein	-4.55955	-1.94568	4/183	1649,3306,3320,9927	DDIT3,HSPA2,HSP90AA1,MFN2
13_Member	GO Biological Processes	GO:0035966	response to topologically incorrect protein	-4.36707	-1.85769	4/205	1649,3306,3320,9927	DDIT3,HSPA2,HSP90AA1,MFN2
13_Member	GO Biological Processes	GO:0000086	G2/M transition of mitotic cell cycle	-4.00627	-1.59954	4/254	983,3306,3320,10657	CDK1,HSPA2,HSP90AA1,KHDRBS1
13_Member	GO Biological Processes	GO:0044839	cell cycle G2/M phase transition	-3.88567	-1.51254	4/273	983,3306,3320,10657	CDK1,HSPA2,HSP90AA1,KHDRBS1
13_Member	GO Biological Processes	GO:0007346	regulation of mitotic cell cycle	-3.39123	-1.19726	5/671	598,983,3306,3320,26073	BCL2L1,CDK1,HSPA2,HSP90AA1,POLDIP2
13_Member	KEGG Pathway	ko04141	Protein processing in endoplasmic reticulum	-3.26807	-1.10366	3/166	1649,3306,3320	DDIT3,HSPA2,HSP90AA1
13_Member	GO Biological Processes	GO:0009408	response to heat	-3.26047	-1.10128	3/167	3306,3320,94241	HSPA2,HSP90AA1,TP53INP1
13_Member	GO Biological Processes	GO:0045931	positive regulation of mitotic cell cycle	-3.25293	-1.097	3/168	983,3306,26073	CDK1,HSPA2,POLDIP2
13_Member	KEGG Pathway	hsa04141	Protein processing in endoplasmic reticulum	-3.24543	-1.09507	3/169	1649,3306,3320	DDIT3,HSPA2,HSP90AA1
13_Member	GO Biological Processes	GO:0010389	regulation of G2/M transition of mitotic cell cycle	-3.03343	-0.90989	3/200	983,3306,3320	CDK1,HSPA2,HSP90AA1
13_Member	Reactome Gene Sets	R-HSA-68877	Mitotic Prometaphase	-3.00861	-0.887668	3/204	332,983,3320	BIRC5,CDK1,HSP90AA1
13_Member	GO Biological Processes	GO:1902749	regulation of cell cycle G2/M phase transition	-2.93136	-0.832269	3/217	983,3306,3320	CDK1,HSPA2,HSP90AA1
13_Member	GO Biological Processes	GO:0009266	response to temperature stimulus	-2.83738	-0.760642	3/234	3306,3320,94241	HSPA2,HSP90AA1,TP53INP1
13_Member	GO Biological Processes	GO:0044772	mitotic cell cycle phase transition	-2.60068	-0.580758	4/602	983,3306,3320,10657	CDK1,HSPA2,HSP90AA1,KHDRBS1
13_Member	GO Biological Processes	GO:0044770	cell cycle phase transition	-2.488	-0.486135	4/647	983,3306,3320,10657	CDK1,HSPA2,HSP90AA1,KHDRBS1
13_Member	Reactome Gene Sets	R-HSA-1640170	Cell Cycle	-2.38378	-0.417737	4/692	332,983,3306,3320	BIRC5,CDK1,HSPA2,HSP90AA1
13_Member	GO Biological Processes	GO:0045787	positive regulation of cell cycle	-2.19469	-0.265073	3/396	983,3306,26073	CDK1,HSPA2,POLDIP2
13_Member	GO Biological Processes	GO:0010564	regulation of cell cycle process	-2.1793	-0.251344	4/791	598,983,3306,3320	BCL2L1,CDK1,HSPA2,HSP90AA1
13_Member	Reactome Gene Sets	R-HSA-68886	M Phase	-2.13018	-0.210431	3/418	332,983,3320	BIRC5,CDK1,HSP90AA1
13_Member	GO Biological Processes	GO:1901990	regulation of mitotic cell cycle phase transition	-2.04798	-0.137889	3/448	983,3306,3320	CDK1,HSPA2,HSP90AA1
14_Summary	Canonical Pathways	M121	PID MTOR 4PATHWAY	-4.39602	-1.86931	3/69	6446,9706,9821,598,983,9538,56848,3320,10059,26073	SGK1,ULK2,RB1CC1,BCL2L1,CDK1,EI24,SPHK2,HSP90AA1,DNM1L,POLDIP2
14_Member	Canonical Pathways	M121	PID MTOR 4PATHWAY	-4.39602	-1.86931	3/69	6446,9706,9821	SGK1,ULK2,RB1CC1
14_Member	GO Biological Processes	GO:0040008	regulation of growth	-4.38298	-1.8628	6/689	598,983,6446,9538,9706,56848	BCL2L1,CDK1,SGK1,EI24,ULK2,SPHK2
14_Member	GO Biological Processes	GO:0032990	cell part morphogenesis	-4.32747	-1.83972	6/705	598,3320,6446,9706,10059,26073	BCL2L1,HSP90AA1,SGK1,ULK2,DNM1L,POLDIP2
14_Member	GO Biological Processes	GO:0016049	cell growth	-4.01199	-1.60023	5/493	3320,6446,9538,9706,56848	HSP90AA1,SGK1,EI24,ULK2,SPHK2
14_Member	GO Biological Processes	GO:0001558	regulation of cell growth	-3.1644	-1.02423	4/423	6446,9538,9706,56848	SGK1,EI24,ULK2,SPHK2
14_Member	GO Biological Processes	GO:0030308	negative regulation of cell growth	-3.09782	-0.963751	3/190	9538,9706,56848	EI24,ULK2,SPHK2
14_Member	GO Biological Processes	GO:0045926	negative regulation of growth	-2.73566	-0.688254	3/254	9538,9706,56848	EI24,ULK2,SPHK2
14_Member	GO Biological Processes	GO:0048812	neuron projection morphogenesis	-2.4407	-0.446631	4/667	3320,6446,9706,10059	HSP90AA1,SGK1,ULK2,DNM1L
14_Member	GO Biological Processes	GO:0120039	plasma membrane bounded cell projection morphogenesis	-2.40854	-0.426529	4/681	3320,6446,9706,10059	HSP90AA1,SGK1,ULK2,DNM1L
14_Member	GO Biological Processes	GO:0048858	cell projection morphogenesis	-2.39948	-0.426139	4/685	3320,6446,9706,10059	HSP90AA1,SGK1,ULK2,DNM1L
15_Summary	GO Biological Processes	GO:0042594	response to starvation	-4.35884	-1.85769	4/206	1649,9706,26100,53349,10059,572,57120	DDIT3,ULK2,WIPI2,ZFYVE1,DNM1L,BAD,GOPC
15_Member	GO Biological Processes	GO:0042594	response to starvation	-4.35884	-1.85769	4/206	1649,9706,26100,53349	DDIT3,ULK2,WIPI2,ZFYVE1
15_Member	GO Biological Processes	GO:0031667	response to nutrient levels	-3.9231	-1.53589	5/515	1649,9706,10059,26100,53349	DDIT3,ULK2,DNM1L,WIPI2,ZFYVE1
15_Member	GO Biological Processes	GO:0009991	response to extracellular stimulus	-3.79717	-1.45523	5/548	1649,9706,10059,26100,53349	DDIT3,ULK2,DNM1L,WIPI2,ZFYVE1
15_Member	GO Biological Processes	GO:0071496	cellular response to external stimulus	-3.4599	-1.23421	4/353	572,10059,26100,53349	BAD,DNM1L,WIPI2,ZFYVE1
15_Member	GO Biological Processes	GO:0031669	cellular response to nutrient levels	-2.75036	-0.698574	3/251	10059,26100,53349	DNM1L,WIPI2,ZFYVE1
15_Member	GO Biological Processes	GO:0031668	cellular response to extracellular stimulus	-2.60669	-0.582651	3/282	10059,26100,53349	DNM1L,WIPI2,ZFYVE1
15_Member	GO Biological Processes	GO:0051235	maintenance of location	-2.43687	-0.444805	3/324	1649,53349,57120	DDIT3,ZFYVE1,GOPC
16_Summary	KEGG Pathway	hsa04115	p53 signaling pathway	-4.22003	-1.75459	3/79	598,983,9538	BCL2L1,CDK1,EI24
16_Member	KEGG Pathway	hsa04115	p53 signaling pathway	-4.22003	-1.75459	3/79	598,983,9538	BCL2L1,CDK1,EI24
17_Summary	GO Biological Processes	GO:1903426	regulation of reactive oxygen species biosynthetic process	-3.82818	-1.47315	3/107	3320,8837,56848,983,9706	HSP90AA1,CFLAR,SPHK2,CDK1,ULK2
17_Member	GO Biological Processes	GO:1903426	regulation of reactive oxygen species biosynthetic process	-3.82818	-1.47315	3/107	3320,8837,56848	HSP90AA1,CFLAR,SPHK2
17_Member	GO Biological Processes	GO:1903409	reactive oxygen species biosynthetic process	-3.59853	-1.33863	3/128	3320,8837,56848	HSP90AA1,CFLAR,SPHK2
17_Member	GO Biological Processes	GO:2000377	regulation of reactive oxygen species metabolic process	-3.03343	-0.90989	3/200	3320,8837,56848	HSP90AA1,CFLAR,SPHK2
17_Member	GO Biological Processes	GO:0072593	reactive oxygen species metabolic process	-2.58083	-0.564987	3/288	3320,8837,56848	HSP90AA1,CFLAR,SPHK2
17_Member	GO Biological Processes	GO:0048589	developmental growth	-2.43375	-0.444805	4/670	983,3320,8837,9706	CDK1,HSP90AA1,CFLAR,ULK2
18_Summary	Reactome Gene Sets	R-HSA-3700989	Transcriptional Regulation by TP53	-3.40951	-1.20627	4/364	332,983,6446,94241,3320	BIRC5,CDK1,SGK1,TP53INP1,HSP90AA1
18_Member	Reactome Gene Sets	R-HSA-3700989	Transcriptional Regulation by TP53	-3.40951	-1.20627	4/364	332,983,6446,94241	BIRC5,CDK1,SGK1,TP53INP1
18_Member	Reactome Gene Sets	R-HSA-5633007	Regulation of TP53 Activity	-3.31466	-1.14159	3/160	983,6446,94241	CDK1,SGK1,TP53INP1
18_Member	GO Biological Processes	GO:0018105	peptidyl-serine phosphorylation	-2.49072	-0.486883	3/310	983,3320,6446	CDK1,HSP90AA1,SGK1
18_Member	GO Biological Processes	GO:0018209	peptidyl-serine modification	-2.40357	-0.426529	3/333	983,3320,6446	CDK1,HSP90AA1,SGK1
19_Summary	GO Biological Processes	GO:0033002	muscle cell proliferation	-2.78542	-0.722462	3/244	983,8837,9927,9821,26191,94241	CDK1,CFLAR,MFN2,RB1CC1,PTPN22,TP53INP1
19_Member	GO Biological Processes	GO:0033002	muscle cell proliferation	-2.78542	-0.722462	3/244	983,8837,9927	CDK1,CFLAR,MFN2
19_Member	GO Biological Processes	GO:0043410	positive regulation of MAPK cascade	-2.72598	-0.682924	4/556	983,8837,9821,26191	CDK1,CFLAR,RB1CC1,PTPN22
19_Member	GO Biological Processes	GO:0034599	cellular response to oxidative stress	-2.48287	-0.482964	3/312	983,8837,94241	CDK1,CFLAR,TP53INP1
19_Member	GO Biological Processes	GO:0043408	regulation of MAPK cascade	-2.24405	-0.306032	4/758	983,8837,9821,26191	CDK1,CFLAR,RB1CC1,PTPN22
20_Summary	GO Biological Processes	GO:0045596	negative regulation of cell differentiation	-2.21619	-0.281555	4/772	1649,8837,9706,94241	DDIT3,CFLAR,ULK2,TP53INP1
20_Member	GO Biological Processes	GO:0045596	negative regulation of cell differentiation	-2.21619	-0.281555	4/772	1649,8837,9706,94241	DDIT3,CFLAR,ULK2,TP53INP1

## Sheet: human_blue(81)
GroupID	Category	Term	Description	LogP	Log(q-value)	InTerm_InList	Genes	Symbols
1_Summary	GO Biological Processes	GO:0006914	autophagy	-46.2372	-42.192	40/539	472,1982,2629,2773,2801,3091,3953,4864,5291,5747,6009,6093,6622,6721,6774,6885,7251,7415,7494,7879,7957,9474,9842,10013,10133,11345,23400,25978,29982,30849,53917,55669,57103,60673,64419,81631,81671,89849,221937,493856	ATM,EIF4G2,GBA,GNAI3,GOLGA2,HIF1A,LEPR,NPC1,PIK3CB,PTK2,RHEB,ROCK1,SNCA,SREBF2,STAT3,MAP3K7,TSG101,VCP,XBP1,RAB7A,EPM2A,ATG5,PLEKHM1,HDAC6,OPTN,GABARAPL2,ATP13A2,CHMP2B,NRBF2,PIK3R4,RAB24,MFN1,TIGAR,ATG101,MTMR14,MAP1LC3B,VMP1,ATG16L2,FOXK1,CISD2
1_Member	GO Biological Processes	GO:0006914	autophagy	-46.2372	-42.192	40/539	472,1982,2629,2773,2801,3091,3953,4864,5291,5747,6009,6093,6622,6721,6774,6885,7251,7415,7494,7879,7957,9474,9842,10013,10133,11345,23400,25978,29982,30849,53917,55669,57103,60673,64419,81631,81671,89849,221937,493856	ATM,EIF4G2,GBA,GNAI3,GOLGA2,HIF1A,LEPR,NPC1,PIK3CB,PTK2,RHEB,ROCK1,SNCA,SREBF2,STAT3,MAP3K7,TSG101,VCP,XBP1,RAB7A,EPM2A,ATG5,PLEKHM1,HDAC6,OPTN,GABARAPL2,ATP13A2,CHMP2B,NRBF2,PIK3R4,RAB24,MFN1,TIGAR,ATG101,MTMR14,MAP1LC3B,VMP1,ATG16L2,FOXK1,CISD2
1_Member	GO Biological Processes	GO:0061919	process utilizing autophagic mechanism	-46.2372	-42.192	40/539	472,1982,2629,2773,2801,3091,3953,4864,5291,5747,6009,6093,6622,6721,6774,6885,7251,7415,7494,7879,7957,9474,9842,10013,10133,11345,23400,25978,29982,30849,53917,55669,57103,60673,64419,81631,81671,89849,221937,493856	ATM,EIF4G2,GBA,GNAI3,GOLGA2,HIF1A,LEPR,NPC1,PIK3CB,PTK2,RHEB,ROCK1,SNCA,SREBF2,STAT3,MAP3K7,TSG101,VCP,XBP1,RAB7A,EPM2A,ATG5,PLEKHM1,HDAC6,OPTN,GABARAPL2,ATP13A2,CHMP2B,NRBF2,PIK3R4,RAB24,MFN1,TIGAR,ATG101,MTMR14,MAP1LC3B,VMP1,ATG16L2,FOXK1,CISD2
1_Member	GO Biological Processes	GO:0010506	regulation of autophagy	-27.567	-23.6979	25/348	472,1982,2629,2773,2801,3091,3953,4864,5291,5747,6009,6093,6622,6721,6774,6885,7494,7957,10013,10133,23400,57103,60673,221937,493856	ATM,EIF4G2,GBA,GNAI3,GOLGA2,HIF1A,LEPR,NPC1,PIK3CB,PTK2,RHEB,ROCK1,SNCA,SREBF2,STAT3,MAP3K7,XBP1,EPM2A,HDAC6,OPTN,ATP13A2,TIGAR,ATG101,FOXK1,CISD2
1_Member	GO Biological Processes	GO:0016236	macroautophagy	-27.042	-23.2978	24/315	2629,2773,3091,4864,6009,6885,7251,7415,7879,7957,9474,10013,10133,11345,23400,25978,30849,55669,57103,60673,64419,81631,81671,89849	GBA,GNAI3,HIF1A,NPC1,RHEB,MAP3K7,TSG101,VCP,RAB7A,EPM2A,ATG5,HDAC6,OPTN,GABARAPL2,ATP13A2,CHMP2B,PIK3R4,MFN1,TIGAR,ATG101,MTMR14,MAP1LC3B,VMP1,ATG16L2
2_Summary	KEGG Pathway	ko04140	Autophagy - animal	-25.1021	-21.4548	18/128	1509,1965,3091,5291,5601,5894,6009,6198,6885,7879,9474,11345,29982,30849,60673,64419,81671,89849	CTSD,EIF2S1,HIF1A,PIK3CB,MAPK9,RAF1,RHEB,RPS6KB1,MAP3K7,RAB7A,ATG5,GABARAPL2,NRBF2,PIK3R4,ATG101,MTMR14,VMP1,ATG16L2
2_Member	KEGG Pathway	ko04140	Autophagy - animal	-25.1021	-21.4548	18/128	1509,1965,3091,5291,5601,5894,6009,6198,6885,7879,9474,11345,29982,30849,60673,64419,81671,89849	CTSD,EIF2S1,HIF1A,PIK3CB,MAPK9,RAF1,RHEB,RPS6KB1,MAP3K7,RAB7A,ATG5,GABARAPL2,NRBF2,PIK3R4,ATG101,MTMR14,VMP1,ATG16L2
2_Member	KEGG Pathway	hsa04140	Autophagy - animal	-24.848	-21.2799	18/132	1509,1965,3091,5291,5601,5894,6009,6198,6885,7879,9474,11345,29982,30849,60673,64419,81671,89849	CTSD,EIF2S1,HIF1A,PIK3CB,MAPK9,RAF1,RHEB,RPS6KB1,MAP3K7,RAB7A,ATG5,GABARAPL2,NRBF2,PIK3R4,ATG101,MTMR14,VMP1,ATG16L2
3_Summary	GO Biological Processes	GO:1903008	organelle disassembly	-17.0605	-13.5594	13/111	2629,2801,3091,6721,7415,9474,10013,10133,11345,23400,57103,81631,493856,291,3329,6774,7159,55669,1515,7251,25978,7879,472,672,998,1786,5601,6622	GBA,GOLGA2,HIF1A,SREBF2,VCP,ATG5,HDAC6,OPTN,GABARAPL2,ATP13A2,TIGAR,MAP1LC3B,CISD2,SLC25A4,HSPD1,STAT3,TP53BP2,MFN1,CTSV,TSG101,CHMP2B,RAB7A,ATM,BRCA1,CDC42,DNMT1,MAPK9,SNCA
3_Member	GO Biological Processes	GO:1903008	organelle disassembly	-17.0605	-13.5594	13/111	2629,2801,3091,6721,7415,9474,10013,10133,11345,23400,57103,81631,493856	GBA,GOLGA2,HIF1A,SREBF2,VCP,ATG5,HDAC6,OPTN,GABARAPL2,ATP13A2,TIGAR,MAP1LC3B,CISD2
3_Member	GO Biological Processes	GO:0000422	autophagy of mitochondrion	-15.3439	-11.9519	11/79	2629,3091,6721,9474,10013,10133,11345,23400,57103,81631,493856	GBA,HIF1A,SREBF2,ATG5,HDAC6,OPTN,GABARAPL2,ATP13A2,TIGAR,MAP1LC3B,CISD2
3_Member	GO Biological Processes	GO:0061726	mitochondrion disassembly	-15.3439	-11.9519	11/79	2629,3091,6721,9474,10013,10133,11345,23400,57103,81631,493856	GBA,HIF1A,SREBF2,ATG5,HDAC6,OPTN,GABARAPL2,ATP13A2,TIGAR,MAP1LC3B,CISD2
3_Member	GO Biological Processes	GO:0007005	mitochondrion organization	-11.2687	-8.28412	16/560	291,2629,3091,3329,6721,6774,7159,9474,10013,10133,11345,23400,55669,57103,81631,493856	SLC25A4,GBA,HIF1A,HSPD1,SREBF2,STAT3,TP53BP2,ATG5,HDAC6,OPTN,GABARAPL2,ATP13A2,MFN1,TIGAR,MAP1LC3B,CISD2
3_Member	GO Biological Processes	GO:0022411	cellular component disassembly	-11.1083	-8.14221	16/574	1515,2629,2801,3091,6721,7251,7415,9474,10013,10133,11345,23400,25978,57103,81631,493856	CTSV,GBA,GOLGA2,HIF1A,SREBF2,TSG101,VCP,ATG5,HDAC6,OPTN,GABARAPL2,ATP13A2,CHMP2B,TIGAR,MAP1LC3B,CISD2
3_Member	GO Biological Processes	GO:1903146	regulation of autophagy of mitochondrion	-10.4135	-7.58548	7/43	2629,3091,6721,10013,10133,23400,57103	GBA,HIF1A,SREBF2,HDAC6,OPTN,ATP13A2,TIGAR
3_Member	GO Biological Processes	GO:0061912	selective autophagy	-7.58076	-5.25569	6/62	7879,9474,10013,10133,57103,81631	RAB7A,ATG5,HDAC6,OPTN,TIGAR,MAP1LC3B
3_Member	GO Biological Processes	GO:0010821	regulation of mitochondrion organization	-7.00017	-4.80925	8/195	2629,3091,6721,7159,10013,10133,23400,57103	GBA,HIF1A,SREBF2,TP53BP2,HDAC6,OPTN,ATP13A2,TIGAR
3_Member	GO Biological Processes	GO:0010638	positive regulation of organelle organization	-6.51023	-4.39935	12/640	472,672,998,1786,2629,3091,5601,6622,6721,7159,10013,10133	ATM,BRCA1,CDC42,DNMT1,GBA,HIF1A,MAPK9,SNCA,SREBF2,TP53BP2,HDAC6,OPTN
3_Member	GO Biological Processes	GO:1903599	positive regulation of autophagy of mitochondrion	-6.42606	-4.33508	4/21	2629,3091,10013,10133	GBA,HIF1A,HDAC6,OPTN
3_Member	GO Biological Processes	GO:0000423	mitophagy	-6.10486	-4.08082	4/25	10013,10133,57103,81631	HDAC6,OPTN,TIGAR,MAP1LC3B
3_Member	GO Biological Processes	GO:0010822	positive regulation of mitochondrion organization	-5.86467	-3.88763	6/120	2629,3091,6721,7159,10013,10133	GBA,HIF1A,SREBF2,TP53BP2,HDAC6,OPTN
3_Member	GO Biological Processes	GO:1904925	positive regulation of autophagy of mitochondrion in response to mitochondrial depolarization	-5.08083	-3.24646	3/14	2629,10013,10133	GBA,HDAC6,OPTN
3_Member	GO Biological Processes	GO:1904923	regulation of autophagy of mitochondrion in response to mitochondrial depolarization	-4.98483	-3.16749	3/15	2629,10013,10133	GBA,HDAC6,OPTN
3_Member	GO Biological Processes	GO:1901524	regulation of mitophagy	-4.73387	-2.95465	3/18	10013,10133,57103	HDAC6,OPTN,TIGAR
3_Member	GO Biological Processes	GO:0098780	response to mitochondrial depolarisation	-4.52443	-2.79764	3/21	2629,10013,10133	GBA,HDAC6,OPTN
3_Member	GO Biological Processes	GO:0002831	regulation of response to biotic stimulus	-2.04682	-0.783352	3/147	3329,10133,57103	HSPD1,OPTN,TIGAR
4_Summary	Reactome Gene Sets	R-HSA-9612973	Autophagy	-15.2759	-11.9296	13/151	472,6009,7251,7415,9474,10013,11345,25978,30849,55669,60673,64419,81631,2629,7879,23400,81671,89849,10159	ATM,RHEB,TSG101,VCP,ATG5,HDAC6,GABARAPL2,CHMP2B,PIK3R4,MFN1,ATG101,MTMR14,MAP1LC3B,GBA,RAB7A,ATP13A2,VMP1,ATG16L2,ATP6AP2
4_Member	Reactome Gene Sets	R-HSA-9612973	Autophagy	-15.2759	-11.9296	13/151	472,6009,7251,7415,9474,10013,11345,25978,30849,55669,60673,64419,81631	ATM,RHEB,TSG101,VCP,ATG5,HDAC6,GABARAPL2,CHMP2B,PIK3R4,MFN1,ATG101,MTMR14,MAP1LC3B
4_Member	Reactome Gene Sets	R-HSA-1632852	Macroautophagy	-14.2516	-10.9845	12/136	472,6009,7415,9474,10013,11345,25978,30849,55669,60673,64419,81631	ATM,RHEB,VCP,ATG5,HDAC6,GABARAPL2,CHMP2B,PIK3R4,MFN1,ATG101,MTMR14,MAP1LC3B
4_Member	GO Biological Processes	GO:1905037	autophagosome organization	-10.8992	-7.98426	9/99	2629,7879,9474,11345,23400,60673,81631,81671,89849	GBA,RAB7A,ATG5,GABARAPL2,ATP13A2,ATG101,MAP1LC3B,VMP1,ATG16L2
4_Member	GO Biological Processes	GO:0007033	vacuole organization	-10.0697	-7.34673	10/174	2629,7879,9474,10159,11345,23400,60673,81631,81671,89849	GBA,RAB7A,ATG5,ATP6AP2,GABARAPL2,ATP13A2,ATG101,MAP1LC3B,VMP1,ATG16L2
4_Member	GO Biological Processes	GO:0000045	autophagosome assembly	-7.89873	-5.47155	7/96	7879,9474,11345,60673,81631,81671,89849	RAB7A,ATG5,GABARAPL2,ATG101,MAP1LC3B,VMP1,ATG16L2
4_Member	Reactome Gene Sets	R-HSA-9663891	Selective autophagy	-6.87714	-4.70115	6/81	472,7415,9474,10013,55669,81631	ATM,VCP,ATG5,HDAC6,MFN1,MAP1LC3B
4_Member	KEGG Pathway	hsa04136	Autophagy - other	-5.65782	-3.726	4/32	9474,11345,30849,60673	ATG5,GABARAPL2,PIK3R4,ATG101
4_Member	KEGG Pathway	ko04136	Autophagy - other	-5.65782	-3.726	4/32	9474,11345,30849,60673	ATG5,GABARAPL2,PIK3R4,ATG101
4_Member	GO Biological Processes	GO:0006995	cellular response to nitrogen starvation	-5.18466	-3.33256	3/13	9474,11345,81631	ATG5,GABARAPL2,MAP1LC3B
4_Member	GO Biological Processes	GO:0043562	cellular response to nitrogen levels	-5.18466	-3.33256	3/13	9474,11345,81631	ATG5,GABARAPL2,MAP1LC3B
4_Member	Reactome Gene Sets	R-HSA-5205685	PINK1-PRKN Mediated Mitophagy	-4.46167	-2.7489	3/22	9474,55669,81631	ATG5,MFN1,MAP1LC3B
4_Member	Reactome Gene Sets	R-HSA-5205647	Mitophagy	-4.09277	-2.46168	3/29	9474,55669,81631	ATG5,MFN1,MAP1LC3B
5_Summary	GO Biological Processes	GO:0009896	positive regulation of catabolic process	-15.1299	-11.8251	18/453	472,1642,2629,2773,3091,4193,5291,5601,5747,6093,6622,6885,7415,7879,7957,9978,10013,10133,4864,6009,23400,57103,60673,6198	ATM,DDB1,GBA,GNAI3,HIF1A,MDM2,PIK3CB,MAPK9,PTK2,ROCK1,SNCA,MAP3K7,VCP,RAB7A,EPM2A,RBX1,HDAC6,OPTN,NPC1,RHEB,ATP13A2,TIGAR,ATG101,RPS6KB1
5_Member	GO Biological Processes	GO:0009896	positive regulation of catabolic process	-15.1299	-11.8251	18/453	472,1642,2629,2773,3091,4193,5291,5601,5747,6093,6622,6885,7415,7879,7957,9978,10013,10133	ATM,DDB1,GBA,GNAI3,HIF1A,MDM2,PIK3CB,MAPK9,PTK2,ROCK1,SNCA,MAP3K7,VCP,RAB7A,EPM2A,RBX1,HDAC6,OPTN
5_Member	GO Biological Processes	GO:0031331	positive regulation of cellular catabolic process	-13.6606	-10.4653	16/390	472,2629,2773,3091,4193,5291,5601,5747,6093,6622,6885,7415,7957,9978,10013,10133	ATM,GBA,GNAI3,HIF1A,MDM2,PIK3CB,MAPK9,PTK2,ROCK1,SNCA,MAP3K7,VCP,EPM2A,RBX1,HDAC6,OPTN
5_Member	GO Biological Processes	GO:0016241	regulation of macroautophagy	-12.8971	-9.75499	12/176	2629,2773,3091,4864,6009,6885,7957,10013,10133,23400,57103,60673	GBA,GNAI3,HIF1A,NPC1,RHEB,MAP3K7,EPM2A,HDAC6,OPTN,ATP13A2,TIGAR,ATG101
5_Member	GO Biological Processes	GO:0010508	positive regulation of autophagy	-9.88649	-7.18369	9/128	2629,2773,3091,5291,6093,6885,7957,10013,10133	GBA,GNAI3,HIF1A,PIK3CB,ROCK1,MAP3K7,EPM2A,HDAC6,OPTN
5_Member	GO Biological Processes	GO:0016239	positive regulation of macroautophagy	-7.33621	-5.089	6/68	2773,3091,6885,7957,10013,10133	GNAI3,HIF1A,MAP3K7,EPM2A,HDAC6,OPTN
5_Member	GO Biological Processes	GO:0031929	TOR signaling	-5.78141	-3.81355	6/124	472,2629,3091,6009,6198,7957	ATM,GBA,HIF1A,RHEB,RPS6KB1,EPM2A
5_Member	GO Biological Processes	GO:0032006	regulation of TOR signaling	-4.92205	-3.11737	5/102	472,2629,3091,6009,7957	ATM,GBA,HIF1A,RHEB,EPM2A
5_Member	GO Biological Processes	GO:0032007	negative regulation of TOR signaling	-3.48965	-1.97527	3/46	472,3091,7957	ATM,HIF1A,EPM2A
6_Summary	GO Biological Processes	GO:0070997	neuron death	-14.1995	-10.9671	16/360	472,835,842,998,1958,1965,2629,3091,3309,3329,6093,6622,6774,7159,23400,57103,1509,5291,5591,5601,6789,7072,7415,10013,22926,1515,5894,1111,493856	ATM,CASP2,CASP9,CDC42,EGR1,EIF2S1,GBA,HIF1A,HSPA5,HSPD1,ROCK1,SNCA,STAT3,TP53BP2,ATP13A2,TIGAR,CTSD,PIK3CB,PRKDC,MAPK9,STK4,TIA1,VCP,HDAC6,ATF6,CTSV,RAF1,CHEK1,CISD2
6_Member	GO Biological Processes	GO:0070997	neuron death	-14.1995	-10.9671	16/360	472,835,842,998,1958,1965,2629,3091,3309,3329,6093,6622,6774,7159,23400,57103	ATM,CASP2,CASP9,CDC42,EGR1,EIF2S1,GBA,HIF1A,HSPA5,HSPD1,ROCK1,SNCA,STAT3,TP53BP2,ATP13A2,TIGAR
6_Member	GO Biological Processes	GO:1901214	regulation of neuron death	-13.6355	-10.4653	15/321	472,835,842,998,1958,1965,2629,3091,3329,6093,6622,6774,7159,23400,57103	ATM,CASP2,CASP9,CDC42,EGR1,EIF2S1,GBA,HIF1A,HSPD1,ROCK1,SNCA,STAT3,TP53BP2,ATP13A2,TIGAR
6_Member	GO Biological Processes	GO:0010942	positive regulation of cell death	-12.4714	-9.35561	19/749	472,835,842,998,1509,1958,1965,3329,5291,5591,5601,6622,6789,7072,7159,7415,10013,22926,57103	ATM,CASP2,CASP9,CDC42,CTSD,EGR1,EIF2S1,HSPD1,PIK3CB,PRKDC,MAPK9,SNCA,STK4,TIA1,TP53BP2,VCP,HDAC6,ATF6,TIGAR
6_Member	GO Biological Processes	GO:0043068	positive regulation of programmed cell death	-11.9493	-8.90407	18/696	472,835,842,998,1509,1965,3329,5291,5591,5601,6622,6789,7072,7159,7415,10013,22926,57103	ATM,CASP2,CASP9,CDC42,CTSD,EIF2S1,HSPD1,PIK3CB,PRKDC,MAPK9,SNCA,STK4,TIA1,TP53BP2,VCP,HDAC6,ATF6,TIGAR
6_Member	GO Biological Processes	GO:0043065	positive regulation of apoptotic process	-10.9827	-8.05143	17/687	472,835,842,998,1509,1965,3329,5291,5591,5601,6622,6789,7072,7159,7415,22926,57103	ATM,CASP2,CASP9,CDC42,CTSD,EIF2S1,HSPD1,PIK3CB,PRKDC,MAPK9,SNCA,STK4,TIA1,TP53BP2,VCP,ATF6,TIGAR
6_Member	KEGG Pathway	ko04210	Apoptosis	-9.5933	-6.92829	9/138	472,835,842,1509,1515,1965,5291,5601,5894	ATM,CASP2,CASP9,CTSD,CTSV,EIF2S1,PIK3CB,MAPK9,RAF1
6_Member	GO Biological Processes	GO:1901216	positive regulation of neuron death	-9.393	-6.73694	8/97	472,835,842,998,1958,1965,6622,7159	ATM,CASP2,CASP9,CDC42,EGR1,EIF2S1,SNCA,TP53BP2
6_Member	KEGG Pathway	hsa04210	Apoptosis	-9.24437	-6.60678	9/151	472,835,842,1509,1515,1965,5291,5601,5894	ATM,CASP2,CASP9,CTSD,CTSV,EIF2S1,PIK3CB,MAPK9,RAF1
6_Member	GO Biological Processes	GO:1901215	negative regulation of neuron death	-6.72178	-4.56304	8/212	2629,3091,3329,6093,6622,6774,23400,57103	GBA,HIF1A,HSPD1,ROCK1,SNCA,STAT3,ATP13A2,TIGAR
6_Member	GO Biological Processes	GO:0007568	aging	-6.4344	-4.34099	9/319	472,835,842,1111,1515,1965,5591,6774,493856	ATM,CASP2,CASP9,CHEK1,CTSV,EIF2S1,PRKDC,STAT3,CISD2
6_Member	GO Biological Processes	GO:0051402	neuron apoptotic process	-6.24451	-4.18382	8/245	472,835,842,998,3091,3309,3329,6093	ATM,CASP2,CASP9,CDC42,HIF1A,HSPA5,HSPD1,ROCK1
6_Member	GO Biological Processes	GO:0043523	regulation of neuron apoptotic process	-5.52615	-3.61923	7/214	472,835,842,998,3091,3329,6093	ATM,CASP2,CASP9,CDC42,HIF1A,HSPD1,ROCK1
6_Member	GO Biological Processes	GO:0043525	positive regulation of neuron apoptotic process	-4.58127	-2.83927	4/59	472,835,842,998	ATM,CASP2,CASP9,CDC42
7_Summary	KEGG Pathway	hsa05200	Pathways in cancer	-12.2067	-9.11574	17/575	842,998,2773,3065,3066,3091,3459,4193,5291,5601,5747,5894,6093,6198,6774,6789,9978,7251,472,4194,5591,9474,6622,7072,7879,29982,30849,3953,27102,672,1958,6721,5598,3329,7494,835,10013,81671	CASP9,CDC42,GNAI3,HDAC1,HDAC2,HIF1A,IFNGR1,MDM2,PIK3CB,MAPK9,PTK2,RAF1,ROCK1,RPS6KB1,STAT3,STK4,RBX1,TSG101,ATM,MDM4,PRKDC,ATG5,SNCA,TIA1,RAB7A,NRBF2,PIK3R4,LEPR,EIF2AK1,BRCA1,EGR1,SREBF2,MAPK7,HSPD1,XBP1,CASP2,HDAC6,VMP1
7_Member	KEGG Pathway	hsa05200	Pathways in cancer	-12.2067	-9.11574	17/575	842,998,2773,3065,3066,3091,3459,4193,5291,5601,5747,5894,6093,6198,6774,6789,9978	CASP9,CDC42,GNAI3,HDAC1,HDAC2,HIF1A,IFNGR1,MDM2,PIK3CB,MAPK9,PTK2,RAF1,ROCK1,RPS6KB1,STAT3,STK4,RBX1
7_Member	KEGG Pathway	ko05205	Proteoglycans in cancer	-8.1127	-5.65293	9/203	998,3091,4193,5291,5747,5894,6093,6198,6774	CDC42,HIF1A,MDM2,PIK3CB,PTK2,RAF1,ROCK1,RPS6KB1,STAT3
7_Member	KEGG Pathway	hsa05205	Proteoglycans in cancer	-7.84373	-5.43198	9/218	998,3091,4193,5291,5747,5894,6093,6198,6774	CDC42,HIF1A,MDM2,PIK3CB,PTK2,RAF1,ROCK1,RPS6KB1,STAT3
7_Member	Canonical Pathways	M214	PID ERBB1 INTERNALIZATION PATHWAY	-6.90807	-4.72318	5/41	998,5291,5747,5894,7251	CDC42,PIK3CB,PTK2,RAF1,TSG101
7_Member	KEGG Pathway	ko04370	VEGF signaling pathway	-6.10094	-4.07896	5/59	842,998,5291,5747,5894	CASP9,CDC42,PIK3CB,PTK2,RAF1
7_Member	KEGG Pathway	ko04062	Chemokine signaling pathway	-5.99406	-3.99448	7/182	998,2773,5291,5747,5894,6093,6774	CDC42,GNAI3,PIK3CB,PTK2,RAF1,ROCK1,STAT3
7_Member	GO Biological Processes	GO:0007507	heart development	-5.97446	-3.97845	11/590	472,998,3091,4193,4194,5591,5747,5894,6093,6789,9474	ATM,CDC42,HIF1A,MDM2,MDM4,PRKDC,PTK2,RAF1,ROCK1,STK4,ATG5
7_Member	KEGG Pathway	hsa04370	VEGF signaling pathway	-5.88938	-3.90861	5/65	842,998,5291,5747,5894	CASP9,CDC42,PIK3CB,PTK2,RAF1
7_Member	GO Biological Processes	GO:0007169	transmembrane receptor protein tyrosine kinase signaling pathway	-5.76926	-3.80682	12/753	998,3091,5291,5747,5894,6093,6198,6622,6774,7072,7251,7879	CDC42,HIF1A,PIK3CB,PTK2,RAF1,ROCK1,RPS6KB1,SNCA,STAT3,TIA1,TSG101,RAB7A
7_Member	KEGG Pathway	hsa04062	Chemokine signaling pathway	-5.69212	-3.7524	7/202	998,2773,5291,5747,5894,6093,6774	CDC42,GNAI3,PIK3CB,PTK2,RAF1,ROCK1,STAT3
7_Member	Canonical Pathways	M127	PID ERBB1 RECEPTOR PROXIMAL PATHWAY	-5.4975	-3.59373	4/35	2773,5291,5747,6774	GNAI3,PIK3CB,PTK2,STAT3
7_Member	GO Biological Processes	GO:0048010	vascular endothelial growth factor receptor signaling pathway	-5.00679	-3.18428	5/98	998,3091,5291,5747,6093	CDC42,HIF1A,PIK3CB,PTK2,ROCK1
7_Member	Canonical Pathways	M124	PID CXCR4 PATHWAY	-4.9429	-3.13446	5/101	998,2773,5291,5747,6774	CDC42,GNAI3,PIK3CB,PTK2,STAT3
7_Member	KEGG Pathway	ko04360	Axon guidance	-4.9188	-3.11661	6/175	998,2773,5291,5747,5894,6093	CDC42,GNAI3,PIK3CB,PTK2,RAF1,ROCK1
7_Member	KEGG Pathway	ko04670	Leukocyte transendothelial migration	-4.68768	-2.92235	5/114	998,2773,5291,5747,6093	CDC42,GNAI3,PIK3CB,PTK2,ROCK1
7_Member	KEGG Pathway	hsa04360	Axon guidance	-4.64032	-2.87994	6/196	998,2773,5291,5747,5894,6093	CDC42,GNAI3,PIK3CB,PTK2,RAF1,ROCK1
7_Member	KEGG Pathway	ko04510	Focal adhesion	-4.60322	-2.85466	6/199	998,5291,5601,5747,5894,6093	CDC42,PIK3CB,MAPK9,PTK2,RAF1,ROCK1
7_Member	KEGG Pathway	hsa04670	Leukocyte transendothelial migration	-4.56287	-2.82621	5/121	998,2773,5291,5747,6093	CDC42,GNAI3,PIK3CB,PTK2,ROCK1
7_Member	KEGG Pathway	hsa04510	Focal adhesion	-4.41514	-2.71368	6/215	998,5291,5601,5747,5894,6093	CDC42,PIK3CB,MAPK9,PTK2,RAF1,ROCK1
7_Member	GO Biological Processes	GO:0043550	regulation of lipid kinase activity	-4.36253	-2.67429	4/67	998,5747,29982,30849	CDC42,PTK2,NRBF2,PIK3R4
7_Member	Canonical Pathways	M237	PID VEGFR1 2 PATHWAY	-4.31217	-2.63616	4/69	998,5747,5894,6093	CDC42,PTK2,RAF1,ROCK1
7_Member	GO Biological Processes	GO:0043552	positive regulation of phosphatidylinositol 3-kinase activity	-3.92229	-2.31718	3/33	998,5747,30849	CDC42,PTK2,PIK3R4
7_Member	GO Biological Processes	GO:0006909	phagocytosis	-3.91416	-2.31063	7/382	998,3953,5291,5747,7879,9474,27102	CDC42,LEPR,PIK3CB,PTK2,RAB7A,ATG5,EIF2AK1
7_Member	GO Biological Processes	GO:0090218	positive regulation of lipid kinase activity	-3.77236	-2.19622	3/37	998,5747,30849	CDC42,PTK2,PIK3R4
7_Member	Reactome Gene Sets	R-HSA-4420097	VEGFA-VEGFR2 Pathway	-3.7018	-2.13874	4/99	998,5291,5747,6093	CDC42,PIK3CB,PTK2,ROCK1
7_Member	Canonical Pathways	M62	PID EPHB FWD PATHWAY	-3.67074	-2.11666	3/40	998,5747,6093	CDC42,PTK2,ROCK1
7_Member	Reactome Gene Sets	R-HSA-3928662	EPHB-mediated forward signaling	-3.60736	-2.06791	3/42	998,5747,6093	CDC42,PTK2,ROCK1
7_Member	GO Biological Processes	GO:0019216	regulation of lipid metabolic process	-3.59363	-2.05693	7/431	672,998,1958,5747,6721,29982,30849	BRCA1,CDC42,EGR1,PTK2,SREBF2,NRBF2,PIK3R4
7_Member	Reactome Gene Sets	R-HSA-9675108	Nervous system development	-3.57414	-2.04106	8/577	998,3066,5291,5598,5747,6093,6721,9978	CDC42,HDAC2,PIK3CB,MAPK7,PTK2,ROCK1,SREBF2,RBX1
7_Member	Reactome Gene Sets	R-HSA-194138	Signaling by VEGF	-3.55696	-2.02761	4/108	998,5291,5747,6093	CDC42,PIK3CB,PTK2,ROCK1
7_Member	GO Biological Processes	GO:0030155	regulation of cell adhesion	-3.55096	-2.02359	9/738	472,998,3329,5291,5598,5747,6093,6789,7494	ATM,CDC42,HSPD1,PIK3CB,MAPK7,PTK2,ROCK1,STK4,XBP1
7_Member	KEGG Pathway	ko04810	Regulation of actin cytoskeleton	-3.4184	-1.92033	5/212	998,5291,5747,5894,6093	CDC42,PIK3CB,PTK2,RAF1,ROCK1
7_Member	GO Biological Processes	GO:1903727	positive regulation of phospholipid metabolic process	-3.38228	-1.89155	3/50	998,5747,30849	CDC42,PTK2,PIK3R4
7_Member	GO Biological Processes	GO:0010810	regulation of cell-substrate adhesion	-3.37218	-1.88205	5/217	998,5291,5747,6093,6789	CDC42,PIK3CB,PTK2,ROCK1,STK4
7_Member	Canonical Pathways	M220	PID CASPASE PATHWAY	-3.35686	-1.87034	3/51	835,842,5747	CASP2,CASP9,PTK2
7_Member	KEGG Pathway	hsa04810	Regulation of actin cytoskeleton	-3.21514	-1.75347	5/235	998,5291,5747,5894,6093	CDC42,PIK3CB,PTK2,RAF1,ROCK1
7_Member	GO Biological Processes	GO:0043551	regulation of phosphatidylinositol 3-kinase activity	-3.19243	-1.73491	3/58	998,5747,30849	CDC42,PTK2,PIK3R4
7_Member	Canonical Pathways	M15	PID LYSOPHOSPHOLIPID PATHWAY	-3.0478	-1.61905	3/65	2773,5291,5747	GNAI3,PIK3CB,PTK2
7_Member	Canonical Pathways	M295	SIG PIP3 SIGNALING IN CARDIAC MYOCTES	-3.00951	-1.59011	3/67	998,5747,6198	CDC42,PTK2,RPS6KB1
7_Member	Canonical Pathways	M160	PID AVB3 INTEGRIN PATHWAY	-2.88447	-1.49294	3/74	5747,6093,6198	PTK2,ROCK1,RPS6KB1
7_Member	KEGG Pathway	ko05100	Bacterial invasion of epithelial cells	-2.85105	-1.46431	3/76	998,5291,5747	CDC42,PIK3CB,PTK2
7_Member	GO Biological Processes	GO:0000904	cell morphogenesis involved in differentiation	-2.82141	-1.43847	8/753	842,998,5291,5591,5598,5747,6093,10013	CASP9,CDC42,PIK3CB,PRKDC,MAPK7,PTK2,ROCK1,HDAC6
7_Member	GO Biological Processes	GO:0045785	positive regulation of cell adhesion	-2.81712	-1.43701	6/428	472,998,3329,6093,6789,7494	ATM,CDC42,HSPD1,ROCK1,STK4,XBP1
7_Member	KEGG Pathway	ko05222	Small cell lung cancer	-2.72619	-1.36175	3/84	842,5291,5747	CASP9,PIK3CB,PTK2
7_Member	KEGG Pathway	hsa05100	Bacterial invasion of epithelial cells	-2.71148	-1.34976	3/85	998,5291,5747	CDC42,PIK3CB,PTK2
7_Member	Reactome Gene Sets	R-HSA-2029480	Fcgamma receptor (FCGR) dependent phagocytosis	-2.69696	-1.33703	3/86	998,5291,5747	CDC42,PIK3CB,PTK2
7_Member	GO Biological Processes	GO:0048013	ephrin receptor signaling pathway	-2.68262	-1.32537	3/87	998,5747,6093	CDC42,PTK2,ROCK1
7_Member	Reactome Gene Sets	R-HSA-2682334	EPH-Ephrin signaling	-2.61349	-1.26506	3/92	998,5747,6093	CDC42,PTK2,ROCK1
7_Member	GO Biological Processes	GO:1903725	regulation of phospholipid metabolic process	-2.57392	-1.23242	3/95	998,5747,30849	CDC42,PTK2,PIK3R4
7_Member	KEGG Pathway	ko05146	Amoebiasis	-2.56103	-1.22253	3/96	5291,5747,7879	PIK3CB,PTK2,RAB7A
7_Member	KEGG Pathway	hsa05222	Small cell lung cancer	-2.52322	-1.19232	3/99	842,5291,5747	CASP9,PIK3CB,PTK2
7_Member	KEGG Pathway	hsa05146	Amoebiasis	-2.42816	-1.11653	3/107	5291,5747,7879	PIK3CB,PTK2,RAB7A
7_Member	GO Biological Processes	GO:0031589	cell-substrate adhesion	-2.40402	-1.09639	5/360	998,5291,5747,6093,6789	CDC42,PIK3CB,PTK2,ROCK1,STK4
7_Member	Reactome Gene Sets	R-HSA-422475	Axon guidance	-2.27311	-0.978783	6/552	998,5291,5598,5747,6093,9978	CDC42,PIK3CB,MAPK7,PTK2,ROCK1,RBX1
7_Member	GO Biological Processes	GO:0001952	regulation of cell-matrix adhesion	-2.23994	-0.951058	3/125	5291,5747,6093	PIK3CB,PTK2,ROCK1
7_Member	GO Biological Processes	GO:0034329	cell junction assembly	-2.17173	-0.889928	4/258	998,5747,6093,81671	CDC42,PTK2,ROCK1,VMP1
7_Member	GO Biological Processes	GO:0002433	immune response-regulating cell surface receptor signaling pathway involved in phagocytosis	-2.11309	-0.839725	3/139	998,5291,5747	CDC42,PIK3CB,PTK2
7_Member	GO Biological Processes	GO:0038096	Fc-gamma receptor signaling pathway involved in phagocytosis	-2.11309	-0.839725	3/139	998,5291,5747	CDC42,PIK3CB,PTK2
7_Member	GO Biological Processes	GO:0007266	Rho protein signal transduction	-2.09614	-0.826157	3/141	998,5894,6093	CDC42,RAF1,ROCK1
7_Member	GO Biological Processes	GO:0038094	Fc-gamma receptor signaling pathway	-2.08776	-0.818869	3/142	998,5291,5747	CDC42,PIK3CB,PTK2
7_Member	GO Biological Processes	GO:0030010	establishment of cell polarity	-2.07944	-0.811644	3/143	998,5747,6093	CDC42,PTK2,ROCK1
7_Member	GO Biological Processes	GO:0002431	Fc receptor mediated stimulatory signaling pathway	-2.06301	-0.797378	3/145	998,5291,5747	CDC42,PIK3CB,PTK2
7_Member	GO Biological Processes	GO:0022407	regulation of cell-cell adhesion	-2.03947	-0.777073	5/441	998,3329,5598,5747,7494	CDC42,HSPD1,MAPK7,PTK2,XBP1
7_Member	GO Biological Processes	GO:0034332	adherens junction organization	-2.03088	-0.769916	3/149	998,5747,6093	CDC42,PTK2,ROCK1
8_Summary	GO Biological Processes	GO:0042594	response to starvation	-12.0819	-9.01444	12/206	1515,1965,2629,3309,6721,7494,9474,11345,27102,30849,81631,221937,3329,4193,6198,835,1111	CTSV,EIF2S1,GBA,HSPA5,SREBF2,XBP1,ATG5,GABARAPL2,EIF2AK1,PIK3R4,MAP1LC3B,FOXK1,HSPD1,MDM2,RPS6KB1,CASP2,CHEK1
8_Member	GO Biological Processes	GO:0042594	response to starvation	-12.0819	-9.01444	12/206	1515,1965,2629,3309,6721,7494,9474,11345,27102,30849,81631,221937	CTSV,EIF2S1,GBA,HSPA5,SREBF2,XBP1,ATG5,GABARAPL2,EIF2AK1,PIK3R4,MAP1LC3B,FOXK1
8_Member	GO Biological Processes	GO:0031667	response to nutrient levels	-10.6895	-7.7904	15/515	1515,1965,2629,3309,3329,4193,6198,6721,7494,9474,11345,27102,30849,81631,221937	CTSV,EIF2S1,GBA,HSPA5,HSPD1,MDM2,RPS6KB1,SREBF2,XBP1,ATG5,GABARAPL2,EIF2AK1,PIK3R4,MAP1LC3B,FOXK1
8_Member	GO Biological Processes	GO:0071496	cellular response to external stimulus	-10.547	-7.66519	13/353	835,1111,1515,1965,2629,3309,4193,6721,7494,9474,11345,30849,81631	CASP2,CHEK1,CTSV,EIF2S1,GBA,HSPA5,MDM2,SREBF2,XBP1,ATG5,GABARAPL2,PIK3R4,MAP1LC3B
8_Member	GO Biological Processes	GO:0009267	cellular response to starvation	-10.3502	-7.56022	10/163	1515,1965,2629,3309,6721,7494,9474,11345,30849,81631	CTSV,EIF2S1,GBA,HSPA5,SREBF2,XBP1,ATG5,GABARAPL2,PIK3R4,MAP1LC3B
8_Member	GO Biological Processes	GO:0009991	response to extracellular stimulus	-10.3116	-7.53355	15/548	1515,1965,2629,3309,3329,4193,6198,6721,7494,9474,11345,27102,30849,81631,221937	CTSV,EIF2S1,GBA,HSPA5,HSPD1,MDM2,RPS6KB1,SREBF2,XBP1,ATG5,GABARAPL2,EIF2AK1,PIK3R4,MAP1LC3B,FOXK1
8_Member	GO Biological Processes	GO:0031669	cellular response to nutrient levels	-9.77307	-7.08003	11/251	1515,1965,2629,3309,4193,6721,7494,9474,11345,30849,81631	CTSV,EIF2S1,GBA,HSPA5,MDM2,SREBF2,XBP1,ATG5,GABARAPL2,PIK3R4,MAP1LC3B
8_Member	GO Biological Processes	GO:0031668	cellular response to extracellular stimulus	-9.23703	-6.60678	11/282	1515,1965,2629,3309,4193,6721,7494,9474,11345,30849,81631	CTSV,EIF2S1,GBA,HSPA5,MDM2,SREBF2,XBP1,ATG5,GABARAPL2,PIK3R4,MAP1LC3B
9_Summary	KEGG Pathway	hsa05170	human immunodeficiency virus 1 infection	-11.5387	-8.51465	12/229	472,842,1111,1642,2773,5291,5601,5747,5894,6198,6885,9978,4193,6009,6093,6774,998,6789,11345,3091,1509,672,1958,5598,57103,3459,3953,291,30849	ATM,CASP9,CHEK1,DDB1,GNAI3,PIK3CB,MAPK9,PTK2,RAF1,RPS6KB1,MAP3K7,RBX1,MDM2,RHEB,ROCK1,STAT3,CDC42,STK4,GABARAPL2,HIF1A,CTSD,BRCA1,EGR1,MAPK7,TIGAR,IFNGR1,LEPR,SLC25A4,PIK3R4
9_Member	KEGG Pathway	hsa05170	human immunodeficiency virus 1 infection	-11.5387	-8.51465	12/229	472,842,1111,1642,2773,5291,5601,5747,5894,6198,6885,9978	ATM,CASP9,CHEK1,DDB1,GNAI3,PIK3CB,MAPK9,PTK2,RAF1,RPS6KB1,MAP3K7,RBX1
9_Member	KEGG Pathway	hsa05163	human cytomegalovirus infection	-8.70758	-6.17424	10/240	842,2773,4193,5291,5747,5894,6009,6093,6198,6774	CASP9,GNAI3,MDM2,PIK3CB,PTK2,RAF1,RHEB,ROCK1,RPS6KB1,STAT3
9_Member	KEGG Pathway	hsa05212	Pancreatic cancer	-8.38091	-5.87975	7/82	842,998,5291,5601,5894,6198,6774	CASP9,CDC42,PIK3CB,MAPK9,RAF1,RPS6KB1,STAT3
9_Member	KEGG Pathway	hsa04068	foxo signaling pathway	-8.19544	-5.71251	8/137	472,4193,5291,5601,5894,6774,6789,11345	ATM,MDM2,PIK3CB,MAPK9,RAF1,STAT3,STK4,GABARAPL2
9_Member	KEGG Pathway	ko05212	Pancreatic cancer	-7.49654	-5.20719	6/64	842,998,5291,5601,5894,6774	CASP9,CDC42,PIK3CB,MAPK9,RAF1,STAT3
9_Member	Canonical Pathways	M175	PID ERBB2 ERBB3 PATHWAY	-6.74989	-4.58738	5/44	998,5291,5601,5894,6774	CDC42,PIK3CB,MAPK9,RAF1,STAT3
9_Member	KEGG Pathway	hsa01522	Endocrine resistance	-6.43626	-4.34099	6/96	4193,5291,5601,5747,5894,6198	MDM2,PIK3CB,MAPK9,PTK2,RAF1,RPS6KB1
9_Member	KEGG Pathway	ko01522	Endocrine resistance	-6.43626	-4.34099	6/96	4193,5291,5601,5747,5894,6198	MDM2,PIK3CB,MAPK9,PTK2,RAF1,RPS6KB1
9_Member	KEGG Pathway	ko05231	Choline metabolism in cancer	-6.35694	-4.2755	6/99	3091,5291,5601,5894,6009,6198	HIF1A,PIK3CB,MAPK9,RAF1,RHEB,RPS6KB1
9_Member	KEGG Pathway	hsa05231	Choline metabolism in cancer	-6.15732	-4.12069	6/107	3091,5291,5601,5894,6009,6198	HIF1A,PIK3CB,MAPK9,RAF1,RHEB,RPS6KB1
9_Member	KEGG Pathway	ko05223	Non-small cell lung cancer	-6.13841	-4.10602	5/58	842,5291,5894,6774,6789	CASP9,PIK3CB,RAF1,STAT3,STK4
9_Member	KEGG Pathway	hsa05161	Hepatitis B	-6.07517	-4.05525	7/177	842,1642,5291,5601,5894,6774,6885	CASP9,DDB1,PIK3CB,MAPK9,RAF1,STAT3,MAP3K7
9_Member	KEGG Pathway	ko04071	Sphingolipid signaling pathway	-5.90742	-3.9191	6/118	1509,2773,5291,5601,5894,6093	CTSD,GNAI3,PIK3CB,MAPK9,RAF1,ROCK1
9_Member	KEGG Pathway	ko05211	Renal cell carcinoma	-5.88938	-3.90861	5/65	998,3091,5291,5894,9978	CDC42,HIF1A,PIK3CB,RAF1,RBX1
9_Member	KEGG Pathway	hsa05223	Non-small cell lung cancer	-5.72837	-3.77481	5/70	842,5291,5894,6774,6789	CASP9,PIK3CB,RAF1,STAT3,STK4
9_Member	Canonical Pathways	M213	PID AR NONGENOMIC PATHWAY	-5.71486	-3.76654	4/31	998,2773,5747,5894	CDC42,GNAI3,PTK2,RAF1
9_Member	KEGG Pathway	hsa04071	Sphingolipid signaling pathway	-5.70098	-3.75612	6/128	1509,2773,5291,5601,5894,6093	CTSD,GNAI3,PIK3CB,MAPK9,RAF1,ROCK1
9_Member	KEGG Pathway	hsa05211	Renal cell carcinoma	-5.38711	-3.49722	5/82	998,3091,5291,5894,9978	CDC42,HIF1A,PIK3CB,RAF1,RBX1
9_Member	KEGG Pathway	ko04012	ErbB signaling pathway	-5.28505	-3.4188	5/86	5291,5601,5747,5894,6198	PIK3CB,MAPK9,PTK2,RAF1,RPS6KB1
9_Member	KEGG Pathway	ko04151	PI3K-Akt signaling pathway	-5.16912	-3.31841	8/342	672,842,4193,5291,5747,5894,6009,6198	BRCA1,CASP9,MDM2,PIK3CB,PTK2,RAF1,RHEB,RPS6KB1
9_Member	KEGG Pathway	hsa04012	ErbB signaling pathway	-5.09531	-3.25556	5/94	5291,5601,5747,5894,6198	PIK3CB,MAPK9,PTK2,RAF1,RPS6KB1
9_Member	KEGG Pathway	hsa05210	Colorectal cancer	-5.09531	-3.25556	5/94	842,5291,5601,5894,6198	CASP9,PIK3CB,MAPK9,RAF1,RPS6KB1
9_Member	KEGG Pathway	hsa04912	GnRH signaling pathway	-5.00679	-3.18428	5/98	998,1958,5598,5601,5894	CDC42,EGR1,MAPK7,MAPK9,RAF1
9_Member	KEGG Pathway	ko04660	T cell receptor signaling pathway	-4.90142	-3.10171	5/103	998,5291,5601,5894,6885	CDC42,PIK3CB,MAPK9,RAF1,MAP3K7
9_Member	KEGG Pathway	hsa04151	PI3K-Akt signaling pathway	-4.83777	-3.04297	8/380	672,842,4193,5291,5747,5894,6009,6198	BRCA1,CASP9,MDM2,PIK3CB,PTK2,RAF1,RHEB,RPS6KB1
9_Member	KEGG Pathway	ko05221	Acute myeloid leukemia	-4.70277	-2.9317	4/55	5291,5894,6198,6774	PIK3CB,RAF1,RPS6KB1,STAT3
9_Member	KEGG Pathway	hsa04660	T cell receptor signaling pathway	-4.68768	-2.92235	5/114	998,5291,5601,5894,6885	CDC42,PIK3CB,MAPK9,RAF1,MAP3K7
9_Member	KEGG Pathway	ko04722	Neurotrophin signaling pathway	-4.59772	-2.85135	5/119	998,5291,5598,5601,5894	CDC42,PIK3CB,MAPK7,MAPK9,RAF1
9_Member	KEGG Pathway	ko05210	Colorectal cancer	-4.55227	-2.81773	4/60	842,5291,5601,5894	CASP9,PIK3CB,MAPK9,RAF1
9_Member	KEGG Pathway	hsa04722	Neurotrophin signaling pathway	-4.51174	-2.78873	5/124	998,5291,5598,5601,5894	CDC42,PIK3CB,MAPK7,MAPK9,RAF1
9_Member	KEGG Pathway	ko05230	Central carbon metabolism in cancer	-4.41451	-2.71368	4/65	3091,5291,5894,57103	HIF1A,PIK3CB,RAF1,TIGAR
9_Member	KEGG Pathway	ko04910	Insulin signaling pathway	-4.28953	-2.62436	5/138	5291,5601,5894,6009,6198	PIK3CB,MAPK9,RAF1,RHEB,RPS6KB1
9_Member	Canonical Pathways	M81	PID CDC42 PATHWAY	-4.28757	-2.62436	4/70	998,5601,5894,6198	CDC42,MAPK9,RAF1,RPS6KB1
9_Member	KEGG Pathway	hsa05221	Acute myeloid leukemia	-4.28757	-2.62436	4/70	5291,5894,6198,6774	PIK3CB,RAF1,RPS6KB1,STAT3
9_Member	KEGG Pathway	ko04917	Prolactin signaling pathway	-4.28757	-2.62436	4/70	5291,5601,5894,6774	PIK3CB,MAPK9,RAF1,STAT3
9_Member	KEGG Pathway	hsa04917	Prolactin signaling pathway	-4.16992	-2.5235	4/75	5291,5601,5894,6774	PIK3CB,MAPK9,RAF1,STAT3
9_Member	KEGG Pathway	hsa05230	Central carbon metabolism in cancer	-4.10326	-2.46797	4/78	3091,5291,5894,57103	HIF1A,PIK3CB,RAF1,TIGAR
9_Member	Canonical Pathways	M125	PID IGF1 PATHWAY	-4.09277	-2.46168	3/29	5747,5894,6198	PTK2,RAF1,RPS6KB1
9_Member	KEGG Pathway	hsa01521	EGFR tyrosine kinase inhibitor resistance	-4.08165	-2.45532	4/79	5291,5894,6198,6774	PIK3CB,RAF1,RPS6KB1,STAT3
9_Member	KEGG Pathway	ko01521	EGFR tyrosine kinase inhibitor resistance	-4.08165	-2.45532	4/79	5291,5894,6198,6774	PIK3CB,RAF1,RPS6KB1,STAT3
9_Member	KEGG Pathway	hsa04910	Insulin signaling pathway	-4.05038	-2.4284	5/155	5291,5601,5894,6009,6198	PIK3CB,MAPK9,RAF1,RHEB,RPS6KB1
9_Member	KEGG Pathway	ko04630	Jak-STAT signaling pathway	-4.03721	-2.41768	5/156	3459,3953,5291,5894,6774	IFNGR1,LEPR,PIK3CB,RAF1,STAT3
9_Member	KEGG Pathway	ko04010	MAPK signaling pathway	-4.00547	-2.38918	6/255	998,5598,5601,5894,6789,6885	CDC42,MAPK7,MAPK9,RAF1,STK4,MAP3K7
9_Member	KEGG Pathway	ko05215	Prostate cancer	-3.91858	-2.31426	4/87	842,4193,5291,5894	CASP9,MDM2,PIK3CB,RAF1
9_Member	KEGG Pathway	hsa04630	JAK-STAT signaling pathway	-3.85003	-2.25583	5/171	3459,3953,5291,5894,6774	IFNGR1,LEPR,PIK3CB,RAF1,STAT3
9_Member	KEGG Pathway	ko04666	Fc gamma R-mediated phagocytosis	-3.84294	-2.25408	4/91	998,5291,5894,6198	CDC42,PIK3CB,RAF1,RPS6KB1
9_Member	KEGG Pathway	ko04912	GnRH signaling pathway	-3.82459	-2.23876	4/92	998,5598,5601,5894	CDC42,MAPK7,MAPK9,RAF1
9_Member	KEGG Pathway	ko04914	Progesterone-mediated oocyte maturation	-3.75325	-2.18151	4/96	2773,5291,5601,5894	GNAI3,PIK3CB,MAPK9,RAF1
9_Member	KEGG Pathway	hsa05215	Prostate cancer	-3.652	-2.10371	4/102	842,4193,5291,5894	CASP9,MDM2,PIK3CB,RAF1
9_Member	KEGG Pathway	ko05142	Chagas disease (American trypanosomiasis)	-3.652	-2.10371	4/102	2773,3459,5291,5601	GNAI3,IFNGR1,PIK3CB,MAPK9
9_Member	KEGG Pathway	hsa04914	Progesterone-mediated oocyte maturation	-3.63575	-2.0909	4/103	2773,5291,5601,5894	GNAI3,PIK3CB,MAPK9,RAF1
9_Member	KEGG Pathway	hsa04666	Fc gamma R-mediated phagocytosis	-3.588	-2.05197	4/106	998,5291,5894,6198	CDC42,PIK3CB,RAF1,RPS6KB1
9_Member	Canonical Pathways	M222	PID CXCR3 PATHWAY	-3.57686	-2.04285	3/43	2773,5291,5894	GNAI3,PIK3CB,RAF1
9_Member	KEGG Pathway	hsa04625	c-type lectin receptor signaling pathway	-3.5724	-2.04106	4/107	4193,5291,5601,5894	MDM2,PIK3CB,MAPK9,RAF1
9_Member	KEGG Pathway	hsa05142	Chagas disease	-3.5724	-2.04106	4/107	2773,3459,5291,5601	GNAI3,IFNGR1,PIK3CB,MAPK9
9_Member	KEGG Pathway	ko04024	cAMP signaling pathway	-3.55455	-2.02652	5/198	2773,5291,5601,5894,6093	GNAI3,PIK3CB,MAPK9,RAF1,ROCK1
9_Member	KEGG Pathway	hsa04931	insulin resistance	-3.482	-1.9689	4/113	5291,5601,6198,6774	PIK3CB,MAPK9,RPS6KB1,STAT3
9_Member	KEGG Pathway	hsa04010	MAPK signaling pathway	-3.47309	-1.96125	6/320	998,5598,5601,5894,6789,6885	CDC42,MAPK7,MAPK9,RAF1,STK4,MAP3K7
9_Member	KEGG Pathway	ko05213	Endometrial cancer	-3.38228	-1.89155	3/50	842,5291,5894	CASP9,PIK3CB,RAF1
9_Member	Canonical Pathways	M7955	SIG INSULIN RECEPTOR PATHWAY IN CARDIAC MYOCYTES	-3.35686	-1.87034	3/51	998,5894,6198	CDC42,RAF1,RPS6KB1
9_Member	Canonical Pathways	M231	PID KIT PATHWAY	-3.33196	-1.84962	3/52	5894,6198,6774	RAF1,RPS6KB1,STAT3
9_Member	KEGG Pathway	hsa04024	cAMP signaling pathway	-3.29191	-1.81547	5/226	2773,5291,5601,5894,6093	GNAI3,PIK3CB,MAPK9,RAF1,ROCK1
9_Member	Canonical Pathways	M186	PID PDGFRB PATHWAY	-3.26423	-1.79246	4/129	5291,5601,5894,6774	PIK3CB,MAPK9,RAF1,STAT3
9_Member	Canonical Pathways	M122	PID IL2 1PATHWAY	-3.26018	-1.79072	3/55	5601,5894,6774	MAPK9,RAF1,STAT3
9_Member	Canonical Pathways	M100	PID SHP2 PATHWAY	-3.21459	-1.75347	3/57	2773,3459,5894	GNAI3,IFNGR1,RAF1
9_Member	KEGG Pathway	hsa04926	relaxin signaling pathway	-3.17802	-1.7233	4/136	2773,5291,5601,5894	GNAI3,PIK3CB,MAPK9,RAF1
9_Member	Canonical Pathways	M281	PID FAK PATHWAY	-3.17067	-1.72094	3/59	5601,5747,5894	MAPK9,PTK2,RAF1
9_Member	GO Biological Processes	GO:0038093	Fc receptor signaling pathway	-3.16578	-1.7166	5/241	998,5291,5601,5747,6885	CDC42,PIK3CB,MAPK9,PTK2,MAP3K7
9_Member	Canonical Pathways	M8	PID ENDOTHELIN PATHWAY	-3.08737	-1.64906	3/63	998,2773,5894	CDC42,GNAI3,RAF1
9_Member	KEGG Pathway	ko05224	Breast cancer	-3.08523	-1.64746	4/144	672,5291,5894,6198	BRCA1,PIK3CB,RAF1,RPS6KB1
9_Member	KEGG Pathway	ko05214	Glioma	-3.06742	-1.63233	3/64	4193,5291,5894	MDM2,PIK3CB,RAF1
9_Member	KEGG Pathway	hsa04915	Estrogen signaling pathway	-3.06291	-1.62941	4/146	1509,2773,5291,5894	CTSD,GNAI3,PIK3CB,RAF1
9_Member	KEGG Pathway	hsa04014	Ras signaling pathway	-3.02564	-1.60055	5/259	998,5291,5601,5894,6789	CDC42,PIK3CB,MAPK9,RAF1,STK4
9_Member	KEGG Pathway	hsa05213	Endometrial cancer	-3.00951	-1.59011	3/67	842,5291,5894	CASP9,PIK3CB,RAF1
9_Member	KEGG Pathway	ko04150	mTOR signaling pathway	-3.00855	-1.58999	4/151	5291,5894,6009,6198	PIK3CB,RAF1,RHEB,RPS6KB1
9_Member	KEGG Pathway	ko04921	Oxytocin signaling pathway	-2.99792	-1.58312	4/152	2773,5598,5894,6093	GNAI3,MAPK7,RAF1,ROCK1
9_Member	KEGG Pathway	ko04664	Fc epsilon RI signaling pathway	-2.99082	-1.57855	3/68	5291,5601,5894	PIK3CB,MAPK9,RAF1
9_Member	Canonical Pathways	M121	PID MTOR 4PATHWAY	-2.97241	-1.56368	3/69	5894,6009,6198	RAF1,RHEB,RPS6KB1
9_Member	KEGG Pathway	ko05218	Melanoma	-2.97241	-1.56368	3/69	4193,5291,5894	MDM2,PIK3CB,RAF1
9_Member	KEGG Pathway	hsa04150	mTOR signaling pathway	-2.93569	-1.53596	4/158	5291,5894,6009,6198	PIK3CB,RAF1,RHEB,RPS6KB1
9_Member	KEGG Pathway	hsa04921	Oxytocin signaling pathway	-2.90554	-1.51062	4/161	2773,5598,5894,6093	GNAI3,MAPK7,RAF1,ROCK1
9_Member	KEGG Pathway	hsa05224	Breast cancer	-2.89563	-1.50217	4/162	672,5291,5894,6198	BRCA1,PIK3CB,RAF1,RPS6KB1
9_Member	KEGG Pathway	ko04022	cGMP-PKG signaling pathway	-2.88579	-1.49377	4/163	291,2773,5894,6093	SLC25A4,GNAI3,RAF1,ROCK1
9_Member	KEGG Pathway	hsa05214	Glioma	-2.81856	-1.43798	3/78	4193,5291,5894	MDM2,PIK3CB,RAF1
9_Member	KEGG Pathway	hsa04022	cGMP-PKG signaling pathway	-2.79088	-1.41636	4/173	291,2773,5894,6093	SLC25A4,GNAI3,RAF1,ROCK1
9_Member	KEGG Pathway	hsa04664	Fc epsilon RI signaling pathway	-2.78695	-1.41382	3/80	5291,5601,5894	PIK3CB,MAPK9,RAF1
9_Member	Reactome Gene Sets	R-HSA-9607240	FLT3 Signaling	-2.78245	-1.41024	5/294	5291,5747,5894,9978,30849	PIK3CB,PTK2,RAF1,RBX1,PIK3R4
9_Member	KEGG Pathway	hsa05218	Melanoma	-2.74108	-1.37347	3/83	4193,5291,5894	MDM2,PIK3CB,RAF1
9_Member	KEGG Pathway	ko04540	Gap junction	-2.66846	-1.31254	3/88	2773,5598,5894	GNAI3,MAPK7,RAF1
9_Member	KEGG Pathway	hsa04540	Gap junction	-2.64065	-1.28739	3/90	2773,5598,5894	GNAI3,MAPK7,RAF1
9_Member	Reactome Gene Sets	R-HSA-5683057	MAPK family signaling cascades	-2.59347	-1.24808	5/325	998,5291,5747,5894,9978	CDC42,PIK3CB,PTK2,RAF1,RBX1
9_Member	KEGG Pathway	ko04915	Estrogen signaling pathway	-2.53568	-1.20227	3/98	2773,5291,5894	GNAI3,PIK3CB,RAF1
9_Member	Reactome Gene Sets	R-HSA-2219528	PI3K/AKT Signaling in Cancer	-2.49869	-1.17363	3/101	842,4193,5291	CASP9,MDM2,PIK3CB
9_Member	KEGG Pathway	ko04015	Rap1 signaling pathway	-2.48646	-1.16387	4/210	998,2773,5291,5894	CDC42,GNAI3,PIK3CB,RAF1
9_Member	GO Biological Processes	GO:0002768	immune response-regulating cell surface receptor signaling pathway	-2.42239	-1.11156	6/514	998,5291,5601,5747,5894,6885	CDC42,PIK3CB,MAPK9,PTK2,RAF1,MAP3K7
9_Member	GO Biological Processes	GO:0071887	leukocyte apoptotic process	-2.41682	-1.10759	3/108	842,3091,5291	CASP9,HIF1A,PIK3CB
9_Member	KEGG Pathway	hsa04015	Rap1 signaling pathway	-2.35957	-1.05629	4/228	998,2773,5291,5894	CDC42,GNAI3,PIK3CB,RAF1
9_Member	KEGG Pathway	hsa04611	Platelet activation	-2.20216	-0.916223	3/129	2773,5291,6093	GNAI3,PIK3CB,ROCK1
9_Member	KEGG Pathway	ko04650	Natural killer cell mediated cytotoxicity	-2.16565	-0.884596	3/133	3459,5291,5894	IFNGR1,PIK3CB,RAF1
9_Member	KEGG Pathway	ko04550	Signaling pathways regulating pluripotency of stem cells	-2.11309	-0.839725	3/139	5291,5894,6774	PIK3CB,RAF1,STAT3
9_Member	KEGG Pathway	ko04072	Phospholipase D signaling pathway	-2.05488	-0.789975	3/146	5291,5894,6009	PIK3CB,RAF1,RHEB
9_Member	Reactome Gene Sets	R-HSA-5673001	RAF/MAP kinase cascade	-2.04943	-0.784886	4/280	5291,5747,5894,9978	PIK3CB,PTK2,RAF1,RBX1
9_Member	KEGG Pathway	hsa04650	Natural killer cell mediated cytotoxicity	-2.03882	-0.776785	3/148	3459,5291,5894	IFNGR1,PIK3CB,RAF1
9_Member	Reactome Gene Sets	R-HSA-5684996	MAPK1/MAPK3 signaling	-2.01803	-0.759205	4/286	5291,5747,5894,9978	PIK3CB,PTK2,RAF1,RBX1
10_Summary	GO Biological Processes	GO:0010507	negative regulation of autophagy	-11.4153	-8.41149	9/87	1982,2801,3953,4864,5747,6622,6774,57103,221937,4194,6093,11345,23400	EIF4G2,GOLGA2,LEPR,NPC1,PTK2,SNCA,STAT3,TIGAR,FOXK1,MDM4,ROCK1,GABARAPL2,ATP13A2
10_Member	GO Biological Processes	GO:0010507	negative regulation of autophagy	-11.4153	-8.41149	9/87	1982,2801,3953,4864,5747,6622,6774,57103,221937	EIF4G2,GOLGA2,LEPR,NPC1,PTK2,SNCA,STAT3,TIGAR,FOXK1
10_Member	GO Biological Processes	GO:0009895	negative regulation of catabolic process	-10.9944	-8.05143	13/325	1982,2801,3953,4194,4864,5747,6093,6622,6774,11345,23400,57103,221937	EIF4G2,GOLGA2,LEPR,MDM4,NPC1,PTK2,ROCK1,SNCA,STAT3,GABARAPL2,ATP13A2,TIGAR,FOXK1
10_Member	GO Biological Processes	GO:0031330	negative regulation of cellular catabolic process	-10.518	-7.66311	12/280	1982,2801,3953,4864,5747,6093,6622,6774,11345,23400,57103,221937	EIF4G2,GOLGA2,LEPR,NPC1,PTK2,ROCK1,SNCA,STAT3,GABARAPL2,ATP13A2,TIGAR,FOXK1
10_Member	GO Biological Processes	GO:0042177	negative regulation of protein catabolic process	-4.36598	-2.67582	5/133	4194,6093,6622,11345,23400	MDM4,ROCK1,SNCA,GABARAPL2,ATP13A2
11_Summary	GO Biological Processes	GO:0052548	regulation of endopeptidase activity	-10.5343	-7.66519	14/437	334,835,842,871,1509,3065,3329,4193,5894,6093,6622,6774,7415,23400,2629,3066,5601,5747,9978,3459,7879,1958,3309,57103,1515,11345,7494	APLP2,CASP2,CASP9,SERPINH1,CTSD,HDAC1,HSPD1,MDM2,RAF1,ROCK1,SNCA,STAT3,VCP,ATP13A2,GBA,HDAC2,MAPK9,PTK2,RBX1,IFNGR1,RAB7A,EGR1,HSPA5,TIGAR,CTSV,GABARAPL2,XBP1
11_Member	GO Biological Processes	GO:0052548	regulation of endopeptidase activity	-10.5343	-7.66519	14/437	334,835,842,871,1509,3065,3329,4193,5894,6093,6622,6774,7415,23400	APLP2,CASP2,CASP9,SERPINH1,CTSD,HDAC1,HSPD1,MDM2,RAF1,ROCK1,SNCA,STAT3,VCP,ATP13A2
11_Member	GO Biological Processes	GO:0045862	positive regulation of proteolysis	-10.1647	-7.40954	13/379	835,842,1509,2629,3066,3329,4193,5601,5747,6622,6774,7415,9978	CASP2,CASP9,CTSD,GBA,HDAC2,HSPD1,MDM2,MAPK9,PTK2,SNCA,STAT3,VCP,RBX1
11_Member	GO Biological Processes	GO:0052547	regulation of peptidase activity	-10.1298	-7.38557	14/469	334,835,842,871,1509,3065,3329,4193,5894,6093,6622,6774,7415,23400	APLP2,CASP2,CASP9,SERPINH1,CTSD,HDAC1,HSPD1,MDM2,RAF1,ROCK1,SNCA,STAT3,VCP,ATP13A2
11_Member	GO Biological Processes	GO:0043281	regulation of cysteine-type endopeptidase activity involved in apoptotic process	-6.62925	-4.49518	8/218	835,842,1509,3329,4193,5894,6622,7415	CASP2,CASP9,CTSD,HSPD1,MDM2,RAF1,SNCA,VCP
11_Member	GO Biological Processes	GO:2000116	regulation of cysteine-type endopeptidase activity	-6.28492	-4.21283	8/242	835,842,1509,3329,4193,5894,6622,7415	CASP2,CASP9,CTSD,HSPD1,MDM2,RAF1,SNCA,VCP
11_Member	KEGG Pathway	ko05152	Tuberculosis	-6.04243	-4.02862	7/179	842,1509,3329,3459,5601,5894,7879	CASP9,CTSD,HSPD1,IFNGR1,MAPK9,RAF1,RAB7A
11_Member	GO Biological Processes	GO:0010950	positive regulation of endopeptidase activity	-5.96229	-3.96821	7/184	835,842,1509,3329,6622,6774,7415	CASP2,CASP9,CTSD,HSPD1,SNCA,STAT3,VCP
11_Member	KEGG Pathway	hsa05152	Tuberculosis	-5.83883	-3.86732	7/192	842,1509,3329,3459,5601,5894,7879	CASP9,CTSD,HSPD1,IFNGR1,MAPK9,RAF1,RAB7A
11_Member	GO Biological Processes	GO:0009410	response to xenobiotic stimulus	-5.75232	-3.79523	8/285	842,1958,2629,3066,3309,3329,4193,57103	CASP9,EGR1,GBA,HDAC2,HSPA5,HSPD1,MDM2,TIGAR
11_Member	GO Biological Processes	GO:0010952	positive regulation of peptidase activity	-5.66372	-3.726	7/204	835,842,1509,3329,6622,6774,7415	CASP2,CASP9,CTSD,HSPD1,SNCA,STAT3,VCP
11_Member	GO Biological Processes	GO:0043280	positive regulation of cysteine-type endopeptidase activity involved in apoptotic process	-5.52944	-3.62094	6/137	835,842,1509,3329,6622,7415	CASP2,CASP9,CTSD,HSPD1,SNCA,VCP
11_Member	GO Biological Processes	GO:2001056	positive regulation of cysteine-type endopeptidase activity	-5.23619	-3.37537	6/154	835,842,1509,3329,6622,7415	CASP2,CASP9,CTSD,HSPD1,SNCA,VCP
11_Member	GO Biological Processes	GO:0006919	activation of cysteine-type endopeptidase activity involved in apoptotic process	-5.18793	-3.33256	5/90	835,842,3329,6622,7415	CASP2,CASP9,HSPD1,SNCA,VCP
11_Member	GO Biological Processes	GO:0002931	response to ischemia	-4.70277	-2.9317	4/55	842,1958,3329,57103	CASP9,EGR1,HSPD1,TIGAR
11_Member	KEGG Pathway	ko05134	Legionellosis	-3.26018	-1.79072	3/55	842,3329,7415	CASP9,HSPD1,VCP
11_Member	KEGG Pathway	hsa05134	Legionellosis	-3.17067	-1.72094	3/59	842,3329,7415	CASP9,HSPD1,VCP
11_Member	GO Biological Processes	GO:0051384	response to glucocorticoid	-3.05188	-1.6205	4/147	842,1515,2629,3329	CASP9,CTSV,GBA,HSPD1
11_Member	GO Biological Processes	GO:0031960	response to corticosteroid	-2.87601	-1.48544	4/164	842,1515,2629,3329	CASP9,CTSV,GBA,HSPD1
11_Member	GO Biological Processes	GO:0051345	positive regulation of hydrolase activity	-2.71523	-1.35124	8/783	835,842,1509,3329,6622,6774,7415,11345	CASP2,CASP9,CTSD,HSPD1,SNCA,STAT3,VCP,GABARAPL2
11_Member	GO Biological Processes	GO:0032496	response to lipopolysaccharide	-2.54253	-1.20657	5/334	842,3066,3329,6622,7494	CASP9,HDAC2,HSPD1,SNCA,XBP1
11_Member	GO Biological Processes	GO:0002237	response to molecule of bacterial origin	-2.42454	-1.11332	5/356	842,3066,3329,6622,7494	CASP9,HDAC2,HSPD1,SNCA,XBP1
12_Summary	GO Biological Processes	GO:0072401	signal transduction involved in DNA integrity checkpoint	-10.4003	-7.58548	8/73	472,672,835,1111,1874,4193,4194,5591,842,3065,3066,6009,7159,57103,1877,1982,7251,9978,998,1642,6198,25978,5601,30849,1958,3091,3329,5894,10133,6885,7415,221937,5598,6774,6093,5747	ATM,BRCA1,CASP2,CHEK1,E2F4,MDM2,MDM4,PRKDC,CASP9,HDAC1,HDAC2,RHEB,TP53BP2,TIGAR,E4F1,EIF4G2,TSG101,RBX1,CDC42,DDB1,RPS6KB1,CHMP2B,MAPK9,PIK3R4,EGR1,HIF1A,HSPD1,RAF1,OPTN,MAP3K7,VCP,FOXK1,MAPK7,STAT3,ROCK1,PTK2
12_Member	GO Biological Processes	GO:0072401	signal transduction involved in DNA integrity checkpoint	-10.4003	-7.58548	8/73	472,672,835,1111,1874,4193,4194,5591	ATM,BRCA1,CASP2,CHEK1,E2F4,MDM2,MDM4,PRKDC
12_Member	GO Biological Processes	GO:0072422	signal transduction involved in DNA damage checkpoint	-10.4003	-7.58548	8/73	472,672,835,1111,1874,4193,4194,5591	ATM,BRCA1,CASP2,CHEK1,E2F4,MDM2,MDM4,PRKDC
12_Member	GO Biological Processes	GO:0072395	signal transduction involved in cell cycle checkpoint	-10.3516	-7.56022	8/74	472,672,835,1111,1874,4193,4194,5591	ATM,BRCA1,CASP2,CHEK1,E2F4,MDM2,MDM4,PRKDC
12_Member	GO Biological Processes	GO:0042770	signal transduction in response to DNA damage	-9.73696	-7.05346	9/133	472,672,835,842,1111,1874,4193,4194,5591	ATM,BRCA1,CASP2,CASP9,CHEK1,E2F4,MDM2,MDM4,PRKDC
12_Member	Reactome Gene Sets	R-HSA-3700989	Transcriptional Regulation by TP53	-9.21009	-6.58811	12/364	472,672,835,1111,1874,3065,3066,4193,4194,6009,7159,57103	ATM,BRCA1,CASP2,CHEK1,E2F4,HDAC1,HDAC2,MDM2,MDM4,RHEB,TP53BP2,TIGAR
12_Member	GO Biological Processes	GO:0007050	cell cycle arrest	-8.79576	-6.2419	10/235	472,672,835,1874,1877,1982,4193,4194,6009,7251	ATM,BRCA1,CASP2,E2F4,E4F1,EIF4G2,MDM2,MDM4,RHEB,TSG101
12_Member	KEGG Pathway	ko04110	Cell cycle	-8.5384	-6.02466	8/124	472,1111,1874,3065,3066,4193,5591,9978	ATM,CHEK1,E2F4,HDAC1,HDAC2,MDM2,PRKDC,RBX1
12_Member	GO Biological Processes	GO:0045786	negative regulation of cell cycle	-8.40223	-5.89483	14/638	472,672,835,1111,1874,1877,1982,4193,4194,5591,6009,7159,7251,9978	ATM,BRCA1,CASP2,CHEK1,E2F4,E4F1,EIF4G2,MDM2,MDM4,PRKDC,RHEB,TP53BP2,TSG101,RBX1
12_Member	KEGG Pathway	hsa04110	Cell cycle	-8.32307	-5.82807	8/132	472,1111,1874,3065,3066,4193,5591,9978	ATM,CHEK1,E2F4,HDAC1,HDAC2,MDM2,PRKDC,RBX1
12_Member	GO Biological Processes	GO:0072331	signal transduction by p53 class mediator	-8.24778	-5.75886	10/268	472,672,835,1111,1874,3065,3066,4193,4194,7159	ATM,BRCA1,CASP2,CHEK1,E2F4,HDAC1,HDAC2,MDM2,MDM4,TP53BP2
12_Member	GO Biological Processes	GO:0007346	regulation of mitotic cell cycle	-8.12505	-5.65961	14/671	472,672,835,998,1111,1642,1874,1877,4193,4194,5591,6198,9978,25978	ATM,BRCA1,CASP2,CDC42,CHEK1,DDB1,E2F4,E4F1,MDM2,MDM4,PRKDC,RPS6KB1,RBX1,CHMP2B
12_Member	GO Biological Processes	GO:0000077	DNA damage checkpoint	-7.86298	-5.44101	8/151	472,672,835,1111,1874,4193,4194,5591	ATM,BRCA1,CASP2,CHEK1,E2F4,MDM2,MDM4,PRKDC
12_Member	GO Biological Processes	GO:0072431	signal transduction involved in mitotic G1 DNA damage checkpoint	-7.8047	-5.40784	6/57	472,835,1874,4193,4194,5591	ATM,CASP2,E2F4,MDM2,MDM4,PRKDC
12_Member	GO Biological Processes	GO:1902400	intracellular signal transduction involved in G1 DNA damage checkpoint	-7.8047	-5.40784	6/57	472,835,1874,4193,4194,5591	ATM,CASP2,E2F4,MDM2,MDM4,PRKDC
12_Member	GO Biological Processes	GO:0072413	signal transduction involved in mitotic cell cycle checkpoint	-7.7127	-5.34493	6/59	472,835,1874,4193,4194,5591	ATM,CASP2,E2F4,MDM2,MDM4,PRKDC
12_Member	GO Biological Processes	GO:1902402	signal transduction involved in mitotic DNA damage checkpoint	-7.7127	-5.34493	6/59	472,835,1874,4193,4194,5591	ATM,CASP2,E2F4,MDM2,MDM4,PRKDC
12_Member	GO Biological Processes	GO:1902403	signal transduction involved in mitotic DNA integrity checkpoint	-7.7127	-5.34493	6/59	472,835,1874,4193,4194,5591	ATM,CASP2,E2F4,MDM2,MDM4,PRKDC
12_Member	Canonical Pathways	M261	PID P53 REGULATION PATHWAY	-7.7127	-5.34493	6/59	472,1111,1877,4193,4194,5601	ATM,CHEK1,E4F1,MDM2,MDM4,MAPK9
12_Member	Reactome Gene Sets	R-HSA-5633007	Regulation of TP53 Activity	-7.66623	-5.3112	8/160	472,672,1111,3065,3066,4193,4194,7159	ATM,BRCA1,CHEK1,HDAC1,HDAC2,MDM2,MDM4,TP53BP2
12_Member	GO Biological Processes	GO:0031570	DNA integrity checkpoint	-7.64511	-5.29885	8/161	472,672,835,1111,1874,4193,4194,5591	ATM,BRCA1,CASP2,CHEK1,E2F4,MDM2,MDM4,PRKDC
12_Member	GO Biological Processes	GO:0031571	mitotic G1 DNA damage checkpoint	-7.53829	-5.22546	6/63	472,835,1874,4193,4194,5591	ATM,CASP2,E2F4,MDM2,MDM4,PRKDC
12_Member	GO Biological Processes	GO:0044783	G1 DNA damage checkpoint	-7.49654	-5.20719	6/64	472,835,1874,4193,4194,5591	ATM,CASP2,E2F4,MDM2,MDM4,PRKDC
12_Member	GO Biological Processes	GO:0044819	mitotic G1/S transition checkpoint	-7.49654	-5.20719	6/64	472,835,1874,4193,4194,5591	ATM,CASP2,E2F4,MDM2,MDM4,PRKDC
12_Member	GO Biological Processes	GO:1901796	regulation of signal transduction by p53 class mediator	-7.26848	-5.02943	8/180	472,672,1111,3065,3066,4193,4194,7159	ATM,BRCA1,CHEK1,HDAC1,HDAC2,MDM2,MDM4,TP53BP2
12_Member	GO Biological Processes	GO:0045930	negative regulation of mitotic cell cycle	-7.25911	-5.02345	10/341	472,672,835,1111,1874,1877,4193,4194,5591,9978	ATM,BRCA1,CASP2,CHEK1,E2F4,E4F1,MDM2,MDM4,PRKDC,RBX1
12_Member	GO Biological Processes	GO:0010564	regulation of cell cycle process	-7.23414	-5.00846	14/791	472,672,835,998,1111,1642,1874,1877,4193,4194,5591,9978,25978,30849	ATM,BRCA1,CASP2,CDC42,CHEK1,DDB1,E2F4,E4F1,MDM2,MDM4,PRKDC,RBX1,CHMP2B,PIK3R4
12_Member	GO Biological Processes	GO:1901988	negative regulation of cell cycle phase transition	-7.04587	-4.84263	9/270	472,672,835,1111,1874,4193,4194,5591,9978	ATM,BRCA1,CASP2,CHEK1,E2F4,MDM2,MDM4,PRKDC,RBX1
12_Member	GO Biological Processes	GO:0071158	positive regulation of cell cycle arrest	-6.87714	-4.70115	6/81	472,672,835,1874,4193,4194	ATM,BRCA1,CASP2,E2F4,MDM2,MDM4
12_Member	GO Biological Processes	GO:0070482	response to oxygen levels	-6.657	-4.51214	10/396	472,1958,3066,3091,3329,4193,4194,5894,9978,57103	ATM,EGR1,HDAC2,HIF1A,HSPD1,MDM2,MDM4,RAF1,RBX1,TIGAR
12_Member	GO Biological Processes	GO:0000075	cell cycle checkpoint	-6.61409	-4.48406	8/219	472,672,835,1111,1874,4193,4194,5591	ATM,BRCA1,CASP2,CHEK1,E2F4,MDM2,MDM4,PRKDC
12_Member	GO Biological Processes	GO:0044770	cell cycle phase transition	-6.46005	-4.35684	12/647	472,672,835,1111,1642,1874,4193,4194,5591,6198,9978,10133	ATM,BRCA1,CASP2,CHEK1,DDB1,E2F4,MDM2,MDM4,PRKDC,RPS6KB1,RBX1,OPTN
12_Member	GO Biological Processes	GO:0044773	mitotic DNA damage checkpoint	-6.30546	-4.22872	6/101	472,835,1874,4193,4194,5591	ATM,CASP2,E2F4,MDM2,MDM4,PRKDC
12_Member	GO Biological Processes	GO:0007093	mitotic cell cycle checkpoint	-6.26268	-4.19746	7/166	472,672,835,1874,4193,4194,5591	ATM,BRCA1,CASP2,E2F4,MDM2,MDM4,PRKDC
12_Member	GO Biological Processes	GO:0006977	DNA damage response, signal transduction by p53 class mediator resulting in cell cycle arrest	-6.21547	-4.16147	5/56	472,835,1874,4193,4194	ATM,CASP2,E2F4,MDM2,MDM4
12_Member	GO Biological Processes	GO:0071156	regulation of cell cycle arrest	-6.18138	-4.1344	6/106	472,672,835,1874,4193,4194	ATM,BRCA1,CASP2,E2F4,MDM2,MDM4
12_Member	GO Biological Processes	GO:1901991	negative regulation of mitotic cell cycle phase transition	-6.16529	-4.12223	8/251	472,672,835,1874,4193,4194,5591,9978	ATM,BRCA1,CASP2,E2F4,MDM2,MDM4,PRKDC,RBX1
12_Member	GO Biological Processes	GO:0030330	DNA damage response, signal transduction by p53 class mediator	-6.15732	-4.12069	6/107	472,672,835,1874,4193,4194	ATM,BRCA1,CASP2,E2F4,MDM2,MDM4
12_Member	GO Biological Processes	GO:0044774	mitotic DNA integrity checkpoint	-6.13349	-4.10321	6/108	472,835,1874,4193,4194,5591	ATM,CASP2,E2F4,MDM2,MDM4,PRKDC
12_Member	GO Biological Processes	GO:0001666	response to hypoxia	-6.00748	-4.00166	9/359	472,1958,3091,3329,4193,4194,5894,9978,57103	ATM,EGR1,HIF1A,HSPD1,MDM2,MDM4,RAF1,RBX1,TIGAR
12_Member	GO Biological Processes	GO:0010948	negative regulation of cell cycle process	-6.00748	-4.00166	9/359	472,672,835,1111,1874,4193,4194,5591,9978	ATM,BRCA1,CASP2,CHEK1,E2F4,MDM2,MDM4,PRKDC,RBX1
12_Member	GO Biological Processes	GO:0036293	response to decreased oxygen levels	-5.88964	-3.90861	9/371	472,1958,3091,3329,4193,4194,5894,9978,57103	ATM,EGR1,HIF1A,HSPD1,MDM2,MDM4,RAF1,RBX1,TIGAR
12_Member	GO Biological Processes	GO:0044772	mitotic cell cycle phase transition	-5.88952	-3.90861	11/602	472,672,835,1642,1874,4193,4194,5591,6198,9978,10133	ATM,BRCA1,CASP2,DDB1,E2F4,MDM2,MDM4,PRKDC,RPS6KB1,RBX1,OPTN
12_Member	GO Biological Processes	GO:1901987	regulation of cell cycle phase transition	-5.84903	-3.87384	10/486	472,672,835,1111,1642,1874,4193,4194,5591,9978	ATM,BRCA1,CASP2,CHEK1,DDB1,E2F4,MDM2,MDM4,PRKDC,RBX1
12_Member	KEGG Pathway	ko04115	p53 signaling pathway	-5.75957	-3.8001	5/69	472,842,1111,4193,4194	ATM,CASP9,CHEK1,MDM2,MDM4
12_Member	GO Biological Processes	GO:2000134	negative regulation of G1/S transition of mitotic cell cycle	-5.74085	-3.78553	6/126	472,835,1874,4193,4194,5591	ATM,CASP2,E2F4,MDM2,MDM4,PRKDC
12_Member	GO Biological Processes	GO:0045787	positive regulation of cell cycle	-5.65728	-3.726	9/396	472,672,835,998,1111,1874,4193,4194,6198	ATM,BRCA1,CASP2,CDC42,CHEK1,E2F4,MDM2,MDM4,RPS6KB1
12_Member	GO Biological Processes	GO:1902807	negative regulation of cell cycle G1/S phase transition	-5.62319	-3.69868	6/132	472,835,1874,4193,4194,5591	ATM,CASP2,E2F4,MDM2,MDM4,PRKDC
12_Member	KEGG Pathway	hsa04115	p53 signaling pathway	-5.46719	-3.56696	5/79	472,842,1111,4193,4194	ATM,CASP9,CHEK1,MDM2,MDM4
12_Member	GO Biological Processes	GO:1901990	regulation of mitotic cell cycle phase transition	-5.22289	-3.36378	9/448	472,672,835,1642,1874,4193,4194,5591,9978	ATM,BRCA1,CASP2,DDB1,E2F4,MDM2,MDM4,PRKDC,RBX1
12_Member	Reactome Gene Sets	R-HSA-6804756	Regulation of TP53 Activity through Phosphorylation	-5.14108	-3.29314	5/92	472,672,1111,4193,4194	ATM,BRCA1,CHEK1,MDM2,MDM4
12_Member	GO Biological Processes	GO:2000045	regulation of G1/S transition of mitotic cell cycle	-4.7819	-2.99435	6/185	472,835,1874,4193,4194,5591	ATM,CASP2,E2F4,MDM2,MDM4,PRKDC
12_Member	GO Biological Processes	GO:0016579	protein deubiquitination	-4.72541	-2.94853	7/284	672,3091,4193,4194,6885,7415,221937	BRCA1,HIF1A,MDM2,MDM4,MAP3K7,VCP,FOXK1
12_Member	GO Biological Processes	GO:0000082	G1/S transition of mitotic cell cycle	-4.69614	-2.92747	7/287	472,835,1874,4193,4194,5591,6198	ATM,CASP2,E2F4,MDM2,MDM4,PRKDC,RPS6KB1
12_Member	Reactome Gene Sets	R-HSA-6804760	Regulation of TP53 Activity through Methylation	-4.66015	-2.89822	3/19	472,4193,4194	ATM,MDM2,MDM4
12_Member	Reactome Gene Sets	R-HSA-2559583	Cellular Senescence	-4.62788	-2.86934	6/197	472,4193,4194,5598,5601,6774	ATM,MDM2,MDM4,MAPK7,MAPK9,STAT3
12_Member	Reactome Gene Sets	R-HSA-5688426	Deubiquitination	-4.60096	-2.8535	7/297	672,3091,4193,4194,6885,7415,221937	BRCA1,HIF1A,MDM2,MDM4,MAP3K7,VCP,FOXK1
12_Member	GO Biological Processes	GO:0070646	protein modification by small protein removal	-4.56389	-2.82621	7/301	672,3091,4193,4194,6885,7415,221937	BRCA1,HIF1A,MDM2,MDM4,MAP3K7,VCP,FOXK1
12_Member	GO Biological Processes	GO:0090068	positive regulation of cell cycle process	-4.55471	-2.81912	7/302	472,672,835,998,1874,4193,4194	ATM,BRCA1,CASP2,CDC42,E2F4,MDM2,MDM4
12_Member	GO Biological Processes	GO:1902806	regulation of cell cycle G1/S phase transition	-4.51896	-2.79428	6/206	472,835,1874,4193,4194,5591	ATM,CASP2,E2F4,MDM2,MDM4,PRKDC
12_Member	GO Biological Processes	GO:0071456	cellular response to hypoxia	-4.49546	-2.77508	6/208	1958,3091,4193,4194,9978,57103	EGR1,HIF1A,MDM2,MDM4,RBX1,TIGAR
12_Member	GO Biological Processes	GO:0044843	cell cycle G1/S phase transition	-4.48247	-2.7646	7/310	472,835,1874,4193,4194,5591,6198	ATM,CASP2,E2F4,MDM2,MDM4,PRKDC,RPS6KB1
12_Member	GO Biological Processes	GO:0036294	cellular response to decreased oxygen levels	-4.38159	-2.68951	6/218	1958,3091,4193,4194,9978,57103	EGR1,HIF1A,MDM2,MDM4,RBX1,TIGAR
12_Member	Reactome Gene Sets	R-HSA-69615	G1/S DNA Damage Checkpoints	-4.33716	-2.65648	4/68	472,1111,4193,4194	ATM,CHEK1,MDM2,MDM4
12_Member	GO Biological Processes	GO:0071453	cellular response to oxygen levels	-4.20063	-2.5481	6/235	1958,3091,4193,4194,9978,57103	EGR1,HIF1A,MDM2,MDM4,RBX1,TIGAR
12_Member	Reactome Gene Sets	R-HSA-6804757	Regulation of TP53 Degradation	-3.80818	-2.2246	3/36	472,4193,4194	ATM,MDM2,MDM4
12_Member	Reactome Gene Sets	R-HSA-6806003	Regulation of TP53 Expression and Degradation	-3.77236	-2.19622	3/37	472,4193,4194	ATM,MDM2,MDM4
12_Member	GO Biological Processes	GO:0003179	heart valve morphogenesis	-3.33196	-1.84962	3/52	4193,4194,6093	MDM2,MDM4,ROCK1
12_Member	Reactome Gene Sets	R-HSA-69541	Stabilization of p53	-3.21459	-1.75347	3/57	472,4193,4194	ATM,MDM2,MDM4
12_Member	GO Biological Processes	GO:0003170	heart valve development	-3.12829	-1.68513	3/61	4193,4194,6093	MDM2,MDM4,ROCK1
12_Member	Reactome Gene Sets	R-HSA-69563	p53-Dependent G1 DNA Damage Response	-3.0285	-1.60237	3/66	472,4193,4194	ATM,MDM2,MDM4
12_Member	Reactome Gene Sets	R-HSA-69580	p53-Dependent G1/S DNA damage checkpoint	-3.0285	-1.60237	3/66	472,4193,4194	ATM,MDM2,MDM4
12_Member	Reactome Gene Sets	R-HSA-69620	Cell Cycle Checkpoints	-2.78245	-1.41024	5/294	472,672,1111,4193,4194	ATM,BRCA1,CHEK1,MDM2,MDM4
12_Member	Reactome Gene Sets	R-HSA-5689880	Ub-specific processing proteases	-2.4145	-1.10607	4/220	3091,4193,4194,6885	HIF1A,MDM2,MDM4,MAP3K7
12_Member	Reactome Gene Sets	R-HSA-2559580	Oxidative Stress Induced Senescence	-2.23994	-0.951058	3/125	4193,4194,5601	MDM2,MDM4,MAPK9
12_Member	GO Biological Processes	GO:0003231	cardiac ventricle development	-2.18375	-0.90045	3/131	3091,4193,4194	HIF1A,MDM2,MDM4
12_Member	GO Biological Processes	GO:0003007	heart morphogenesis	-2.16591	-0.884596	4/259	3091,4193,4194,5747	HIF1A,MDM2,MDM4,PTK2
13_Summary	GO Biological Processes	GO:0051129	negative regulation of cellular component organization	-10.1672	-7.40954	17/775	472,672,998,1111,1786,2629,3066,3309,4193,5747,5894,6093,6622,7879,9474,10013,57103,1642,3065,6885,7319,1958,842,5291,5591,1874,2801,7415,25978,835,9978,10133,1877,3329	ATM,BRCA1,CDC42,CHEK1,DNMT1,GBA,HDAC2,HSPA5,MDM2,PTK2,RAF1,ROCK1,SNCA,RAB7A,ATG5,HDAC6,TIGAR,DDB1,HDAC1,MAP3K7,UBE2A,EGR1,CASP9,PIK3CB,PRKDC,E2F4,GOLGA2,VCP,CHMP2B,CASP2,RBX1,OPTN,E4F1,HSPD1
13_Member	GO Biological Processes	GO:0051129	negative regulation of cellular component organization	-10.1672	-7.40954	17/775	472,672,998,1111,1786,2629,3066,3309,4193,5747,5894,6093,6622,7879,9474,10013,57103	ATM,BRCA1,CDC42,CHEK1,DNMT1,GBA,HDAC2,HSPA5,MDM2,PTK2,RAF1,ROCK1,SNCA,RAB7A,ATG5,HDAC6,TIGAR
13_Member	GO Biological Processes	GO:0016570	histone modification	-7.95552	-5.52308	12/471	472,672,1111,1642,1786,3065,3066,6622,6885,7319,9474,10013	ATM,BRCA1,CHEK1,DDB1,DNMT1,HDAC1,HDAC2,SNCA,MAP3K7,UBE2A,ATG5,HDAC6
13_Member	GO Biological Processes	GO:0016569	covalent chromatin modification	-7.82494	-5.41821	12/484	472,672,1111,1642,1786,3065,3066,6622,6885,7319,9474,10013	ATM,BRCA1,CHEK1,DDB1,DNMT1,HDAC1,HDAC2,SNCA,MAP3K7,UBE2A,ATG5,HDAC6
13_Member	GO Biological Processes	GO:2000757	negative regulation of peptidyl-lysine acetylation	-6.61283	-4.48406	4/19	672,3066,6622,9474	BRCA1,HDAC2,SNCA,ATG5
13_Member	GO Biological Processes	GO:0018205	peptidyl-lysine modification	-6.53796	-4.4196	10/408	672,1111,1786,1958,3066,4193,6622,6885,9474,10013	BRCA1,CHEK1,DNMT1,EGR1,HDAC2,MDM2,SNCA,MAP3K7,ATG5,HDAC6
13_Member	GO Biological Processes	GO:1901984	negative regulation of protein acetylation	-6.25785	-4.1949	4/23	672,3066,6622,9474	BRCA1,HDAC2,SNCA,ATG5
13_Member	GO Biological Processes	GO:2000756	regulation of peptidyl-lysine acetylation	-5.92316	-3.93293	5/64	672,1111,3066,6622,9474	BRCA1,CHEK1,HDAC2,SNCA,ATG5
13_Member	KEGG Pathway	hsa01524	Platinum drug resistance	-5.63752	-3.71123	5/73	472,672,842,4193,5291	ATM,BRCA1,CASP9,MDM2,PIK3CB
13_Member	KEGG Pathway	ko01524	Platinum drug resistance	-5.63752	-3.71123	5/73	472,672,842,4193,5291	ATM,BRCA1,CASP9,MDM2,PIK3CB
13_Member	GO Biological Processes	GO:1901983	regulation of protein acetylation	-5.55057	-3.63888	5/76	672,1111,3066,6622,9474	BRCA1,CHEK1,HDAC2,SNCA,ATG5
13_Member	GO Biological Processes	GO:0010639	negative regulation of organelle organization	-5.46606	-3.56696	9/418	472,672,1111,1786,6622,7879,9474,10013,57103	ATM,BRCA1,CHEK1,DNMT1,SNCA,RAB7A,ATG5,HDAC6,TIGAR
13_Member	GO Biological Processes	GO:2001020	regulation of response to DNA damage stimulus	-5.37003	-3.48424	7/226	472,672,842,1111,4193,5591,57103	ATM,BRCA1,CASP9,CHEK1,MDM2,PRKDC,TIGAR
13_Member	GO Biological Processes	GO:0031056	regulation of histone modification	-5.25245	-3.38907	6/153	472,672,1111,1786,6622,9474	ATM,BRCA1,CHEK1,DNMT1,SNCA,ATG5
13_Member	GO Biological Processes	GO:0072425	signal transduction involved in G2 DNA damage checkpoint	-5.08083	-3.24646	3/14	472,672,1111	ATM,BRCA1,CHEK1
13_Member	GO Biological Processes	GO:0031057	negative regulation of histone modification	-5.05288	-3.2225	4/45	672,1786,6622,9474	BRCA1,DNMT1,SNCA,ATG5
13_Member	GO Biological Processes	GO:0000226	microtubule cytoskeleton organization	-4.96662	-3.15185	10/612	672,1111,1874,2801,5747,6093,6622,7415,10013,25978	BRCA1,CHEK1,E2F4,GOLGA2,PTK2,ROCK1,SNCA,VCP,HDAC6,CHMP2B
13_Member	GO Biological Processes	GO:0018394	peptidyl-lysine acetylation	-4.9188	-3.11661	6/175	672,1111,3066,6622,6885,9474	BRCA1,CHEK1,HDAC2,SNCA,MAP3K7,ATG5
13_Member	GO Biological Processes	GO:0008630	intrinsic apoptotic signaling pathway in response to DNA damage	-4.90142	-3.10171	5/103	472,672,835,842,5591	ATM,BRCA1,CASP2,CASP9,PRKDC
13_Member	GO Biological Processes	GO:0035067	negative regulation of histone acetylation	-4.89556	-3.09708	3/16	672,6622,9474	BRCA1,SNCA,ATG5
13_Member	GO Biological Processes	GO:0070507	regulation of microtubule cytoskeleton organization	-4.71644	-2.94072	6/190	672,1111,6093,6622,10013,25978	BRCA1,CHEK1,ROCK1,SNCA,HDAC6,CHMP2B
13_Member	GO Biological Processes	GO:0035065	regulation of histone acetylation	-4.61081	-2.86005	4/58	672,1111,6622,9474	BRCA1,CHEK1,SNCA,ATG5
13_Member	GO Biological Processes	GO:1902275	regulation of chromatin organization	-4.60322	-2.85466	6/199	472,672,1111,1786,6622,9474	ATM,BRCA1,CHEK1,DNMT1,SNCA,ATG5
13_Member	GO Biological Processes	GO:0006473	protein acetylation	-4.54271	-2.80924	6/204	672,1111,3066,6622,6885,9474	BRCA1,CHEK1,HDAC2,SNCA,MAP3K7,ATG5
13_Member	GO Biological Processes	GO:1905268	negative regulation of chromatin organization	-4.44114	-2.73338	4/64	672,1786,6622,9474	BRCA1,DNMT1,SNCA,ATG5
13_Member	GO Biological Processes	GO:0006281	DNA repair	-4.42681	-2.72274	9/565	472,672,1111,1642,5591,7319,7415,9978,57103	ATM,BRCA1,CHEK1,DDB1,PRKDC,UBE2A,VCP,RBX1,TIGAR
13_Member	GO Biological Processes	GO:0032886	regulation of microtubule-based process	-4.32679	-2.64892	6/223	672,1111,6093,6622,10013,25978	BRCA1,CHEK1,ROCK1,SNCA,HDAC6,CHMP2B
13_Member	GO Biological Processes	GO:0031023	microtubule organizing center organization	-4.30457	-2.63226	5/137	672,1111,1874,2801,25978	BRCA1,CHEK1,E2F4,GOLGA2,CHMP2B
13_Member	Reactome Gene Sets	R-HSA-73894	DNA Repair	-4.27771	-2.6154	7/334	472,672,1111,1642,5591,7415,9978	ATM,BRCA1,CHEK1,DDB1,PRKDC,VCP,RBX1
13_Member	GO Biological Processes	GO:2001251	negative regulation of chromosome organization	-4.14523	-2.50312	5/148	472,672,1786,6622,9474	ATM,BRCA1,DNMT1,SNCA,ATG5
13_Member	GO Biological Processes	GO:0051054	positive regulation of DNA metabolic process	-4.12042	-2.48344	6/243	472,672,998,1786,5591,57103	ATM,BRCA1,CDC42,DNMT1,PRKDC,TIGAR
13_Member	Canonical Pathways	M258	PID BARD1 PATHWAY	-4.09277	-2.46168	3/29	472,672,5591	ATM,BRCA1,PRKDC
13_Member	GO Biological Processes	GO:0043543	protein acylation	-4.06217	-2.43855	6/249	672,1111,3066,6622,6885,9474	BRCA1,CHEK1,HDAC2,SNCA,MAP3K7,ATG5
13_Member	GO Biological Processes	GO:0016573	histone acetylation	-3.96007	-2.3526	5/162	672,1111,6622,6885,9474	BRCA1,CHEK1,SNCA,MAP3K7,ATG5
13_Member	GO Biological Processes	GO:0018393	internal peptidyl-lysine acetylation	-3.89814	-2.29696	5/167	672,1111,6622,6885,9474	BRCA1,CHEK1,SNCA,MAP3K7,ATG5
13_Member	Canonical Pathways	M84	PID ATM PATHWAY	-3.88307	-2.28345	3/34	472,672,4193	ATM,BRCA1,MDM2
13_Member	GO Biological Processes	GO:0006475	internal protein amino acid acetylation	-3.87393	-2.27586	5/169	672,1111,6622,6885,9474	BRCA1,CHEK1,SNCA,MAP3K7,ATG5
13_Member	GO Biological Processes	GO:0031572	G2 DNA damage checkpoint	-3.80818	-2.2246	3/36	472,672,1111	ATM,BRCA1,CHEK1
13_Member	Reactome Gene Sets	R-HSA-5693616	Presynaptic phase of homologous DNA pairing and strand exchange	-3.70369	-2.13919	3/39	472,672,1111	ATM,BRCA1,CHEK1
13_Member	GO Biological Processes	GO:0051493	regulation of cytoskeleton organization	-3.68788	-2.12838	8/555	672,998,1111,5747,6093,6622,10013,25978	BRCA1,CDC42,CHEK1,PTK2,ROCK1,SNCA,HDAC6,CHMP2B
13_Member	Reactome Gene Sets	R-HSA-5693579	Homologous DNA Pairing and Strand Exchange	-3.60736	-2.06791	3/42	472,672,1111	ATM,BRCA1,CHEK1
13_Member	GO Biological Processes	GO:2001022	positive regulation of response to DNA damage stimulus	-3.60375	-2.06638	4/105	472,672,5591,57103	ATM,BRCA1,PRKDC,TIGAR
13_Member	GO Biological Processes	GO:1902750	negative regulation of cell cycle G2/M phase transition	-3.55696	-2.02761	4/108	472,672,1111,9978	ATM,BRCA1,CHEK1,RBX1
13_Member	GO Biological Processes	GO:0051052	regulation of DNA metabolic process	-3.47482	-1.96235	7/451	472,672,998,1111,1786,5591,57103	ATM,BRCA1,CDC42,CHEK1,DNMT1,PRKDC,TIGAR
13_Member	Canonical Pathways	M1	PID FANCONI PATHWAY	-3.46191	-1.95071	3/47	472,672,1111	ATM,BRCA1,CHEK1
13_Member	GO Biological Processes	GO:0061647	histone H3-K9 modification	-3.33196	-1.84962	3/52	672,1111,1786	BRCA1,CHEK1,DNMT1
13_Member	GO Biological Processes	GO:0007098	centrosome cycle	-3.30275	-1.82573	4/126	672,1111,2801,25978	BRCA1,CHEK1,GOLGA2,CHMP2B
13_Member	GO Biological Processes	GO:0006282	regulation of DNA repair	-3.22668	-1.76009	4/132	672,1111,5591,57103	BRCA1,CHEK1,PRKDC,TIGAR
13_Member	GO Biological Processes	GO:0033044	regulation of chromosome organization	-3.20355	-1.74378	6/360	472,672,1111,1786,6622,9474	ATM,BRCA1,CHEK1,DNMT1,SNCA,ATG5
13_Member	GO Biological Processes	GO:0046605	regulation of centrosome cycle	-3.17067	-1.72094	3/59	672,1111,25978	BRCA1,CHEK1,CHMP2B
13_Member	GO Biological Processes	GO:0043966	histone H3 acetylation	-3.08737	-1.64906	3/63	672,1111,6885	BRCA1,CHEK1,MAP3K7
13_Member	Reactome Gene Sets	R-HSA-6796648	TP53 Regulates Transcription of DNA Repair Genes	-3.0478	-1.61905	3/65	472,672,1111	ATM,BRCA1,CHEK1
13_Member	Reactome Gene Sets	R-HSA-5685942	HDR through Homologous Recombination (HRR)	-3.00951	-1.59011	3/67	472,672,1111	ATM,BRCA1,CHEK1
13_Member	GO Biological Processes	GO:0006302	double-strand break repair	-3.00336	-1.58652	5/262	472,672,1111,5591,7415	ATM,BRCA1,CHEK1,PRKDC,VCP
13_Member	Reactome Gene Sets	R-HSA-5693571	Nonhomologous End-Joining (NHEJ)	-2.97241	-1.56368	3/69	472,672,5591	ATM,BRCA1,PRKDC
13_Member	GO Biological Processes	GO:0045739	positive regulation of DNA repair	-2.93644	-1.53596	3/71	672,5591,57103	BRCA1,PRKDC,TIGAR
13_Member	GO Biological Processes	GO:0044839	cell cycle G2/M phase transition	-2.92409	-1.52575	5/273	472,672,1111,9978,10133	ATM,BRCA1,CHEK1,RBX1,OPTN
13_Member	GO Biological Processes	GO:0006260	DNA replication	-2.91007	-1.51466	5/275	472,672,998,1111,1877	ATM,BRCA1,CDC42,CHEK1,E4F1
13_Member	Reactome Gene Sets	R-HSA-5693532	DNA Double-Strand Break Repair	-2.85665	-1.46944	4/166	472,672,1111,5591	ATM,BRCA1,CHEK1,PRKDC
13_Member	GO Biological Processes	GO:0006310	DNA recombination	-2.74411	-1.37558	5/300	472,672,1111,3329,5591	ATM,BRCA1,CHEK1,HSPD1,PRKDC
13_Member	GO Biological Processes	GO:0031058	positive regulation of histone modification	-2.61349	-1.26506	3/92	472,672,1786	ATM,BRCA1,DNMT1
13_Member	Reactome Gene Sets	R-HSA-69473	G2/M DNA damage checkpoint	-2.57392	-1.23242	3/95	472,672,1111	ATM,BRCA1,CHEK1
13_Member	GO Biological Processes	GO:0010972	negative regulation of G2/M transition of mitotic cell cycle	-2.56103	-1.22253	3/96	472,672,9978	ATM,BRCA1,RBX1
13_Member	Reactome Gene Sets	R-HSA-5693607	Processing of DNA double-strand break ends	-2.53568	-1.20227	3/98	472,672,1111	ATM,BRCA1,CHEK1
13_Member	GO Biological Processes	GO:0006303	double-strand break repair via nonhomologous end joining	-2.51089	-1.1825	3/100	472,672,5591	ATM,BRCA1,PRKDC
13_Member	GO Biological Processes	GO:1905269	positive regulation of chromatin organization	-2.43961	-1.12517	3/106	472,672,1786	ATM,BRCA1,DNMT1
13_Member	GO Biological Processes	GO:1902749	regulation of cell cycle G2/M phase transition	-2.43569	-1.12165	4/217	472,672,1111,9978	ATM,BRCA1,CHEK1,RBX1
13_Member	GO Biological Processes	GO:0000726	non-recombinational repair	-2.41682	-1.10759	3/108	472,672,5591	ATM,BRCA1,PRKDC
13_Member	GO Biological Processes	GO:0007569	cell aging	-2.30938	-1.0104	3/118	472,1111,5591	ATM,CHEK1,PRKDC
13_Member	GO Biological Processes	GO:0000086	G2/M transition of mitotic cell cycle	-2.19527	-0.91009	4/254	472,672,9978,10133	ATM,BRCA1,RBX1,OPTN
13_Member	Reactome Gene Sets	R-HSA-5693567	HDR through Homologous Recombination (HRR) or Single Strand Annealing (SSA)	-2.17466	-0.892487	3/132	472,672,1111	ATM,BRCA1,CHEK1
13_Member	GO Biological Processes	GO:0000724	double-strand break repair via homologous recombination	-2.12168	-0.846198	3/138	472,672,1111	ATM,BRCA1,CHEK1
13_Member	Reactome Gene Sets	R-HSA-5693538	Homology Directed Repair	-2.12168	-0.846198	3/138	472,672,1111	ATM,BRCA1,CHEK1
13_Member	GO Biological Processes	GO:0000725	recombinational repair	-2.10458	-0.833143	3/140	472,672,1111	ATM,BRCA1,CHEK1
14_Summary	GO Biological Processes	GO:0010035	response to inorganic substance	-10.0946	-7.36111	15/568	842,1965,3066,3091,3309,3329,4193,4864,5598,5601,6622,7415,10013,23400,57103,2629	CASP9,EIF2S1,HDAC2,HIF1A,HSPA5,HSPD1,MDM2,NPC1,MAPK7,MAPK9,SNCA,VCP,HDAC6,ATP13A2,TIGAR,GBA
14_Member	GO Biological Processes	GO:0010035	response to inorganic substance	-10.0946	-7.36111	15/568	842,1965,3066,3091,3309,3329,4193,4864,5598,5601,6622,7415,10013,23400,57103	CASP9,EIF2S1,HDAC2,HIF1A,HSPA5,HSPD1,MDM2,NPC1,MAPK7,MAPK9,SNCA,VCP,HDAC6,ATP13A2,TIGAR
14_Member	GO Biological Processes	GO:0034599	cellular response to oxidative stress	-7.62135	-5.29213	10/312	1965,2629,3066,3091,4193,5598,5601,6622,10013,23400	EIF2S1,GBA,HDAC2,HIF1A,MDM2,MAPK7,MAPK9,SNCA,HDAC6,ATP13A2
14_Member	GO Biological Processes	GO:0006979	response to oxidative stress	-7.03498	-4.83485	11/461	1965,2629,3066,3091,3329,4193,5598,5601,6622,10013,23400	EIF2S1,GBA,HDAC2,HIF1A,HSPD1,MDM2,MAPK7,MAPK9,SNCA,HDAC6,ATP13A2
14_Member	GO Biological Processes	GO:0010038	response to metal ion	-6.97303	-4.78514	10/366	842,1965,3091,3309,4193,4864,5601,6622,23400,57103	CASP9,EIF2S1,HIF1A,HSPA5,MDM2,NPC1,MAPK9,SNCA,ATP13A2,TIGAR
14_Member	GO Biological Processes	GO:0071287	cellular response to manganese ion	-5.18466	-3.33256	3/13	1965,3309,23400	EIF2S1,HSPA5,ATP13A2
14_Member	GO Biological Processes	GO:0071248	cellular response to metal ion	-4.67806	-2.915	6/193	1965,3309,5601,6622,23400,57103	EIF2S1,HSPA5,MAPK9,SNCA,ATP13A2,TIGAR
14_Member	GO Biological Processes	GO:0010042	response to manganese ion	-4.59047	-2.84628	3/20	1965,3309,23400	EIF2S1,HSPA5,ATP13A2
14_Member	GO Biological Processes	GO:0071241	cellular response to inorganic substance	-4.34855	-2.66221	6/221	1965,3309,5601,6622,23400,57103	EIF2S1,HSPA5,MAPK9,SNCA,ATP13A2,TIGAR
15_Summary	GO Biological Processes	GO:0042176	regulation of protein catabolic process	-9.91642	-7.20364	13/397	1642,2629,4193,4194,5601,5747,6093,6622,7415,7879,9978,11345,23400,1515,3309,7251,7319,7494,10013,472,998,9842,5894,672	DDB1,GBA,MDM2,MDM4,MAPK9,PTK2,ROCK1,SNCA,VCP,RAB7A,RBX1,GABARAPL2,ATP13A2,CTSV,HSPA5,TSG101,UBE2A,XBP1,HDAC6,ATM,CDC42,PLEKHM1,RAF1,BRCA1
15_Member	GO Biological Processes	GO:0042176	regulation of protein catabolic process	-9.91642	-7.20364	13/397	1642,2629,4193,4194,5601,5747,6093,6622,7415,7879,9978,11345,23400	DDB1,GBA,MDM2,MDM4,MAPK9,PTK2,ROCK1,SNCA,VCP,RAB7A,RBX1,GABARAPL2,ATP13A2
15_Member	GO Biological Processes	GO:0044257	cellular protein catabolic process	-9.03305	-6.45023	16/795	1515,1642,2629,3309,4193,5601,5747,7251,7319,7415,7494,7879,9978,10013,11345,23400	CTSV,DDB1,GBA,HSPA5,MDM2,MAPK9,PTK2,TSG101,UBE2A,VCP,XBP1,RAB7A,RBX1,HDAC6,GABARAPL2,ATP13A2
15_Member	GO Biological Processes	GO:0051603	proteolysis involved in cellular protein catabolic process	-7.62175	-5.29213	14/736	1515,1642,2629,3309,4193,5601,5747,7251,7319,7415,7494,9978,10013,11345	CTSV,DDB1,GBA,HSPA5,MDM2,MAPK9,PTK2,TSG101,UBE2A,VCP,XBP1,RBX1,HDAC6,GABARAPL2
15_Member	GO Biological Processes	GO:0044089	positive regulation of cellular component biogenesis	-7.09081	-4.88443	12/565	472,998,1642,5601,6093,6622,7251,7415,7879,9842,9978,23400	ATM,CDC42,DDB1,MAPK9,ROCK1,SNCA,TSG101,VCP,RAB7A,PLEKHM1,RBX1,ATP13A2
15_Member	GO Biological Processes	GO:0043254	regulation of protein complex assembly	-6.70811	-4.55219	11/497	472,998,1642,2629,3309,5601,5894,6622,7415,9978,10013	ATM,CDC42,DDB1,GBA,HSPA5,MAPK9,RAF1,SNCA,VCP,RBX1,HDAC6
15_Member	GO Biological Processes	GO:0006511	ubiquitin-dependent protein catabolic process	-6.51023	-4.39935	12/640	1642,2629,3309,4193,5601,5747,7251,7319,7415,7494,9978,10013	DDB1,GBA,HSPA5,MDM2,MAPK9,PTK2,TSG101,UBE2A,VCP,XBP1,RBX1,HDAC6
15_Member	GO Biological Processes	GO:0045732	positive regulation of protein catabolic process	-6.51008	-4.39935	8/226	1642,2629,4193,5601,5747,7415,7879,9978	DDB1,GBA,MDM2,MAPK9,PTK2,VCP,RAB7A,RBX1
15_Member	GO Biological Processes	GO:0019941	modification-dependent protein catabolic process	-6.46718	-4.35983	12/646	1642,2629,3309,4193,5601,5747,7251,7319,7415,7494,9978,10013	DDB1,GBA,HSPA5,MDM2,MAPK9,PTK2,TSG101,UBE2A,VCP,XBP1,RBX1,HDAC6
15_Member	GO Biological Processes	GO:0043632	modification-dependent macromolecule catabolic process	-6.38945	-4.30565	12/657	1642,2629,3309,4193,5601,5747,7251,7319,7415,7494,9978,10013	DDB1,GBA,HSPA5,MDM2,MAPK9,PTK2,TSG101,UBE2A,VCP,XBP1,RBX1,HDAC6
15_Member	GO Biological Processes	GO:2000060	positive regulation of ubiquitin-dependent protein catabolic process	-6.23025	-4.17403	6/104	2629,4193,5601,5747,7415,9978	GBA,MDM2,MAPK9,PTK2,VCP,RBX1
15_Member	GO Biological Processes	GO:1903362	regulation of cellular protein catabolic process	-6.05026	-4.03442	8/260	2629,4193,5601,5747,7415,9978,11345,23400	GBA,MDM2,MAPK9,PTK2,VCP,RBX1,GABARAPL2,ATP13A2
15_Member	GO Biological Processes	GO:1903052	positive regulation of proteolysis involved in cellular protein catabolic process	-5.70098	-3.75612	6/128	2629,4193,5601,5747,7415,9978	GBA,MDM2,MAPK9,PTK2,VCP,RBX1
15_Member	GO Biological Processes	GO:1903050	regulation of proteolysis involved in cellular protein catabolic process	-5.37003	-3.48424	7/226	2629,4193,5601,5747,7415,9978,11345	GBA,MDM2,MAPK9,PTK2,VCP,RBX1,GABARAPL2
15_Member	GO Biological Processes	GO:1903364	positive regulation of cellular protein catabolic process	-5.30194	-3.42697	6/150	2629,4193,5601,5747,7415,9978	GBA,MDM2,MAPK9,PTK2,VCP,RBX1
15_Member	GO Biological Processes	GO:0032436	positive regulation of proteasomal ubiquitin-dependent protein catabolic process	-5.2359	-3.37537	5/88	2629,4193,5601,7415,9978	GBA,MDM2,MAPK9,VCP,RBX1
15_Member	GO Biological Processes	GO:2000058	regulation of ubiquitin-dependent protein catabolic process	-5.12544	-3.28075	6/161	2629,4193,5601,5747,7415,9978	GBA,MDM2,MAPK9,PTK2,VCP,RBX1
15_Member	GO Biological Processes	GO:0010498	proteasomal protein catabolic process	-4.96165	-3.14815	9/483	1642,2629,3309,4193,5601,7319,7415,9978,11345	DDB1,GBA,HSPA5,MDM2,MAPK9,UBE2A,VCP,RBX1,GABARAPL2
15_Member	GO Biological Processes	GO:1901800	positive regulation of proteasomal protein catabolic process	-4.76274	-2.97759	5/110	2629,4193,5601,7415,9978	GBA,MDM2,MAPK9,VCP,RBX1
15_Member	GO Biological Processes	GO:0061136	regulation of proteasomal protein catabolic process	-4.67806	-2.915	6/193	2629,4193,5601,7415,9978,11345	GBA,MDM2,MAPK9,VCP,RBX1,GABARAPL2
15_Member	GO Biological Processes	GO:0043161	proteasome-mediated ubiquitin-dependent protein catabolic process	-4.49087	-2.77198	8/425	1642,2629,3309,4193,5601,7319,7415,9978	DDB1,GBA,HSPA5,MDM2,MAPK9,UBE2A,VCP,RBX1
15_Member	GO Biological Processes	GO:0032434	regulation of proteasomal ubiquitin-dependent protein catabolic process	-4.38164	-2.68951	5/132	2629,4193,5601,7415,9978	GBA,MDM2,MAPK9,VCP,RBX1
15_Member	KEGG Pathway	ko04120	Ubiquitin mediated proteolysis	-4.30457	-2.63226	5/137	672,1642,4193,7319,9978	BRCA1,DDB1,MDM2,UBE2A,RBX1
15_Member	KEGG Pathway	hsa04120	Ubiquitin mediated proteolysis	-4.28953	-2.62436	5/138	672,1642,4193,7319,9978	BRCA1,DDB1,MDM2,UBE2A,RBX1
15_Member	GO Biological Processes	GO:0051865	protein autoubiquitination	-4.19277	-2.54112	4/74	672,4193,7319,9978	BRCA1,MDM2,UBE2A,RBX1
15_Member	GO Biological Processes	GO:0031334	positive regulation of protein complex assembly	-3.6939	-2.13155	6/291	472,1642,5601,6622,7415,9978	ATM,DDB1,MAPK9,SNCA,VCP,RBX1
15_Member	GO Biological Processes	GO:0000209	protein polyubiquitination	-2.50946	-1.18149	5/340	672,4193,7319,9978,10013	BRCA1,MDM2,UBE2A,RBX1,HDAC6
16_Summary	GO Biological Processes	GO:0097190	apoptotic signaling pathway	-9.64557	-6.97141	15/612	472,672,835,842,2773,3065,3091,4193,5591,5598,5601,5894,6789,7159,7494,1786,4194,6093,6774,2629,7957,10133	ATM,BRCA1,CASP2,CASP9,GNAI3,HDAC1,HIF1A,MDM2,PRKDC,MAPK7,MAPK9,RAF1,STK4,TP53BP2,XBP1,DNMT1,MDM4,ROCK1,STAT3,GBA,EPM2A,OPTN
16_Member	GO Biological Processes	GO:0097190	apoptotic signaling pathway	-9.64557	-6.97141	15/612	472,672,835,842,2773,3065,3091,4193,5591,5598,5601,5894,6789,7159,7494	ATM,BRCA1,CASP2,CASP9,GNAI3,HDAC1,HIF1A,MDM2,PRKDC,MAPK7,MAPK9,RAF1,STK4,TP53BP2,XBP1
16_Member	GO Biological Processes	GO:0097193	intrinsic apoptotic signaling pathway	-9.10901	-6.50312	11/290	472,672,835,842,3065,3091,4193,5591,5598,7159,7494	ATM,BRCA1,CASP2,CASP9,HDAC1,HIF1A,MDM2,PRKDC,MAPK7,TP53BP2,XBP1
16_Member	GO Biological Processes	GO:2001233	regulation of apoptotic signaling pathway	-8.59121	-6.0645	12/413	672,835,2773,3065,3091,4193,5598,5601,5894,6789,7159,7494	BRCA1,CASP2,GNAI3,HDAC1,HIF1A,MDM2,MAPK7,MAPK9,RAF1,STK4,TP53BP2,XBP1
16_Member	KEGG Pathway	ko05206	MicroRNAs in cancer	-7.79588	-5.40387	10/299	472,672,1786,3065,4193,4194,5598,5894,6093,6774	ATM,BRCA1,DNMT1,HDAC1,MDM2,MDM4,MAPK7,RAF1,ROCK1,STAT3
16_Member	KEGG Pathway	hsa05206	MicroRNAs in cancer	-7.68752	-5.32803	10/307	472,672,1786,3065,4193,4194,5598,5894,6093,6774	ATM,BRCA1,DNMT1,HDAC1,MDM2,MDM4,MAPK7,RAF1,ROCK1,STAT3
16_Member	GO Biological Processes	GO:2001234	negative regulation of apoptotic signaling pathway	-6.40951	-4.32332	8/233	672,2773,3065,3091,4193,5598,5894,7494	BRCA1,GNAI3,HDAC1,HIF1A,MDM2,MAPK7,RAF1,XBP1
16_Member	GO Biological Processes	GO:2001243	negative regulation of intrinsic apoptotic signaling pathway	-5.00679	-3.18428	5/98	3065,3091,4193,5598,7494	HDAC1,HIF1A,MDM2,MAPK7,XBP1
16_Member	GO Biological Processes	GO:1902532	negative regulation of intracellular signal transduction	-4.33305	-2.65331	9/581	472,2629,3065,3091,4193,5598,7494,7957,10133	ATM,GBA,HDAC1,HIF1A,MDM2,MAPK7,XBP1,EPM2A,OPTN
16_Member	GO Biological Processes	GO:2001242	regulation of intrinsic apoptotic signaling pathway	-3.91036	-2.30762	5/166	3065,3091,4193,5598,7494	HDAC1,HIF1A,MDM2,MAPK7,XBP1
17_Summary	GO Biological Processes	GO:0009314	response to radiation	-9.27465	-6.62736	13/448	472,672,842,1111,1642,1958,1965,3091,3309,4193,5591,7319,57103,835	ATM,BRCA1,CASP9,CHEK1,DDB1,EGR1,EIF2S1,HIF1A,HSPA5,MDM2,PRKDC,UBE2A,TIGAR,CASP2
17_Member	GO Biological Processes	GO:0009314	response to radiation	-9.27465	-6.62736	13/448	472,672,842,1111,1642,1958,1965,3091,3309,4193,5591,7319,57103	ATM,BRCA1,CASP9,CHEK1,DDB1,EGR1,EIF2S1,HIF1A,HSPA5,MDM2,PRKDC,UBE2A,TIGAR
17_Member	GO Biological Processes	GO:0071478	cellular response to radiation	-7.10473	-4.8952	8/189	472,842,1111,1642,1958,1965,3309,4193	ATM,CASP9,CHEK1,DDB1,EGR1,EIF2S1,HSPA5,MDM2
17_Member	GO Biological Processes	GO:0071214	cellular response to abiotic stimulus	-6.27854	-4.21104	9/333	472,835,842,1111,1642,1958,1965,3309,4193	ATM,CASP2,CASP9,CHEK1,DDB1,EGR1,EIF2S1,HSPA5,MDM2
17_Member	GO Biological Processes	GO:0104004	cellular response to environmental stimulus	-6.27854	-4.21104	9/333	472,835,842,1111,1642,1958,1965,3309,4193	ATM,CASP2,CASP9,CHEK1,DDB1,EGR1,EIF2S1,HSPA5,MDM2
17_Member	GO Biological Processes	GO:0009411	response to UV	-5.45705	-3.56104	6/141	842,1111,1642,1965,4193,7319	CASP9,CHEK1,DDB1,EIF2S1,MDM2,UBE2A
17_Member	GO Biological Processes	GO:0034644	cellular response to UV	-5.38711	-3.49722	5/82	842,1111,1642,1965,4193	CASP9,CHEK1,DDB1,EIF2S1,MDM2
17_Member	GO Biological Processes	GO:0071482	cellular response to light stimulus	-4.41335	-2.7135	5/130	842,1111,1642,1965,4193	CASP9,CHEK1,DDB1,EIF2S1,MDM2
17_Member	GO Biological Processes	GO:0009416	response to light stimulus	-4.39505	-2.69813	7/320	842,1111,1642,1965,3091,4193,7319	CASP9,CHEK1,DDB1,EIF2S1,HIF1A,MDM2,UBE2A
18_Summary	GO Biological Processes	GO:0080135	regulation of cellular response to stress	-9.16822	-6.55436	16/778	472,672,842,998,1111,3091,3309,4193,5591,5598,6885,7494,10013,22926,27102,57103,1965,4194,5601,6009,6774,7415,9978	ATM,BRCA1,CASP9,CDC42,CHEK1,HIF1A,HSPA5,MDM2,PRKDC,MAPK7,MAP3K7,XBP1,HDAC6,ATF6,EIF2AK1,TIGAR,EIF2S1,MDM4,MAPK9,RHEB,STAT3,VCP,RBX1
18_Member	GO Biological Processes	GO:0080135	regulation of cellular response to stress	-9.16822	-6.55436	16/778	472,672,842,998,1111,3091,3309,4193,5591,5598,6885,7494,10013,22926,27102,57103	ATM,BRCA1,CASP9,CDC42,CHEK1,HIF1A,HSPA5,MDM2,PRKDC,MAPK7,MAP3K7,XBP1,HDAC6,ATF6,EIF2AK1,TIGAR
18_Member	Reactome Gene Sets	R-HSA-2262752	Cellular responses to stress	-8.89257	-6.32816	14/584	472,1965,3091,3309,4193,4194,5598,5601,6009,6774,7415,9978,10013,27102	ATM,EIF2S1,HIF1A,HSPA5,MDM2,MDM4,MAPK7,MAPK9,RHEB,STAT3,VCP,RBX1,HDAC6,EIF2AK1
18_Member	Reactome Gene Sets	R-HSA-8953897	Cellular responses to external stimuli	-8.76071	-6.21379	14/598	472,1965,3091,3309,4193,4194,5598,5601,6009,6774,7415,9978,10013,27102	ATM,EIF2S1,HIF1A,HSPA5,MDM2,MDM4,MAPK7,MAPK9,RHEB,STAT3,VCP,RBX1,HDAC6,EIF2AK1
19_Summary	KEGG Pathway	ko04137	Mitophagy - animal	-9.10107	-6.50301	7/65	3091,5601,7879,9474,10133,11345,55669,7251,7415,81631,2629,10013,25978,2801	HIF1A,MAPK9,RAB7A,ATG5,OPTN,GABARAPL2,MFN1,TSG101,VCP,MAP1LC3B,GBA,HDAC6,CHMP2B,GOLGA2
19_Member	KEGG Pathway	ko04137	Mitophagy - animal	-9.10107	-6.50301	7/65	3091,5601,7879,9474,10133,11345,55669	HIF1A,MAPK9,RAB7A,ATG5,OPTN,GABARAPL2,MFN1
19_Member	KEGG Pathway	hsa04137	Mitophagy - animal	-9.00647	-6.43107	7/67	3091,5601,7879,9474,10133,11345,55669	HIF1A,MAPK9,RAB7A,ATG5,OPTN,GABARAPL2,MFN1
19_Member	GO Biological Processes	GO:0097352	autophagosome maturation	-5.05288	-3.2225	4/45	7251,7415,11345,81631	TSG101,VCP,GABARAPL2,MAP1LC3B
19_Member	Reactome Gene Sets	R-HSA-8854214	TBC/RABGAPs	-5.01433	-3.1879	4/46	7879,10133,11345,81631	RAB7A,OPTN,GABARAPL2,MAP1LC3B
19_Member	GO Biological Processes	GO:0032984	protein-containing complex disassembly	-4.21313	-2.55796	7/342	2629,7251,7415,10013,11345,25978,81631	GBA,TSG101,VCP,HDAC6,GABARAPL2,CHMP2B,MAP1LC3B
19_Member	Reactome Gene Sets	R-HSA-9007101	Rab regulation of trafficking	-3.32899	-1.84843	4/124	7879,10133,11345,81631	RAB7A,OPTN,GABARAPL2,MAP1LC3B
19_Member	Reactome Gene Sets	R-HSA-199991	Membrane Trafficking	-2.61657	-1.26551	7/634	2801,7251,7879,10133,11345,25978,81631	GOLGA2,TSG101,RAB7A,OPTN,GABARAPL2,CHMP2B,MAP1LC3B
19_Member	Reactome Gene Sets	R-HSA-5653656	Vesicle-mediated transport	-2.47318	-1.15387	7/673	2801,7251,7879,10133,11345,25978,81631	GOLGA2,TSG101,RAB7A,OPTN,GABARAPL2,CHMP2B,MAP1LC3B
20_Summary	GO Biological Processes	GO:2000378	negative regulation of reactive oxygen species metabolic process	-9.05339	-6.46301	7/66	672,3091,3329,6774,9474,10013,57103,2773,6622,1642,1958,3953,6721,7415,221937,472,5291,30849,55902,64419,55669,291,1874,6009,6093,7494,27102,4864,2801	BRCA1,HIF1A,HSPD1,STAT3,ATG5,HDAC6,TIGAR,GNAI3,SNCA,DDB1,EGR1,LEPR,SREBF2,VCP,FOXK1,ATM,PIK3CB,PIK3R4,ACSS2,MTMR14,MFN1,SLC25A4,E2F4,RHEB,ROCK1,XBP1,EIF2AK1,NPC1,GOLGA2
20_Member	GO Biological Processes	GO:2000378	negative regulation of reactive oxygen species metabolic process	-9.05339	-6.46301	7/66	672,3091,3329,6774,9474,10013,57103	BRCA1,HIF1A,HSPD1,STAT3,ATG5,HDAC6,TIGAR
20_Member	GO Biological Processes	GO:2000377	regulation of reactive oxygen species metabolic process	-8.16906	-5.69203	9/200	672,2773,3091,3329,6622,6774,9474,10013,57103	BRCA1,GNAI3,HIF1A,HSPD1,SNCA,STAT3,ATG5,HDAC6,TIGAR
20_Member	GO Biological Processes	GO:0062012	regulation of small molecule metabolic process	-6.84999	-4.67692	11/481	672,1642,1958,3091,3953,6622,6721,6774,7415,57103,221937	BRCA1,DDB1,EGR1,HIF1A,LEPR,SNCA,SREBF2,STAT3,VCP,TIGAR,FOXK1
20_Member	GO Biological Processes	GO:0072593	reactive oxygen species metabolic process	-6.80808	-4.6408	9/288	672,2773,3091,3329,6622,6774,9474,10013,57103	BRCA1,GNAI3,HIF1A,HSPD1,SNCA,STAT3,ATG5,HDAC6,TIGAR
20_Member	GO Biological Processes	GO:0006109	regulation of carbohydrate metabolic process	-5.58032	-3.66382	7/210	1642,3091,3953,6622,6774,57103,221937	DDB1,HIF1A,LEPR,SNCA,STAT3,TIGAR,FOXK1
20_Member	GO Biological Processes	GO:0010675	regulation of cellular carbohydrate metabolic process	-5.33552	-3.45316	6/148	1642,3953,6622,6774,57103,221937	DDB1,LEPR,SNCA,STAT3,TIGAR,FOXK1
20_Member	GO Biological Processes	GO:0090407	organophosphate biosynthetic process	-5.28557	-3.4188	11/696	472,3091,5291,6622,6774,7415,30849,55902,57103,64419,221937	ATM,HIF1A,PIK3CB,SNCA,STAT3,VCP,PIK3R4,ACSS2,TIGAR,MTMR14,FOXK1
20_Member	GO Biological Processes	GO:0009205	purine ribonucleoside triphosphate metabolic process	-5.1877	-3.33256	8/340	2773,3091,6622,6774,7415,55669,57103,221937	GNAI3,HIF1A,SNCA,STAT3,VCP,MFN1,TIGAR,FOXK1
20_Member	GO Biological Processes	GO:0009199	ribonucleoside triphosphate metabolic process	-5.13234	-3.28577	8/346	2773,3091,6622,6774,7415,55669,57103,221937	GNAI3,HIF1A,SNCA,STAT3,VCP,MFN1,TIGAR,FOXK1
20_Member	GO Biological Processes	GO:0009144	purine nucleoside triphosphate metabolic process	-5.12322	-3.28075	8/347	2773,3091,6622,6774,7415,55669,57103,221937	GNAI3,HIF1A,SNCA,STAT3,VCP,MFN1,TIGAR,FOXK1
20_Member	GO Biological Processes	GO:0009141	nucleoside triphosphate metabolic process	-4.95532	-3.14309	8/366	2773,3091,6622,6774,7415,55669,57103,221937	GNAI3,HIF1A,SNCA,STAT3,VCP,MFN1,TIGAR,FOXK1
20_Member	GO Biological Processes	GO:0062014	negative regulation of small molecule metabolic process	-4.70618	-2.93279	5/113	672,3953,6622,6774,57103	BRCA1,LEPR,SNCA,STAT3,TIGAR
20_Member	GO Biological Processes	GO:0006091	generation of precursor metabolites and energy	-4.69508	-2.92747	9/522	291,3091,3953,6622,6774,7415,55902,57103,221937	SLC25A4,HIF1A,LEPR,SNCA,STAT3,VCP,ACSS2,TIGAR,FOXK1
20_Member	GO Biological Processes	GO:0051193	regulation of cofactor metabolic process	-4.56287	-2.82621	5/121	3091,6622,6774,10013,57103	HIF1A,SNCA,STAT3,HDAC6,TIGAR
20_Member	GO Biological Processes	GO:0009150	purine ribonucleotide metabolic process	-4.5361	-2.80368	9/547	2773,3091,6622,6774,7415,55669,55902,57103,221937	GNAI3,HIF1A,SNCA,STAT3,VCP,MFN1,ACSS2,TIGAR,FOXK1
20_Member	GO Biological Processes	GO:0010310	regulation of hydrogen peroxide metabolic process	-4.52443	-2.79764	3/21	6622,6774,10013	SNCA,STAT3,HDAC6
20_Member	GO Biological Processes	GO:1903578	regulation of ATP metabolic process	-4.49499	-2.77508	5/125	3091,6622,6774,7415,57103	HIF1A,SNCA,STAT3,VCP,TIGAR
20_Member	GO Biological Processes	GO:0009259	ribonucleotide metabolic process	-4.44474	-2.73497	9/562	2773,3091,6622,6774,7415,55669,55902,57103,221937	GNAI3,HIF1A,SNCA,STAT3,VCP,MFN1,ACSS2,TIGAR,FOXK1
20_Member	GO Biological Processes	GO:0051195	negative regulation of cofactor metabolic process	-4.3448	-2.66035	3/24	6774,10013,57103	STAT3,HDAC6,TIGAR
20_Member	GO Biological Processes	GO:0019693	ribose phosphate metabolic process	-4.32729	-2.64892	9/582	2773,3091,6622,6774,7415,55669,55902,57103,221937	GNAI3,HIF1A,SNCA,STAT3,VCP,MFN1,ACSS2,TIGAR,FOXK1
20_Member	GO Biological Processes	GO:0002064	epithelial cell development	-4.29456	-2.62457	6/226	1874,3091,6009,6093,7494,57103	E2F4,HIF1A,RHEB,ROCK1,XBP1,TIGAR
20_Member	GO Biological Processes	GO:0006163	purine nucleotide metabolic process	-4.29299	-2.62436	9/588	2773,3091,6622,6774,7415,55669,55902,57103,221937	GNAI3,HIF1A,SNCA,STAT3,VCP,MFN1,ACSS2,TIGAR,FOXK1
20_Member	GO Biological Processes	GO:0051186	cofactor metabolic process	-4.20901	-2.5556	9/603	3091,6622,6774,7415,10013,27102,55902,57103,221937	HIF1A,SNCA,STAT3,VCP,HDAC6,EIF2AK1,ACSS2,TIGAR,FOXK1
20_Member	GO Biological Processes	GO:1900542	regulation of purine nucleotide metabolic process	-4.14523	-2.50312	5/148	3091,6622,6774,7415,57103	HIF1A,SNCA,STAT3,VCP,TIGAR
20_Member	GO Biological Processes	GO:1903579	negative regulation of ATP metabolic process	-4.13929	-2.5006	3/28	6622,6774,57103	SNCA,STAT3,TIGAR
20_Member	GO Biological Processes	GO:0072330	monocarboxylic acid biosynthetic process	-4.12708	-2.48925	7/353	672,3091,6774,7494,55902,57103,221937	BRCA1,HIF1A,STAT3,XBP1,ACSS2,TIGAR,FOXK1
20_Member	GO Biological Processes	GO:0072521	purine-containing compound metabolic process	-4.10615	-2.47001	9/622	2773,3091,6622,6774,7415,55669,55902,57103,221937	GNAI3,HIF1A,SNCA,STAT3,VCP,MFN1,ACSS2,TIGAR,FOXK1
20_Member	GO Biological Processes	GO:0006140	regulation of nucleotide metabolic process	-4.09045	-2.46019	5/152	3091,6622,6774,7415,57103	HIF1A,SNCA,STAT3,VCP,TIGAR
20_Member	GO Biological Processes	GO:0043457	regulation of cellular respiration	-4.04792	-2.42757	3/30	3091,6622,7415	HIF1A,SNCA,VCP
20_Member	GO Biological Processes	GO:1900543	negative regulation of purine nucleotide metabolic process	-4.00462	-2.38915	3/31	6622,6774,57103	SNCA,STAT3,TIGAR
20_Member	GO Biological Processes	GO:0062013	positive regulation of small molecule metabolic process	-3.98543	-2.37157	5/160	1642,3091,6622,6774,7415	DDB1,HIF1A,SNCA,STAT3,VCP
20_Member	GO Biological Processes	GO:0045913	positive regulation of carbohydrate metabolic process	-3.97778	-2.36621	4/84	1642,3091,6622,57103	DDB1,HIF1A,SNCA,TIGAR
20_Member	GO Biological Processes	GO:0045980	negative regulation of nucleotide metabolic process	-3.96277	-2.35291	3/32	6622,6774,57103	SNCA,STAT3,TIGAR
20_Member	GO Biological Processes	GO:0006754	ATP biosynthetic process	-3.96007	-2.3526	5/162	3091,6774,7415,57103,221937	HIF1A,STAT3,VCP,TIGAR,FOXK1
20_Member	GO Biological Processes	GO:0043467	regulation of generation of precursor metabolites and energy	-3.96007	-2.3526	5/162	3091,6622,6774,7415,57103	HIF1A,SNCA,STAT3,VCP,TIGAR
20_Member	GO Biological Processes	GO:0009206	purine ribonucleoside triphosphate biosynthetic process	-3.82644	-2.2391	5/173	3091,6774,7415,57103,221937	HIF1A,STAT3,VCP,TIGAR,FOXK1
20_Member	GO Biological Processes	GO:0009145	purine nucleoside triphosphate biosynthetic process	-3.81475	-2.22967	5/174	3091,6774,7415,57103,221937	HIF1A,STAT3,VCP,TIGAR,FOXK1
20_Member	GO Biological Processes	GO:0009152	purine ribonucleotide biosynthetic process	-3.7759	-2.19622	6/281	3091,6774,7415,55902,57103,221937	HIF1A,STAT3,VCP,ACSS2,TIGAR,FOXK1
20_Member	GO Biological Processes	GO:2001171	positive regulation of ATP biosynthetic process	-3.77236	-2.19622	3/37	3091,6774,7415	HIF1A,STAT3,VCP
20_Member	GO Biological Processes	GO:0009201	ribonucleoside triphosphate biosynthetic process	-3.75741	-2.18494	5/179	3091,6774,7415,57103,221937	HIF1A,STAT3,VCP,TIGAR,FOXK1
20_Member	GO Biological Processes	GO:2001169	regulation of ATP biosynthetic process	-3.71876	-2.15222	4/98	3091,6774,7415,57103	HIF1A,STAT3,VCP,TIGAR
20_Member	GO Biological Processes	GO:0009168	purine ribonucleoside monophosphate biosynthetic process	-3.69088	-2.13067	5/185	3091,6774,7415,57103,221937	HIF1A,STAT3,VCP,TIGAR,FOXK1
20_Member	GO Biological Processes	GO:0009166	nucleotide catabolic process	-3.68003	-2.12335	5/186	3091,6774,7415,57103,221937	HIF1A,STAT3,VCP,TIGAR,FOXK1
20_Member	GO Biological Processes	GO:0009260	ribonucleotide biosynthetic process	-3.66992	-2.11666	6/294	3091,6774,7415,55902,57103,221937	HIF1A,STAT3,VCP,ACSS2,TIGAR,FOXK1
20_Member	GO Biological Processes	GO:0009127	purine nucleoside monophosphate biosynthetic process	-3.66923	-2.11666	5/187	3091,6774,7415,57103,221937	HIF1A,STAT3,VCP,TIGAR,FOXK1
20_Member	GO Biological Processes	GO:0044262	cellular carbohydrate metabolic process	-3.66199	-2.11092	6/295	1642,3953,6622,6774,57103,221937	DDB1,LEPR,SNCA,STAT3,TIGAR,FOXK1
20_Member	GO Biological Processes	GO:0009117	nucleotide metabolic process	-3.6432	-2.09629	9/717	2773,3091,6622,6774,7415,55669,55902,57103,221937	GNAI3,HIF1A,SNCA,STAT3,VCP,MFN1,ACSS2,TIGAR,FOXK1
20_Member	GO Biological Processes	GO:0009142	nucleoside triphosphate biosynthetic process	-3.63723	-2.09169	5/190	3091,6774,7415,57103,221937	HIF1A,STAT3,VCP,TIGAR,FOXK1
20_Member	GO Biological Processes	GO:1901292	nucleoside phosphate catabolic process	-3.61621	-2.07341	5/192	3091,6774,7415,57103,221937	HIF1A,STAT3,VCP,TIGAR,FOXK1
20_Member	GO Biological Processes	GO:0006753	nucleoside phosphate metabolic process	-3.61209	-2.06997	9/724	2773,3091,6622,6774,7415,55669,55902,57103,221937	GNAI3,HIF1A,SNCA,STAT3,VCP,MFN1,ACSS2,TIGAR,FOXK1
20_Member	GO Biological Processes	GO:0006734	NADH metabolic process	-3.60736	-2.06791	3/42	7415,57103,221937	VCP,TIGAR,FOXK1
20_Member	GO Biological Processes	GO:0046390	ribose phosphate biosynthetic process	-3.60731	-2.06791	6/302	3091,6774,7415,55902,57103,221937	HIF1A,STAT3,VCP,ACSS2,TIGAR,FOXK1
20_Member	GO Biological Processes	GO:0019362	pyridine nucleotide metabolic process	-3.60578	-2.06774	5/193	3091,6774,7415,57103,221937	HIF1A,STAT3,VCP,TIGAR,FOXK1
20_Member	GO Biological Processes	GO:0046496	nicotinamide nucleotide metabolic process	-3.60578	-2.06774	5/193	3091,6774,7415,57103,221937	HIF1A,STAT3,VCP,TIGAR,FOXK1
20_Member	GO Biological Processes	GO:0006164	purine nucleotide biosynthetic process	-3.58432	-2.04897	6/305	3091,6774,7415,55902,57103,221937	HIF1A,STAT3,VCP,ACSS2,TIGAR,FOXK1
20_Member	GO Biological Processes	GO:0009156	ribonucleoside monophosphate biosynthetic process	-3.54448	-2.01973	5/199	3091,6774,7415,57103,221937	HIF1A,STAT3,VCP,TIGAR,FOXK1
20_Member	GO Biological Processes	GO:0046034	ATP metabolic process	-3.53909	-2.01566	6/311	3091,6622,6774,7415,57103,221937	HIF1A,SNCA,STAT3,VCP,TIGAR,FOXK1
20_Member	GO Biological Processes	GO:0072524	pyridine-containing compound metabolic process	-3.53446	-2.01168	5/200	3091,6774,7415,57103,221937	HIF1A,STAT3,VCP,TIGAR,FOXK1
20_Member	GO Biological Processes	GO:0010677	negative regulation of cellular carbohydrate metabolic process	-3.51804	-1.99656	3/45	3953,6774,57103	LEPR,STAT3,TIGAR
20_Member	GO Biological Processes	GO:0072522	purine-containing compound biosynthetic process	-3.50216	-1.98327	6/316	3091,6774,7415,55902,57103,221937	HIF1A,STAT3,VCP,ACSS2,TIGAR,FOXK1
20_Member	GO Biological Processes	GO:0006096	glycolytic process	-3.45302	-1.94435	4/115	3091,6774,57103,221937	HIF1A,STAT3,TIGAR,FOXK1
20_Member	GO Biological Processes	GO:0009124	nucleoside monophosphate biosynthetic process	-3.44671	-1.93888	5/209	3091,6774,7415,57103,221937	HIF1A,STAT3,VCP,TIGAR,FOXK1
20_Member	GO Biological Processes	GO:0006757	ATP generation from ADP	-3.43873	-1.93363	4/116	3091,6774,57103,221937	HIF1A,STAT3,TIGAR,FOXK1
20_Member	GO Biological Processes	GO:0030810	positive regulation of nucleotide biosynthetic process	-3.43479	-1.93363	3/48	3091,6774,7415	HIF1A,STAT3,VCP
20_Member	GO Biological Processes	GO:1900373	positive regulation of purine nucleotide biosynthetic process	-3.43479	-1.93363	3/48	3091,6774,7415	HIF1A,STAT3,VCP
20_Member	GO Biological Processes	GO:1903580	positive regulation of ATP metabolic process	-3.43479	-1.93363	3/48	3091,6774,7415	HIF1A,STAT3,VCP
20_Member	GO Biological Processes	GO:0006733	oxidoreduction coenzyme metabolic process	-3.40906	-1.91264	5/213	3091,6774,7415,57103,221937	HIF1A,STAT3,VCP,TIGAR,FOXK1
20_Member	GO Biological Processes	GO:0042866	pyruvate biosynthetic process	-3.39664	-1.90165	4/119	3091,6774,57103,221937	HIF1A,STAT3,TIGAR,FOXK1
20_Member	GO Biological Processes	GO:1900371	regulation of purine nucleotide biosynthetic process	-3.38287	-1.89155	4/120	3091,6774,7415,57103	HIF1A,STAT3,VCP,TIGAR
20_Member	GO Biological Processes	GO:0010906	regulation of glucose metabolic process	-3.36922	-1.8803	4/121	1642,3953,57103,221937	DDB1,LEPR,TIGAR,FOXK1
20_Member	GO Biological Processes	GO:0030808	regulation of nucleotide biosynthetic process	-3.36922	-1.8803	4/121	3091,6774,7415,57103	HIF1A,STAT3,VCP,TIGAR
20_Member	GO Biological Processes	GO:0045912	negative regulation of carbohydrate metabolic process	-3.35686	-1.87034	3/51	3953,6774,57103	LEPR,STAT3,TIGAR
20_Member	GO Biological Processes	GO:0046394	carboxylic acid biosynthetic process	-3.33477	-1.85065	7/476	672,3091,6774,7494,55902,57103,221937	BRCA1,HIF1A,STAT3,XBP1,ACSS2,TIGAR,FOXK1
20_Member	GO Biological Processes	GO:0016053	organic acid biosynthetic process	-3.32935	-1.84843	7/477	672,3091,6774,7494,55902,57103,221937	BRCA1,HIF1A,STAT3,XBP1,ACSS2,TIGAR,FOXK1
20_Member	GO Biological Processes	GO:0046031	ADP metabolic process	-3.2898	-1.81395	4/127	3091,6774,57103,221937	HIF1A,STAT3,TIGAR,FOXK1
20_Member	GO Biological Processes	GO:0009167	purine ribonucleoside monophosphate metabolic process	-3.28062	-1.80594	6/348	3091,6622,6774,7415,57103,221937	HIF1A,SNCA,STAT3,VCP,TIGAR,FOXK1
20_Member	GO Biological Processes	GO:0034404	nucleobase-containing small molecule biosynthetic process	-3.26594	-1.79301	5/229	3091,6774,7415,57103,221937	HIF1A,STAT3,VCP,TIGAR,FOXK1
20_Member	GO Biological Processes	GO:0009126	purine nucleoside monophosphate metabolic process	-3.26107	-1.79072	6/351	3091,6622,6774,7415,57103,221937	HIF1A,SNCA,STAT3,VCP,TIGAR,FOXK1
20_Member	GO Biological Processes	GO:0042743	hydrogen peroxide metabolic process	-3.21459	-1.75347	3/57	6622,6774,10013	SNCA,STAT3,HDAC6
20_Member	GO Biological Processes	GO:0006165	nucleoside diphosphate phosphorylation	-3.21436	-1.75347	4/133	3091,6774,57103,221937	HIF1A,STAT3,TIGAR,FOXK1
20_Member	GO Biological Processes	GO:0009161	ribonucleoside monophosphate metabolic process	-3.19099	-1.73476	6/362	3091,6622,6774,7415,57103,221937	HIF1A,SNCA,STAT3,VCP,TIGAR,FOXK1
20_Member	GO Biological Processes	GO:0046939	nucleotide phosphorylation	-3.19004	-1.73476	4/135	3091,6774,57103,221937	HIF1A,STAT3,TIGAR,FOXK1
20_Member	GO Biological Processes	GO:0032787	monocarboxylic acid metabolic process	-3.17104	-1.72094	8/664	672,3091,4864,6774,7494,55902,57103,221937	BRCA1,HIF1A,NPC1,STAT3,XBP1,ACSS2,TIGAR,FOXK1
20_Member	GO Biological Processes	GO:0045981	positive regulation of nucleotide metabolic process	-3.17067	-1.72094	3/59	3091,6774,7415	HIF1A,STAT3,VCP
20_Member	GO Biological Processes	GO:1900544	positive regulation of purine nucleotide metabolic process	-3.17067	-1.72094	3/59	3091,6774,7415	HIF1A,STAT3,VCP
20_Member	GO Biological Processes	GO:0009135	purine nucleoside diphosphate metabolic process	-3.14254	-1.6972	4/139	3091,6774,57103,221937	HIF1A,STAT3,TIGAR,FOXK1
20_Member	GO Biological Processes	GO:0009179	purine ribonucleoside diphosphate metabolic process	-3.14254	-1.6972	4/139	3091,6774,57103,221937	HIF1A,STAT3,TIGAR,FOXK1
20_Member	GO Biological Processes	GO:0009185	ribonucleoside diphosphate metabolic process	-3.10789	-1.66612	4/142	3091,6774,57103,221937	HIF1A,STAT3,TIGAR,FOXK1
20_Member	GO Biological Processes	GO:0010676	positive regulation of cellular carbohydrate metabolic process	-3.10766	-1.66612	3/62	1642,6622,57103	DDB1,SNCA,TIGAR
20_Member	GO Biological Processes	GO:0009123	nucleoside monophosphate metabolic process	-3.06972	-1.63303	6/382	3091,6622,6774,7415,57103,221937	HIF1A,SNCA,STAT3,VCP,TIGAR,FOXK1
20_Member	GO Biological Processes	GO:0002066	columnar/cuboidal epithelial cell development	-3.06742	-1.63233	3/64	3091,6009,57103	HIF1A,RHEB,TIGAR
20_Member	GO Biological Processes	GO:0019359	nicotinamide nucleotide biosynthetic process	-3.05188	-1.6205	4/147	3091,6774,57103,221937	HIF1A,STAT3,TIGAR,FOXK1
20_Member	GO Biological Processes	GO:0019363	pyridine nucleotide biosynthetic process	-3.05188	-1.6205	4/147	3091,6774,57103,221937	HIF1A,STAT3,TIGAR,FOXK1
20_Member	GO Biological Processes	GO:0009165	nucleotide biosynthetic process	-3.04057	-1.61234	6/387	3091,6774,7415,55902,57103,221937	HIF1A,STAT3,VCP,ACSS2,TIGAR,FOXK1
20_Member	GO Biological Processes	GO:0009108	coenzyme biosynthetic process	-3.02564	-1.60055	5/259	3091,6774,55902,57103,221937	HIF1A,STAT3,ACSS2,TIGAR,FOXK1
20_Member	GO Biological Processes	GO:1901293	nucleoside phosphate biosynthetic process	-3.02329	-1.59872	6/390	3091,6774,7415,55902,57103,221937	HIF1A,STAT3,VCP,ACSS2,TIGAR,FOXK1
20_Member	GO Biological Processes	GO:0072525	pyridine-containing compound biosynthetic process	-3.01927	-1.59522	4/150	3091,6774,57103,221937	HIF1A,STAT3,TIGAR,FOXK1
20_Member	GO Biological Processes	GO:0046434	organophosphate catabolic process	-3.00336	-1.58652	5/262	3091,6774,7415,57103,221937	HIF1A,STAT3,VCP,TIGAR,FOXK1
20_Member	GO Biological Processes	GO:0016999	antibiotic metabolic process	-2.99792	-1.58312	4/152	6622,6774,10013,55902	SNCA,STAT3,HDAC6,ACSS2
20_Member	GO Biological Processes	GO:0006090	pyruvate metabolic process	-2.96647	-1.55874	4/155	3091,6774,57103,221937	HIF1A,STAT3,TIGAR,FOXK1
20_Member	GO Biological Processes	GO:0009132	nucleoside diphosphate metabolic process	-2.93569	-1.53596	4/158	3091,6774,57103,221937	HIF1A,STAT3,TIGAR,FOXK1
20_Member	GO Biological Processes	GO:0006732	coenzyme metabolic process	-2.92279	-1.52495	6/408	3091,6774,7415,55902,57103,221937	HIF1A,STAT3,VCP,ACSS2,TIGAR,FOXK1
20_Member	GO Biological Processes	GO:0015980	energy derivation by oxidation of organic compounds	-2.88925	-1.49627	5/278	3091,3953,6622,7415,57103	HIF1A,LEPR,SNCA,VCP,TIGAR
20_Member	GO Biological Processes	GO:0019674	NAD metabolic process	-2.83469	-1.45128	3/77	7415,57103,221937	VCP,TIGAR,FOXK1
20_Member	GO Biological Processes	GO:0006110	regulation of glycolytic process	-2.78695	-1.41382	3/80	3091,6774,57103	HIF1A,STAT3,TIGAR
20_Member	GO Biological Processes	GO:0030811	regulation of nucleotide catabolic process	-2.74108	-1.37347	3/83	3091,6774,57103	HIF1A,STAT3,TIGAR
20_Member	GO Biological Processes	GO:1901137	carbohydrate derivative biosynthetic process	-2.73256	-1.3663	8/778	2801,3091,4864,6774,7415,55902,57103,221937	GOLGA2,HIF1A,NPC1,STAT3,VCP,ACSS2,TIGAR,FOXK1
20_Member	GO Biological Processes	GO:0043470	regulation of carbohydrate catabolic process	-2.64065	-1.28739	3/90	3091,6774,57103	HIF1A,STAT3,TIGAR
[truncated: 14 more rows]

## Sheet: human_turquoise(122)
GroupID	Category	Term	Description	LogP	Log(q-value)	InTerm_InList	Genes	Symbols
[truncated: 702 more rows]

## Sheet: mouse genes in WGCNA modules
gene	color
Abhd5	turquoise
[truncated: 493 more rows]

## Sheet: mouse_blue(86)
GroupID	Category	Term	Description	LogP	Log(q-value)	InTerm_InList	Genes	Symbols
[truncated: 699 more rows]

[truncated: 4 more sheets: mouse_green(17), mouse_brown(72), mouse_yellow(58), mouse_turquoise(185)]
