# Supplementary material for: Deciphering the autophagy regulatory network via single-cell transcriptome analysis reveals a requirement for autophagy homeostasis in spermatogenesis
Source: Theranostics. 2021 Mar 5;11(10):5010–27. doi: 10.7150/thno.55645 (PMC7978313; doi:10.7150/thno.55645)
Supplement: Supplementary file 9 — Supplementary table 6. [file thnov11p5010s9.xlsx]

## Sheet: human PPI network hub genes
gene	degree	color
HSP90AB1	46	turquoise
MAPK1	43	turquoise
MAPK14	36	turquoise
EP300	35	turquoise
AKT1	35	turquoise
CDK2	33	turquoise
KRAS	28	turquoise
AR	28	turquoise
RELA	24	turquoise
AKT2	24	turquoise
BCL2	23	turquoise
CASP3	21	turquoise
BTRC	21	turquoise
SHC1	21	turquoise
E2F1	21	turquoise
RPS6KA3	20	turquoise
FYN	20	turquoise
SMAD3	20	turquoise
IKBKG	19	turquoise
ABL1	19	turquoise
GRB2	19	turquoise
PTPN1	18	turquoise
RAC1	18	turquoise
CCNB1	17	turquoise
RHOA	17	turquoise
CDK5	17	turquoise
FOXO1	17	turquoise
TXN	16	turquoise
SKP2	16	turquoise
FOXO3	16	turquoise
PPARG	15	turquoise
HRAS	15	turquoise
SOD1	14	turquoise
ULK1	14	turquoise
BIRC2	14	turquoise
CEBPB	14	turquoise
VHL	13	turquoise
NFKB1	13	turquoise
CCND1	13	turquoise
PIK3CA	13	turquoise
HSPB1	12	turquoise
GABARAP	12	turquoise
MAP3K5	12	turquoise
IGF1R	12	turquoise
CAPN1	12	turquoise
MAP2K7	11	turquoise
ATG16L1	11	turquoise
XIAP	11	turquoise
ITGB1	11	turquoise
GJA1	11	turquoise
STAT5A	10	turquoise
EIF2AK2	10	turquoise
TP63	10	turquoise
PTK2B	10	turquoise
PPIF	9	turquoise
PIK3C3	9	turquoise
UCHL1	9	turquoise
CASP7	9	turquoise
PIK3CD	9	turquoise
FKBP5	8	turquoise
RALB	8	turquoise
PDCD4	8	turquoise
DAPK1	8	turquoise
CAT	7	turquoise
ATG14	7	turquoise
GADD45A	7	turquoise
FKBP1B	7	turquoise
BID	6	turquoise
FRS2	6	turquoise
PSEN2	6	turquoise
FADD	6	turquoise
SEC23A	5	turquoise
RIPK2	5	turquoise
TXNIP	5	turquoise
SOAT1	5	turquoise
EPAS1	5	turquoise
PMAIP1	5	turquoise
IGFBP3	5	turquoise
PPARD	5	turquoise
RPS19	5	turquoise
BNIP3	5	turquoise
PSAP	4	turquoise
CTSB	4	turquoise
ATG4B	4	turquoise
EIF2AK3	4	turquoise
UVRAG	4	turquoise
CASP6	4	turquoise
LAMP2	4	turquoise
BIRC6	4	turquoise
PEX14	3	turquoise
BMF	3	turquoise
ATXN7	3	turquoise
FXN	3	turquoise
BNIP3L	3	turquoise
VPS18	3	turquoise
SLC7A5	3	turquoise
TOP1MT	2	turquoise
PCSK9	2	turquoise
OPA1	2	turquoise
HSPA5	31	blue
VCP	23	blue
MDM2	23	blue
HSPD1	23	blue
BRCA1	19	blue
RAB7A	17	blue
PRKDC	16	blue
STAT3	15	blue
ATM	14	blue
HDAC1	14	blue
HDAC2	13	blue
HIF1A	13	blue
MAP1LC3B	12	blue
MAP3K7	12	blue
RBX1	10	blue
EIF2S1	9	blue
TUFM	9	blue
CHEK1	9	blue
ATG5	9	blue
GABARAPL2	8	blue
HDAC6	8	blue
SNCA	8	blue
RAF1	8	blue
DDB1	8	blue
SLC25A4	8	blue
OPTN	8	blue
DNMT1	8	blue
CDC42	7	blue
MAPK9	7	blue
RPS6KB1	6	blue
CTSD	6	blue
STK4	6	blue
EGR1	6	blue
PTK2	6	blue
RHEB	5	blue
SERPINH1	5	blue
EIF4G2	5	blue
XBP1	4	blue
TSG101	4	blue
E2F4	4	blue
MAPK7	4	blue
UBE2A	4	blue
ATF6	3	blue
ACSS2	3	blue
E4F1	3	blue
SREBF2	3	blue
PPIA	3	blue
CTSV	3	blue
TIA1	3	blue
MDM4	3	blue
GNAI3	2	blue
ATP13A2	2	blue
CASP9	2	blue
ROCK1	2	blue
FOXK1	2	blue
CHMP2B	2	blue
ATP6AP2	2	blue
TP53BP2	2	blue
ATG101	2	blue
APLP2	2	blue
EIF2AK1	2	blue
PLEKHM1	2	blue
GBA	2	blue
PIK3R4	2	blue
PIK3CB	2	blue
CASP2	2	blue
MTMR14	2	blue
CDK1	8	red
HSP90AA1	7	red
BCL2L1	6	red
DNM1L	4	red
HSPA2	3	red
BIRC5	2	red
CFLAR	2	red
SGK1	2	red
BAD	2	red
PGAM5	2	red
PLK1	8	yellow
PRKAA1	7	yellow
CSNK1A1	6	yellow
BAG6	5	yellow
DNM2	4	yellow
PTEN	4	yellow
STK11	4	yellow
PRKAR1A	3	yellow
SOX2	3	yellow
PSEN1	3	yellow
ATG9A	3	yellow
ATG13	3	yellow
CLU	3	yellow
TBK1	3	yellow
FAS	2	yellow
UBR4	2	yellow
BRAF	2	yellow
FOXK2	2	yellow
CCNE1	2	yellow
GSK3B	14	brown
JUN	11	brown
TRAF6	9	brown
SIRT1	8	brown
SQSTM1	8	brown
PIK3R1	8	brown
MAPK10	5	brown
CD44	5	brown
TAB2	5	brown
MAPK8IP1	4	brown
CALCOCO2	4	brown
TLR3	4	brown
IRS2	3	brown
GABARAPL1	3	brown
ING1	3	brown
CDKN2A	3	brown
PARK7	3	brown
BCL2L11	3	brown
PPARGC1A	2	brown
PRKD1	2	brown
IL1A	2	brown
LGALS8	2	brown
CAST	2	brown
RCAN1	2	brown
MAPK3	9	green
MAP1LC3A	4	green
CDKN1B	3	green
MAP1S	3	green
ATG12	3	green
TSC1	3	green
MAPT	3	green
PTPN6	3	green
PTPN11	3	green
HDAC4	3	green
MCL1	2	green
NBR1	2	green
STK3	2	green
STAT5B	2	green
CAPN2	2	green
GATA1	2	green

## Sheet: mouse PPI network hub genes
gene	degree	color
Src	4	yellow
Akt1	3	yellow
Tgm2	2	yellow
Smad3	2	yellow
Anxa1	2	yellow
Jun	2	yellow
Atg16l1	14	turquoise
Traf6	11	turquoise
Trp53	7	turquoise
Map1lc3b	6	turquoise
Ptpn11	6	turquoise
Hsp90ab1	6	turquoise
Grb2	5	turquoise
Psap	5	turquoise
Shc1	5	turquoise
Tbk1	5	turquoise
Pik3r1	5	turquoise
Sqstm1	5	turquoise
Lrrk2	5	turquoise
Fbxo32	4	turquoise
Fadd	4	turquoise
Atg5	4	turquoise
Ctsd	3	turquoise
Mapk14	3	turquoise
Cst3	3	turquoise
Ctsb	3	turquoise
Ikbkg	3	turquoise
Fis1	3	turquoise
Hspd1	3	turquoise
Casp3	3	turquoise
Optn	3	turquoise
Atg7	3	turquoise
Sirt1	2	turquoise
Tab2	2	turquoise
Map1s	2	turquoise
Cdkn2a	2	turquoise
Itgb1	2	turquoise
Erbb2	2	turquoise
Atm	2	turquoise
Stk4	2	turquoise
Park7	2	turquoise
Frs2	2	turquoise
Vps33a	2	turquoise
Rac1	2	turquoise
Ccnd1	2	turquoise
Rps19	2	turquoise
Hdac6	2	turquoise
Dnm1l	2	turquoise
Mapk7	2	turquoise
Atf4	2	turquoise
Cdc42	2	turquoise
Casp7	2	turquoise
Ripk2	2	turquoise
Nlrx1	2	turquoise
Rb1	2	turquoise
Prkdc	2	turquoise
Psen1	2	turquoise
Nfe2l2	2	turquoise
Rheb	2	turquoise
Rab11a	2	turquoise
Rab7	2	turquoise
Keap1	2	turquoise
Gba	2	turquoise
Bid	2	turquoise
Rock1	2	turquoise
Map1lc3a	4	brown
Mapk1	3	brown
Bcl2l1	3	brown
Mdm4	2	brown
Bag3	2	brown
Prkca	2	brown
Becn1	2	brown
Braf	5	blue
Mapt	5	blue
Hspa5	4	blue
Gsk3b	3	blue
Hsp90aa1	3	blue
Tia1	3	blue
Rbx1	3	blue
Irs1	2	blue
Map3k7	2	blue
Eif2s1	2	blue
Gabarapl2	2	blue
Ddb1	2	blue
Gabarapl1	2	blue
Mapk8ip1	2	blue
Uvrag	2	blue
Rela	2	blue
Atg4b	2	blue
Pik3c3	2	blue
Ep300	2	blue
Gnai3	2	blue
