# Supplementary material for: Deciphering the autophagy regulatory network via single-cell transcriptome analysis reveals a requirement for autophagy homeostasis in spermatogenesis
Source: Theranostics. 2021 Mar 5;11(10):5010–27. doi: 10.7150/thno.55645 (PMC7978313; doi:10.7150/thno.55645)
Supplement: Supplementary file 10 — Supplementary table 7. [file thnov11p5010s10.xlsx]

## Sheet: Fig 1H Homology ATG hDEGs 
logFC	logCPM	LR	PValue	FDR	pct.1	pct.2	cluster	gene
2.3014504165434	6.40665670730951	395.446857741857	5.3964793063098e-88	9.12087601939413e-86	0.91875	0.687368862778011	SSC	CBL
2.38071664569617	5.23912201845898	264.061312971419	2.23497532781832e-59	1.44605522821557e-57	0.79375	0.469576164498531	SSC	MAP3K4
2.39663395381884	5.81814538273582	260.110983265391	1.62302219658533e-58	1.01636779406961e-56	0.86875	0.527066722618548	SSC	FBXW7
1.88275359865784	5.50978251916508	164.531014965315	1.15813606705832e-37	2.83140763789232e-36	0.79375	0.516156105749056	SSC	WASL
2.24795526849216	5.37361801113475	138.906056151341	4.61785679947835e-32	8.41450727152472e-31	0.75625	0.363407469576164	SSC	JUND
1.90262812011404	5.26597689794359	109.510307243262	1.25450502395141e-25	1.55706211796323e-24	0.76875	0.41250524548888	SSC	RNF2
1.55535447761469	5.52944361764751	91.9354166233293	8.95518816978387e-22	8.77687924557486e-21	0.7125	0.497691984892992	SSC	ACTN1
1.61435189963769	7.00092546997919	234.772833402294	5.42640949282204e-53	6.15618723522999e-51	0.948148148148148	0.85797342192691	Diff.ing SPG	COPS8
2.48921659350737	5.26604548196407	192.533425171983	8.89934017740849e-44	6.06601732627595e-42	0.874074074074074	0.410299003322259	Diff.ing SPG	RNF2
1.77342004071933	5.12816121318534	85.8255952965192	1.96525900054199e-20	2.46509408977488e-19	0.748148148148148	0.410299003322259	Diff.ing SPG	SNAPIN
2.10077055999898	4.92828653893134	62.0959561735328	3.27122470738265e-15	2.68831210323655e-14	0.666666666666667	0.238372093023256	Diff.ing SPG	WNK3
1.79371069942406	5.66908007235533	63.7877345850261	1.38573663560396e-15	5.90801769982656e-14	0.898305084745763	0.604669887278583	Diff.ed SPG	RAB6A
2.04882155911157	5.26609950995164	52.034266783287	5.45404856214579e-13	1.45238156525887e-11	0.76271186440678	0.427133655394525	Diff.ed SPG	RNF2
1.55541442616545	5.30021977757979	43.9314305395396	3.40083582361668e-11	6.38659230889737e-10	0.745762711864407	0.540257648953301	Diff.ed SPG	AARS
1.60700799978981	5.80189129217095	43.5319181029731	4.17100449669858e-11	7.7581620416695e-10	0.796610169491525	0.580917874396135	Diff.ed SPG	CLK1
2.19776427306412	4.62358698547567	25.3404120770113	4.80534957109071e-07	3.96875630120972e-06	0.610169491525424	0.20450885668277	Diff.ed SPG	LPCAT2
4.17285341525895	4.30333675421194	207.466472217348	4.90484615126777e-47	8.37540404397151e-45	0.727272727272727	0.12315875613748	L1	SLC9A5
1.81577449936047	5.66904493776024	109.822633299219	1.07162794913767e-25	3.00083001446185e-24	0.797979797979798	0.60392798690671	L1	RAB6A
2.82238486203961	4.62340726042158	81.5944101980306	1.67086054736178e-19	2.75239171320009e-18	0.767676767676768	0.191489361702128	L1	LPCAT2
1.51701697648812	5.81813357281065	51.7215290940212	6.39575732853119e-13	5.72627710870954e-12	0.717171717171717	0.541734860883797	L1	FBXW7
3.19848445393091	4.62352638053777	120.144344276443	5.88210871903911e-28	2.82810762751246e-26	0.826923076923077	0.187781877818778	L2	LPCAT2
1.83739478720472	5.6690682279466	114.095416082838	1.24186603181034e-26	5.31515452658671e-25	0.807692307692308	0.603116031160312	L2	RAB6A
1.54518602120394	5.6300516467797	174.941125528345	6.16684968624205e-40	1.21096164526461e-38	0.893129770992366	0.548882069267865	Z	TARDBP
2.0665624906698	4.9482013782925	114.19282221266	1.18233646485471e-26	1.26754886961948e-25	0.713740458015267	0.230162209557212	Z	XPA
1.70448514136243	5.69401690538963	236.609913586343	2.15733301447748e-53	3.64065057415158e-52	0.889250814332248	0.512969588550984	P	SLC5A2
1.54130346585331	5.99311255486976	233.699885282428	9.30007908468969e-53	1.54738181737075e-51	0.986970684039088	0.597495527728086	P	FNIP1
1.79399058106456	5.39895747685514	210.174411314598	1.25838714806064e-47	1.75596423984013e-46	0.90228013029316	0.393112701252236	P	TRIM55
1.56141142755804	4.99902154792868	207.566671686136	4.66405312706714e-47	6.40041789313807e-46	0.928338762214984	0.406529516994633	P	CPT1A
1.79757826417502	5.69358111899527	289.406543733018	6.6967719906023e-65	6.72254441614189e-63	0.982300884955752	0.493194192377495	D	SLC5A2
1.54703964006299	6.09651182824859	255.213427489615	1.89631872169488e-57	1.20574568701701e-55	0.970501474926254	0.583938294010889	D	PLA2G6
1.60210107491562	5.39843281174377	169.725110505832	8.49582137305478e-39	1.88507082803206e-37	0.870206489675516	0.39065335753176	D	TRIM55
2.2777980358308	4.33202562033196	254.277975273571	3.0327279049563e-57	1.75638421866236e-55	0.68271954674221	0.174885844748858	SPC7	PMP22
1.50814617734795	7.15520421219842	140.328172182711	2.25657956797526e-32	3.78883483772511e-31	0.988668555240793	0.575799086757991	SPC7	FTMT
1.51149808669993	4.8975995681619	80.2950414280338	3.22477293655503e-19	2.57414585709057e-18	0.713881019830028	0.233333333333333	SPC7	PAH
1.96818870331506	7.37109108907743	415.332503272747	2.53160243134814e-92	5.11368254532134e-90	0.996805111821086	0.747085201793722	S1	SESN3
2.33604752946317	7.15522542844017	377.725376720681	3.89212103610054e-84	5.34997068725736e-82	0.977635782747604	0.5847533632287	S1	FTMT
1.95958216583188	8.23302622955821	289.193212122032	7.45330546551779e-65	4.02782463550094e-63	1	0.769506726457399	S1	TIMD4
2.60714767882749	4.34400267489759	259.775060851133	1.92108943603416e-58	7.94505989357097e-57	0.728434504792332	0.15067264573991	S1	PREX2
2.22864569548431	4.89766550726995	191.491667184863	1.50223835238762e-43	3.14966138604714e-42	0.824281150159744	0.226457399103139	S1	PAH
1.51722629950308	5.64431764040976	121.792067597475	2.5634428279092e-28	2.66873571842075e-27	0.89776357827476	0.40627802690583	S1	ELAVL4
1.78775091769564	4.54751349512268	89.2342787975088	3.5071894308364e-21	2.57268964294325e-20	0.626198083067093	0.178923766816143	S1	PLCL1
2.40755560344535	8.23303348260861	333.330098607953	1.80924879214374e-74	1.08972699522446e-72	1	0.781276595744681	S2	TIMD4
3.50975905413252	5.74169072304823	322.114357302437	5.01594893598846e-72	2.78797551010889e-70	0.937823834196891	0.245106382978723	S2	CDKN1C
2.16816485995125	7.36671988612021	267.816900071429	3.39401218600883e-60	1.19356095207977e-58	0.994818652849741	0.716595744680851	S2	LPIN1
2.1465857049799	6.08649819601051	168.107577808928	1.91647702552782e-38	2.83804802971213e-37	0.968911917098446	0.443829787234043	S2	TNFAIP8L1
1.81899069036798	5.03971637902112	165.968159693743	5.62109943258653e-38	8.1850620177272e-37	0.839378238341969	0.434468085106383	S2	FBXO6
1.62784209086847	4.38450027190458	130.947709013796	2.54215422019714e-30	2.67430748975772e-29	0.689119170984456	0.354893617021277	S2	COQ6
2.05234673526069	5.37364182005813	130.647240658614	2.95759870933773e-30	3.10149960253976e-29	0.658031088082902	0.365957446808511	S2	JUND
1.83592457035878	5.64433586167411	129.431981035083	5.45542725514211e-30	5.645796272449e-29	0.880829015544041	0.432765957446809	S2	ELAVL4
1.97344177946608	4.43096568807068	88.1615801911069	6.03202053356245e-21	4.14312138120098e-20	0.637305699481865	0.207234042553191	S2	MTM1
3.02190450173376	7.36680528719311	211.125274908877	7.80487167418243e-48	4.03987474922877e-45	1	0.731913183279743	S3	LPIN1
2.67072406268923	6.08662923842882	94.8807107524858	2.02210654812568e-22	1.00883017499638e-20	0.981818181818182	0.472668810289389	S3	TNFAIP8L1
1.8324138238661	8.23296938460885	51.6956075021003	6.48075767574632e-13	1.04420262414615e-11	0.963636363636364	0.794212218649518	S3	TIMD4
2.49680109409443	5.74184613597267	39.9272914354624	2.63594334743045e-10	2.95302317451229e-09	0.763636363636364	0.287379421221865	S3	CDKN1C
3.57995441384241	7.36681001562991	280.663840250569	5.38188543226487e-63	5.40259753680723e-60	1	0.7332	S4	LPIN1
3.33673932289252	6.08663650319067	143.415547613135	4.76841782035624e-33	6.77954408304468e-31	0.976744186046512	0.4752	S4	TNFAIP8L1
1.71130141338266	8.53801175739554	73.0528823425066	1.26222131953744e-17	3.99747663980084e-16	1	0.894	S4	PCYT2
2.7117752771746	5.74185474913291	39.4510736896686	3.3638272934116e-10	3.90858515324164e-09	0.767441860465116	0.2896	S4	CDKN1C

## Sheet: Fig S1I Homology ATG mDEGs 
logFC	logCPM	LR	PValue	FDR	pct.1	pct.2	cluster	gene
2.22430663646761	7.87333757582443	90.4548282126325	1.89248548537436e-21	1.05493449239718e-18	1	0.838208409506399	A1	Phb
2.17212762400129	5.75480565420934	66.991361886	2.72699413321983e-16	5.49440034817291e-14	0.976190476190476	0.603290676416819	A1	Acly
1.61100585111002	9.89606120200462	51.8627709722689	5.95182893040806e-13	4.80833020305382e-11	1	0.981718464351006	A1	Rab33b
1.99733605156205	6.41693998889481	50.5802907099196	1.14388023711843e-12	8.46420761297856e-11	1	0.659963436928702	A1	C1qbp
2.25920162339855	7.09189060236222	47.0662929486296	6.86258014260988e-12	4.08408995462153e-10	1	0.596892138939671	A1	Eif4ebp1
1.50169195303499	7.31982645680722	46.9686422769259	7.2131603116373e-12	4.26239151560108e-10	1	0.819012797074954	A1	Cdc37
2.36486686863642	4.65112497778507	33.4970425969909	7.13724328481277e-09	1.6417623033277e-07	0.904761904761905	0.275137111517367	A1	Stx7
1.68912854739452	7.4841734915464	32.6767817306506	1.08829488281722e-08	2.40099674476945e-07	1	0.724862888482633	A1	Bax
2.54549413178259	5.30255752010534	32.05001026615	1.50254301636077e-08	3.16860363967227e-07	0.952380952380952	0.290676416819013	A1	Naa10
2.18218676664525	4.62479565380975	31.1528661295428	2.38486975486474e-08	4.75920965520322e-07	0.880952380952381	0.302559414990859	A1	Usp22
2.12357260527832	3.74989907787576	26.0439879874635	3.33726422790552e-07	4.81527779838344e-06	0.642857142857143	0.140767824497258	A1	Padi4
2.93883007922911	4.03462833516194	25.5786184187709	4.24719711172356e-07	5.93861850329039e-06	0.833333333333333	0.111517367458867	A1	Prr5
2.33442744072425	4.18283875001457	25.3682482189292	4.73650431850344e-07	6.50692559541662e-06	0.857142857142857	0.191956124314442	A1	Eef2k
2.71404351550768	3.93751060876043	25.3678662275427	4.73744234779053e-07	6.50692559541662e-06	0.69047619047619	0.13254113345521	A1	Rasd2
1.89303695759948	5.2081499202923	25.0938033064458	5.46080594441154e-07	7.31232548386205e-06	0.928571428571429	0.386654478976234	A1	Smyd3
1.73501524343927	4.73037106623562	21.2390340991709	4.05423198667881e-06	4.2640831140396e-05	0.880952380952381	0.346435100548446	A1	Flcn
1.52383752436785	5.8398720044301	20.2662127654962	6.73800367985222e-06	6.61653761234109e-05	1	0.529250457038391	A1	Smad2
1.73790225137471	4.69660318840977	19.7341123428674	8.89984812415644e-06	8.47081162096005e-05	0.880952380952381	0.329067641681901	A1	Anxa7
1.98450935093641	4.19574847493397	18.4063427835686	1.78462941885248e-05	0.000154936706823393	0.857142857142857	0.231261425959781	A1	Atic
1.69435620562466	4.95424554678845	18.3846413431701	1.80507102211621e-05	0.00015648627632374	0.857142857142857	0.342778793418647	A1	Sptssa
1.6158132507441	4.65226886475834	16.940020236004	3.85795973966745e-05	0.000303322335338311	0.904761904761905	0.340036563071298	A1	Tsc2
1.52743226087069	5.28313843990159	16.6466763273731	4.50291405000758e-05	0.000347014892434455	0.928571428571429	0.420475319926874	A1	Gca
1.65117836815964	4.48332037239528	16.410219490313	5.10094730195927e-05	0.000386686952541545	0.833333333333333	0.287934186471664	A1	Asah1
2.22812658777047	4.10552618946158	15.4243366209595	8.58752002360791e-05	0.000608255389050382	0.738095238095238	0.139853747714808	A1	Ndrg1
1.95104771096508	4.24489641677808	12.6746352617257	0.000370649511480087	0.00212637110822693	0.714285714285714	0.180987202925046	A1	Pea15a
1.84952877789172	4.80896409040424	12.4803577941256	0.000411253420775378	0.00232030733995501	0.80952380952381	0.244058500914077	A1	Rasip1
1.7985503112783	4.64437250370443	10.3766749908707	0.00127617315714341	0.00594638503599255	0.833333333333333	0.19926873857404	A1	Bok
1.62140234738582	4.29929880852375	9.45817995971845	0.00210209545712179	0.00898143646638929	0.761904761904762	0.216636197440585	A1	Pggt1b
1.85045438660537	4.64479042776122	35.5011231568162	2.54903547213808e-09	7.73639205091927e-08	0.720930232558139	0.419945105215005	In	Pld2
2.24777895299828	4.77719060040893	19.9452799572406	7.96904427476813e-06	8.83293154397679e-05	0.744186046511628	0.226898444647758	In	Gadd45g
1.86000511775587	5.43112943337233	18.6041638554176	1.60868799616077e-05	0.000162158465098231	0.86046511627907	0.327538883806038	In	Fos
1.5344634402089	5.38353794555548	14.5607613760008	0.000135711321881539	0.00100154476426521	0.767441860465116	0.379688929551693	In	Ptp4a3
2.09725968027647	4.29360182071255	13.491969685893	0.00023958656979024	0.00162539805541671	0.674418604651163	0.154620311070448	In	Bik
1.5839787827791	4.19574812052128	10.9647930470275	0.000928593170014548	0.00502877706675948	0.720930232558139	0.236047575480329	In	Atic
1.77880869647845	4.64437167590556	10.3506088942024	0.00129431984488127	0.00661721515314875	0.674418604651163	0.204940530649588	In	Bok
1.97605768351695	4.64479262011476	69.3954663608865	8.05736604260465e-17	3.8498094951565e-15	0.835820895522388	0.405986903648269	BS	Pld2
1.8430270617169	5.35007032773932	28.6328416454267	8.74857557287003e-08	8.86144332556666e-07	0.880597014925373	0.360149672591207	BS	Mt3
1.69032095504548	5.0930382882427	22.2409444388334	2.4049030456318e-06	1.80265323317349e-05	0.716417910447761	0.313376987839102	BS	Bst2
1.5346285989029	5.20764432464732	19.6533700265766	9.28394282024576e-06	6.01298899236909e-05	0.791044776119403	0.364826941066417	BS	Map3k1
1.62173722940647	5.62820012987319	27.8427693957328	1.31584903434204e-07	1.99074291408338e-06	0.793103448275862	0.471243042671614	BG2	Ppp2ca
1.61773031962433	4.6248014602129	19.6563164710934	9.26963812526443e-06	8.88344747099123e-05	0.741379310344828	0.301484230055659	BG2	Usp22
1.53244721259739	6.0692187072319	80.199286960501	3.38489327410573e-19	3.54893857196678e-18	0.899470899470899	0.537486800422387	G1	Gaa
1.74153439925306	5.60954945755838	49.7536933319008	1.74309754763952e-12	1.06115108442576e-11	0.650793650793651	0.305174234424498	G1	Zglp1
1.95956910458683	6.93372873654157	105.618158601947	8.94046625533381e-25	1.24592847656623e-21	0.982456140350877	0.79610750695088	mPL	Sec22b
1.53415955869446	7.42029975504881	82.1079198433026	1.28855244778652e-19	6.3377831130394e-17	0.982456140350877	0.887859128822984	mPL	Vamp3
1.93229807778446	6.61762948573715	63.0475056628172	2.01780747298428e-15	4.55997221225894e-13	0.912280701754386	0.669138090824838	mPL	Rrm2
1.76417462766073	6.30753166355147	57.4625598681273	3.44474439428474e-14	5.81883439450745e-12	0.859649122807018	0.674698795180723	mPL	Stx12
1.77967309892771	6.57603969987021	51.533867641434	7.03725806032068e-13	7.79364679091012e-11	0.842105263157895	0.663577386468953	mPL	Trappc3
1.55998098128391	6.23622525044869	48.0982172424033	4.05394914048078e-12	3.32324468020882e-10	0.807017543859649	0.70064874884152	mPL	Stk38
1.55320726727874	5.85719314117831	37.4715007632292	9.27584936761302e-10	3.01572642610023e-08	0.789473684210526	0.605189990732159	mPL	Tbc1d10a
1.89272420060345	5.20815573895364	33.2299074368357	8.18814458920413e-09	1.74656048425077e-07	0.684210526315789	0.392029657089898	mPL	Smyd3
1.99442804973593	5.45909446703234	30.7042665798357	3.00503560496805e-08	4.99534894849708e-07	0.789473684210526	0.367933271547729	mPL	Sgpl1
2.32248971792383	5.1419377389589	28.6238375174732	8.78935011419331e-08	1.21074383821791e-06	0.736842105263158	0.247451343836886	mPL	Gal3st1
1.66984856598142	5.00080214589449	27.5035930330025	1.56802929753738e-07	1.98954127031242e-06	0.614035087719298	0.406858202038925	mPL	Ncoa3
2.00718052088573	5.31814567590225	25.8619098721832	3.66734892946997e-07	4.09953717563679e-06	0.736842105263158	0.320667284522706	mPL	Mdk
1.66026664270462	5.37622371557576	19.8336169253298	8.44837113185848e-06	6.27084378331422e-05	0.666666666666667	0.376274328081557	mPL	Ap1s2
1.77185086552995	5.3181410133547	18.2192216669196	1.9688179864425e-05	0.000113259522488056	0.709090909090909	0.322849213691027	lPL	Mdk
1.54911300112764	5.2199823994515	16.867522537646	4.00815699652152e-05	0.000214148273012235	0.618181818181818	0.379278445883441	lPL	Pak1
1.90149960180324	5.14193514212989	16.5433229948533	4.75511238170089e-05	0.000248188964916305	0.745454545454545	0.247918593894542	lPL	Gal3st1
1.51048258876663	8.50335943615705	67.7117388933386	1.89233528811055e-16	2.13821101507248e-14	1	0.925482980680773	L	Lamtor5
1.70747616046117	6.79739518892243	51.765797219228	6.2531676346572e-13	3.24756901721653e-11	0.959183673469388	0.750689972401104	L	Atr
1.61216554335152	5.86466648025663	44.2692840349603	2.86171391570515e-11	9.38361604163475e-10	0.836734693877551	0.672493100275989	L	Smg1
2.38535153171056	5.37622304821608	43.2800330835526	4.74399901543517e-11	1.44023388722044e-09	0.897959183673469	0.367985280588776	L	Ap1s2
1.76273092425769	4.11566293201317	40.3715761721389	2.0997373345426e-10	5.3042156262169e-09	0.73469387755102	0.338546458141674	L	Arsb
1.62917837133109	6.53818968850648	36.2223238271338	1.76042378187941e-09	3.38385826487004e-08	0.938775510204082	0.689052437902484	L	Atraid
1.81821630966937	5.3326578114341	34.0131924374173	5.47396672494404e-09	9.18165953272208e-08	0.63265306122449	0.483900643974241	L	Rab3gap1
2.2398426600016	4.77027874954321	25.318129195303	4.86118261155227e-07	4.8360236057697e-06	0.714285714285714	0.252989880404784	L	Mcoln1
1.81965122773756	5.21998435476081	22.7050444119484	1.88871398779996e-06	1.56295186119236e-05	0.63265306122449	0.379944802207912	L	Pak1
1.90327920255115	5.14193835100077	15.0407162582579	0.000105216523548345	0.000508242612160306	0.795918367346939	0.248390064397424	L	Gal3st1
1.8732150924066	8.50335799081765	153.875062372504	2.46622536856232e-35	1.05750479072994e-32	1	0.92436974789916	Z	Lamtor5
1.54076363537645	7.39180919062997	104.687465086588	1.43002859322059e-24	3.27594084444217e-22	0.953846153846154	0.910364145658263	Z	Canx
1.53926736382705	8.66565245810825	77.6637931819789	1.22160242221674e-18	1.48035197874859e-16	1	0.889822595704949	Z	Top1
1.79104312813279	6.59643158342755	75.6127296382235	3.45129334385542e-18	3.69974221726245e-16	0.923076923076923	0.718954248366013	Z	Prkcsh
1.73668653000131	6.79739147821295	70.0198856753855	5.87096098721428e-17	5.59541667409808e-15	0.938461538461538	0.748832866479925	Z	Atr
2.26914171487302	5.22397694694657	67.6023580723702	2.00028191356159e-16	1.7737700471252e-14	0.676923076923077	0.435107376283847	Z	Nckap1
2.27803166552113	5.31520318756653	66.0276164355485	4.44648936534865e-16	3.79380824779211e-14	0.661538461538462	0.412698412698413	Z	Macf1
1.64653928600815	6.53818690954357	48.0609662916779	4.13170316727543e-12	1.94085595691986e-10	0.907692307692308	0.687208216619981	Z	Atraid
2.00629449873849	5.37622717146467	35.4260575078276	2.64918897734654e-09	6.86858717335911e-08	0.707692307692308	0.371615312791783	Z	Ap1s2
2.6012842191186	4.04443790859706	35.0531263001575	3.2083146113282e-09	9.3471507395891e-08	0.746031746031746	0.134203168685927	eP	Cd82
1.63278009434658	5.31814592116179	17.131707183304	3.48752034148352e-05	0.000259901081419915	0.857142857142857	0.311276794035415	eP	Mdk
3.48337627763094	4.19603813408979	77.6584481376495	1.22491267837958e-18	1.72136258155813e-16	0.882352941176471	0.173271889400922	mP	Mapk15
1.57720268861376	7.30293579401781	59.5927415222634	1.16664662651634e-14	8.86810524328764e-13	1	0.842396313364055	mP	Nae1
1.5925956016844	7.4155179713741	47.3272072085479	6.00725909192314e-12	2.75987345588546e-10	1	0.763133640552995	mP	Vps28
1.95114869745098	5.63888911083657	46.9649193690161	7.22687513301806e-12	3.28410415351796e-10	0.980392156862745	0.485714285714286	mP	Bnip1
2.12581345310095	4.95422410182914	39.4900124775806	3.29741574072894e-10	1.03651660586861e-08	0.980392156862745	0.332718894009217	mP	Sptssa
1.54852099982692	7.09492900913706	36.9220978608691	1.22944581477434e-09	3.46712012824137e-08	1	0.688479262672811	mP	Trappc6a
2.38528672481612	4.1472601420074	33.4144261470391	7.44695219822359e-09	1.75401945930835e-07	0.784313725490196	0.206451612903226	mP	Dnm3
1.92439500482255	4.73034441352219	33.3422828220901	7.72838919918172e-09	1.81264870375759e-07	0.941176470588235	0.339170506912442	mP	Flcn
1.76529857885403	6.49056798541679	26.9052531780069	2.13677310458989e-07	3.62774178965043e-06	1	0.48294930875576	mP	Tchp
2.01990405024002	4.05917716187873	23.6261881234304	1.16984554498191e-06	1.65604582505782e-05	0.686274509803922	0.193548387096774	mP	Sgpp1
1.53757997981204	5.1585633499125	20.7963190067869	5.10810480903497e-06	6.07559293893968e-05	0.92156862745098	0.411981566820276	mP	Traf2
1.5869834521996	4.62830231165989	17.7837853048554	2.47483385779722e-05	0.000241180924265401	0.882352941176471	0.292165898617512	mP	Usp10
1.66226533100307	4.71003638054718	16.8832087686101	3.97516836952673e-05	0.0003646557358398	0.862745098039216	0.27741935483871	mP	Exoc8
1.98920827211544	4.04438328701249	14.243692022313	0.000160598183798931	0.00121586807472569	0.607843137254902	0.147465437788018	mP	Cd82
1.89985878895316	6.49057870831661	25.8391099217554	3.7109246979148e-07	9.126146135769e-06	1	0.488138686131387	lP	Tchp
2.49755698694374	4.19607129411023	23.4121387194946	1.30750869613404e-06	2.54370625329403e-05	0.95	0.177919708029197	lP	Mapk15
1.56892828993811	5.63890224486849	21.8000959773833	3.02584997693761e-06	4.98044184688264e-05	1	0.489963503649635	lP	Bnip1
1.76808117988748	4.95424152314469	19.7903556909966	8.64176209853584e-06	0.000117287674426883	0.975	0.339416058394161	lP	Sptssa
1.89703475500195	4.7100491291439	18.826310374418	1.43178352868622e-05	0.000177229577721833	0.95	0.280109489051095	lP	Exoc8
3.21974973414567	4.64935609641696	70.0716423362574	5.71892252975225e-17	1.27008687204578e-15	1	0.192558139534884	D	Crtam
2.838523656636	5.2762166122639	60.770787641581	6.41224193894583e-15	1.07987836802609e-13	1	0.281860465116279	D	Arsa
2.65506992645605	4.6932740344614	59.3476669361463	1.32136749909596e-14	2.12473352763286e-13	0.983606557377049	0.256744186046512	D	Irak3
1.65186975944536	6.44691074021204	52.1960677507009	5.0226611873605e-13	6.47102950972493e-12	1	0.647441860465116	D	Chmp6
2.73794098370525	3.90091243448363	50.4828349372995	1.20211623719886e-12	1.44834220710926e-11	0.901639344262295	0.161860465116279	D	Capn11
1.727534463944	6.53230662178257	45.9906226867731	1.18820372565895e-11	1.213084914786e-10	1	0.600930232558139	D	Ppp2r5e
1.68729210324257	7.40837378935938	43.3683009030733	4.53475118972671e-11	4.25320494367918e-10	1	0.672558139534884	D	Aurka
1.75415710342676	7.58664666754632	39.4065903266585	3.44133556661037e-10	2.77213172834418e-09	1	0.623255813953488	D	Bscl2
1.74070489242615	5.83126036939388	38.0268106059111	6.97791457122049e-10	5.31867207723429e-09	1	0.486511627906977	D	Smarca2
2.02784439862036	4.25658116412575	35.5757278857124	2.4532536847796e-09	1.68276297664353e-08	0.983606557377049	0.242790697674419	D	Ppp1r13l
2.43479916635046	4.16019498327774	33.4271533366214	7.39837832658389e-09	4.58233632427638e-08	0.721311475409836	0.16	D	Plce1
1.83438566900253	5.38429570585818	33.4090991141254	7.46737775097404e-09	4.61481737359715e-08	1	0.393488372093023	D	Trim13
1.77315367378758	6.49069076843234	32.0894378924474	1.47235611918388e-08	8.68508337958098e-08	1	0.478139534883721	D	Tchp
1.88535694066628	4.46979863027489	26.8928943371874	2.15048066713461e-07	1.02253307354257e-06	1	0.252093023255814	D	Smad1
1.69926567288457	4.71018227287702	21.0289516297809	4.52395380714346e-06	1.65436430170261e-05	0.983606557377049	0.265116279069767	D	Exoc8
1.50991461541588	4.96370540843902	18.0249027650933	2.18034055548028e-05	6.87310746640844e-05	0.983606557377049	0.333023255813953	D	Fyco1
1.57499095641908	5.81426106683885	13.7092710987039	0.000213398437140691	0.000546502613216504	0.983606557377049	0.333953488372093	D	5330417C22Rik
2.35630017751288	7.40832288457211	66.0921616499595	4.30323694090541e-16	3.30105648453033e-14	1	0.679417122040073	MI	Aurka
1.56766995759363	8.27781234701255	40.5096794818608	1.95644427461312e-10	4.56949966541274e-09	1	0.879781420765027	MI	Dnajb1
2.94549702130785	3.90060109774952	40.410010785305	2.05883491020777e-10	4.78858083496587e-09	1	0.173952641165756	MI	Capn11
1.82953730570402	6.53225976896371	34.271241718907	4.79413998796808e-09	8.15589043934793e-08	1	0.609289617486339	MI	Ppp2r5e
1.94972648893071	5.83121019154415	32.7950531134368	1.02405116647019e-08	1.591562049896e-07	1	0.497267759562842	MI	Smarca2
1.57277153908845	6.44683609694377	29.8060037408532	4.77510957989743e-08	6.35275716027245e-07	1	0.654826958105647	MI	Chmp6
1.9299785090033	4.76779125960462	29.0365461037412	7.10256534517555e-08	9.01869402182009e-07	1	0.39344262295082	MI	Vps37c
2.52104200730938	5.27610104862543	28.6307074769572	8.75822282890617e-08	1.0769394144691e-06	1	0.296903460837887	MI	Arsa
2.66272674692296	4.64906458333666	26.5030877278691	2.63117214597899e-07	2.79372011410836e-06	1	0.209471766848816	MI	Crtam
1.78783915510839	5.63306617055306	24.3413938786734	8.06864157202489e-07	7.4589216699266e-06	1	0.475409836065574	MI	Pdk2
1.72313132124967	8.48848650245104	24.0202146110646	9.53295760483281e-07	8.63127504199345e-06	1	0.729508196721312	MI	Svip
1.69991827981408	7.5866228687302	23.5915762497452	1.19107797701251e-06	1.05110274456888e-05	1	0.631147540983607	MI	Bscl2
2.15791426974483	4.69306345666669	22.0274983543941	2.68772101145304e-06	2.09346802396503e-05	1	0.271402550091075	MI	Irak3
1.58537554126138	5.74618692151552	21.2030713723113	4.13101985431407e-06	3.01936385593069e-05	1	0.500910746812386	MI	Tom1
1.89530959934183	4.25638445270194	19.7300543701325	8.91876569388272e-06	5.85815077371566e-05	1	0.257741347905282	MI	Ppp1r13l
1.7349072701446	6.49061262671449	19.6901393132082	9.10700802234213e-06	5.97007037074196e-05	1	0.489071038251366	MI	Tchp
1.86281771535214	4.96362814502414	19.5701918219386	9.69703950346721e-06	6.30251036208636e-05	1	0.34608378870674	MI	Fyco1
1.5585670022733	5.62027908612943	17.5692619458268	2.77030264675547e-05	0.000154902489211303	1	0.468123861566485	MI	Supt20
1.64522773064721	5.3841543917876	16.5508301924967	4.73632459861328e-05	0.000244873419836088	1	0.406193078324226	MI	Trim13
1.69625578640765	4.11090259501159	15.0482981714534	0.000104794703754422	0.000481980701563584	1	0.243169398907104	MI	Cblb
1.86306423229623	5.81433488801111	13.4037399269266	0.000251123097728028	0.00100950674292683	1	0.346994535519126	MI	5330417C22Rik
1.55399538960558	4.46962538554557	10.8970911168512	0.000963153943650206	0.00312450502418281	0.921052631578947	0.270491803278689	MI	Smad1
1.54094092047193	4.71008944568384	10.8355256644486	0.000995710463902382	0.00321528840921912	0.947368421052632	0.281420765027322	MI	Exoc8
1.68129570697346	3.90021395153819	10.6540432776142	0.00109830541355624	0.0034964708606322	0.947368421052632	0.188524590163934	MI	Acp2
1.80352231020899	4.15997667672574	10.0759097637688	0.00150220431886314	0.00455262102652198	0.710526315789474	0.172131147540984	MI	Plce1
2.89011882788486	5.62019848248933	36.4038026120543	1.60389993124258e-09	1.11758410625707e-06	1	0.479036574487065	MII	Supt20
1.73856754941878	8.27780428073129	21.1574457233796	4.23054415964756e-06	0.000286426680088203	1	0.882247992863515	MII	Dnajb1
2.19872075433339	5.83115918473058	18.1477428652825	2.04411567770255e-05	0.000848231922536469	1	0.507582515611062	MII	Smarca2
2.0095366914046	7.40827113577569	17.7095813957649	2.57327187981058e-05	0.000996130223288713	1	0.685994647636039	MII	Aurka
1.75015824559326	6.49694055077759	17.1899552177113	3.38219998341984e-05	0.00121374528589549	1	0.695807314897413	MII	Pias4
2.13237629423692	8.48848406766537	16.8875244963465	3.96614023180288e-05	0.00134535016422798	1	0.735057983942908	MII	Svip
2.01797560819968	6.07896622080535	16.8588209477487	4.02657524020948e-05	0.00136092582418082	1	0.568242640499554	MII	Agfg1
1.77241675450089	5.99401223123832	13.0957857165865	0.00029596083958552	0.00533335465559122	1	0.56199821587868	MII	Ppp2r2d
1.77427944931114	6.53221215350778	12.8506837150412	0.000337355958378328	0.00579400821115391	1	0.617305976806423	MII	Ppp2r5e
1.6793248717427	5.84167123411336	12.3692456806887	0.000436463908593347	0.00685619111302699	1	0.591436217662801	MII	Dedd
2.17304443083978	4.96354952279995	11.8291323629385	0.000583111590920128	0.0084794566390933	1	0.35950044603033	MII	Fyco1
2.3199187653177	7.40832050602634	78.6637098108181	7.36359262043012e-19	5.72750508797455e-17	1	0.676470588235294	RS2	Aurka
1.67603872147587	8.27781197618577	59.5085192597655	1.2176585730614e-14	4.33253283346931e-13	1	0.878676470588235	RS2	Dnajb1
2.10467295941242	8.48848639047747	49.228457514615	2.27821570135438e-12	5.38115835787419e-11	1	0.727022058823529	RS2	Svip
1.74166571885689	6.53225758008561	37.5625462452638	8.85281493956006e-10	1.26968802945337e-08	1	0.605698529411765	RS2	Ppp2r5e
1.58893496246063	5.74618393218747	26.3967018888693	2.78014787662799e-07	2.23521216061779e-06	1	0.496323529411765	RS2	Tom1
1.52639951159563	6.43892365701719	25.9052870272044	3.58585673327007e-07	2.78653727465034e-06	1	0.576286764705882	RS2	Rab3ip
1.68900464015673	5.38414778523085	21.8323670249622	2.97538338734451e-06	1.84013817997642e-05	0.916666666666667	0.404411764705882	RS2	Trim13
2.1674677467605	3.90058653139549	21.1005993913711	4.35791791645333e-06	2.58981738865846e-05	0.958333333333333	0.168198529411765	RS2	Capn11
1.54254214144715	5.63306491101245	20.9840062585049	4.63133532353906e-06	2.73095277205725e-05	1	0.470588235294118	RS2	Pdk2
2.24178796782429	4.64905094986534	20.5430434441987	5.83052934726423e-06	3.35526298259806e-05	0.979166666666667	0.203125	RS2	Crtam
2.04005080752392	5.27609564860204	20.258074540198	6.76672661521284e-06	3.82555676762016e-05	0.979166666666667	0.291360294117647	RS2	Arsa
1.69150241547196	4.96362453300902	18.910007924415	1.37031898501078e-05	7.16567992068018e-05	0.958333333333333	0.341911764705882	RS2	Fyco1
1.64840408539244	7.89857516850368	17.8546725765445	2.38433085857077e-05	0.000115843012631839	1	0.523897058823529	RS2	Pacrg
1.7560490693563	4.69305360970646	16.1146872648311	5.96198684428109e-05	0.00026079598743634	0.875	0.270220588235294	RS2	Irak3
1.81522182784359	5.81433834352109	15.5384877350635	8.08424393954814e-05	0.000341223653208136	1	0.340992647058824	RS2	5330417C22Rik
2.11050440422616	6.85762349980638	75.0630587054386	4.55917452948814e-18	4.6489680278433e-16	1	0.774340309372156	RS4	Usp15
2.30533465169144	5.84168059787744	65.4164392652456	6.06310117335018e-16	3.82616003479e-14	1	0.583257506824386	RS4	Dedd
1.93088907759027	6.88861802264061	47.5295024398715	5.41823445810255e-12	1.52797866514079e-10	1	0.73066424021838	RS4	Pex3
3.67853771801234	4.82266089339603	42.2810363294512	7.90554173346548e-11	1.74642502521457e-09	0.945945945945946	0.165605095541401	RS4	Plin2
3.2252470230387	4.01518657981283	40.3656919416711	2.10607078490544e-10	4.27944371032486e-09	0.72972972972973	0.166515013648772	RS4	Antxr2
1.98663919280513	5.63305937200295	29.9108585722681	4.52372287190658e-08	5.316248600625e-07	1	0.475887170154686	RS4	Pdk2
1.92974505276352	5.16499875786623	29.8742009460013	4.6100642972583e-08	5.40631874074688e-07	0.810810810810811	0.440400363967243	RS4	Ing3
1.87119733629913	8.48848589800305	28.6097558513834	8.85350003386991e-08	9.70866105353485e-07	1	0.72975432211101	RS4	Svip
1.75741835220243	5.21327404369659	28.0837434933894	1.16177657058007e-07	1.24540958909042e-06	0.891891891891892	0.494995450409463	RS4	Icmt
1.94489223766091	8.87654348883865	28.0806082153679	1.1636602360977e-07	1.24583163433174e-06	1	0.763421292083712	RS4	Dynll2
1.55209555365062	6.6495725507063	27.9294759189802	1.25818437162014e-07	1.33591220613356e-06	1	0.679708826205642	RS4	Ppp2r1b
2.77354499214792	3.75778171950597	27.7170463770266	1.40419893048162e-07	1.47688168015372e-06	0.621621621621622	0.133757961783439	RS4	Tbc1d2
2.15779110689898	7.89857439444698	27.394100829388	1.65936661074561e-07	1.72894628233638e-06	1	0.528662420382166	RS4	Pacrg
2.82500236925455	4.2474667469438	25.7629715014656	3.86023813321134e-07	3.63448177938244e-06	0.810810810810811	0.171064604185623	RS4	Kat2b
1.87016412851756	6.96479866007401	24.579150474412	7.13192270866672e-07	6.26403064375176e-06	1	0.580527752502275	RS4	Atxn3
2.31797697988541	5.8143535500928	22.5524575658644	2.04482778105563e-06	1.6009201770877e-05	1	0.347588717015469	RS4	5330417C22Rik
1.85197382803373	4.84532738220953	22.3581041358432	2.26256258343461e-06	1.74685291240891e-05	0.72972972972973	0.390354868061874	RS4	Slc33a1
1.67176762915679	7.58661686622086	21.9047095666313	2.86529863096681e-06	2.153545573288e-05	1	0.631483166515014	RS4	Bscl2
1.794537809474	4.95990988613053	21.6131041533924	3.33565055048753e-06	2.47370661444803e-05	0.972972972972973	0.410373066424022	RS4	Ppp2cb
2.33868584744335	4.47364666495374	21.2379590554312	4.05650652567434e-06	2.93225592710879e-05	0.783783783783784	0.222020018198362	RS4	Rfx1
2.80121903174885	4.79982289197556	20.9066184869243	4.82225560169222e-06	3.42722398755202e-05	0.837837837837838	0.180163785259327	RS4	Pde4a
1.58609468197402	8.87473213690318	19.5163366693735	9.97429963879671e-06	6.5747029112967e-05	1	0.732484076433121	RS4	Morn2
1.66244375044711	5.35534557108771	18.9181465794074	1.36448546397057e-05	8.65312491997717e-05	0.918918918918919	0.440400363967243	RS4	Klhl24
3.09028639545185	5.99476591865793	16.0497926396936	6.1698383297836e-05	0.000324788934302804	1	0.144676979071884	RS4	Catsper4
2.23441859181191	5.75732118987816	15.6332242664181	7.6891658910041e-05	0.000393877742799507	0.945945945945946	0.262966333030027	RS4	Camk4
2.32703427091739	4.36626863751122	14.3301799351175	0.000153386008454029	0.000715617492993299	0.756756756756757	0.171974522292994	RS4	Sort1
1.65229777221425	7.91824497819853	14.080123471186	0.000175185309617633	0.000802197133826857	1	0.54140127388535	RS4	Oscp1
1.54190173022354	5.04583413611389	13.5236238921389	0.00023557906814991	0.00103409109809208	0.810810810810811	0.389444949954504	RS4	Ing5
1.91041405411494	4.53816821699576	10.1481781864321	0.00144443919481243	0.0049743320953147	0.702702702702703	0.228389444949955	RS4	Prom1
1.84643298683517	7.20371002681691	9.1776294844359	0.00244991130265966	0.00785013732791292	1	0.357597816196542	RS4	Slc16a7
2.5924263419867	6.85760026107453	152.046652937066	6.18913039527912e-35	3.51085799655188e-32	1	0.773308957952468	RS6	Usp15
4.86206565596594	4.79959637049017	134.343350199551	4.59588842593545e-31	1.18241603302952e-28	1	0.170932358318099	RS6	Pde4a
2.98997801895711	8.87652248987172	99.8296483533491	1.66085280544343e-23	1.335309685838e-21	1	0.762340036563071	RS6	Dynll2
2.03756579618347	7.92658995149338	87.2008898321751	9.80396798845592e-21	5.25486399586373e-19	1	0.874771480804388	RS6	Mtdh
2.81792912377186	6.96474606290732	82.4048448304284	1.10881681732088e-19	4.94473163628189e-18	1	0.578610603290676	RS6	Atxn3
2.11857086255625	6.88859616974719	68.8365848564054	1.06969774548589e-16	2.91819827043402e-15	1	0.729433272394881	RS6	Pex3
2.56417338009864	5.20154714388084	64.9929305300848	7.51672542416234e-16	1.77045351082066e-14	0.976190476190476	0.422303473491773	RS6	Mapkapk5
3.55714905484861	5.75716154072078	64.551929357149	9.40214277082182e-16	2.17772899662678e-14	1	0.257769652650823	RS6	Camk4
1.99571232977555	6.72635699489314	57.6096662744844	3.19650850572528e-14	5.72325607507964e-13	1	0.70018281535649	RS6	Ap2b1
2.78280734429763	6.72669003571345	56.7717005065629	4.89459678973374e-14	8.51741333139618e-13	1	0.470749542961609	RS6	Acsl1
3.06333612814728	4.97218340857941	55.7835134811284	8.09072039991435e-14	1.36117824192925e-12	0.952380952380952	0.276051188299817	RS6	Dpysl5
3.83615143144806	4.82250834189325	54.1252031728342	1.88112882309774e-13	2.96494979346499e-12	0.928571428571429	0.162705667276051	RS6	Plin2
2.23463176289638	5.98076847542668	53.2666758131018	2.91204887416031e-13	4.44732359110346e-12	1	0.559414990859232	RS6	App
3.36632505545996	4.01507905404819	52.1527428499734	5.13470801255181e-13	7.52565487238422e-12	0.80952380952381	0.160877513711152	RS6	Antxr2
3.74638657711383	4.8400923944692	50.42842670965	1.23590970336566e-12	1.70248088709916e-11	1	0.153564899451554	RS6	Ccnd3
1.83426199469244	6.48596534441335	48.3962394193852	3.48235358666259e-12	4.4693322355916e-11	1	0.709323583180987	RS6	Ap2a2
3.21499602992144	7.20363638610871	44.9567151289115	2.01438241322593e-11	2.23899400128514e-10	1	0.354661791590494	RS6	Slc16a7
2.91190875699127	4.47345002126545	43.7305347302475	3.7684604300047e-11	3.95854043787492e-10	0.857142857142857	0.216636197440585	RS6	Rfx1
2.09638920166838	8.48848885060515	43.0092457310861	5.44817820442667e-11	5.57929480175304e-10	1	0.728519195612431	RS6	Svip
1.85107116768899	7.07964244783961	41.6161835005146	1.1107003587623e-10	1.07676765794678e-09	1	0.736745886654479	RS6	Pdpk1
4.07878807305124	5.99460699614737	40.828680922783	1.66176237755907e-10	1.56033982256712e-09	1	0.140767824497258	RS6	Catsper4
2.00999589641914	4.66663814496547	39.8350768728537	2.76337488379344e-10	2.49794152333393e-09	0.69047619047619	0.396709323583181	RS6	Il11
2.01890494259029	5.46536503686794	39.8165882567835	2.78965722233187e-10	2.51625877718748e-09	1	0.515539305301645	RS6	Tbc1d14
3.2061699754809	4.36604325272682	39.7432177445235	2.89644688108676e-10	2.60695808355296e-09	0.880952380952381	0.164533820840951	RS6	Sort1
1.55821252567316	7.33792313426167	37.2696836881446	1.02871411718472e-09	8.39999325277347e-09	1	0.76599634369287	RS6	Nfkbib
1.82553539747761	5.99404684378657	37.0813783427836	1.13300576048789e-09	9.18877562203634e-09	0.976190476190476	0.552102376599634	RS6	Ppp2r2d
1.78513776551077	6.33000850992502	35.7894230663055	2.19838145804436e-09	1.69027738495981e-08	0.976190476190476	0.641681901279707	RS6	Eif4g1
1.98985896877769	5.63161727379569	35.6677423156614	2.34006903836379e-09	1.7901635191472e-08	0.976190476190476	0.5	RS6	Hdac5
1.78243039896153	6.07901048919985	32.6329728763662	1.11310282045448e-08	7.49372724092603e-08	0.976190476190476	0.558500914076782	RS6	Agfg1
1.95188986378557	5.35534745926573	32.2582077659038	1.34985669995986e-08	8.9047943169344e-08	0.928571428571429	0.437842778793419	RS6	Klhl24
1.98702566244777	4.95991503833501	31.820038632593	1.69138700903946e-08	1.09547114454558e-07	0.928571428571429	0.409506398537477	RS6	Ppp2cb
1.53753815027421	6.64958930530185	31.0161814024275	2.55886187904117e-08	1.60209087245247e-07	1	0.678244972577697	RS6	Ppp2r1b
2.18265233540803	4.42724013829207	30.6406670823727	3.10516633940238e-08	1.91051128380522e-07	0.857142857142857	0.283363802559415	RS6	Ubqln4
1.5092088793071	6.76592229490733	29.2204828229769	6.45927522911397e-08	3.72734505370852e-07	1	0.745886654478976	RS6	Pgrmc1
2.10385421328382	7.89857903472758	28.8966068913696	7.63465370815042e-08	4.33823696776757e-07	1	0.526508226691042	RS6	Pacrg
1.70680459645742	8.87473452016401	26.2953594452526	2.92991833550762e-07	1.4888187275811e-06	1	0.731261425959781	RS6	Morn2
1.76041815427696	5.63309259574166	25.063104095582	5.54844031978977e-07	2.66551472185706e-06	1	0.473491773308958	RS6	Pdk2
1.70179608905937	5.1649871081726	24.6837268710544	6.75521575562384e-07	3.18577194250698e-06	0.80952380952381	0.438756855575868	RS6	Ing3
2.01038659664979	5.13860458192642	23.8663532336192	1.03260912568705e-06	4.68230000240363e-06	0.880952380952381	0.345521023765996	RS6	Vps37b
1.50023390414399	6.39033056085371	23.2425387219255	1.42803395109995e-06	6.32944918214801e-06	1	0.602376599634369	RS6	Larp1
1.52409747925339	5.49804358856012	22.7557586471535	1.8395207802199e-06	7.94275910343853e-06	0.928571428571429	0.53290676416819	RS6	Col4a3bp
1.51442866763595	5.21332641703765	22.3093481603503	2.32074102599477e-06	9.83770650892537e-06	0.738095238095238	0.49908592321755	RS6	Icmt
2.17823556373674	5.81426259392818	21.603931316168	3.35164140512437e-06	1.37174496372723e-05	0.952380952380952	0.346435100548446	RS6	5330417C22Rik
1.86059428608586	7.91825353284558	21.2379582558292	4.05650821792017e-06	1.63515670257774e-05	1	0.539305301645338	RS6	Oscp1
2.43797819683244	4.24729485375908	19.4191894690545	1.04947253074028e-05	3.90354295631001e-05	0.785714285714286	0.169104204753199	RS6	Kat2b
1.69898266708102	5.04581415270889	19.2211942136123	1.16413727116483e-05	4.28713225846498e-05	0.785714285714286	0.388482632541133	RS6	Ing5
2.22626852176927	4.53811037685149	17.0775774205066	3.58834766736778e-05	0.00011989598010268	0.80952380952381	0.222120658135283	RS6	Prom1
1.5504428807269	4.84528740709606	16.3180134942484	5.35524579944666e-05	0.000172754196574357	0.714285714285714	0.389396709323583	RS6	Slc33a1
1.54154542608489	4.47148733552611	15.5827529877035	7.89716543320273e-05	0.000245427053594962	0.69047619047619	0.337294332723949	RS6	Slc16a3
1.68621435933399	6.79427756797418	14.1256471133518	0.000170996397051093	0.000493710764482982	0.976190476190476	0.464351005484461	RS6	Glul
2.98190639479834	7.66442004136831	521.789787051961	1.72643921767152e-115	6.71424256677227e-113	1	0.924930491195551	RS8	Ywhaz
5.04603658226179	6.79405402295519	448.518720090419	1.5152498305796e-99	3.8983881410435e-97	1	0.455977757182576	RS8	Glul
4.45597832909919	6.39902614633844	438.33576589075	2.49258077827338e-97	5.9547754792951e-95	0.982456140350877	0.481927710843373	RS8	Herpud1
5.49873119252772	6.31221068053649	378.43925326865	2.72121056496189e-84	4.5056241859265e-82	1	0.314179796107507	RS8	Prkcd
2.13096334377116	7.9860371219143	337.00349838611	2.86723784209841e-75	3.49991375426363e-73	1	0.976830398517145	RS8	Ube2n
3.40845031822779	7.07954669295103	313.212344043242	4.35961964574821e-70	4.39192285155706e-68	1	0.733086190917516	RS8	Pdpk1
3.942824091837	8.87646680641448	303.082501307956	7.01793589743505e-68	6.63056169563878e-66	1	0.759036144578313	RS8	Dynll2
3.72155826608065	6.96460678466127	253.001236718608	5.75649720868107e-57	3.6326755781424e-55	1	0.572752548656163	RS8	Atxn3
4.29886139761027	5.01685290387001	251.187817646443	1.43049758374088e-56	8.89301527617055e-55	1	0.276181649675626	RS8	Prcp
4.05277194487246	6.72649299071176	230.453770208204	4.74660710762679e-52	2.40537911093463e-50	1	0.46339202965709	RS8	Acsl1
2.46233601520369	7.92653034547135	197.236392323606	8.37400980847608e-45	3.13285382611064e-43	1	0.873030583873957	RS8	Mtdh
2.71168520598768	6.72631027578132	179.824641321282	5.29307846020992e-41	1.6701160583036e-39	1	0.696014828544949	RS8	Ap2b1
4.40289209000538	7.20344138587781	149.974185446711	1.75631407614355e-34	4.05115038556532e-33	1	0.345690454124189	RS8	Slc16a7
3.79400024522031	4.97194322941	143.394925472603	4.81818142149434e-33	1.00844115033354e-31	0.947368421052632	0.266913809082484	RS8	Dpysl5
2.61952797928648	5.23151982555194	117.464145334221	2.27169828073367e-27	3.36787325786429e-26	0.929824561403509	0.468025949953661	RS8	Sptlc1
2.29727182108705	6.88853832871234	114.295124859604	1.12288469022002e-26	1.59676876484263e-25	1	0.725671918443003	RS8	Pex3
1.67109350857268	9.66503262001182	106.83802156342	4.8308277252059e-25	6.16686504187926e-24	1	0.986098239110287	RS8	Csnk2b
2.42826359561034	6.32992364334749	106.744792900367	5.06351465830217e-25	6.45405149624902e-24	1	0.635773864689527	RS8	Eif4g1
2.52709077523102	4.66658273578122	100.03102985445	1.50028047493159e-23	1.74351566242397e-22	0.789473684210526	0.387395736793327	RS8	Il11
2.45400360283244	5.46520760936325	90.3204745208777	2.02545727173566e-21	2.02824682366679e-20	0.947368421052632	0.511584800741427	RS8	Tbc1d14
2.11224861442162	3.88249317869913	88.8456355871533	4.26854289678468e-21	4.15503879100166e-20	0.754385964912281	0.315106580166821	RS8	Ap2a1
4.09927668991854	4.83957373702009	87.0384820758837	1.06430054418025e-20	1.00555355934047e-19	0.982456140350877	0.142724745134384	RS8	Ccnd3
2.395223874488	8.87474085158713	82.5277481742291	1.04197060842736e-19	9.15171979240062e-19	1	0.727525486561631	RS8	Morn2
3.4802331430884	4.53795983112795	80.1583444100044	3.45576194826465e-19	2.92611174991543e-18	0.912280701754386	0.20852641334569	RS8	Prom1
1.88098341014922	7.33791325942618	79.8146324733395	4.11235911872701e-19	3.44543995703766e-18	1	0.76274328081557	RS8	Nfkbib
1.90508631431015	6.48590573577689	71.3389714685406	3.0083471699603e-17	2.20748528842677e-16	1	0.705282669138091	RS8	Ap2a2
3.5849720807622	3.82729248346125	70.8446435253414	3.86491590679199e-17	2.81380011794873e-16	0.754385964912281	0.0936051899907322	RS8	Tgfbi
3.34676921095874	5.75673972024273	69.8648132833126	6.35113448729037e-17	4.56424675680949e-16	1	0.247451343836886	RS8	Camk4
2.25698295736731	8.48849669760862	68.8128759225006	1.08263529835414e-16	7.65859141048069e-16	1	0.724745134383689	RS8	Svip
3.58182946827572	4.71760447092501	68.2678361075851	1.42730175261574e-16	9.98275500167003e-16	0.894736842105263	0.168674698795181	RS8	Kif5c
2.00306707295818	6.39038186162853	63.6794874930913	1.46401089327119e-15	9.50413593485022e-15	1	0.596848934198332	RS8	Larp1
1.50498213686155	6.97618623932384	57.763244266783	2.95642738245793e-14	1.74208368981128e-13	1	0.79610750695088	RS8	Dnajb9
2.02969302749739	5.63144541651457	49.8333049407704	1.67378544928038e-12	8.60723064831359e-12	0.964912280701754	0.493975903614458	RS8	Hdac5
2.38949222088726	5.13843704601398	49.7897493527058	1.7113572723779e-12	8.78692897328081e-12	0.842105263157895	0.340129749768304	RS8	Vps37b
1.84760359484034	5.75863648830213	49.4109543728518	2.07583266748425e-12	1.05386003941527e-11	0.912280701754386	0.556070435588508	RS8	Gabpb1
2.18586355887922	7.91827625420561	42.1499332120652	8.45368327794209e-11	3.73305902976038e-10	1	0.532900834105653	RS8	Oscp1
2.96683323279143	4.3654498743512	41.7838993118089	1.01939411922442e-10	4.46498896170508e-10	0.824561403508772	0.157553290083411	RS8	Sort1
2.12604877347219	7.89859136082321	39.1696226772674	3.8853857712979e-10	1.61509585516815e-09	0.982456140350877	0.520852641334569	RS8	Pacrg
2.42521914935399	4.37467779493637	37.8440873461813	7.66302805662102e-10	3.08941220325153e-09	0.701754385964912	0.219647822057461	RS8	Rptor
2.35118387741313	4.55962363651883	35.2060433675445	2.96601698779364e-09	1.12934203294338e-08	0.754385964912281	0.223354958294717	RS8	Emd
1.65164684801413	5.74645854595198	33.251958633836	8.09581708942291e-09	2.94703832469217e-08	0.947368421052632	0.494902687673772	RS8	Tom1
1.91733305486123	5.38372058730567	32.110568283525	1.45642889436901e-08	5.17439141715168e-08	0.912280701754386	0.367006487488415	RS8	Ptp4a3
1.62894171433809	5.98069488579064	31.6989767566656	1.80017019819754e-08	6.3350686499279e-08	0.964912280701754	0.555143651529194	RS8	App
1.73004218585101	5.35535283522891	31.6551604286981	1.84124682433239e-08	6.47009259157608e-08	0.807017543859649	0.437442075996293	RS8	Klhl24
1.82772401931862	5.04576158126046	31.0332488851172	2.53645941712919e-08	8.79295415270554e-08	0.824561403508772	0.380908248378128	RS8	Ing5
1.55042682074848	5.06186105178086	31.0252044361375	2.54699382782554e-08	8.82215778432611e-08	0.771929824561403	0.466172381835032	RS8	Rab23
1.53814361211588	6.07908295819791	30.2785445696156	3.74242831433572e-08	1.27645581685981e-07	0.964912280701754	0.553290083410565	RS8	Agfg1
3.19347155250589	5.99418654925505	25.5369613553631	4.33988906015802e-07	1.32268935216006e-06	1	0.128822984244671	RS8	Catsper4
1.57694576498217	4.84518258560863	22.5112667981689	2.08914659250435e-06	5.86384667110611e-06	0.789473684210526	0.380908248378128	RS8	Slc33a1
2.21394298055539	3.96698006624181	21.5108937634803	3.51824348391323e-06	9.62624112916899e-06	0.614035087719298	0.128822984244671	RS8	Hspa1a
1.81211514051333	4.4729316710241	16.6384994219052	4.52236751269163e-05	0.00010808568231348	0.701754385964912	0.215940685820204	RS8	Rfx1
1.63085896105086	5.8140233367967	13.7528193766403	0.000208507628964107	0.000454849084159504	0.929824561403509	0.33920296570899	RS8	5330417C22Rik
1.88923646174474	4.2468409112264	13.3752614337608	0.000254965085952605	0.000549314755525047	0.631578947368421	0.168674698795181	RS8	Kat2b
1.77496497755429	4.1488126695928	12.3901693695155	0.000431600103841452	0.000902657395765457	0.614035087719298	0.162187210379981	RS8	Arhgap26
