# Supplementary material for: Deciphering the autophagy regulatory network via single-cell transcriptome analysis reveals a requirement for autophagy homeostasis in spermatogenesis
Source: Theranostics. 2021 Mar 5;11(10):5010–27. doi: 10.7150/thno.55645 (PMC7978313; doi:10.7150/thno.55645)
Supplement: Supplementary file 11 — Supplementary table 8. [file thnov11p5010s11.xlsx]

## Sheet: Sheet1
Cell	Type	State
NOA_3	SSC	NOA
NOA_6	SSC	NOA
NOA_9	SSC	NOA
NOA_10	SSC	NOA
NOA_23	SSC	NOA
NOA_25	SSC	NOA
NOA_60	SSC	NOA
NOA_62	SSC	NOA
NOA_92	SSC	NOA
NOA_97	SSC	NOA
NOA_106	SSC	NOA
NOA_109	SSC	NOA
NOA_114	SSC	NOA
NOA_117	SSC	NOA
NOA_119	SSC	NOA
NOA_127	SSC	NOA
NOA_128	SSC	NOA
NOA_129	SSC	NOA
NOA_135	SSC	NOA
NOA_141	SSC	NOA
NOA_149	SSC	NOA
NOA_159	SSC	NOA
NOA_182	SSC	NOA
NOA_186	SSC	NOA
NOA_202	SSC	NOA
NOA_215	SSC	NOA
NOA_235	SSC	NOA
NOA_241	SSC	NOA
NOA_242	SSC	NOA
NOA_254	SSC	NOA
NOA_276	SSC	NOA
NOA_284	SSC	NOA
NOA_287	SSC	NOA
NOA_288	SSC	NOA
NOA_289	SSC	NOA
NOA_298	SSC	NOA
NOA_321	SSC	NOA
NOA_327	SSC	NOA
NOA_333	SSC	NOA
NOA_339	SSC	NOA
NOA_354	SSC	NOA
NOA_361	SSC	NOA
NOA_383	SSC	NOA
NOA_401	SSC	NOA
NOA_405	SSC	NOA
NOA_409	SSC	NOA
NOA_412	SSC	NOA
NOA_415	SSC	NOA
NOA_461	SSC	NOA
NOA_465	SSC	NOA
NOA_466	SSC	NOA
NOA_473	SSC	NOA
NOA_477	SSC	NOA
NOA_8	Diff.ing SPG	NOA
NOA_18	Diff.ing SPG	NOA
NOA_24	Diff.ing SPG	NOA
NOA_28	Diff.ing SPG	NOA
NOA_71	Diff.ing SPG	NOA
NOA_76	Diff.ing SPG	NOA
NOA_80	Diff.ing SPG	NOA
NOA_101	Diff.ing SPG	NOA
NOA_226	Diff.ing SPG	NOA
NOA_234	Diff.ing SPG	NOA
NOA_275	Diff.ing SPG	NOA
NOA_278	Diff.ing SPG	NOA
NOA_280	Diff.ing SPG	NOA
NOA_295	Diff.ing SPG	NOA
NOA_326	Diff.ing SPG	NOA
NOA_343	Diff.ing SPG	NOA
NOA_386	Diff.ing SPG	NOA
NOA_398	Diff.ing SPG	NOA
NOA_471	Diff.ing SPG	NOA
NOA_21	Diff.ed SPG	NOA
NOA_29	Diff.ed SPG	NOA
NOA_70	Diff.ed SPG	NOA
NOA_151	Diff.ed SPG	NOA
NOA_162	Diff.ed SPG	NOA
NOA_397	Diff.ed SPG	NOA
NOA_463	Diff.ed SPG	NOA
NOA_64	L1	NOA
NOA_73	L1	NOA
NOA_161	L1	NOA
NOA_324	L1	NOA
NOA_13	L2	NOA
NOA_30	L2	NOA
NOA_31	L2	NOA
NOA_38	L2	NOA
NOA_88	L2	NOA
NOA_89	L2	NOA
NOA_95	L2	NOA
NOA_116	L2	NOA
NOA_163	L2	NOA
NOA_199	L2	NOA
NOA_200	L2	NOA
NOA_201	L2	NOA
NOA_205	L2	NOA
NOA_206	L2	NOA
NOA_222	L2	NOA
NOA_224	L2	NOA
NOA_238	L2	NOA
NOA_240	L2	NOA
NOA_246	L2	NOA
NOA_247	L2	NOA
NOA_250	L2	NOA
NOA_262	L2	NOA
NOA_273	L2	NOA
NOA_282	L2	NOA
NOA_292	L2	NOA
NOA_309	L2	NOA
NOA_313	L2	NOA
NOA_328	L2	NOA
NOA_331	L2	NOA
NOA_336	L2	NOA
NOA_338	L2	NOA
NOA_359	L2	NOA
NOA_432	L2	NOA
NOA_456	L2	NOA
NOA_478	L2	NOA
NOA_1	L3	NOA
NOA_2	L3	NOA
NOA_14	L3	NOA
NOA_16	L3	NOA
NOA_33	L3	NOA
NOA_36	L3	NOA
NOA_37	L3	NOA
NOA_40	L3	NOA
NOA_46	L3	NOA
NOA_49	L3	NOA
NOA_56	L3	NOA
NOA_57	L3	NOA
NOA_58	L3	NOA
NOA_78	L3	NOA
NOA_83	L3	NOA
NOA_84	L3	NOA
NOA_86	L3	NOA
NOA_90	L3	NOA
NOA_110	L3	NOA
NOA_111	L3	NOA
NOA_122	L3	NOA
NOA_130	L3	NOA
NOA_140	L3	NOA
NOA_147	L3	NOA
NOA_154	L3	NOA
NOA_160	L3	NOA
NOA_167	L3	NOA
NOA_170	L3	NOA
NOA_174	L3	NOA
NOA_180	L3	NOA
NOA_183	L3	NOA
NOA_191	L3	NOA
NOA_193	L3	NOA
NOA_198	L3	NOA
NOA_213	L3	NOA
NOA_216	L3	NOA
NOA_223	L3	NOA
NOA_225	L3	NOA
NOA_236	L3	NOA
NOA_244	L3	NOA
NOA_248	L3	NOA
NOA_263	L3	NOA
NOA_271	L3	NOA
NOA_285	L3	NOA
NOA_291	L3	NOA
NOA_302	L3	NOA
NOA_318	L3	NOA
NOA_319	L3	NOA
NOA_329	L3	NOA
NOA_334	L3	NOA
NOA_342	L3	NOA
NOA_345	L3	NOA
NOA_348	L3	NOA
NOA_353	L3	NOA
NOA_357	L3	NOA
NOA_366	L3	NOA
NOA_396	L3	NOA
NOA_404	L3	NOA
NOA_416	L3	NOA
NOA_418	L3	NOA
NOA_422	L3	NOA
NOA_430	L3	NOA
NOA_438	L3	NOA
NOA_441	L3	NOA
NOA_443	L3	NOA
NOA_448	L3	NOA
NOA_449	L3	NOA
NOA_450	L3	NOA
NOA_451	L3	NOA
NOA_453	L3	NOA
NOA_457	L3	NOA
NOA_460	L3	NOA
NOA_462	L3	NOA
NOA_468	L3	NOA
NOA_4	Z	NOA
NOA_39	Z	NOA
NOA_47	Z	NOA
NOA_48	Z	NOA
NOA_50	Z	NOA
NOA_52	Z	NOA
NOA_54	Z	NOA
NOA_68	Z	NOA
NOA_75	Z	NOA
NOA_79	Z	NOA
NOA_98	Z	NOA
NOA_99	Z	NOA
NOA_102	Z	NOA
NOA_105	Z	NOA
NOA_113	Z	NOA
NOA_132	Z	NOA
NOA_148	Z	NOA
NOA_150	Z	NOA
NOA_152	Z	NOA
NOA_155	Z	NOA
NOA_156	Z	NOA
NOA_158	Z	NOA
NOA_192	Z	NOA
NOA_196	Z	NOA
NOA_221	Z	NOA
NOA_277	Z	NOA
NOA_316	Z	NOA
NOA_325	Z	NOA
NOA_330	Z	NOA
NOA_332	Z	NOA
NOA_340	Z	NOA
NOA_350	Z	NOA
NOA_355	Z	NOA
NOA_356	Z	NOA
NOA_360	Z	NOA
NOA_374	Z	NOA
NOA_377	Z	NOA
NOA_378	Z	NOA
NOA_379	Z	NOA
NOA_388	Z	NOA
NOA_392	Z	NOA
NOA_393	Z	NOA
NOA_399	Z	NOA
NOA_413	Z	NOA
NOA_414	Z	NOA
NOA_424	Z	NOA
NOA_434	Z	NOA
NOA_454	Z	NOA
NOA_474	Z	NOA
NOA_7	P	NOA
NOA_32	P	NOA
NOA_66	P	NOA
NOA_74	P	NOA
NOA_96	P	NOA
NOA_103	P	NOA
NOA_121	P	NOA
NOA_134	P	NOA
NOA_138	P	NOA
NOA_144	P	NOA
NOA_168	P	NOA
NOA_171	P	NOA
NOA_184	P	NOA
NOA_185	P	NOA
NOA_188	P	NOA
NOA_228	P	NOA
NOA_230	P	NOA
NOA_268	P	NOA
NOA_279	P	NOA
NOA_296	P	NOA
NOA_297	P	NOA
NOA_312	P	NOA
NOA_322	P	NOA
NOA_364	P	NOA
NOA_373	P	NOA
NOA_375	P	NOA
NOA_391	P	NOA
NOA_395	P	NOA
NOA_419	P	NOA
NOA_425	P	NOA
NOA_439	P	NOA
NOA_470	P	NOA
NOA_11	D	NOA
NOA_59	D	NOA
NOA_65	D	NOA
NOA_82	D	NOA
NOA_108	D	NOA
NOA_115	D	NOA
NOA_123	D	NOA
NOA_136	D	NOA
NOA_190	D	NOA
NOA_212	D	NOA
NOA_337	D	NOA
NOA_344	D	NOA
NOA_347	D	NOA
NOA_382	D	NOA
NOA_407	D	NOA
NOA_431	D	NOA
NOA_459	D	NOA
NOA_34	SPC7	NOA
NOA_43	SPC7	NOA
NOA_44	SPC7	NOA
NOA_45	SPC7	NOA
NOA_51	SPC7	NOA
NOA_77	SPC7	NOA
NOA_85	SPC7	NOA
NOA_87	SPC7	NOA
NOA_91	SPC7	NOA
NOA_93	SPC7	NOA
NOA_104	SPC7	NOA
NOA_139	SPC7	NOA
NOA_176	SPC7	NOA
NOA_178	SPC7	NOA
NOA_217	SPC7	NOA
NOA_227	SPC7	NOA
NOA_245	SPC7	NOA
NOA_283	SPC7	NOA
NOA_294	SPC7	NOA
NOA_300	SPC7	NOA
NOA_305	SPC7	NOA
NOA_308	SPC7	NOA
NOA_314	SPC7	NOA
NOA_346	SPC7	NOA
NOA_349	SPC7	NOA
NOA_367	SPC7	NOA
NOA_445	SPC7	NOA
NOA_464	SPC7	NOA
NOA_27	S1	NOA
NOA_61	S1	NOA
NOA_67	S1	NOA
NOA_72	S1	NOA
NOA_124	S1	NOA
NOA_133	S1	NOA
NOA_169	S1	NOA
NOA_172	S1	NOA
NOA_179	S1	NOA
NOA_209	S1	NOA
NOA_220	S1	NOA
NOA_232	S1	NOA
NOA_239	S1	NOA
NOA_243	S1	NOA
NOA_249	S1	NOA
NOA_256	S1	NOA
NOA_274	S1	NOA
NOA_301	S1	NOA
NOA_310	S1	NOA
NOA_311	S1	NOA
NOA_341	S1	NOA
NOA_358	S1	NOA
NOA_363	S1	NOA
NOA_369	S1	NOA
NOA_370	S1	NOA
NOA_371	S1	NOA
NOA_384	S1	NOA
NOA_402	S1	NOA
NOA_403	S1	NOA
NOA_408	S1	NOA
NOA_410	S1	NOA
NOA_427	S1	NOA
NOA_433	S1	NOA
NOA_435	S1	NOA
NOA_440	S1	NOA
NOA_458	S1	NOA
NOA_472	S1	NOA
NOA_476	S1	NOA
NOA_5	S2	NOA
NOA_12	S2	NOA
NOA_15	S2	NOA
NOA_19	S2	NOA
NOA_20	S2	NOA
NOA_22	S2	NOA
NOA_55	S2	NOA
NOA_63	S2	NOA
NOA_100	S2	NOA
NOA_126	S2	NOA
NOA_142	S2	NOA
NOA_146	S2	NOA
NOA_164	S2	NOA
NOA_165	S2	NOA
NOA_195	S2	NOA
NOA_197	S2	NOA
NOA_203	S2	NOA
NOA_207	S2	NOA
NOA_210	S2	NOA
NOA_214	S2	NOA
NOA_218	S2	NOA
NOA_229	S2	NOA
NOA_237	S2	NOA
NOA_258	S2	NOA
NOA_259	S2	NOA
NOA_261	S2	NOA
NOA_267	S2	NOA
NOA_269	S2	NOA
NOA_272	S2	NOA
NOA_286	S2	NOA
NOA_293	S2	NOA
NOA_299	S2	NOA
NOA_303	S2	NOA
NOA_304	S2	NOA
NOA_307	S2	NOA
NOA_351	S2	NOA
NOA_368	S2	NOA
NOA_381	S2	NOA
NOA_421	S2	NOA
NOA_429	S2	NOA
NOA_436	S2	NOA
NOA_442	S2	NOA
NOA_446	S2	NOA
NOA_452	S2	NOA
NOA_467	S2	NOA
NOA_469	S2	NOA
NOA_475	S2	NOA
NOA_479	S2	NOA
NOA_480	S2	NOA
NOA_17	S3	NOA
NOA_42	S3	NOA
NOA_69	S3	NOA
NOA_125	S3	NOA
NOA_157	S3	NOA
NOA_175	S3	NOA
NOA_189	S3	NOA
NOA_208	S3	NOA
NOA_233	S3	NOA
NOA_257	S3	NOA
NOA_264	S3	NOA
NOA_417	S3	NOA
NOA_444	S3	NOA
NOA_447	S3	NOA
NOA_231	S4	NOA
NOA_265	S4	NOA
NOA_315	S4	NOA
NOA_137	ST	NOA
NOA_253	ST	NOA
NOA_320	ST	NOA
NOA_380	ST	NOA
NOA_385	ST	NOA
NOA_387	ST	NOA
NOA_53	MIX	NOA
NOA_270	MIX	NOA
NOA_420	MIX	NOA
NOA_376	tMφ	NOA
