# Supplementary material for: Deciphering the autophagy regulatory network via single-cell transcriptome analysis reveals a requirement for autophagy homeostasis in spermatogenesis
Source: Theranostics. 2021 Mar 5;11(10):5010–27. doi: 10.7150/thno.55645 (PMC7978313; doi:10.7150/thno.55645)
Supplement: Supplementary file 12 — Supplementary table 9. [file thnov11p5010s12.xlsx]

## Sheet: SSC
p_val	avg_logFC	pct.1	pct.2	p_val_adj	Gene
2.12373e-37	2.84955	0.887	0.025	9.52002e-33	ROS1
1.14636e-17	-1.74231	0.83	0.994	5.13879e-13	MT-TH
7.29634e-17	-1.94442	0.283	0.861	3.27073e-12	RPSAP58
1.12258e-14	-1.16149	0.962	1	5.03221e-10	MT-TW
3.93527e-13	1.12051	0.981	0.994	1.76406e-08	GIHCG
6.3477e-13	0.94334	1	1	2.84548e-08	RPL12
6.75191e-13	0.904565	0.981	0.848	3.02668e-08	TEX101
2.2886e-12	-1.38758	0.208	0.747	1.02591e-07	MIR6723
6.28618e-12	1.62752	0.566	0.146	2.8179e-07	TMSB4XP4
9.63499e-12	-1.27786	0.604	0.911	4.31908e-07	AC016739.1
1.6081e-11	-1.21569	0.962	1	7.20863e-07	MT-TG
2.1014e-11	-1.11838	0.981	1	9.41996e-07	MIR7705
4.18176e-11	0.657892	1	1	1.87456e-06	ATG10
5.40318e-11	0.973977	0.981	0.703	2.42208e-06	CCDC179
5.83157e-11	-0.874937	0.981	1	2.61412e-06	MTATP6P1
9.69283e-11	-1.23594	0.358	0.791	4.345e-06	AC026403.1
1.00053e-10	1.23516	0.811	0.386	4.48507e-06	FAM187B
1.32219e-10	0.681134	1	1	5.927e-06	SECISBP2
1.33528e-10	-1.41253	0.453	0.867	5.98567e-06	SLC25A28
1.50945e-10	-1.28184	0.623	0.924	6.7664e-06	MTCO1P12
1.63495e-10	0.616329	1	1	7.32899e-06	NACA
1.91158e-10	-1.17512	0.698	0.981	8.56902e-06	PRRC2A
2.15211e-10	0.941979	0.83	0.329	9.64728e-06	GAGE12H
3.18904e-10	0.664584	1	1	1.42955e-05	MAEL
3.63143e-10	-1.24485	0.755	0.968	1.62786e-05	UBR5
4.79505e-10	0.735465	1	1	2.14948e-05	RPL18
4.87343e-10	0.512159	1	0.994	2.18461e-05	PARK7
5.29666e-10	0.657741	1	1	2.37433e-05	RPS24
5.45551e-10	-1.16257	0.755	0.93	2.44554e-05	LRPPRC
6.12347e-10	-0.910772	0.264	0.766	2.74497e-05	MTCO2P12
6.45704e-10	0.674414	1	1	2.8945e-05	BTF3
6.77544e-10	0.545794	1	1	3.03723e-05	AP003352.1
1.08993e-09	-0.979473	0.943	0.994	4.88585e-05	SET
1.19014e-09	0.889381	0.981	0.949	5.33506e-05	FAM71E1
1.28087e-09	0.492256	1	1	5.74175e-05	RPL17-C18orf32
1.5433e-09	0.573355	0.981	1	6.91817e-05	PSMB7
1.60577e-09	0.626919	1	1	7.19818e-05	RPS10
1.61988e-09	0.561299	1	1	7.26145e-05	RPS7
1.88361e-09	-1.38964	0.113	0.608	8.44365e-05	AL353813.1
1.91551e-09	0.586132	1	1	8.58667e-05	WDR38
2.21578e-09	0.960397	1	1	9.93268e-05	PRM2
2.50571e-09	1.50289	0.849	0.532	0.000112323	LINC02400
2.70142e-09	0.542135	1	1	0.000121097	RPL17
3.00311e-09	1.02972	0.943	0.741	0.000134621	AC008443.4
3.08903e-09	0.863915	1	0.943	0.000138472	RPL10
3.30606e-09	-1.52739	0.547	0.861	0.000148201	SPTBN2
3.5817e-09	-3.92076	0.302	0.728	0.000160557	MTND1P23
3.6375e-09	1.028	0.887	0.728	0.000163058	TDRG1
4.10545e-09	0.588872	1	1	0.000184035	RPS10-NUDT3
4.9992e-09	1.04702	0.509	0.139	0.000224099	AC112229.1
5.35178e-09	-1.18457	0.679	0.93	0.000239904	PRKCSH
6.35698e-09	0.640178	0.981	0.759	0.000284964	TUBA3E
6.40818e-09	0.619212	1	1	0.000287259	RPS15A
6.66287e-09	0.666982	0.981	0.994	0.000298677	C5orf58
7.92344e-09	0.8176	1	0.829	0.000355184	HIST1H2AA
8.19611e-09	-1.24987	0.774	0.924	0.000367407	DYRK1A
8.93802e-09	0.825776	0.981	1	0.000400665	AC005329.1
9.0026e-09	0.768783	1	0.994	0.00040356	AC135178.2
9.16794e-09	1.04684	0.491	0.133	0.000410971	AC112229.3
9.21106e-09	-0.869319	0.981	1	0.000412904	SYVN1
9.33903e-09	-0.905439	0.717	0.943	0.000418641	PHF13
9.41928e-09	0.797446	1	0.867	0.000422238	AC007557.3
9.59159e-09	-1.12922	0.811	0.968	0.000429962	RPL18AP3
9.84292e-09	1.01942	0.906	0.715	0.000441229	LOC110117498
1.00931e-08	0.79895	1	0.867	0.000452444	LINC01921
1.01793e-08	-1.17284	0.377	0.741	0.000456307	TECRP1
1.02867e-08	-1.04573	0.83	0.968	0.000461123	MAP4K4
1.05826e-08	-1.03062	0.774	0.975	0.000474385	CLPTM1L
1.09822e-08	0.509692	1	1	0.000492299	RPS23
1.1231e-08	0.986726	0.981	0.873	0.000503452	SEMA4G
1.2227e-08	0.570618	1	1	0.000548102	RPL8
1.22885e-08	-1.62618	0.17	0.652	0.000550855	ZBTB33
1.23204e-08	0.63145	1	1	0.000552289	CWC15
1.30872e-08	0.595932	1	1	0.000586659	RPS16
1.36862e-08	-0.879005	0.377	0.848	0.00061351	USP25
1.4098e-08	0.813279	0.981	0.937	0.000631971	ART3
1.48755e-08	-1.45413	0.679	0.918	0.000666822	AL138963.3
1.58174e-08	-1.03014	0.868	0.994	0.000709046	ELAVL2
1.59402e-08	0.630797	0.981	1	0.00071455	RPS17
1.66354e-08	-1.61747	0	0.43	0.000745714	FP565260.2
1.66356e-08	-1.67258	0	0.43	0.000745725	GATD3B
1.70163e-08	-0.962543	0.811	0.981	0.000762791	EPS15
1.9128e-08	-1.19207	0.34	0.722	0.00085745	HSP90AB3P
2.05957e-08	0.852288	0.943	0.886	0.000923244	C11orf1
2.15609e-08	0.865894	1	0.975	0.000966509	TNP1
2.17386e-08	1.06076	0.717	0.361	0.000974478	LINC02153
2.44718e-08	0.543264	1	0.994	0.001097	CNBP
2.52282e-08	0.733654	1	0.981	0.0011309	NOSIP
2.57863e-08	0.688077	1	1	0.00115592	RPL32
2.69531e-08	0.567633	1	1	0.00120823	RPL35
2.86185e-08	0.584149	1	1	0.00128288	RPL13
2.97049e-08	0.567207	1	1	0.00133158	RPS3
2.97721e-08	0.723108	0.981	0.911	0.00133459	CDC123
3.12785e-08	-0.843186	0.906	0.981	0.00140212	CCDC117
3.15199e-08	0.675785	1	1	0.00141294	RPL11
3.25888e-08	1.21084	0.849	0.627	0.00146086	IQCF2
3.5163e-08	-0.955667	0.849	0.981	0.00157625	ZMYM2
3.52356e-08	-0.715465	0.943	0.987	0.00157951	ZFAND5
3.70865e-08	0.481774	1	1	0.00166248	CHCHD2
3.80748e-08	-1.23809	0.528	0.848	0.00170678	JUND
4.42552e-08	0.718356	1	1	0.00198383	RPL26
4.49045e-08	0.471349	1	1	0.00201294	RPL31
4.52369e-08	-0.845497	0.906	0.987	0.00202783	CSNK2A2
4.54525e-08	-1.38397	0.321	0.741	0.0020375	ZNF384
4.77469e-08	-1.18579	0.075	0.487	0.00214035	LUZP6
4.83458e-08	0.763519	0.981	1	0.0021672	NDUFS7
4.93877e-08	0.562489	1	1	0.0022139	KRBOX1
5.1118e-08	-1.7654	0.283	0.652	0.00229147	PEA15
5.17654e-08	-1.52526	0.208	0.665	0.00232049	OTUD1
5.31377e-08	0.523559	0.925	0.892	0.002382	ITGB6
5.67566e-08	0.837256	0.943	0.994	0.00254423	SYCE3
5.7613e-08	-3.85214	0.642	0.93	0.00258262	MTND2P28
5.90839e-08	-1.11591	0.642	0.899	0.00264855	PTPN12
6.10534e-08	1.01046	1	0.994	0.00273684	PRM1
6.3292e-08	0.766229	1	0.968	0.00283719	RPS4X
6.65907e-08	0.575381	1	0.994	0.00298506	RPAIN
6.7826e-08	-0.890776	0.887	0.956	0.00304044	FBXO11
6.7892e-08	0.981573	0.321	0.051	0.0030434	COX6CP1
6.91222e-08	0.884664	0.962	0.911	0.00309854	SNHG5
7.26021e-08	0.500883	1	1	0.00325454	RPL15
7.59258e-08	-0.924858	0.792	0.968	0.00340353	MAPK1
7.68586e-08	0.734891	0.981	0.949	0.00344534	MALSU1
8.57281e-08	0.588089	1	0.981	0.00384293	AC004148.2
9.25898e-08	-1.08275	0.415	0.778	0.00415052	LOC150776
9.75657e-08	0.628514	0.981	0.981	0.00437358	SIVA1
1.0109e-07	-0.733026	0.962	0.994	0.00453157	RAD21
1.03678e-07	0.853804	0.925	0.69	0.00464757	C20orf141
1.04585e-07	0.95536	0.415	0.101	0.00468824	TAAR3P
1.04764e-07	0.481075	0.981	0.987	0.00469627	PAGE2B
1.04786e-07	-0.851761	0.943	0.987	0.00469723	CUL3
1.08895e-07	-1.16857	0.566	0.848	0.00488143	ZFAND4
1.14071e-07	0.528504	1	1	0.00511347	LINC00467
1.21622e-07	0.573139	1	1	0.00545194	RPS6
1.2695e-07	-1.28779	0.566	0.854	0.00569078	IGFBP2
1.29752e-07	-0.856803	0.981	1	0.00581638	PCBP2
1.31524e-07	0.676611	1	0.956	0.00589584	TIMMDC1
1.36452e-07	-0.648265	0.057	0.456	0.00611673	GMPSP1
1.37259e-07	0.468853	1	0.994	0.00615293	LRTOMT
1.40114e-07	-0.917481	0.925	0.981	0.00628091	GABPA
1.44284e-07	0.751048	1	0.968	0.00646782	PSORS1C1
1.47575e-07	-0.792378	0.226	0.665	0.00661533	RPS13P2
1.54159e-07	-0.814455	0.321	0.753	0.00691047	LRRC39
1.59466e-07	-1.07142	0.226	0.633	0.00714839	PTMAP2
1.59684e-07	-1.33503	0.321	0.715	0.00715815	AC125494.1
1.62638e-07	0.646102	0.981	0.994	0.00729057	PSMC5
1.63643e-07	-1.26761	0.358	0.772	0.00733564	ABCC1
1.65565e-07	1.00706	0.547	0.209	0.0074218	AC079779.3
1.71028e-07	1.0415	0.736	0.424	0.00766669	AL359706.1
1.72072e-07	0.739855	1	1	0.00771349	SPATA8
1.74222e-07	-1.2731	0.83	0.918	0.00780987	TSPYL5
1.76201e-07	-0.899674	0.623	0.918	0.00789856	MCMBP
1.78008e-07	1.31782	0.811	0.551	0.00797956	AC009487.1
1.87231e-07	0.655199	0.981	0.987	0.00839302	RABIF
1.8842e-07	0.388506	1	1	0.00844629	EIF5
1.92523e-07	-0.590235	0.981	0.987	0.00863022	TCF3
1.93118e-07	-0.845301	0.811	0.975	0.00865691	PAQR3
1.93948e-07	-0.870566	0.755	0.949	0.00869409	PPP2R5C
2.02065e-07	-0.832869	0.906	0.981	0.00905799	STT3B
2.07918e-07	-1.06932	0	0.38	0.00932032	AL365357.1
2.09337e-07	0.575606	1	1	0.00938395	RPL29
2.11749e-07	0.655553	0.547	0.203	0.00949206	MFAP2
2.13742e-07	0.579178	0.981	0.981	0.00958141	GABARAPL2
2.25541e-07	-0.844599	0.906	0.962	0.0101103	MSH6
2.33032e-07	-1.32699	0.585	0.873	0.0104461	AC125257.1
2.38963e-07	-0.721034	0.943	0.994	0.010712	UBA2
2.4736e-07	0.423532	1	1	0.0110884	BSCL2
2.58816e-07	-1.25236	0.755	0.937	0.0116019	HDGFL1
2.60673e-07	0.72761	0.208	0.013	0.0116852	OBP2A
2.614e-07	0.464913	1	1	0.0117178	RPS27A
2.66284e-07	-0.952797	0.774	0.956	0.0119367	PDS5B
2.68086e-07	0.644437	1	0.918	0.0120175	MRPL55
2.74488e-07	0.493094	1	1	0.0123045	RPL37
2.74715e-07	-0.963407	0.717	0.962	0.0123146	PAFAH1B1
2.8026e-07	0.521791	1	1	0.0125632	RPS15
2.81608e-07	-0.958382	0	0.373	0.0126237	AC008481.1
2.83596e-07	-0.944372	0.132	0.551	0.0127128	HMGCS1
2.86085e-07	0.569913	1	1	0.0128243	RPS3A
2.87812e-07	-1.15603	0.774	0.937	0.0129017	LAMTOR5-AS1
2.9182e-07	0.474363	0.981	0.867	0.0130814	OAZ3
2.98037e-07	0.499481	1	1	0.0133601	RPL36
3.02025e-07	-1.00248	0.66	0.918	0.0135389	KCMF1
3.0595e-07	-2.2263	0.075	0.481	0.0137148	CITED2
3.0858e-07	0.449742	0.981	1	0.0138327	RPL5
3.09228e-07	-0.846404	0.358	0.747	0.0138618	CT62
3.12716e-07	0.423081	0.264	0.032	0.0140181	LINC02222
3.17716e-07	-1.59018	0.208	0.627	0.0142423	MYO1C
3.21335e-07	0.700755	1	0.937	0.0144045	UBLCP1
3.42282e-07	0.509802	1	0.987	0.0153435	RPL6
3.56646e-07	-0.535619	0.245	0.639	0.0159874	AC009396.3
3.5886e-07	0.641235	1	0.943	0.0160866	CIR1
3.58906e-07	-0.486969	1	1	0.0160887	MORF4L1
3.7635e-07	-0.85518	0.868	0.981	0.0168706	AC073052.2
3.80743e-07	1.06405	0.642	0.31	0.0170675	CYP17A1
3.93761e-07	0.858436	0.642	0.266	0.0176511	SHANK3
3.95155e-07	-1.1835	0.453	0.804	0.0177136	ERMAP
4.03082e-07	0.543702	0.981	1	0.018069	RPL9
4.06659e-07	-0.834023	0.623	0.905	0.0182293	XAB2
4.08894e-07	-1.10583	0.717	0.924	0.0183295	PPP1CC
4.14581e-07	0.533853	1	0.994	0.0185844	MPC2
4.15536e-07	-1.12569	0.396	0.759	0.0186272	MBD2
4.19441e-07	0.913384	0.811	0.525	0.0188023	ABT1
4.28635e-07	0.422459	1	0.981	0.0192144	SSB
4.28857e-07	0.461947	1	1	0.0192244	RPL39L
4.39535e-07	1.08994	0.849	0.696	0.019703	CCDC192
4.84754e-07	0.683793	0.943	1	0.0217301	MRPL36
4.87338e-07	-1.19023	0.585	0.873	0.0218459	PDS5A
5.0224e-07	-0.738376	0.189	0.595	0.0225139	RPLP0P6
5.10482e-07	0.894164	0.604	0.272	0.0228834	LINC01620
5.19556e-07	-1.09234	0.811	0.962	0.0232901	TMEM248
5.36367e-07	0.512706	1	1	0.0240437	RPL19
5.40018e-07	0.582618	0.981	0.975	0.0242074	P2RY11
5.56405e-07	-1.51074	0.396	0.715	0.0249419	CTXN1
5.66264e-07	0.429864	0.981	1	0.0253839	RPS13
5.77902e-07	0.447013	1	1	0.0259056	NDUFS6
6.01666e-07	0.603478	1	1	0.0269709	RPL13A
6.0623e-07	-0.87087	0.189	0.595	0.0271755	POLRMTP1
6.09473e-07	0.777434	0.811	0.519	0.0273209	FLJ36000
6.24898e-07	-0.731497	0.811	0.981	0.0280123	MKRN1
6.44206e-07	-1.27799	0.321	0.734	0.0288778	FOS
6.45583e-07	1.0611	0.792	0.519	0.0289395	SCP2D1
6.52298e-07	0.573296	0.981	1	0.0292405	CSNK2B
6.78913e-07	0.460774	0.981	1	0.0304336	PFDN5
7.11519e-07	-0.762017	0.906	0.987	0.0318953	CUL4A
7.21218e-07	0.602001	1	0.968	0.0323301	C19orf53
7.23279e-07	-1.27366	0.66	0.911	0.0324224	XPOT
7.35533e-07	-0.442952	1	1	0.0329717	WDR45B
7.45753e-07	0.519516	1	1	0.0334299	HINT1
7.47971e-07	-1.08751	0.83	0.93	0.0335293	HNRNPUL1
7.65877e-07	0.595711	1	1	0.034332	RPL7A
8.29519e-07	0.433273	1	1	0.0371848	ALKBH7
8.40511e-07	0.452269	1	0.994	0.0376776	RNASEK-C17orf49
8.42891e-07	-0.965032	0.868	0.949	0.0377843	OTUD4
8.98332e-07	0.562079	1	1	0.0402695	ATP5PO
9.1269e-07	-1.37033	0.34	0.696	0.0409132	AC114546.3
9.36104e-07	-0.685572	0.358	0.791	0.0419627	PAPOLB
9.53801e-07	0.522077	1	0.987	0.042756	RSL24D1
9.59682e-07	0.424927	1	1	0.0430197	HNRNPUL2-BSCL2
9.59889e-07	-0.840884	0.925	0.981	0.0430289	EPB41L5
9.68125e-07	-0.820623	0.415	0.772	0.0433981	MTCO3P12
9.7855e-07	-0.882756	0.83	0.943	0.0438655	JARID2
9.95253e-07	-1.02628	0.792	0.943	0.0446142	AL021546.1
9.96706e-07	-1.09989	0.415	0.797	0.0446794	BNC1
1.02528e-06	0.488034	1	1	0.0459604	RPL3
1.04595e-06	0.493805	1	1	0.0468866	RPL27
1.04737e-06	1.23678	0.472	0.158	0.0469503	GATD3A
1.05439e-06	-1.35038	0.434	0.772	0.0472651	FAM160A2
1.09882e-06	0.61643	0.962	0.886	0.049257	CDC42
1.11715e-06	0.480107	1	1	0.0500786	RPL37A
1.12432e-06	0.463068	1	1	0.0504	IK
1.13939e-06	0.475321	1	0.975	0.0510756	ANAPC15
1.14685e-06	-1.0404	0.717	0.937	0.0514097	FBXW7
1.19304e-06	0.362245	1	0.994	0.0534804	RPL4
1.20308e-06	0.560945	0.981	0.759	0.0539307	MND1
1.23568e-06	0.392624	0.642	0.278	0.0553916	MIR202HG
1.30568e-06	-0.884855	0.34	0.69	0.0585296	IPO8
1.42097e-06	0.877349	0.925	0.949	0.0636977	TMEM97
1.43271e-06	0.538097	0.962	0.994	0.0642242	FAM92A
1.46119e-06	-0.810198	0.642	0.911	0.0655008	CCDC85C
1.47047e-06	-1.33714	0.415	0.722	0.0659169	LTBP1
1.47076e-06	0.648372	0.981	0.968	0.0659297	THYN1
1.49011e-06	0.694096	0.981	0.968	0.0667971	MRPL43
1.49957e-06	0.388651	1	0.949	0.0672212	LELP1
1.50998e-06	0.706045	0.981	1	0.067688	KIF5B
1.52958e-06	0.455437	1	0.994	0.0685665	COX7A2L
1.53926e-06	0.426962	1	1	0.0690004	RPL18A
1.56302e-06	0.799427	0.943	0.867	0.0700657	WFDC3
1.56917e-06	0.612842	1	1	0.0703411	RPS12
1.59137e-06	0.474426	0.943	0.734	0.0713362	AL035460.1
1.6072e-06	-0.750057	0.623	0.905	0.072046	RAD23B
1.62227e-06	-0.81384	0.245	0.646	0.0727214	ERICH6
1.69873e-06	-0.99534	0.755	0.911	0.0761489	KDM3A
1.79774e-06	0.403988	1	1	0.0805874	RPL35A
1.83841e-06	-0.709289	0.113	0.506	0.0824106	AC114947.2
1.87084e-06	-0.717751	0.396	0.734	0.083864	ATP5F1EP2
1.92677e-06	-1.04644	0.208	0.633	0.0863713	DHX57
1.94933e-06	1.07118	0.83	0.595	0.0873826	TBR1
1.96826e-06	0.515241	1	1	0.088231	ATP5MD
1.98739e-06	-1.03006	0.151	0.576	0.0890889	SCN1A
1.99176e-06	0.556344	0.981	0.943	0.0892846	MIIP
2.03529e-06	-1.01432	0.623	0.892	0.091236	KPNA4
2.04096e-06	-1.02616	0.736	0.924	0.0914901	MPRIP
2.04199e-06	-0.978827	0.83	0.937	0.0915361	MAN1A2
2.06801e-06	-1.13438	0.736	0.943	0.0927025	PHF8
2.09164e-06	-0.726207	0.151	0.544	0.0937621	AC010463.1
2.10851e-06	0.382191	1	0.854	0.0945183	SH3RF2
2.22241e-06	0.381591	1	1	0.0996242	RPL30
2.23774e-06	-0.912144	0.887	0.994	0.100311	PRPF8
2.24836e-06	0.965557	0.566	0.215	0.100787	DEPP1
2.27225e-06	0.588437	0.981	0.911	0.101858	POLD2
2.30242e-06	0.933991	0.906	0.816	0.103211	AL354707.1
2.32133e-06	-1.06318	0.189	0.589	0.104058	CPNE2
2.33326e-06	0.853217	0.943	0.892	0.104593	LOC110117498-PIK3R3
2.34807e-06	-0.868693	0.208	0.576	0.105257	SLC1A5
2.38359e-06	-1.24247	0.906	0.968	0.106849	H3F3A
2.40107e-06	0.521496	1	1	0.107633	PSMB1
2.43151e-06	0.485283	1	0.994	0.108997	AC138811.2
2.46106e-06	-1.09636	0.208	0.563	0.110322	PABPC1P3
2.49187e-06	-0.890235	0.679	0.93	0.111703	SIPA1L1
2.59014e-06	0.769565	1	0.943	0.116108	SEPT12
2.65049e-06	0.713851	0.962	0.924	0.118814	AIMP2
2.70662e-06	-0.999012	0.679	0.886	0.12133	RNF187
2.71491e-06	0.758196	0.925	0.854	0.121701	NKIRAS1
2.80551e-06	-1.06681	0.472	0.772	0.125763	NAA30
2.85202e-06	0.574532	0.981	1	0.127847	ARL2
2.86453e-06	-1.01901	0.83	0.937	0.128408	ZCCHC14
2.87869e-06	0.512475	0.887	0.665	0.129043	TMEM239
2.90632e-06	0.480395	1	1	0.130281	ATP5IF1
2.98264e-06	0.631649	0.868	0.696	0.133703	ISY1
3.02232e-06	0.750303	0.943	0.81	0.135481	TRMT10C
3.04951e-06	-1.223	0.509	0.791	0.1367	SFT2D2
3.09572e-06	0.495827	0.981	1	0.138772	TEX30
3.09908e-06	0.687367	0.906	0.734	0.138922	SYNGR4
3.11537e-06	0.586926	0.943	0.981	0.139653	VCX
3.13455e-06	0.491476	1	1	0.140512	RPS18
3.1713e-06	-1.15083	0.151	0.494	0.14216	TEAD2
3.17456e-06	0.40393	0.981	0.994	0.142306	MYL12B
3.18315e-06	-0.871441	0.34	0.728	0.142691	MYO1B
3.22131e-06	-0.897508	0.774	0.943	0.144401	RYK
3.25579e-06	0.51114	0.962	0.987	0.145947	MRFAP1
3.25757e-06	-0.656718	0.717	0.937	0.146027	CAB39
3.29217e-06	0.692124	0.925	0.778	0.147578	LOC100507334
3.29221e-06	0.993872	0.868	0.671	0.14758	C12orf54
3.29265e-06	-0.718395	0.849	0.981	0.1476	MRPL49
3.35726e-06	-0.528608	0.057	0.418	0.150496	LOC105377480
3.36012e-06	0.483035	1	1	0.150624	MEA1
3.36298e-06	-0.769111	0.264	0.601	0.150752	RAC1P2
3.38126e-06	-0.639214	0.925	1	0.151572	PSAP
3.42796e-06	-1.16947	0.283	0.627	0.153665	FRS3
3.51109e-06	1.01299	0.774	0.5	0.157392	OTUB2
3.53389e-06	0.757709	0.981	0.987	0.158413	TCP10L
3.566e-06	-0.856351	0.698	0.949	0.159853	PHC1
3.59566e-06	-1.48035	0.321	0.665	0.161183	FKBP5
3.65313e-06	-1.15064	0.358	0.633	0.163759	MIR4721
3.73131e-06	1.06303	0.811	0.639	0.167263	TBCC
3.86971e-06	0.922484	0.906	0.848	0.173467	HLA-B
3.97269e-06	1.27618	0.698	0.456	0.178084	SNTG1
3.97795e-06	-1.12854	0.585	0.892	0.17832	IL6ST
4.00476e-06	-0.813226	0.774	0.962	0.179521	CDK2AP1
4.02958e-06	-0.999816	0.736	0.911	0.180634	NT5DC2
4.06481e-06	-1.02106	0.717	0.924	0.182213	PSME4
4.0923e-06	-0.863503	0.34	0.709	0.183446	ZDHHC5
4.28596e-06	-0.815578	0.868	0.975	0.192127	AP3D1
4.36983e-06	0.350779	1	1	0.195886	SAP18
4.39287e-06	1.03649	0.811	0.665	0.196919	AC105020.2
4.39869e-06	0.553771	0.981	0.987	0.19718	ILF2
4.40833e-06	-0.822206	0.774	0.943	0.197612	ZNF516
4.42444e-06	-1.11178	0.623	0.842	0.198335	PUM2
4.4452e-06	1.23542	0.245	0.038	0.199265	HOXB5
4.45448e-06	0.459371	1	0.994	0.199681	MTIF3
4.47339e-06	-0.974204	0.66	0.899	0.200528	KRBOX1-AS1
4.53704e-06	0.667711	0.962	0.962	0.203382	VAMP2
4.56484e-06	0.358453	1	1	0.204628	RPL28
4.56606e-06	0.530451	1	0.994	0.204683	TMBIM4
4.59458e-06	-0.36481	1	1	0.205961	ND5
4.60376e-06	-0.766051	0.491	0.791	0.206373	HSP90AA2P
4.61772e-06	0.815839	0.981	0.886	0.206998	RNF151
4.6545e-06	0.999858	0.849	0.715	0.208647	IMP3
4.68032e-06	-0.75702	0.34	0.728	0.209805	FERMT3
4.69415e-06	-0.500393	0.321	0.728	0.210424	LOC101928626
4.82145e-06	-1.1414	0.415	0.766	0.216131	ZBTB10
4.82714e-06	0.652123	0.962	0.956	0.216386	MED19
4.9472e-06	-0.917734	0.925	0.968	0.221768	KHDRBS3
4.95702e-06	-1.03639	0.396	0.709	0.222209	LINC00649
5.07452e-06	0.387782	1	1	0.227475	GPX4
5.10646e-06	0.62479	0.943	0.981	0.228907	AL662899.2
5.13536e-06	-1.09201	0.208	0.601	0.230203	PATZ1
5.15856e-06	-1.28198	0.377	0.741	0.231243	SACS
5.19988e-06	0.435812	1	0.994	0.233095	CCT7
5.38087e-06	0.715021	0.943	0.867	0.241208	ERICH1
5.61643e-06	-0.838442	0.811	0.968	0.251768	URI1
5.61773e-06	0.691941	0.887	0.734	0.251826	NUFIP1
5.67789e-06	-1.01419	0.566	0.835	0.254523	PANK3
5.8015e-06	0.532699	0.887	0.671	0.260064	GCNT7
5.85078e-06	1.20124	0.623	0.386	0.262273	LINC01120
5.87705e-06	-0.914317	0.566	0.848	0.263451	PCNX1
5.9316e-06	-0.856249	0.472	0.747	0.265896	H3F3AP4
5.97016e-06	-0.689304	0.585	0.873	0.267624	STK39
6.14448e-06	0.492615	1	0.987	0.275438	ZCRB1
6.16119e-06	0.804507	0.887	0.62	0.276188	LOC100505824
6.21698e-06	0.901233	0.906	0.791	0.278689	C10orf62
6.41448e-06	0.466892	0.981	0.987	0.287542	H2AFZ
6.55942e-06	-2.07119	0.17	0.487	0.294039	ZFP36
6.61517e-06	-0.554297	0.113	0.468	0.296538	MMRN1
6.66316e-06	-0.755645	0.057	0.38	0.29869	TTC3P1
6.70878e-06	-0.852533	0.189	0.544	0.300734	AC010320.2
6.81502e-06	0.775128	0.943	0.962	0.305497	AC025125.1
6.84986e-06	-1.06962	0.264	0.614	0.307059	EFHD1
6.9317e-06	0.893446	0.774	0.62	0.310727	MRPS12
7.02962e-06	0.793284	0.849	0.709	0.315117	ZNF649-AS1
7.08925e-06	-1.08637	0.774	0.943	0.31779	SLAIN2
7.11759e-06	-1.17905	0.604	0.791	0.31906	SEMA4D
7.15719e-06	-0.774205	0.887	0.987	0.320835	RANBP9
7.17081e-06	-1.63811	0.491	0.759	0.321446	MYBL2
7.17778e-06	1.27466	0.566	0.259	0.321758	GSTA1
7.1988e-06	-0.834431	0.472	0.816	0.322701	ZHX3
7.20548e-06	-0.658158	0.566	0.804	0.323	ZNF451-AS1
7.23522e-06	-1.31519	0.151	0.481	0.324333	RPS2P5
7.33249e-06	-0.4635	0.019	0.335	0.328693	RANP1
7.36541e-06	0.605686	0.943	0.937	0.330169	TEX264
7.37084e-06	-1.05787	0.642	0.886	0.330413	MEX3B
7.4618e-06	0.678409	0.925	0.791	0.33449	AAMP
7.51873e-06	0.483932	0.981	0.981	0.337042	RPS9
7.55057e-06	0.662409	0.962	0.937	0.338469	EIF2AK1
7.57466e-06	-0.842338	0.434	0.804	0.339549	PANK2
7.61009e-06	0.87355	0.906	0.734	0.341138	NUDT14
7.62861e-06	-1.01807	0.302	0.671	0.341968	KLHL21
7.69036e-06	-0.643789	0.132	0.481	0.344736	LINC01553
7.69714e-06	0.712807	0.943	0.956	0.34504	HMOX2
7.87605e-06	-1.14327	0.208	0.557	0.35306	TEPSIN
8.03708e-06	-0.710859	0.358	0.684	0.360278	FSCB
8.08193e-06	0.43968	1	1	0.362289	EIF1
8.18616e-06	0.41342	1	0.987	0.366961	MMACHC
8.2141e-06	-0.53931	0.038	0.373	0.368214	PSPHP1
8.32884e-06	-0.920652	0.755	0.918	0.373357	AC003681.1
8.33861e-06	-0.843756	0.264	0.658	0.373795	PKP4
8.43903e-06	0.501986	1	0.994	0.378296	AC078927.1
8.46516e-06	-0.935566	0.604	0.867	0.379468	KDM1B
8.56046e-06	-0.704332	0.679	0.854	0.38374	KDELR3
8.59475e-06	-0.703123	0.962	1	0.385277	ALKBH5
8.93343e-06	-1.11388	0.283	0.639	0.400459	FOXK1
9.0408e-06	-0.858559	0.83	0.962	0.405272	ADNP
9.10837e-06	-0.549604	0.396	0.741	0.408301	PJVK
9.309e-06	1.18185	0.434	0.171	0.417294	BCRP2
9.40619e-06	-0.742545	0.962	0.968	0.421651	USP34
9.52043e-06	0.839525	0.849	0.715	0.426772	NDUFB11
9.55756e-06	-0.591922	0.358	0.696	0.428437	DNAH17
9.61019e-06	0.589799	0.943	0.93	0.430796	PIGP
9.63382e-06	0.418724	0.981	1	0.431855	JPT1
9.74504e-06	0.619039	0.925	0.962	0.436841	DDX39A
9.7477e-06	-0.445075	0.208	0.576	0.43696	CLHC1
9.7818e-06	-1.1746	0.604	0.88	0.438489	ANKRD28
1.00532e-05	0.519904	1	0.981	0.450655	TOMM7
1.00946e-05	-0.69969	0.811	0.987	0.452509	ARFGEF1
1.0097e-05	-0.677911	0.226	0.538	0.452618	AC006557.1
1.02897e-05	-1.01419	0.491	0.823	0.461254	TMED5
1.03146e-05	0.806992	0.811	0.639	0.462374	TRIM7
1.04246e-05	0.571253	0.547	0.234	0.467306	C11orf42
1.08027e-05	-0.520926	1	1	0.484251	HMGA1
1.09185e-05	-1.76101	0.283	0.576	0.489442	BRWD3
1.09792e-05	-1.07139	0.075	0.405	0.492165	CASTOR3
1.10407e-05	0.625858	0.943	0.759	0.494919	LOC100505841
1.10588e-05	-0.96656	0.491	0.797	0.495732	ATG2B
1.11125e-05	0.604846	1	0.924	0.498139	RNASEK
1.12409e-05	-0.922432	0.679	0.848	0.503896	ATP2A2
1.13424e-05	-0.725537	0.623	0.924	0.508447	ALMS1
1.16809e-05	0.754528	0.698	0.43	0.523621	LINC01360
1.19695e-05	0.815695	0.755	0.506	0.536556	LINC00944
1.20292e-05	0.470173	1	1	0.539231	COX7A2
1.20295e-05	0.456491	1	0.981	0.539245	BNIP3L
1.23207e-05	0.642361	0.962	0.994	0.552302	ZMYND10
1.24761e-05	0.909031	0.736	0.538	0.559266	LINC02610
1.28348e-05	-0.561211	0.34	0.753	0.575346	ZNF646
1.29182e-05	0.389509	0.981	1	0.579083	RPL26L1
1.29874e-05	1.15148	0.755	0.582	0.582188	CXorf65
1.30713e-05	0.438863	0.981	0.987	0.585948	C17orf49
1.34033e-05	-0.482211	0.264	0.589	0.600832	LOC105371335
1.35768e-05	-1.03299	0.377	0.69	0.608607	RPS19P1
1.35966e-05	-0.884871	0.736	0.937	0.609495	SENP6
1.37512e-05	-1.19222	0.453	0.766	0.616427	CERS6
1.3774e-05	-0.458448	0.925	0.956	0.617449	CDV3
1.37901e-05	0.461335	1	1	0.618168	SNU13
1.38573e-05	-0.887213	0.849	0.93	0.621182	GDI1
1.39022e-05	-1.28434	0.566	0.797	0.623195	IRF2BPL
1.39512e-05	0.552425	0.981	0.968	0.625389	AC040977.2
1.41623e-05	1.18115	0.434	0.177	0.634855	AP000550.1
1.42876e-05	-0.395282	1	1	0.640472	YWHAE
1.43712e-05	0.482543	1	0.994	0.644218	RPL24
1.48038e-05	0.405003	0.981	0.987	0.663608	FIS1
1.48962e-05	-0.943691	0.491	0.759	0.667751	AC004542.2
1.4956e-05	-1.06344	0.453	0.741	0.67043	ZNRF2
1.50814e-05	-0.537922	0.226	0.57	0.676052	COL3A1
1.51623e-05	0.534096	0.962	0.987	0.679679	RPL39
1.5225e-05	-1.04138	0.736	0.905	0.68249	ITPRID2
1.52792e-05	0.870255	0.943	0.918	0.684922	GALNS
1.5333e-05	-0.889956	0.962	0.962	0.687334	CASC3
1.53792e-05	-0.943364	0.566	0.842	0.689403	AC127459.1
1.54933e-05	-0.75504	0.679	0.899	0.694517	STAB1
1.55106e-05	0.436598	0.981	0.949	0.695293	UBBP4
1.55715e-05	0.626952	0.925	0.937	0.698025	RBM46
1.56261e-05	-1.14547	0.491	0.759	0.70047	U2AF2
1.57746e-05	0.563624	0.962	0.829	0.707129	AC002550.1
1.59473e-05	-1.04285	0.83	0.905	0.714871	ZCCHC2
1.59834e-05	0.409845	0.962	1	0.716489	RPS8
1.62488e-05	-0.617921	0.075	0.399	0.728385	TCEA1P2
1.64749e-05	-1.0214	0.453	0.753	0.738518	LOC101929657
1.65596e-05	0.494822	1	0.975	0.742317	ENY2
1.656e-05	0.69783	0.981	0.981	0.742336	MIEN1
1.67082e-05	-0.29748	0.17	0.513	0.748979	EEF1B2P3
1.67545e-05	-0.692808	0.906	0.994	0.751055	SSX2IP
1.6951e-05	-0.743844	0.491	0.816	0.759864	MARCH11
1.69533e-05	0.634332	0.962	0.981	0.759966	SPATA22
1.70255e-05	-0.914862	0.208	0.532	0.763204	AL132639.3
1.72951e-05	-0.771489	0.774	0.943	0.775289	AC068768.1
1.74006e-05	-0.875208	0.302	0.646	0.780018	UBE4B
1.74051e-05	0.786103	0.925	0.804	0.780218	TEX35
1.74783e-05	-0.966623	0.377	0.709	0.783501	DLG5
1.75603e-05	-0.598283	1	0.987	0.787177	EIF4G2
1.78764e-05	-0.792843	0.151	0.494	0.801345	LOC256880
1.7902e-05	-1.2013	0.528	0.829	0.802491	APP
1.79243e-05	-0.48712	0.264	0.614	0.803492	MTND4P12
1.79636e-05	-0.854215	0.415	0.759	0.805253	AC055811.1
1.7971e-05	0.438589	1	0.956	0.805587	TOX4
1.79748e-05	0.384144	1	1	0.805756	DRG1
1.81472e-05	-0.646134	0.623	0.88	0.813484	NUP153
1.83712e-05	-0.751904	0.547	0.829	0.823524	MALT1
1.86074e-05	-0.584886	0.774	0.93	0.834116	INTS6
1.87297e-05	-0.634052	0.811	0.949	0.839595	WNK1
1.87313e-05	0.389921	0.245	0.044	0.83967	ZIC4
1.8839e-05	-0.667858	0.962	0.987	0.844497	DCAF4L1
1.90559e-05	0.406605	1	1	0.85422	AC010761.1
1.90598e-05	0.608773	1	0.994	0.854393	H2AFJ
1.91581e-05	0.378344	1	1	0.858798	FAU
1.93847e-05	-0.865391	0.472	0.842	0.868959	FAM8A1
1.95434e-05	-0.765861	0.717	0.937	0.876073	PPDPF
1.96214e-05	0.52472	0.981	1	0.87957	SH3D19
1.97448e-05	-1.093	0.623	0.861	0.885101	ARF3
1.98033e-05	-0.940265	0.434	0.747	0.887724	CRLS1
1.98195e-05	-0.598385	0.925	0.949	0.888451	USO1
1.99622e-05	0.476953	0.962	0.994	0.894847	NDUFA8
1.99797e-05	0.694622	0.906	0.747	0.895631	MYOM2
2.00571e-05	-1.22745	0.321	0.652	0.899099	PHLPP1
2.01364e-05	-0.660195	0.868	0.949	0.902653	BRI3
2.02108e-05	-1.48636	0.094	0.405	0.905988	MMP24
2.05482e-05	-0.673335	0.302	0.658	0.921116	AC112907.3
2.05593e-05	-0.788287	0.623	0.867	0.921613	ENAH
2.05628e-05	0.618512	1	0.981	0.921768	HMGB4
2.05843e-05	-0.975604	0.264	0.608	0.922731	RBM38
2.06516e-05	0.595503	0.925	0.956	0.925751	IDH3B
2.07304e-05	-0.888517	0.302	0.665	0.92928	AUTS2
2.09122e-05	-0.497817	1	1	0.937429	MATR3
2.11564e-05	0.628599	0.962	0.968	0.948377	DIABLO
2.13086e-05	-0.79687	0.623	0.848	0.955203	AP003064.1
2.1409e-05	0.461511	1	0.968	0.959702	PLEKHB2
2.16717e-05	-1.12179	0.34	0.633	0.971479	FGFR1
2.17307e-05	-0.77032	0.943	0.93	0.974124	SUZ12
2.2017e-05	-0.664295	0.698	0.918	0.986955	AP1AR
2.24265e-05	0.481116	0.981	1	1	EDF1
2.27883e-05	-1.11286	0.057	0.348	1	PPEF1
2.28802e-05	-0.548549	0.472	0.791	1	AC020909.3
2.34473e-05	0.854009	0.774	0.639	1	COA6
2.35636e-05	-0.627227	0.453	0.759	1	CCDC96
2.35758e-05	-0.927586	0.887	0.956	1	RETREG2
2.42469e-05	-0.987285	0.226	0.576	1	INPP5E
2.43131e-05	0.436898	1	1	1	NDUFB2
2.44364e-05	0.713627	0.906	0.911	1	SNAPC1
2.45956e-05	0.435968	1	1	1	POLR2I
2.48757e-05	-0.489331	1	1	1	MATR3-paralog
2.49493e-05	-0.770057	0.868	0.949	1	CDK17
2.49774e-05	-1.2311	0.302	0.601	1	YWHAG
2.51711e-05	0.471091	0.981	0.975	1	MIR497HG
2.54644e-05	0.450471	1	0.994	1	NUPR2
2.54677e-05	0.54454	1	0.987	1	CENPS-CORT
2.55192e-05	-0.752251	0.472	0.766	1	NEK9
2.57509e-05	-0.855445	0.943	0.968	1	MAP3K12
2.58055e-05	-0.910837	0.642	0.848	1	CDK6
2.59375e-05	-0.957242	0.774	0.937	1	FAM208B
2.62017e-05	-0.714429	1	1	1	GNAS
2.63101e-05	0.592775	0.774	0.525	1	LOC105376108
2.66662e-05	0.450276	0.981	0.981	1	P2RX5-TAX1BP3
2.68188e-05	-0.907761	0.981	0.981	1	GAGE2A
2.6987e-05	-1.12413	0.453	0.747	1	OSBP
2.72288e-05	0.726932	0.925	0.943	1	MRPL22
2.72375e-05	0.517698	0.962	0.937	1	AC067930.6
2.75155e-05	1.03422	0.264	0.057	1	AL133351.2
2.77454e-05	0.373446	1	1	1	PSMA6
2.79088e-05	-1.56679	0.151	0.468	1	COL4A1
2.80698e-05	0.494358	0.962	1	1	SSBP1
2.83949e-05	0.523303	1	1	1	ABRAXAS1
2.83984e-05	-0.418993	1	1	1	COX2
2.84794e-05	-1.5989	0.226	0.557	1	MEX3D
2.85143e-05	-0.872591	0.623	0.905	1	CAMSAP1
2.85848e-05	-0.797463	0.434	0.741	1	CIT
2.85878e-05	-0.907233	0.83	0.949	1	MAPK6
2.86338e-05	-0.674119	0.698	0.899	1	ZNF318
2.88264e-05	-1.28013	0.396	0.677	1	SNTB2
2.91126e-05	-0.77889	0.434	0.753	1	ATRN
2.91624e-05	-0.597412	0.585	0.899	1	FMN1
2.92904e-05	-0.884426	0.17	0.519	1	CPS1
2.96458e-05	0.878206	0.472	0.209	1	LINC01838
2.97145e-05	0.686412	0.925	0.829	1	MRVI1
2.99741e-05	-0.744996	0.811	0.968	1	ADD3
3.02274e-05	0.751687	0.868	0.715	1	IQCF1
3.05854e-05	-0.46851	0.981	1	1	C6orf62
3.06409e-05	0.804272	0.925	0.848	1	YEATS4
3.06509e-05	0.820226	0.792	0.62	1	C19orf71
3.11061e-05	0.491636	1	1	1	RPL34
3.11101e-05	0.400715	0.962	0.968	1	EMC3
3.11103e-05	-1.14779	0.057	0.373	1	PI4K2B
3.11168e-05	-0.679927	0.755	0.918	1	AC034236.1
3.14564e-05	-1.24833	0.226	0.544	1	MAPK14
3.16365e-05	-0.840207	0.642	0.911	1	HNRNPL
3.16457e-05	0.390142	1	1	1	ATP5PF
3.25044e-05	-0.879832	0.868	0.962	1	GOLGA8A
3.26976e-05	-0.553217	0.075	0.386	1	RPS18P12
3.29954e-05	-1.46779	0.189	0.494	1	NACC1
3.30261e-05	-1.56033	0.038	0.329	1	S100A9
3.31314e-05	0.944514	0.83	0.646	1	AC090204.1
3.37037e-05	0.769757	0.925	0.861	1	LOC645513
3.37312e-05	-0.78401	0.83	0.949	1	AP2A1
3.38669e-05	0.688202	0.962	0.956	1	AC034102.5
3.43717e-05	1.53982	0.17	0.019	1	RPL12P1
3.43717e-05	0.416094	0.17	0.019	1	AL132642.1
3.44642e-05	0.457695	0.981	0.968	1	EMC6
3.46423e-05	0.279538	1	1	1	COX6C
3.48162e-05	-0.762784	0.17	0.487	1	LRRC77P
3.48443e-05	-0.708039	0.717	0.911	1	TEX2
3.50534e-05	-0.772592	0.925	0.981	1	ASAP1
3.52535e-05	0.406595	0.962	0.987	1	EIF3G
3.56935e-05	0.682104	0.434	0.152	1	PICSAR
3.58149e-05	0.49768	0.943	0.949	1	EIF3D
3.59477e-05	0.970429	0.717	0.468	1	TEX36-AS1
3.60198e-05	-0.836758	0.642	0.899	1	DHX15
3.60358e-05	0.556363	0.245	0.051	1	TAAR2
3.63505e-05	0.705117	0.377	0.133	1	SLC25A5P1
3.65188e-05	-0.876642	0.679	0.854	1	ARID1A
3.68195e-05	-1.48036	0.302	0.608	1	MMP24OS
3.74716e-05	-1.33904	0.151	0.475	1	NAIF1
3.75187e-05	0.555706	0.981	0.968	1	WDR61
3.76198e-05	0.895333	0.472	0.209	1	AL035078.3
3.7943e-05	0.528056	0.943	0.981	1	TOMM22
3.79503e-05	0.470354	0.962	0.899	1	MIS18A
3.8439e-05	1.07556	0.472	0.209	1	AL136537.1
3.86228e-05	-1.30337	0.094	0.386	1	CASKIN2
3.87248e-05	-0.824406	0.094	0.399	1	GABBR1
3.90398e-05	0.840613	0.434	0.165	1	PWP2
3.91383e-05	-0.895482	0.491	0.791	1	ENTR1
3.91443e-05	-2.39746	0.094	0.38	1	CCL3L3
3.9256e-05	-1.291	0.528	0.734	1	PHF21A
3.95166e-05	-0.774682	0.849	0.943	1	EWSR1
3.96898e-05	0.429295	1	0.987	1	SERINC3
3.97711e-05	0.707558	0.887	0.861	1	AC036214.3
4.0196e-05	0.330112	0.151	0.013	1	AC026620.1
4.05416e-05	-0.667	0.491	0.772	1	GPC4
4.05549e-05	0.73281	0.849	0.81	1	ZC2HC1A
4.05812e-05	-1.18892	0.189	0.519	1	PMVK
4.07609e-05	-0.837036	0.604	0.848	1	TM9SF3
4.09561e-05	1.11056	0.547	0.278	1	OCEL1
4.11787e-05	1.16746	0.189	0.025	1	AC090502.4
4.1654e-05	-0.716544	0.887	0.949	1	REV3L
4.26127e-05	-0.620272	0.094	0.418	1	ENPP2
4.26323e-05	0.716221	0.717	0.43	1	AC068282.1
4.35976e-05	-1.12484	0.509	0.785	1	ATP11B
4.40815e-05	-0.592	0.887	0.956	1	PKN1
4.42576e-05	-1.50589	0.132	0.449	1	IRAK1
4.4274e-05	0.637946	0.925	0.93	1	UQCRFS1
4.43236e-05	-1.51562	0.34	0.684	1	SCARNA9
4.50559e-05	-0.802905	0.698	0.867	1	AES
4.53033e-05	-0.777236	0.698	0.899	1	EIF3B
4.53377e-05	-0.758664	0.811	0.937	1	TNPO1
4.53909e-05	0.342564	1	1	1	UBA52
4.5538e-05	-1.27286	0.113	0.437	1	INPPL1
4.56637e-05	0.395918	1	0.987	1	C1QBP
4.57664e-05	0.534099	0.358	0.108	1	RPL7AP28
4.58926e-05	0.660703	0.962	0.949	1	NDUFS4
4.62488e-05	-0.927513	0.792	0.93	1	WWP1
4.65199e-05	-0.619165	0.302	0.677	1	PRSS53
4.67886e-05	-0.67252	0.302	0.677	1	ZNF385C
4.68456e-05	-0.933284	0.585	0.835	1	FAM220A
4.69331e-05	-0.859694	0.717	0.873	1	MSL1
4.72242e-05	-0.474651	1	1	1	YBX3
4.75447e-05	0.658923	0.566	0.31	1	HLA-DRB5
4.81617e-05	0.79316	0.642	0.386	1	ARL9
4.91509e-05	-0.825868	0.377	0.715	1	PLEKHM2
4.92974e-05	-0.799093	0.792	0.943	1	EML4
5.00924e-05	-1.09641	0.642	0.861	1	FGFR3
5.04564e-05	-0.982583	0.604	0.854	1	TDRD7
5.07652e-05	-0.562234	0.925	0.987	1	DDX17
5.08578e-05	-0.939589	0.453	0.785	1	RAVER2
5.13202e-05	0.66255	0.962	0.962	1	MRPL41
5.13302e-05	-0.657675	0.943	0.981	1	TRIP12
5.19091e-05	0.379805	0.981	0.987	1	TRAPPC2L
5.21486e-05	0.79119	0.962	0.943	1	NKAPL
5.28527e-05	0.877221	0.868	0.684	1	DNAJB8
5.39386e-05	0.542464	0.943	0.899	1	ACTR10
5.39621e-05	0.432589	1	0.994	1	NDUFC2
5.40298e-05	-0.821605	0.83	0.949	1	CLTC
5.43857e-05	-1.06721	0.509	0.772	1	RNF139
5.4547e-05	0.624747	0.962	0.962	1	B3GNT4
5.45694e-05	0.468429	1	0.975	1	AC008763.3
5.54815e-05	0.420243	1	1	1	KRTCAP2
5.5784e-05	0.438549	1	1	1	MTCH2
5.57917e-05	0.582316	0.962	1	1	OSER1
5.58346e-05	0.977947	0.736	0.449	1	LINC01655
5.64117e-05	0.568173	1	0.981	1	CCDC59
5.64619e-05	-0.968522	0.396	0.69	1	CTBP1
5.65087e-05	-1.00515	0.377	0.684	1	BRPF1
5.73326e-05	0.755816	0.755	0.462	1	ABALON
5.75918e-05	-0.79557	0.811	0.911	1	BAZ1B
5.76575e-05	-0.453813	0.264	0.627	1	STPG4
5.83109e-05	0.605956	0.943	0.987	1	C6orf48
5.83746e-05	0.512608	0.642	0.38	1	RAD51AP2
5.864e-05	0.923175	0.566	0.329	1	IGLL1
5.89649e-05	0.412009	0.943	0.835	1	CCDC127
5.9125e-05	0.68645	0.396	0.152	1	ACP4
5.94398e-05	0.83322	0.811	0.728	1	AC090198.1
5.96609e-05	-0.737555	0.038	0.304	1	ERICH6B
5.98746e-05	0.77784	0.887	0.867	1	BRMS1
6.02804e-05	0.477469	0.208	0.532	1	LINC02502
6.12792e-05	0.470729	1	0.975	1	TRAPPC5
6.15435e-05	-0.431147	0.717	0.924	1	AC133550.1
6.16002e-05	0.553205	1	0.968	1	NAA38
6.22954e-05	0.358365	1	0.987	1	PRDX1
6.26222e-05	0.311815	1	1	1	CALM2
6.29956e-05	-1.11698	0.358	0.639	1	RNF111
6.3255e-05	-0.909931	0.792	0.899	1	MTMR3
6.3419e-05	-0.947593	0.547	0.829	1	NAMPT
6.34393e-05	-0.763315	0.396	0.722	1	CHD8
6.34574e-05	-0.779436	0.868	0.943	1	XPO1
6.34605e-05	0.964785	0.585	0.316	1	KRT18P55
6.35889e-05	-0.78363	0.698	0.867	1	AC005944.1
6.36746e-05	0.468867	1	1	1	PSMD8
6.36849e-05	0.613907	1	0.994	1	SPACA9
6.37149e-05	-0.742792	0.604	0.848	1	HIF1A
6.40008e-05	-1.19165	0.472	0.728	1	SIRPA
6.43015e-05	-1.16051	0.094	0.38	1	SRF
6.43505e-05	-0.635429	0.887	0.981	1	DCAF6
6.49957e-05	-0.33778	0.132	0.43	1	AC073539.1
6.51003e-05	-0.712276	0.509	0.867	1	PHC2
6.51723e-05	-0.42475	0.019	0.285	1	HLA-F
6.58934e-05	-1.07411	0.396	0.696	1	WWP2
6.64073e-05	0.671296	0.623	0.361	1	IQCF6
6.65124e-05	0.366459	1	1	1	LAMTOR5
6.66449e-05	0.688427	0.962	0.873	1	MRPS18B
6.67647e-05	0.947419	0.302	0.082	1	SLC7A4
6.68885e-05	0.393193	1	1	1	RPS5
6.69007e-05	0.415092	1	1	1	AL713999.1
6.71326e-05	-1.10279	0.755	0.867	1	ID4
6.71789e-05	-0.63693	0.226	0.544	1	LAMP3
6.75845e-05	0.65875	0.943	0.956	1	MRPS23
6.76315e-05	0.960846	0.604	0.367	1	SERPINA5
6.81475e-05	-0.838991	0.189	0.475	1	AL445209.1
6.87359e-05	0.573845	0.981	0.956	1	RNF181
6.87561e-05	0.515935	1	0.994	1	MRPS18C
6.89054e-05	-0.996843	0.113	0.411	1	LINC02067
6.91094e-05	-0.700103	0.208	0.525	1	VASH2
6.95184e-05	-0.574363	0.962	1	1	CD164
6.95521e-05	1.00774	0.283	0.076	1	LOC105371184
6.99326e-05	-0.787722	0.66	0.873	1	IL13RA1
6.9946e-05	-1.19542	0.321	0.627	1	CERS6-AS1
7.05546e-05	-0.720537	0.472	0.753	1	ADO
7.13288e-05	-0.82262	0.811	0.937	1	SMG7
7.18202e-05	0.476424	0.981	0.994	1	ATP5PB
7.18659e-05	-0.811368	0.17	0.487	1	COX6A1P2
7.19419e-05	0.600286	0.962	0.873	1	FAM209B
7.25383e-05	-0.727352	0.642	0.886	1	RPL13P12
7.29906e-05	0.361222	1	0.994	1	DYNC1LI1
7.37971e-05	-0.937516	0.321	0.646	1	KHDC4
7.38222e-05	-0.931771	0.491	0.753	1	SH2D7
7.41455e-05	1.73181	0.189	0.032	1	AC097532.2
7.45085e-05	-0.707711	0.547	0.835	1	TIAM2
7.49961e-05	-0.35776	0.019	0.272	1	GNG5P2
7.5031e-05	0.397844	1	0.994	1	CATSPERZ
7.50551e-05	-1.04198	0.132	0.456	1	MIDN
7.53085e-05	-1.60469	0.245	0.525	1	NEMP1
7.5326e-05	0.43044	0.943	0.943	1	COPS4
7.54409e-05	0.398506	1	0.994	1	KCNK4-TEX40
7.57727e-05	-0.303775	0.075	0.354	1	RPS29P3
7.58795e-05	-0.890619	0.17	0.513	1	CDK5R1
7.6028e-05	0.794566	0.849	0.804	1	RPL22L1
7.65625e-05	-1.13675	0.226	0.506	1	AC010422.5
7.67869e-05	-0.704387	0.566	0.861	1	DLG1
7.70752e-05	-1.04487	0.604	0.823	1	PPP2CB
7.85632e-05	0.846801	0.962	0.785	1	LINC00919
7.85842e-05	1.1759	0.283	0.076	1	AF107885.2
7.96519e-05	0.516707	1	0.975	1	CETN3
8.05672e-05	-0.444488	0.302	0.614	1	ATP1A3
8.13109e-05	-0.931806	0.321	0.62	1	SNX18
8.15987e-05	0.974384	0.434	0.196	1	LINC01227
8.18949e-05	-0.712867	0.321	0.614	1	LYSMD4
8.19147e-05	0.526869	0.623	0.342	1	AC015468.3
8.20593e-05	-0.860846	0.396	0.703	1	WHRN
8.21295e-05	-1.08237	0.264	0.57	1	ZNF251
8.29779e-05	-0.974544	0.358	0.715	1	EPB41L1
8.30486e-05	0.453834	0.453	0.203	1	AC012507.4
8.31562e-05	0.351499	1	1	1	RPS21
8.31579e-05	0.359892	1	1	1	RPS14
8.35505e-05	-1.05876	0.321	0.684	1	NXN
8.36324e-05	0.623243	1	0.987	1	RBM7
8.42377e-05	-1.3549	0.245	0.532	1	AMOT
8.43895e-05	-1.04193	0.434	0.703	1	CDC42BPB
8.46031e-05	-0.774894	0.717	0.873	1	KMT2B
8.47361e-05	-1.1567	0.113	0.411	1	NBPF3
8.49632e-05	0.358399	1	1	1	AC006064.4
8.53981e-05	-0.713876	0.528	0.842	1	GNL1
8.54092e-05	-0.908305	0.623	0.892	1	RASA1
8.59064e-05	0.46767	0.962	0.994	1	DNAJC15
8.61745e-05	-0.6773	0.736	0.93	1	PTBP2
8.6338e-05	0.589151	0.962	0.956	1	AC048338.1
8.64785e-05	-0.567077	0.774	0.911	1	AL139300.1
8.73823e-05	0.502711	0.811	0.633	1	ZSCAN21
8.77927e-05	0.53123	1	1	1	TSACC
8.81302e-05	-0.517572	0.358	0.709	1	UHRF1BP1L
8.87814e-05	-0.664934	0.585	0.804	1	NSUN2
8.88848e-05	-0.529379	0.642	0.911	1	HSF5
8.9237e-05	-0.732223	0.925	0.994	1	DDB1
8.94936e-05	0.738951	0.585	0.285	1	LINC00605
8.9932e-05	-0.78825	0.075	0.373	1	WDR17
8.99342e-05	0.519017	0.226	0.051	1	BMP7-AS1
9.00286e-05	-0.945666	0.396	0.728	1	FN1
9.06075e-05	0.53332	0.981	0.943	1	SNX6
9.10562e-05	-0.790941	0.792	0.943	1	SBF1
9.11127e-05	-0.418741	0.094	0.386	1	BNIP3P1
9.12151e-05	0.543974	0.283	0.076	1	AC064801.1
9.12158e-05	-0.740869	0.868	0.93	1	EIF1AX
9.14901e-05	-0.840965	0.547	0.785	1	RPL13AP5
9.21164e-05	-0.756524	0.358	0.658	1	PDE10A
9.21313e-05	-0.709401	0.925	0.975	1	RB1CC1
9.23939e-05	-1.26128	0.396	0.658	1	RF01871
9.26433e-05	0.358522	1	1	1	NDUFA13
9.31421e-05	-0.540075	0.925	0.981	1	USP9X
9.34624e-05	-0.762214	0.302	0.608	1	AL358472.1
9.36555e-05	0.470932	0.981	0.981	1	PAFAH1B3
9.36957e-05	-1.04089	0.226	0.563	1	TTL
9.4531e-05	0.744799	0.189	0.032	1	DEFB109D
9.45726e-05	-0.582658	0.358	0.759	1	SREBF1
9.49074e-05	-1.56247	0.264	0.538	1	OSBPL3
9.51113e-05	0.735228	0.264	0.07	1	LINC02168
9.53012e-05	-1.10973	0.358	0.715	1	RC3H2
9.56978e-05	-0.747483	0.642	0.861	1	LRP2BP
9.6515e-05	-0.828532	0.868	0.956	1	NUP155
9.66067e-05	-0.68379	0.792	0.943	1	TDRD9
9.67043e-05	0.4269	0.981	0.962	1	CCT8
9.67528e-05	-0.440188	0.075	0.354	1	RPL4P4
9.68645e-05	-0.801725	0.887	0.93	1	SEC63
9.72367e-05	0.356707	1	1	1	POLR2J
9.73608e-05	-0.700029	0.642	0.854	1	RBM15B
9.77648e-05	0.568141	0.943	0.987	1	TMEM99
9.95759e-05	-0.921807	0.415	0.734	1	NUP210L
9.96181e-05	0.714393	0.83	0.772	1	MRPL32
0.000100108	-0.576285	0.038	0.304	1	RHOXF2
0.00010011	-0.620974	0.038	0.304	1	AP002784.2
0.000100164	-0.44895	0.396	0.753	1	PBXIP1
0.000100423	0.418007	0.981	0.987	1	AC092042.3
0.000100567	-0.684564	0.585	0.829	1	SLC2A5
0.000100879	-0.405174	0.736	0.937	1	ATXN2L
0.000101013	-0.98619	0.245	0.557	1	OPLAH
0.000101148	-0.941367	0.038	0.31	1	LRRC74B
0.000101437	-0.973039	0.132	0.443	1	PLEKHA2
0.000101829	0.645055	0.774	0.519	1	AL358214.1
0.000101883	-1.437	0.113	0.386	1	ATAD3B
0.000101962	-0.740991	0.943	0.949	1	CHD4
0.000102109	-0.545408	0.868	0.93	1	BRWD1
0.00010211	0.886876	0.245	0.063	1	AC126323.3
0.000102259	-0.820944	0.604	0.861	1	AL118558.1
0.000102383	0.4777	0.962	0.924	1	AC067930.2
0.000102654	1.08292	0.528	0.272	1	PKIA-AS1
0.000102803	-0.797471	0.434	0.753	1	SOS1
0.000103148	0.507621	0.415	0.165	1	LINC01985
0.000103758	0.697016	0.849	0.639	1	AL451070.1
0.000104205	-1.06191	0.528	0.734	1	GLS
0.000104815	0.401858	1	0.987	1	CIAO2B
0.000104961	-0.742458	0.547	0.816	1	C17orf97
0.000105082	-0.41351	0.057	0.335	1	LINC02480
0.000105333	-0.890521	0.377	0.671	1	AC073335.2
0.000105556	-0.677549	0.66	0.873	1	AC099560.2
0.000105695	-0.659903	0.623	0.842	1	RASSF3
0.000105869	-0.900068	0.283	0.614	1	AP001094.1
0.00010597	0.441946	0.83	0.703	1	SPATA3
0.000106884	-1.72346	0.245	0.538	1	RHOB
0.000107828	0.675417	0.547	0.278	1	NUPR1
0.000108046	-0.350316	0.321	0.614	1	AC137630.4
0.000108589	-1.0035	0.358	0.703	1	AMMECR1L
0.00010865	0.832065	0.491	0.253	1	AL138889.1
0.00010935	-0.997179	0.283	0.595	1	MAN1A1
0.000109354	-0.607978	0.792	0.949	1	TRAM1
0.000110481	0.512956	0.962	0.949	1	LDHB
0.000111313	0.593883	0.925	0.918	1	MRPS33
0.000111735	-0.721171	0.943	0.975	1	SFPQ
0.000112889	0.540845	0.962	0.956	1	MRPL54
0.000112944	0.379904	1	1	1	ACP1
0.000113154	0.82752	0.849	0.81	1	ZDHHC4
0.000113443	-0.653347	0.66	0.899	1	GLT8D1
0.000113539	-0.737772	0.943	0.987	1	KCTD2
0.000113814	-1.3217	0.509	0.791	1	KDM2B
0.000113908	-1.08823	0.302	0.608	1	CECR2
0.000114088	0.397808	0.17	0.025	1	AL353626.3
0.000114612	-0.628749	0.17	0.449	1	RBM8B
0.000115026	-0.515227	0.321	0.671	1	NPIPP1
0.00011519	-0.663314	0.113	0.43	1	UBALD2
0.000115346	0.382113	0.962	1	1	SPCS1
0.00011549	-1.23041	0.434	0.696	1	ABCC4
0.000115716	-1.09958	0.283	0.595	1	GTPBP2
0.000116472	-0.453725	0.83	0.93	1	ZFAND3
0.000116608	0.561713	0.981	0.994	1	CFAP36
0.000117236	-0.455799	1	1	1	CCNI
0.000117261	-0.746443	0.132	0.405	1	AC011979.1
0.000117304	0.287737	0.189	0.032	1	AC009305.1
0.000118192	-1.04906	0.094	0.386	1	GREB1
0.000118444	-0.622635	0.962	0.962	1	GPBP1L1
0.000118471	-0.565813	0.962	1	1	PAFAH1B2
0.000118998	0.517895	0.943	0.949	1	PDE6D
0.000119711	0.662181	0.906	0.911	1	CHCHD6
0.000120781	-0.373104	0	0.234	1	UBE2D3P1
0.000121234	-0.701459	0.151	0.462	1	RIC8B
0.000121589	0.610334	0.962	0.81	1	GTPBP8
0.000121842	-0.460637	0.094	0.367	1	LOC105371264
0.000122646	-0.947012	0.623	0.854	1	IGF1R
0.000123523	-0.618057	0.887	0.975	1	AP1G1
0.000123572	0.660447	0.981	0.835	1	IQCF3
0.00012414	0.48344	0.906	0.962	1	POLR2K
0.000124885	-0.672002	0.491	0.791	1	DSE
0.000125739	-0.916944	0.547	0.81	1	GUCD1
0.000126024	0.475764	0.925	0.747	1	C2orf68
0.000126064	-0.66383	0.604	0.848	1	TMEM131
0.000126168	0.359051	0.925	0.873	1	WDR74
0.000126249	0.325162	1	1	1	AC011448.1
0.000126803	0.855028	0.906	0.684	1	C1orf100
0.000127741	-0.695065	0.755	0.899	1	UBE2Q1
0.000128268	0.40223	1	1	1	PTTG1
0.000128921	0.387871	1	1	1	RPL38
0.000128935	0.371017	1	0.994	1	ZCWPW1
0.000130967	0.350262	0.981	0.994	1	COX5B
0.000131018	-0.65007	0.698	0.848	1	SPPL3
0.000131064	-0.487228	0.057	0.329	1	AC010157.1
0.000131904	0.828335	0.849	0.886	1	SEC11C
0.000131998	-0.677535	0.585	0.873	1	SCAF8
0.00013202	-0.859762	0.396	0.684	1	KCP
0.000132875	-1.30242	0.057	0.329	1	U2AF1
0.00013309	-0.458917	0.981	0.975	1	HNRNPK
0.000133346	-0.510193	0.17	0.468	1	RPL24P4
0.000133773	-0.460171	0.906	0.987	1	ODC1
0.000134698	-0.668656	0.264	0.62	1	AC128687.2
0.000135304	-0.872287	0.736	0.854	1	XPO5
0.000135745	-0.335156	0.094	0.373	1	RPL23AP74
0.000136639	0.348609	1	1	1	AL121594.1
0.000137331	0.349859	1	1	1	GAPDH
0.000137939	-0.883894	0.679	0.861	1	PAN3
0.000138053	-0.799677	0.113	0.405	1	SNORD87
0.000138279	-0.914245	0.245	0.551	1	SMPD5
0.000138853	-0.716069	0.396	0.709	1	TMEM30A
0.000139344	-0.340964	0.453	0.722	1	HMGB1P5
0.000139485	0.303717	1	1	1	DYNLL1
0.000140275	-0.67058	0.83	0.937	1	PIK3C2A
0.000140892	-0.723253	0.604	0.848	1	PTPRF
0.000141633	0.6765	0.887	0.848	1	MRPS28
0.000142522	0.639575	0.774	0.487	1	ANKRD31
0.00014326	0.427171	1	1	1	NDUFC1
0.000145213	-0.636025	0.17	0.487	1	FAM166B
0.000147072	-0.981173	0.377	0.671	1	MFSD14B
0.000147281	-0.757133	0.415	0.753	1	TRAF3IP1
0.00014733	-0.592899	0.604	0.873	1	ARID1B
0.000147854	-0.479263	0.981	1	1	IPO5
0.000149413	-0.876898	0.547	0.778	1	ATP9A
0.000150184	0.545909	0.943	0.981	1	LAMTOR4
0.000153676	-0.696748	0.66	0.892	1	ANKRD27
0.000154013	-0.899777	0.264	0.582	1	NAB2
0.000154266	0.669283	0.868	0.791	1	NEURL1
0.000154307	-0.474565	0.377	0.658	1	B4GALT6
0.00015433	-0.765408	0.566	0.816	1	AC104116.1
0.000154856	-1.05196	0.302	0.595	1	SNX16
0.000155066	0.439414	0.83	0.633	1	AARD
0.000155127	-0.348022	0	0.228	1	AC023866.2
0.000155575	0.484537	0.943	0.943	1	PSMA5
0.000156591	-0.58042	0.962	0.987	1	UBE2D2
0.000156593	0.304193	0.981	0.994	1	PSMD6
0.000157408	-0.378453	0.113	0.386	1	AC005884.2
0.00015855	0.582782	0.887	0.899	1	AC073508.2
0.000159602	-1.28505	0.302	0.576	1	AL157935.1
0.000160571	-0.792517	0.83	0.93	1	UBN2
0.000161256	-1.0697	0.415	0.677	1	FGD6
0.000162351	-0.615261	0.717	0.943	1	AGFG1
0.000162383	0.321689	0.981	1	1	RPL7
0.000162683	0.776939	0.113	0.006	1	POM121L1P
0.000163225	-0.622328	0.226	0.532	1	LOC105369937
0.00016389	-1.03962	0.245	0.551	1	BMPR1B-DT
0.000164364	-1.20792	0.604	0.804	1	AC010619.2
0.000165828	-0.3977	1	1	1	SMARCA5
0.000166605	0.335437	0.17	0.025	1	OOSP2
0.000167074	-1.01624	0.509	0.753	1	AP000721.1
0.000167581	0.602923	0.981	0.987	1	PA2G4
0.000167951	1.02684	0.396	0.158	1	TCEAL5
0.000168034	-0.835193	0.245	0.538	1	ANAPC2
0.000168313	-1.15782	0.566	0.778	1	PPP2R5A
0.000168437	0.433687	1	0.968	1	MRPS5
0.000168464	0.601734	0.981	0.981	1	NDUFV3
0.000168974	-0.538887	0.509	0.785	1	PRKRA-AS1
0.000169261	0.315061	1	1	1	YWHAB
0.000169336	0.468206	1	1	1	ROPN1L
0.000169572	-0.575142	0.245	0.563	1	SLC51B
0.000169596	-0.668502	0.491	0.772	1	DENND5A
0.000170433	-0.572228	0.17	0.462	1	LINC01905
0.000170727	-1.03602	0.547	0.829	1	GRB10
0.000170957	0.500681	0.981	0.937	1	NEDD8
0.000171121	-0.662678	0.981	0.981	1	TRIM28
0.000171647	0.722674	0.943	0.93	1	EIF1AY
0.00017175	-0.733354	0.491	0.829	1	RNF11
0.000173362	-0.372977	0.075	0.367	1	C2orf78
0.000173755	0.3143	1	1	1	LSM3
0.000174034	-0.934078	0.415	0.69	1	TMEM263
0.000174277	-0.561758	0.415	0.778	1	SHE
0.00017472	-1.01718	0.151	0.462	1	FOXH1
0.000175475	-0.649361	0.358	0.69	1	LMBR1
0.000175737	-0.843278	0.283	0.608	1	LIN7C
0.000177074	-1.18343	0.189	0.475	1	RPS6KA3
0.000177287	-0.474508	0.132	0.424	1	LINC01859
0.000177396	0.654262	0.925	0.975	1	CAMLG
0.000177889	-0.952683	0.264	0.57	1	EGLN1
0.000177985	-1.3021	0.528	0.741	1	HSPA1B
0.000178522	-1.03905	0.792	0.924	1	ADSS
0.000178805	-0.661286	0.226	0.5	1	AC018738.1
0.000179998	0.515657	0.925	0.949	1	METTL23
0.000180091	-0.656082	0.943	0.956	1	FARP1
0.000180209	-0.816628	0.094	0.38	1	REPS2
0.000180743	-1.10937	0.302	0.62	1	NR2F6
0.000180821	-1.06407	0.528	0.709	1	AC135048.4
0.00018114	0.448924	1	0.994	1	LDHC
0.000181911	0.461496	0.962	0.943	1	ERVK3-1
0.000182468	0.685471	0.849	0.677	1	ENDOG
0.000183897	0.520456	0.981	0.949	1	GTF2F2
0.000185535	-0.604296	0.792	0.937	1	FAM53C
0.000186894	-0.867732	0.17	0.468	1	BCL7C
0.000187569	-0.996515	0.226	0.513	1	ZSWIM6
0.000188625	0.467885	0.943	0.949	1	FAM162A
0.000189443	-0.694791	0.472	0.677	1	AC008038.1
0.000189776	0.588858	0.981	0.994	1	DYNLT1
0.000190782	0.797549	0.434	0.19	1	GGTLC2
0.000191901	-0.689421	0.453	0.797	1	TRPT1
0.000192186	-0.476562	0.208	0.481	1	RPS29P5
0.000192267	0.275035	0.113	0.006	1	AC025262.2
0.00019329	-0.787287	0.34	0.633	1	RDH10
0.000193802	0.805119	0.755	0.62	1	CBR1
0.000193902	-1.13799	0.66	0.823	1	MFHAS1
0.000194283	-0.989351	0.566	0.772	1	OCRL
0.000194315	-0.556813	0.358	0.646	1	AL136454.1
0.000195099	-0.405618	0.717	0.93	1	ARIH1
0.000195577	-0.945519	0.113	0.399	1	MFSD14C
0.000195671	0.430236	0.868	0.703	1	ZNF3
0.00019608	0.789815	0.132	0.013	1	ZNF30-AS1
0.000197134	-0.534348	0.264	0.576	1	SLC25A10
0.000197442	-0.875599	0.736	0.911	1	CNOT3
0.000197584	0.403772	0.943	0.892	1	AC124312.1
0.000197948	-0.488318	0.491	0.816	1	STXBP5
0.000198341	-0.503331	0.208	0.494	1	LOC101929570
0.000198541	1.0224	0.755	0.513	1	GTF3C2-AS1
0.000198706	0.593388	0.83	0.639	1	RAB5C
0.000198751	-1.02794	0.358	0.608	1	PDE7A
0.000198795	-0.973571	0.66	0.867	1	PELI2
0.000199765	-0.65734	0.34	0.684	1	AC023509.1
0.000199778	-0.53169	1	1	1	ATP6V0C
0.000200389	-0.767128	0.566	0.816	1	ELK3
0.000200777	0.809827	0.887	0.81	1	AC034102.4
0.000201875	-0.655445	0.472	0.797	1	PHC3
0.00020238	0.969549	0.792	0.589	1	SYS1
0.000202445	-1.06792	0.679	0.848	1	RAB22A
0.00020377	-1.15699	0.302	0.563	1	CLCN6
0.000203778	-1.36554	0.038	0.285	1	TONSL
0.000203923	-0.981403	0.434	0.671	1	CPLANE1
0.000204085	0.838852	0.66	0.392	1	PRSS58
0.000205278	-0.721822	0.491	0.804	1	MTURN
0.000206031	0.647224	0.679	0.418	1	HIST1H2APS1
0.000206085	-0.566809	0.415	0.703	1	USP24
0.000207152	0.350997	1	0.981	1	PRDX6
0.000207164	0.476289	0.943	0.772	1	THAP7
0.000207498	-1.00193	0.34	0.601	1	KLHL15
0.000209261	0.488249	0.981	0.981	1	TAF9
0.000212299	-0.438105	0.264	0.57	1	LOC101927418
0.000212503	0.456455	1	1	1	MRPS15
0.000212949	0.498047	0.755	0.532	1	AC008694.1
0.000213542	0.579127	0.981	0.956	1	POLR2E
0.000213756	0.549826	0.943	0.905	1	IMPDH2
0.000214011	-0.84599	0.717	0.861	1	SIK3
0.000215209	0.458131	0.849	0.665	1	HPF1
0.000215274	-0.747344	0.34	0.646	1	COBL
0.000215789	0.393138	0.981	0.987	1	CHURC1
0.000215828	0.4044	1	1	1	DAD1
0.000217584	-0.803073	0.736	0.88	1	EFCAB14
0.000219084	0.432976	0.981	0.956	1	EEF1D
0.000219162	0.427739	0.981	0.994	1	UBXN1
0.000219845	-0.724842	0.264	0.563	1	ZNF90
0.000220223	-0.775135	0.66	0.924	1	PREPL
0.000221409	0.652421	0.962	0.981	1	C15orf48
0.000221664	1.02619	0.264	0.076	1	FAM25G
0.000222528	-0.66159	0.623	0.854	1	ARHGEF26
0.000222742	-0.694731	0.774	0.93	1	NUP50
0.000223128	0.466789	0.943	0.823	1	TXNDC9
0.000223679	0.524189	0.962	0.981	1	COX8C
0.000224659	-0.515565	0.019	0.259	1	AC093895.1
0.000224844	-0.963547	0.623	0.854	1	TUBGCP5
0.000224991	-0.556967	0.189	0.449	1	LINC00445
0.000226509	-1.01506	0.151	0.43	1	CLDN22
0.000227132	0.477866	0.962	0.981	1	SUGT1
0.000228376	-0.459405	0.66	0.867	1	LINC00643
0.000229692	-0.553396	0.774	0.93	1	KHSRP
0.000230644	0.76698	0.585	0.361	1	FAM181A
0.000230938	-0.923455	0.642	0.81	1	FAT1
0.000232876	-0.619408	0.472	0.734	1	MOB1B
0.000232919	-0.630029	0.509	0.791	1	ZNF433
0.000233192	-1.0173	0.302	0.601	1	STRN
0.0002333	-0.710637	0.472	0.722	1	SNRPGP2
0.000233624	-1.26619	0.189	0.468	1	PCNX2
0.000234991	0.80987	0.83	0.671	1	MRPL19
0.000235376	-0.892827	0.038	0.291	1	PHOX2A
0.000235604	-0.734119	0.283	0.563	1	MYO5B
0.000235937	-1.45976	0.34	0.582	1	B4GALT5
0.000236014	-1.33308	0.321	0.582	1	ZBTB40
0.000236161	-0.863466	0.302	0.614	1	MICAL1
0.000236219	-0.799933	0.698	0.943	1	CCDC92
0.000236514	0.393585	1	1	1	PPP2R5D
0.000236641	0.853902	0.415	0.196	1	AC022196.1
0.000237721	0.478649	0.962	0.962	1	CISD1
0.000237765	-0.845751	0.547	0.759	1	SAP30L
0.000237826	-0.845234	0.717	0.867	1	IGFBP7
0.000238577	-0.767819	0.717	0.886	1	FMR1
0.000238578	-0.660165	0.226	0.494	1	NDUFV2P1
0.000239205	-0.716654	0.83	0.943	1	PPM1A
0.000239283	-0.676444	0.377	0.658	1	AC106886.5
0.000240225	0.380015	1	0.994	1	COX5A
0.000241457	-0.369673	0.132	0.449	1	LRRC8C
0.00024221	-0.689321	0.849	0.962	1	GSPT1
0.000242331	0.753291	0.736	0.532	1	PWRN2
0.000243223	-0.959974	0.755	0.848	1	DUSP5
0.000243375	-1.01688	0.34	0.639	1	DLAT
0.000243414	1.37091	0.585	0.342	1	RPL36P20
0.000244341	-0.83343	0.642	0.835	1	ARRDC4
0.000244978	-0.586796	0.264	0.608	1	STAT6
0.000245165	-0.815048	0.377	0.734	1	NCBP1
0.000245246	-0.686923	0.717	0.924	1	RPL3P4
0.000247607	0.359863	1	1	1	NDUFA2
0.000251473	0.668511	0.774	0.551	1	C3orf22
0.000252204	-0.649015	0.358	0.665	1	DEF6
0.00025355	0.480029	0.906	0.943	1	GMNN
0.00025447	0.702158	0.321	0.12	1	AL160191.3
0.000254519	-0.907025	0	0.215	1	TFE3
0.000254522	-1.5816	0	0.215	1	DUSP9
0.00025559	-1.05286	0.453	0.722	1	FOXN3
0.000256562	-0.528545	1	1	1	AC093525.2
0.000257393	-0.982257	0.151	0.418	1	AC011446.1
0.000257949	-0.540234	0.981	1	1	HSPH1
0.000258254	-1.36635	0.075	0.342	1	CASK
0.000258984	0.433187	0.981	0.937	1	RPL36A-HNRNPH2
0.000262367	0.878331	0.849	0.766	1	EP400P1
0.000263586	0.701403	0.849	0.772	1	AL137129.1
0.000264049	-0.657975	0.491	0.766	1	CNOT11
0.000264055	0.551486	0.962	0.88	1	IZUMO2
0.000264693	-0.538105	0.189	0.462	1	MIR7-3HG
0.00026485	-0.861101	0.528	0.766	1	PPP2R2D
0.000265398	-0.969168	0.547	0.747	1	NCOA3
0.000266861	-0.571459	0.472	0.747	1	FBRSL1
0.000266919	0.588878	0.962	0.937	1	SAYSD1
0.00026787	0.572234	0.906	0.778	1	NDUFAF4
0.000267882	0.919632	0.358	0.152	1	SNX33P1
0.000268496	-0.673009	0.283	0.62	1	CEP55
0.000273352	-0.818369	0.679	0.873	1	IPO11
0.000273897	0.433422	0.925	0.962	1	PTRHD1
0.0002755	0.704023	0.83	0.589	1	MIR193BHG
0.000275664	-0.504259	0.868	0.93	1	GNB1
0.000277351	-1.26388	0.396	0.633	1	DDX11
0.000277894	-0.838475	0.302	0.62	1	ANKRD9
0.000278506	0.829238	0.849	0.703	1	Z84488.1
0.000279941	-0.734957	0.264	0.582	1	ZNF541
0.000280083	-0.491466	0.811	0.956	1	UBN1
0.000280454	0.420199	0.83	0.563	1	AC068547.1
0.000281013	-0.452587	0.962	0.968	1	MTREX
0.000281658	0.435496	0.981	0.905	1	KNOP1
0.000282059	0.568508	0.943	0.937	1	PFDN1
0.000282607	-0.856072	0.208	0.519	1	FOSB
0.000283056	-0.836815	0.585	0.823	1	TUBGCP3
0.000283675	-0.72699	0.792	0.943	1	GFPT1
0.000283844	0.644733	0.83	0.646	1	LINC02158
0.000283884	-0.633925	0.774	0.924	1	ARCN1
0.000283952	-0.658794	0.491	0.715	1	TLN1
0.000284479	-1.00211	0.547	0.791	1	UBXN7
0.000285629	0.822538	0.189	0.038	1	AC133963.1
0.000286728	0.478642	0.981	0.968	1	NAP1L1
0.000286874	0.879015	0.679	0.481	1	DANCR
0.000287203	0.832618	0.604	0.367	1	MEIS1
0.000288625	-0.424509	0.17	0.456	1	TM6SF1
0.000289937	-0.333008	0.189	0.5	1	AC005606.1
0.000290287	0.637936	0.906	0.867	1	SCAMP2
0.000290334	-0.753088	0.491	0.778	1	CEP78
0.000290372	-1.08804	0.585	0.747	1	ZMYND19
0.000292329	-0.553154	0.453	0.804	1	KLHDC10
0.000292514	-1.06881	0.321	0.57	1	HECW2
0.000293228	-0.781594	0.774	0.892	1	PTPRA
0.000293607	-0.596555	0.17	0.456	1	SPATA25
0.000295553	0.356564	0.981	1	1	OBSL1
0.000296472	0.877299	0.585	0.354	1	AC099811.2
0.000296985	0.628287	0.981	0.962	1	ERI3
0.000297253	-1.10254	0.623	0.797	1	ODF1
0.000298781	-0.862097	0.509	0.747	1	FGD4
0.000301436	0.723906	0.906	0.791	1	CDK2AP2
0.000301588	0.48893	0.943	0.899	1	PRSS21
0.000302208	0.729611	0.906	0.848	1	LOC730183
0.000303488	0.889901	0.792	0.551	1	TP53TG5
0.000305008	0.959608	0.189	0.038	1	LOC105374557
0.000305403	0.501773	0.943	0.924	1	ZCCHC17
0.000305904	-0.603117	0.509	0.766	1	SPAST
0.000305942	0.542168	0.962	0.949	1	EXOSC4
0.000306839	0.711885	0.736	0.532	1	C7orf25
0.000307676	0.372983	0.981	0.994	1	EIF1B
0.000309437	-0.630966	0.151	0.411	1	SLC1A4
0.000311601	-0.720532	0.283	0.601	1	PRR22
0.000312239	0.591987	0.868	0.804	1	NUP35
0.000312286	-0.662201	0.925	0.987	1	CCNY
0.000313368	0.510092	0.925	0.892	1	CHMP5
0.000313448	-0.979999	0.566	0.804	1	TEX261
0.000313624	0.434978	0.981	0.937	1	RPL36A
0.00031388	-0.439146	1	1	1	PABPC4
0.000315436	0.446197	1	1	1	WASHC3
0.000318028	-0.726036	0.509	0.804	1	RALGAPA1
0.000320985	-0.819488	0.075	0.342	1	PNPLA7
0.00032179	-0.851901	0.283	0.576	1	POLR1A
0.000324284	0.335963	0.962	0.918	1	SQLE
0.00032506	-0.494362	1	1	1	G3BP1
0.000325087	-0.656537	0	0.209	1	AC006064.2
0.00032571	0.902795	0.453	0.234	1	LINGO1-AS1
0.000325726	-0.731078	0.34	0.671	1	DIPK2A
0.000325994	-0.425253	0.132	0.392	1	RPL30P4
0.000326402	0.607889	0.906	0.854	1	NDUFS2
0.000327123	1.0774	0.358	0.152	1	FUOM
0.000327282	-0.939478	0.302	0.582	1	SSH1
0.000327463	-0.497187	0.811	0.924	1	SSRP1
0.000328233	0.467033	0.981	0.956	1	LSM7
0.000328509	-1.1029	0.566	0.766	1	RABGAP1
0.000328818	0.789122	0.849	0.722	1	CDKN2AIPNL
0.000329148	-0.797307	0.679	0.829	1	ANKIB1
0.000329908	-0.685569	0.981	0.968	1	AP003465.1
0.000331089	-0.660568	0.245	0.563	1	ZDHHC7
0.000331178	-0.575434	0.698	0.88	1	NCKAP1
0.000338921	0.485733	0.66	0.392	1	TUBA8
0.000339701	-0.317732	0.019	0.247	1	SEC63P1
0.00033992	0.307396	1	0.994	1	RPL21
0.000341616	0.369253	0.981	0.962	1	PAGE5
0.000341697	0.397696	0.981	1	1	ATG3
0.000342607	0.68181	0.887	0.715	1	CALHM6
0.000346698	-0.700955	0.679	0.848	1	SP3
0.000348	-0.711238	0.679	0.911	1	KAT6A
0.000348235	-0.488766	0.925	0.956	1	COPB1
0.000348546	-0.356851	1	1	1	ND6
0.000348758	-0.888358	0.415	0.684	1	GBF1
0.000349302	-1.14426	0.17	0.462	1	ZNF362
0.00034967	-0.907608	0.396	0.665	1	PPM1B
0.000351999	-0.718828	0.792	0.918	1	RPL23AP42
0.000352038	-0.643335	0.642	0.88	1	MPP6
0.000352445	-0.447372	0.811	0.918	1	EIF4EBP2
0.000353654	0.424116	0.981	0.956	1	REXO2
0.000353755	-0.630811	0.302	0.595	1	AGBL2
0.000353769	0.41065	0.981	0.994	1	GTF2H5
0.000355285	-0.550604	0.208	0.475	1	MIR3654
0.000355295	-0.728932	0.792	0.943	1	PNMA1
0.000357462	-0.746055	0.057	0.31	1	ZNF189
0.000357753	0.798386	0.585	0.342	1	ZNF408
0.000358727	-0.358206	0.377	0.671	1	AC012158.1
0.000358884	-0.66393	0.472	0.804	1	GCN1
0.000361129	-0.602728	0.208	0.538	1	ADAM9
0.000362228	0.638092	0.755	0.608	1	LIPT2
0.000362471	-0.39645	0.302	0.633	1	PGAM5
0.000362593	-0.623682	0.264	0.614	1	ADGRA3
0.000365099	-0.762868	0.057	0.304	1	ALDH1A3
0.000365219	1.02656	0.868	0.772	1	LEMD1
0.000365939	-0.748666	0.453	0.709	1	SEPT11
0.000368364	-0.959712	0.377	0.62	1	AC012321.1
0.000369962	-0.422249	0.34	0.684	1	PTPN21
0.000371828	-0.767317	0.66	0.873	1	NSD2
0.000371873	-0.387535	0.113	0.373	1	RPL21P1
0.000373402	-0.791074	0.434	0.715	1	LRBA
0.000375057	-0.567833	0.585	0.823	1	CRAMP1
0.000377112	-1.31454	0.075	0.329	1	ZNF845
0.000377273	0.404916	1	0.994	1	GLRX3
0.000377656	-0.432692	0.434	0.734	1	PPP1R13B
0.000379378	-1.22151	0.17	0.437	1	FOXJ2
0.000379697	0.499775	0.906	0.829	1	TMEM50A
0.000381083	0.886589	0.906	0.88	1	MIR147B
0.00038295	-0.519912	1	0.975	1	SPTAN1
0.000384393	-0.536048	0.264	0.57	1	JAG2
0.0003856	-0.810714	0.038	0.266	1	MIR4444-2
0.00038635	0.604101	0.943	0.943	1	FKBP2
0.000386411	-0.812033	0.66	0.905	1	CPSF2
0.00038651	-0.414281	0.604	0.842	1	ZYG11B
0.000388341	-1.00231	0.642	0.804	1	WDR82
0.000388429	-0.696578	0.83	0.93	1	KLF11
0.000389259	0.483464	0.943	0.911	1	MRPL20
0.000390341	-0.726887	0.925	0.962	1	GDF9
0.000390519	0.494646	0.981	0.956	1	SLC25A36
0.00039114	-0.876656	0.208	0.494	1	PPP3R1
0.000393629	-0.495845	0.245	0.494	1	DPP10-AS3
0.000393703	-0.414991	0.358	0.633	1	ADAM3A
0.000393945	-0.937168	0.208	0.481	1	LATS1
0.000394806	0.569966	0.962	0.899	1	CAPNS1
0.000395841	-0.816703	0.868	0.962	1	GLG1
0.000396941	-1.15701	0.528	0.766	1	SMARCD1
0.00039777	-0.914841	0.698	0.867	1	CDK12
0.000398037	-1.41446	0.132	0.38	1	DPYSL3
0.000398294	0.427316	0.981	0.968	1	SLC25A3
0.000398321	0.321401	1	1	1	ATP5MG
0.000399101	-1.07505	0.453	0.69	1	DNMT3A
0.000399865	-0.930018	0.302	0.57	1	PURB
0.000400118	-0.798325	0.226	0.5	1	MICALL1
0.000402237	-0.298568	1	1	1	PCM1
0.000402318	-0.512173	0.943	0.994	1	NUP58
0.000403605	-0.521635	0.113	0.367	1	AC092073.1
0.000405847	-0.790683	0.321	0.557	1	PTMAP5
0.000406276	-0.445928	0.34	0.633	1	SLC30A1
0.000409843	0.941837	0.774	0.627	1	TERB2
0.000410229	0.366032	1	1	1	SPATA33
0.000410863	-0.85493	0.226	0.506	1	CD37
0.000411393	-0.827886	0.566	0.791	1	ARFGEF2
0.000412318	-0.452186	0.962	0.994	1	PAPOLA
0.00041236	-0.661848	0.792	0.918	1	AC112491.1
0.000414463	-0.373413	0	0.203	1	AC095059.1
0.000414477	-1.51616	0	0.203	1	HBG1
0.000414711	-0.427261	0.17	0.418	1	AC113367.1
0.000418757	-0.93379	0.472	0.741	1	CAMSAP2
0.000419483	0.744648	0.642	0.424	1	ZIM2
0.000421205	-0.648517	0.66	0.848	1	EMC10
0.000421427	0.482912	0.943	0.918	1	CUTA
0.000423711	-0.356676	0.283	0.582	1	AC087623.3
0.000424353	-1.65572	0.038	0.259	1	AC090772.4
0.000424705	-1.25572	0.132	0.405	1	ADGRG2
0.00042505	0.330469	0.981	0.892	1	CHID1
0.000426932	0.723508	0.34	0.12	1	AC009487.2
0.000428132	-0.422052	0.283	0.582	1	BX679664.3
0.000434096	-0.394079	0.698	0.854	1	PELP1
0.000434117	-0.701427	0.208	0.506	1	ZSCAN29
0.000435128	0.259091	0.981	1	1	ATP5F1B
0.000436541	-0.388853	0.189	0.449	1	AC079250.1
0.000437276	0.517422	0.943	0.968	1	CFAP53
0.000437305	0.475118	0.981	0.962	1	GTF3C6
0.000437427	0.716855	0.698	0.468	1	AL360270.3
0.000439231	-0.620819	0.396	0.709	1	FAM160B1
0.000439485	0.391791	1	0.981	1	AP000311.1
0.000441151	-0.739158	0.925	0.949	1	ABI2
0.000442186	1.06759	0.528	0.342	1	PAGE3
0.000442846	-0.884095	0.604	0.797	1	RICTOR
0.000444009	0.791771	0.811	0.658	1	LIN37
0.00044464	0.720315	0.868	0.829	1	AC016912.1
0.000445811	-0.572531	0.887	0.981	1	CNOT1
0.000448719	-0.740901	0.321	0.608	1	FBXO30
0.000454309	-0.509347	0.604	0.854	1	TSC22D2
0.000455008	-0.552805	0.245	0.525	1	FAM183BP
0.000455597	0.509513	0.792	0.627	1	OXLD1
0.000455898	0.644656	0.906	0.867	1	ESD
0.000455954	0.635121	0.283	0.089	1	LOC339666
0.00045823	0.63686	0.906	0.937	1	VRK3
0.000459184	0.290815	1	0.981	1	OTUB1
0.000461854	-0.784743	0.604	0.829	1	MARK3
0.000462735	-0.952585	0.472	0.741	1	ERRFI1
0.000463027	-1.1301	0.566	0.753	1	C2CD5
0.000463774	0.453682	0.943	0.987	1	SERPINB6
0.000463879	-0.421495	0.755	0.93	1	GGA1
0.000463901	-0.863378	0.642	0.829	1	HIBADH
0.000464666	0.651183	0.849	0.785	1	EME2
0.000466565	-0.713051	0.547	0.747	1	XPR1
0.000468221	0.415747	0.981	0.987	1	RBM8A
0.000468375	-0.60262	0.245	0.481	1	C1orf94
0.000475868	0.455632	0.925	0.88	1	PIGH
0.000476407	-0.863951	0.491	0.69	1	AC074032.1
0.000478424	-0.823552	0.509	0.778	1	DIS3L
0.000479806	-0.89228	0.189	0.475	1	MAP3K14
0.000480363	-0.602049	0.698	0.93	1	NLRP1
0.000480836	-0.700205	0.038	0.259	1	AC009283.1
0.000481262	-1.28626	0.358	0.62	1	FAM102A
0.000482113	0.456015	0.943	0.981	1	PUF60
0.000484036	0.495478	0.849	0.854	1	ATP6V0E1
0.000484516	0.27976	1	0.981	1	DDX18
0.000485553	-1.01343	0.34	0.639	1	LIFR
0.000486669	-0.747366	0.17	0.437	1	LOC107985092
0.000487023	-0.756587	0.434	0.703	1	NEO1
0.000488423	-0.915496	0.491	0.728	1	YES1
0.000491054	-0.434549	0.019	0.228	1	AC025183.3
0.000494042	0.476358	0.981	0.981	1	PSMD4
0.000496385	0.366643	0.981	0.962	1	THUMPD3
0.000498396	-0.720607	0.302	0.519	1	FAM205A
0.000498723	-1.34651	0.151	0.386	1	SMO
0.000499286	-1.0482	0.623	0.81	1	PPP3CB
0.000500518	-0.947593	0.094	0.348	1	LAMC2
0.000502403	-0.302904	0.415	0.791	1	IFT80
0.000503471	0.490946	0.943	0.962	1	CORO7-PAM16
0.000503521	-0.69444	0.811	0.886	1	TLK2
0.00050593	-0.936712	0.491	0.741	1	CDK14
0.000507135	-0.534167	0.453	0.728	1	KLF13
0.000511712	0.880382	0.811	0.766	1	AC079742.1
0.000512	-0.373787	0.377	0.677	1	AC136632.1
0.000513612	0.482057	1	0.981	1	MRVI1-AS1
0.000513657	0.42006	1	0.981	1	PSMF1
0.000515085	-0.724567	0.679	0.861	1	ITSN1
0.00051666	0.591091	0.887	0.722	1	PRIM1
0.000517177	-0.784516	0.377	0.677	1	ARHGAP17
0.000518496	-0.977022	0.528	0.722	1	IGF2BP1
0.000519182	-0.582987	0.623	0.867	1	TTLL5
0.000521593	-0.472445	0.019	0.234	1	GEM
0.000523479	-0.42579	0.66	0.861	1	EQTN
0.000523581	0.431976	0.981	0.981	1	ATP5MC2
0.000527471	-0.486324	0	0.196	1	OOEP-AS1
0.000527476	-0.296034	0	0.196	1	LOC101928696
0.000527488	-0.970746	0	0.196	1	AOC3
0.000527499	-1.42405	0	0.196	1	NLRP3
0.000528673	0.287728	1	0.994	1	ALDOA
0.000528718	-0.653522	0.943	0.981	1	SETD6
0.00052874	0.473986	0.962	0.994	1	SUMO1
0.000530395	0.358523	0.887	0.652	1	TAF1B
0.000531187	-0.630022	0.679	0.886	1	PARD3
0.00053197	-0.498966	0.358	0.671	1	ZER1
0.000532171	-0.533666	0.132	0.399	1	AL031727.1
0.000532249	-0.554105	0.208	0.468	1	AC011447.1
0.000532494	-1.22463	0.189	0.443	1	PPARD
0.000533556	-0.653821	0.887	0.975	1	CDC42BPA
0.000534428	-0.571165	0.736	0.899	1	HERC1
0.000536389	0.527182	0.943	0.975	1	NAA20
0.000540966	-0.845696	0.849	0.918	1	DICER1
0.00054367	-1.37576	0.377	0.608	1	TBC1D22B
0.000544182	0.313244	1	1	1	RNF114
0.000544292	0.453082	0.981	0.981	1	DPCD
0.000544821	-0.808411	0.547	0.829	1	SPEN
0.000545129	-0.570816	0.132	0.367	1	AL162511.1
0.000553354	-0.454369	0.151	0.405	1	AL162394.1
0.000555328	-0.949951	0.321	0.601	1	AL049795.2
0.000562548	0.480202	0.943	0.956	1	PAM16
0.000562799	-0.82547	0.736	0.911	1	ZNF217
0.000565221	0.566769	0.943	0.949	1	COMMD3
0.000567071	-0.640604	0.075	0.335	1	FAM210B
0.000571531	0.740124	0.377	0.171	1	LOC105375095
0.000573567	-0.533351	0.377	0.627	1	MORF4L1P1
0.000573722	-0.582591	0.943	0.968	1	JMJD1C
0.000574912	-0.740448	0.566	0.829	1	RHOT2
0.000576713	-0.363658	0.245	0.544	1	TBATA
0.000576853	0.638793	0.962	0.892	1	GLIPR1L2
0.000577693	-0.896754	0.226	0.481	1	MYO18B
0.000582216	0.598115	1	0.994	1	IFT57
0.000582247	0.484872	0.962	0.987	1	VDAC2
0.000582266	-0.818313	0.981	0.981	1	LAMP1
0.000582806	0.504809	0.943	0.905	1	AC020915.1
0.000584696	0.900789	0.226	0.063	1	TLDC2
0.000584905	-0.710142	0.491	0.715	1	RPS28P7
0.00058496	0.402463	1	0.968	1	MRPS6
0.000585216	-1.05938	0.264	0.506	1	AC245140.2
0.000585764	-0.939773	0.528	0.741	1	CELSR2
0.000586318	0.455508	0.698	0.494	1	RNASE1
0.000587906	0.495987	0.925	0.772	1	C1orf61
0.000592287	0.443073	0.906	0.867	1	FAM216A
0.000593247	-0.589949	0.811	0.937	1	DNAJC21
0.000593334	-0.597204	0.491	0.766	1	BTBD7
0.000593478	0.3167	1	0.994	1	PSMG2
0.000594826	-0.827625	0.453	0.715	1	ZBTB18
0.00059572	-0.366335	0.528	0.816	1	AC073861.1
0.00059752	0.423827	0.472	0.241	1	AC025040.1
0.000597836	-1.28378	0.472	0.684	1	UTF1
0.000600148	-1.19971	0.151	0.386	1	AC011005.4
0.000605402	0.51578	0.453	0.215	1	GDPD3
0.000614457	-0.269355	0.057	0.278	1	RPL21P93
0.000614522	-0.547143	0.717	0.924	1	PPP6R3
0.000615558	-1.21169	0.377	0.589	1	MAL2
0.000616149	-1.05389	0.226	0.487	1	SULF2
0.000616719	-0.325034	0.189	0.437	1	RPS15AP1
0.000617728	-0.595908	0.66	0.873	1	DCAF5
0.000617897	-1.20445	0.075	0.323	1	AMER2
0.000620239	-1.24017	0.302	0.551	1	EPG5
0.000623625	-0.947837	0.623	0.772	1	CCDC88C
0.000624908	-0.439558	0.358	0.595	1	LOC100130268
0.00062674	-0.517851	0.642	0.829	1	KNTC1
0.000628086	-0.541901	0.283	0.62	1	SKI
0.000628168	-0.778186	0.698	0.905	1	TUBGCP4
0.000628253	-0.414177	0.208	0.506	1	ZNF598
0.000629055	-0.603841	0.245	0.487	1	BTBD16
0.000629898	-0.432458	0.075	0.329	1	AL365203.2
0.000630075	-0.688685	0.415	0.652	1	SLC35D1
0.000630086	-0.891026	0.566	0.753	1	HECA
0.000630418	-0.84416	0.528	0.791	1	ATF2
0.000631151	0.400765	0.962	0.943	1	NDUFC2-KCTD14
0.000631613	0.391169	0.547	0.323	1	LINC00466
0.000632049	-1.14864	0.264	0.557	1	TMEM94
0.000633732	-0.8822	0.396	0.665	1	AC012615.2
0.000634464	-1.08131	0.264	0.525	1	NOM1
0.000637249	-0.651975	0.528	0.759	1	MTA1
0.000637502	-0.905475	0.585	0.797	1	ESYT2
0.000637624	-0.937416	0.396	0.646	1	POLE
0.000639292	-0.733241	0.528	0.766	1	TAB2
0.000643217	-0.921444	0.264	0.538	1	TM7SF3
0.000651876	-0.679216	0.528	0.741	1	STK38L
0.000653322	-0.587725	0.528	0.797	1	HCFC1
0.000657591	0.536534	0.811	0.709	1	SASS6
0.000665229	-0.600592	0.491	0.741	1	EPB41L4B
0.000668725	-0.753748	0.792	0.892	1	CDC16
0.000670138	-0.278547	0	0.19	1	AP001160.3
0.00067016	-0.281593	0	0.19	1	OR6F1
0.000670174	-0.526406	0	0.19	1	LOC102724159
0.000670809	0.906552	0.321	0.127	1	MAP2K6
0.00067472	-0.469366	0.226	0.544	1	ANKRD24
0.000676171	-0.71744	0.755	0.911	1	LSM14A
0.00067854	0.763631	0.415	0.196	1	LGALS7B
0.0006816	0.359121	0.981	0.994	1	SARAF
0.000684128	0.500182	0.566	0.342	1	SHOX2
0.000684843	0.546351	0.208	0.051	1	SARDH
0.000687801	0.695399	0.547	0.348	1	LINC02024
0.000688372	-0.529294	0.66	0.892	1	LINC00174
0.00068869	0.591564	0.868	0.766	1	AP000919.2
0.000691356	0.322232	1	0.994	1	RBX1
0.000691485	0.501815	0.283	0.095	1	LOC105370105
0.000691689	-0.920081	0.585	0.797	1	BOP1
0.000695917	-0.615834	0.547	0.778	1	HNRNPA1P48
0.000697095	-0.971857	0.472	0.722	1	WNK2
0.000702444	-0.700456	0.83	0.911	1	STK24
0.000703128	-0.381818	0.113	0.354	1	AC016866.2
0.000704318	-1.02733	0.132	0.392	1	AC015688.6
0.000706205	0.937978	0.34	0.133	1	GML
0.000706621	-1.0999	0.623	0.772	1	KDM3B
0.000706877	-0.871858	0.83	0.873	1	TGOLN2
0.000708994	-0.985409	0.34	0.608	1	ZNF704
0.000709035	0.486025	0.132	0.019	1	AL671883.2
0.000709986	0.552793	0.906	0.867	1	LOC101929243
0.000710266	-0.656429	0.585	0.823	1	HNRNPAB
0.000711083	0.899054	0.774	0.601	1	C5orf52
0.000711482	-1.01389	0.491	0.747	1	TRIM44
0.000711888	0.647749	0.887	0.785	1	MYH3
0.000714425	-0.75261	0.132	0.38	1	SLC30A5
0.00071508	-0.449969	0.17	0.43	1	KCNH7
0.000719815	-0.495341	0.094	0.31	1	DIO2-AS1
0.00073171	-0.347264	1	1	1	HNRNPU
0.00073246	-0.723077	0.66	0.861	1	SEL1L
0.000733587	-0.761395	0.566	0.772	1	GNA13
0.00073557	-1.46526	0.17	0.405	1	IER2
0.000736557	-0.666075	0.774	0.93	1	SESTD1
0.000737216	-0.859187	0.434	0.677	1	PPP1R21
0.000737909	-0.305425	0.34	0.658	1	AC068831.4
0.00074173	0.506231	0.943	0.949	1	UFD1
0.000742041	-0.688581	0.887	0.981	1	KDM1A
0.000742311	0.351988	0.981	0.981	1	UQCR11
0.000742898	0.873409	0.717	0.538	1	EPHX2
0.000745101	0.932758	0.509	0.272	1	TNNC2
0.000746226	-1.22149	0.34	0.589	1	LETM1
0.000747358	-0.977133	0.057	0.278	1	SLC25A16
0.000747512	0.439818	0.283	0.095	1	AC069185.1
0.000748209	-0.523865	0.528	0.835	1	UGGT2
0.000749122	0.677673	0.811	0.671	1	PRH1
0.00074949	-0.728942	0.283	0.576	1	IBA57
0.0007503	-0.624305	0.453	0.753	1	CTNND1
0.000752669	-0.709911	0.717	0.899	1	ZNF507
0.00075291	0.679257	1	0.987	1	AL031775.1
0.000755195	0.612002	0.962	0.924	1	HORMAD1
0.000760533	-1.51505	0.075	0.297	1	LINC02096
0.000765779	1.32701	0.132	0.019	1	CST2
0.000767233	0.31214	0.981	0.994	1	TXNDC17
0.000767385	-0.900545	0.226	0.462	1	SNHG12
0.000768914	-0.680716	0.66	0.873	1	PTEN
0.000769167	-0.576428	0.17	0.424	1	AC138150.1
0.000771341	-0.781108	0.094	0.348	1	MSANTD3-TMEFF1
0.00077298	-0.346359	0.264	0.601	1	ACSS3
0.000773406	-0.422236	0.811	0.981	1	CCNK
0.00077512	-1.11561	0.472	0.759	1	WEE1
0.000776684	0.436427	0.887	0.747	1	IRGC
0.000778178	-0.580132	0.377	0.665	1	SPINDOC
0.000778203	-0.279544	0.377	0.665	1	FOCAD
0.000779458	0.708513	0.906	0.924	1	HIGD1A
0.000780734	0.364254	0.943	0.937	1	MTX2
0.000780989	-0.487412	0.208	0.475	1	AC069542.1
0.000784508	-0.736017	0.019	0.222	1	LDB3
0.000786966	-0.99986	0.472	0.703	1	VHL
0.000792627	-0.418521	0.132	0.399	1	RELN
0.000794177	-0.664946	0.698	0.911	1	DOT1L
0.000794783	-0.371099	0.094	0.316	1	TPT1P9
0.000794886	-1.32287	0.094	0.342	1	ESR1
0.000801186	-0.789199	0.208	0.5	1	RAP1A
0.000802122	-1.16983	0.34	0.57	1	TTLL12
0.000802511	-1.39677	0.226	0.475	1	E2F1
0.000804195	0.557595	1	0.981	1	C11orf71
0.000804455	-1.39379	0.17	0.418	1	AC132217.1
0.000807406	-0.25753	0.038	0.253	1	WNT7A
0.000809623	-0.74918	0.396	0.671	1	CCN6
0.000810763	-0.37411	0.189	0.443	1	RPL10P16
0.000812543	-0.635189	0.245	0.513	1	LOC102606465
0.00081441	-1.32494	0.283	0.532	1	C5orf51
0.00081531	-0.462647	0.226	0.475	1	CACNA1H
0.000815627	-0.517986	0.358	0.633	1	LINC00032
0.000817743	-0.937851	0.604	0.797	1	CYHR1
0.000819145	0.305783	1	0.987	1	SPINT2
0.000819863	-0.553456	0.528	0.747	1	CBLN1
0.000819977	-1.25709	0.245	0.506	1	LRRC7
0.000820912	0.432208	0.151	0.025	1	LINC02308
0.000823194	0.314321	1	1	1	UQCRC1
0.00082733	-1.12048	0.075	0.31	1	EBF1
0.000827811	0.630043	0.774	0.665	1	CYB5A
0.000828968	0.276489	0.792	0.525	1	LINC01881
0.000829603	-0.678694	0.887	0.949	1	ZNF638
0.000829791	-0.420611	0.604	0.804	1	AC027309.2
0.000830582	-0.720714	0.792	0.911	1	BAZ2A
0.000831329	-0.739475	0.094	0.329	1	SOCS2
0.000832121	-0.935024	0.377	0.639	1	SDE2
0.000834278	-1.06599	0.113	0.367	1	LRFN4
0.000836208	0.713511	0.83	0.867	1	AC013489.3
0.000837327	-0.541455	0.208	0.443	1	KCNU1
0.000841246	-0.610839	0.623	0.791	1	CTNNBIP1
0.000841528	-0.778612	0.396	0.665	1	MEF2C-AS1
0.000842586	0.353056	1	1	1	FAM166A
0.000845621	-0.878161	0.415	0.658	1	FAM126B
0.000845696	-0.379969	0.189	0.437	1	C5orf64-AS1
0.00084658	0.409563	1	0.962	1	UCHL1
0.000848082	0.722855	0.925	0.835	1	AC004771.3
0.000850005	-0.511548	0	0.184	1	GPX1P1
0.000850014	-0.309915	0	0.184	1	AL162171.2
0.000854648	-0.508681	0.226	0.481	1	AC001226.2
0.00085858	0.426861	0.962	0.975	1	DNAAF4-CCPG1
0.000861773	0.361136	0.943	0.943	1	KIFAP3
0.000862544	0.362023	0.981	0.994	1	RPL14
0.000863544	0.814234	0.358	0.146	1	NRBF2P2
0.000874035	-0.966767	0.189	0.443	1	GFRA3
0.000878696	-0.706103	0.509	0.778	1	ELP1
0.000878878	0.44687	1	1	1	SPINK2
0.000879022	-0.973877	0.604	0.778	1	INTS1
0.000879174	-0.620228	0.453	0.696	1	TMPRSS12
0.000880333	-0.423767	0.226	0.462	1	RPL23AP65
0.000883617	-1.34447	0.113	0.367	1	SLCO1B3
0.000883833	0.636704	0.849	0.778	1	SPSB3
0.000885375	-0.450388	0.774	0.981	1	PPFIA1
0.000886123	-0.784239	0.208	0.475	1	AC073610.2
0.000890845	-0.81201	0.623	0.829	1	MYH9
0.000891075	-0.853688	0.642	0.797	1	CLASP2
0.000891259	-0.602101	0.585	0.823	1	C15orf39
0.000893642	-0.58913	0.302	0.563	1	LOC101928651
0.000894856	-0.403381	0.34	0.582	1	AC093591.1
0.000902076	-1.37165	0.189	0.437	1	ENTPD6
0.000903809	0.38594	0.981	0.981	1	TUBG1
0.00090396	-0.43748	0.962	0.994	1	BAG6
0.000906074	0.470696	0.547	0.335	1	CYP4V2
0.000907255	-0.642384	0.34	0.62	1	TAF1
0.00090799	-0.320079	0.491	0.741	1	TOMM70
0.000908011	0.500691	0.943	0.981	1	ORMDL2
0.000908104	0.358969	1	0.994	1	COMMD6
0.000911138	0.420922	0.415	0.177	1	FBXO47
0.000911681	-2.91409	0.075	0.278	1	CXCL8
0.000912225	0.352913	0.962	0.975	1	TSG101
0.000918131	-0.608886	0.057	0.278	1	FYB1
0.000921375	-1.03073	0.094	0.335	1	ATG2A
0.000926695	-0.725874	0.774	0.886	1	SMG1
0.000927075	-0.649468	0.17	0.418	1	ZNF628
0.000927637	0.881125	0.925	0.823	1	C10orf82
0.000928396	0.383361	0.943	0.943	1	TRNT1
0.000931419	0.520516	0.925	0.924	1	ESS2
0.000931966	-0.787938	0.868	0.905	1	TMEM245
0.000933404	-0.785685	0.453	0.69	1	NCLN
0.000933812	0.363236	0.981	0.994	1	DNAJB1
0.000935545	-0.922445	0.038	0.253	1	NACAD
0.000935731	0.792522	0.585	0.386	1	SLIT1-AS1
0.000941712	0.699317	0.491	0.291	1	LOC101929989
0.000942428	-0.804422	0.66	0.848	1	PDIA6
0.000944952	-0.702157	0.302	0.582	1	PTPRD
0.000945369	-0.366816	0.189	0.43	1	NDUFB4P12
0.000946899	0.488628	0.981	0.975	1	MRPS24
0.000949038	-1.15301	0.302	0.557	1	CHDH
0.000949439	0.552162	0.774	0.665	1	ZNF649
0.000951909	-0.686325	0.415	0.766	1	SMURF2
0.000958529	-0.497106	0.83	0.968	1	AP001324.1
0.000960569	0.524588	0.925	0.905	1	MRPL20-AS1
0.000962092	-1.03088	0.189	0.443	1	SCD5
0.000965008	0.625779	0.849	0.741	1	RWDD4
0.000967285	-1.0149	0.34	0.608	1	KSR1
0.000967333	-0.834865	0.453	0.696	1	SLC23A2
0.00096968	-0.434973	0.547	0.778	1	AC019055.1
0.000969866	0.836209	0.868	0.835	1	DPEP3
0.000972415	-0.78989	0.774	0.892	1	YY1
0.000976011	-0.638446	0.396	0.652	1	HIPK3
0.000976863	0.588534	0.906	0.848	1	GSTK1
0.000980659	0.534452	0.906	0.937	1	PDCD6
0.00098304	-0.724792	0.585	0.816	1	DENND5B
0.000984577	-0.425974	0.509	0.759	1	CMTR1
0.000986663	-0.268127	0.094	0.348	1	AC007036.3
0.000989353	-0.557224	0.868	0.943	1	VPS13A
0.000990663	-0.58487	0.528	0.778	1	UBE2G1
0.00099108	-0.774243	0.415	0.658	1	TOMM40
0.000991308	-0.960986	0.019	0.215	1	TRIB1
0.000994538	-1.22024	0.321	0.57	1	BCL9
0.00099474	0.661918	0.509	0.304	1	CORIN
0.00099571	-0.426423	0.17	0.405	1	SLC9A2
0.000997974	-0.542109	0.83	0.949	1	M6PR
0.000999799	-1.18967	0.623	0.785	1	NFATC2IP
0.00100367	-1.40828	0.17	0.424	1	C11orf95
0.00100532	0.602137	0.755	0.551	1	THAP8
0.00100566	0.487658	0.981	0.975	1	URGCP-MRPS24
0.00100961	-1.37764	0.226	0.475	1	CARMIL1
0.00101316	-0.550689	0.132	0.361	1	AP001000.1
0.00101398	0.687664	0.906	0.956	1	HACD3
0.00101429	-0.69529	0.302	0.576	1	HNRNPUL2
0.00101466	0.492581	0.962	0.962	1	CIAPIN1
0.0010242	0.282712	1	1	1	RPS27
0.0010251	0.569069	0.887	0.886	1	SLC9B1
0.00102562	-0.819706	0.528	0.734	1	C3orf86
0.00102701	-0.960023	0.698	0.823	1	GAN
0.00103087	0.561834	0.906	0.861	1	TMED3
0.00103375	0.690831	0.321	0.133	1	AC116035.1
0.00103651	0.524274	0.113	0.013	1	LOC105369595
0.00103728	-0.706559	0.868	0.962	1	TACC3
0.00103749	-0.645399	0.66	0.886	1	MAST2
0.00103761	-0.847078	0.302	0.551	1	KIT
0.00104025	-0.597306	0.491	0.747	1	HTT
0.00104174	0.448449	0.925	0.937	1	VPS29
0.00104267	-0.719988	0.358	0.658	1	SAP30
0.00104303	-0.339601	0.377	0.69	1	MAN2A2
0.00104361	0.325984	0.679	0.475	1	FNDC8
0.00104372	-0.616045	0.434	0.722	1	FRYL
0.00104818	0.401558	1	0.994	1	RACK1
0.00104994	0.538606	0.66	0.411	1	PRSS37
0.00104999	-0.901872	0.491	0.747	1	WWC2
0.00105001	0.43578	0.208	0.057	1	MET
0.00105337	-0.797079	0.019	0.209	1	CIITA
0.00105795	0.301655	1	0.987	1	SYCP3
0.00105878	-0.93298	0.83	0.905	1	WDR26
0.00106221	-0.55321	0.906	0.968	1	POLR2A
0.00106224	-0.479498	0.925	0.962	1	AF254983.1
0.00106576	-0.593671	0.245	0.551	1	AVL9
0.00106775	0.370315	1	0.994	1	ELOF1
0.00107067	0.694507	0.906	0.892	1	MRPS16
0.00107084	0.708412	0.849	0.848	1	GPANK1
0.00107107	-0.84914	0.509	0.722	1	DDX23
0.00107254	-0.509242	0.925	0.994	1	NR6A1
0.00107634	-0.757776	0	0.177	1	AL138976.2
0.00107635	-0.505902	0	0.177	1	AC097637.1
0.00107635	-0.623808	0	0.177	1	ACKR3
0.00107897	0.748996	0.849	0.829	1	TMEM247
0.0010807	-0.692335	0.736	0.886	1	WDR47
0.0010811	-0.448835	0.849	0.968	1	AKTIP
0.0010851	-0.979784	0.038	0.247	1	RIPK1
0.00108951	0.327434	0.358	0.146	1	AC006994.2
0.00109111	-1.12319	0.472	0.728	1	FBXO33
0.00109336	-0.331565	0.547	0.823	1	CTDNEP1
0.00109365	-0.484128	0.642	0.911	1	QRICH1
0.0010955	-1.18006	0.226	0.481	1	ANKRD40
0.00109751	1.13982	0.453	0.234	1	CPT1C
0.00110381	-0.521908	0.189	0.462	1	IPMK
0.00110774	-0.891187	0.528	0.766	1	CTCF
0.00110852	0.784078	0.208	0.057	1	Z92544.3
0.00111528	0.509133	0.811	0.709	1	SYNGR1
0.00111663	-0.664454	0.415	0.715	1	MBD3
0.00111753	-1.42164	0.226	0.456	1	PLXND1
0.00112549	-0.798233	0.66	0.861	1	MED13L
0.00112639	-0.699552	0.943	0.93	1	USP31
0.00112802	0.324216	1	0.987	1	MCRIP1
0.00112941	0.551916	0.962	0.899	1	MFAP1
0.00113174	-1.07257	0.019	0.209	1	AOX1
0.00113274	-0.556113	0.566	0.778	1	FAM13C
0.00113987	1.23069	0.17	0.038	1	BOK-AS1
0.00114075	-0.693666	0.679	0.918	1	VMA21
0.0011417	0.396482	0.943	0.88	1	CENPJ
0.00114201	-0.527987	0.755	0.88	1	GIGYF1
0.00114771	-0.303331	0.189	0.456	1	PWWP2A
0.0011502	-0.388342	0.057	0.285	1	RNU7-1
0.00115118	-0.828255	0.792	0.899	1	CHAF1A
0.00115132	0.795544	0.868	0.772	1	NME2
0.00115475	0.412131	0.962	0.892	1	MZT2A
0.0011637	0.645001	0.887	0.854	1	HYLS1
0.00117015	-0.502055	0.434	0.753	1	JHY
0.00117118	-0.943697	0.623	0.791	1	AKT3
0.00117232	0.652682	0.34	0.158	1	AL161937.2
0.00117343	0.363105	0.943	0.88	1	AP000275.2
0.00117658	-0.949713	0.453	0.69	1	MAGI3
0.00117823	0.95621	0.623	0.456	1	TAF1A
0.00118096	0.315071	0.943	0.994	1	SURF2
0.00118215	-0.706259	0.057	0.266	1	OLR1
0.00118226	-0.299918	0.075	0.304	1	PRSS46P
0.00118291	-0.762005	0.208	0.462	1	NEK7
0.00118517	-0.710615	0.509	0.741	1	FOXP4
0.00118847	-1.20408	0.17	0.443	1	CACNA1B
0.00119352	-0.618814	0.509	0.753	1	BAG3
0.00119402	0.32469	0.208	0.513	1	MINDY1
0.00119466	-0.527607	0.17	0.443	1	TMEM185B
0.00119641	-1.1628	0.208	0.449	1	IGSF3
0.00119979	0.416859	0.17	0.038	1	IMPDH1P10
0.00120292	-0.35083	0.132	0.367	1	AC131235.1
0.00120347	-0.557485	0.17	0.424	1	ADCY10P1
0.00120716	-0.588106	0.736	0.873	1	YLPM1
0.00120784	-1.28183	0.038	0.241	1	RASL10B
0.00120805	0.434631	0.981	0.981	1	CDC5L
0.00121343	-0.563045	0.113	0.367	1	KIF26A
0.00121361	0.28393	1	0.981	1	ATP5MC3
0.0012137	-0.708104	0.057	0.272	1	OR7E14P
0.00121555	0.714328	0.849	0.722	1	TMEM60
0.00121847	-1.04233	0.415	0.633	1	ZNF462
0.00121878	-0.653219	0.132	0.38	1	CTDSP1
0.00122664	-0.448269	0.226	0.494	1	TTLL6
0.00122697	0.855701	0.623	0.481	1	GMPR2
0.00122747	-0.977847	0.208	0.468	1	KIFC2
0.00122909	0.390378	0.962	0.937	1	MINOS1
0.0012301	-0.521037	0.623	0.842	1	RNF44
0.00123143	-0.638742	0.491	0.734	1	SBF2
0.00123172	-0.644691	0.358	0.627	1	ZBTB26
0.00123604	-1.35077	0.057	0.266	1	LINC02615
0.00123628	-0.422468	0.283	0.608	1	RUSC2
0.00123741	-0.688072	0.491	0.728	1	KIF1C
0.00123772	-0.492501	0.264	0.551	1	USF2
0.00123777	-0.620791	0.66	0.88	1	MTR
0.0012407	-0.866665	0.075	0.304	1	FREM2
0.00124088	0.663866	0.736	0.62	1	AC025283.2
0.00124126	0.507591	0.943	0.861	1	ATIC
0.00124216	-0.443387	0.302	0.582	1	C1orf87
0.00124224	-0.284111	0.491	0.741	1	MROH7
0.00124322	-0.517917	0.019	0.215	1	ADCY6
0.00124807	-0.690737	0.642	0.829	1	PACSIN2
0.00124959	-0.305277	0.132	0.392	1	GADD45B
0.00124983	-1.17723	0.623	0.766	1	AP1B1
0.00125201	-0.599179	0.698	0.873	1	ELMSAN1
0.00125209	0.524206	0.962	0.949	1	SMARCE1
0.00125231	-0.49068	0.189	0.411	1	AC069444.1
0.00125392	0.426556	0.811	0.658	1	ATP6AP2
0.0012577	0.801046	0.736	0.576	1	AL355357.1
0.001258	0.808266	0.755	0.696	1	MED11
0.00126702	-0.838741	0.623	0.816	1	GOLGA3
0.00127146	-0.703068	0.34	0.62	1	RCAN3
0.00127397	-1.16215	0.472	0.633	1	UXT-AS1
0.00127571	0.503947	0.943	0.975	1	FAM204A
0.00127915	0.468136	0.943	0.924	1	AC020915.5
0.00128526	-0.636818	0.415	0.69	1	MAP3K1
0.00129248	-0.506058	0.226	0.5	1	GREB1L
0.0012928	1.14874	0.509	0.304	1	AC074141.1
0.0013017	0.417014	0.943	0.873	1	LRIF1
0.00130403	0.570705	0.906	0.848	1	GNG2
0.0013078	-0.852578	0.642	0.791	1	ITSN2
0.00130818	-0.861967	0.585	0.829	1	SAP130
0.00131171	-0.471904	0.868	0.924	1	KLC1
0.00131233	0.435868	0.925	0.778	1	NXT1
0.00131261	-1.13468	0.321	0.532	1	MAP3K5
0.00131442	-1.21658	0.34	0.62	1	ATP6V0A2
0.00131774	-0.271909	0.17	0.405	1	TPSG1
0.00131905	0.713635	0.811	0.766	1	CDK20
0.0013212	-0.288124	0.038	0.228	1	AC008948.1
0.00132233	0.737717	0.755	0.709	1	PEX2
0.00132294	0.321806	1	0.994	1	VDAC3
0.00132451	-0.812823	0.566	0.778	1	FNIP2
0.00132674	-0.620707	0.245	0.5	1	ARHGAP23
0.00132961	-0.906748	0.774	0.88	1	ACSBG2
0.00133016	-0.697568	0.151	0.418	1	AC003002.1
0.00134153	-1.04438	0.094	0.304	1	TNS3
0.00134477	-0.630497	0.566	0.785	1	SEC24D
0.00134711	0.458327	0.981	0.981	1	EIF6
0.00134949	-1.1508	0.434	0.703	1	MAN2A1
0.00134966	0.393432	0.925	0.88	1	RARS
0.00135024	-0.266077	0.604	0.823	1	SEPT7P9
0.00135299	0.370907	1	0.962	1	NDUFA1
0.00135352	-0.919172	0.66	0.829	1	U47924.2
0.00135616	0.646018	0.962	0.911	1	EEF1E1
0.00135911	0.56128	0.849	0.677	1	AREG
0.00136078	-1.16054	0	0.171	1	TLR2
0.00136078	-1.80257	0	0.171	1	LIMS2
0.00136079	-1.02113	0	0.171	1	HIVEP2
0.00136079	-1.25698	0	0.171	1	AC004830.1
0.00136105	-0.796942	0.66	0.848	1	MAP2K1
0.00136438	-1.07248	0.415	0.633	1	SIN3B
0.0013647	-0.708646	0.717	0.88	1	BIRC6
0.00136536	-0.268925	0.925	0.981	1	CLDND1
0.00136545	0.309226	1	0.975	1	TSGA10
0.00136622	0.574257	0.925	0.905	1	FAM98A
0.00136759	-0.976503	0.472	0.709	1	SAMD8
0.00136772	0.732148	0.868	0.81	1	RGPD4-AS1
0.0013691	-0.432528	0.604	0.861	1	CDR2
0.00137414	-0.357938	0.377	0.696	1	ENSA
0.0013753	-0.592389	0.906	0.937	1	EXOC5
0.0013783	0.646685	0.792	0.671	1	GRHPR
0.00137941	-0.638078	0.717	0.848	1	ADIPOR2
0.00137979	-0.538937	0.509	0.741	1	ACSL6
0.00138039	-0.833825	0.208	0.468	1	LBH
0.00138162	-0.711827	0.66	0.842	1	CLASP1
0.00138183	-0.586691	0.868	0.905	1	NPLOC4
0.00138238	-0.745513	0.755	0.918	1	SPG11
0.00138327	0.372277	0.962	0.949	1	HAX1
0.0013913	-0.872121	0.774	0.899	1	HYOU1
0.00139327	0.795903	0.377	0.165	1	LINC01117
0.00139331	0.490218	0.925	0.924	1	PSMC2
0.00139388	-0.30472	0.321	0.614	1	RPS2P46
0.00140004	-0.677489	0.226	0.475	1	LAMA1
0.00140154	0.766454	0.245	0.082	1	LINC01063
0.00140411	-0.96433	0.17	0.43	1	EGR1
0.00140895	-0.593471	0.226	0.513	1	BMPR1A
0.00141114	-0.792754	0.208	0.449	1	IGDCC3
0.00142065	-0.783523	0.509	0.709	1	DPY19L3
0.00142088	-0.515987	0.094	0.31	1	AC098934.3
0.00142191	-0.756378	0.792	0.911	1	AHSA2P
0.00142301	-0.730148	0.811	0.886	1	UNG
0.00142667	-0.598896	0.887	0.956	1	GATC
0.00142674	-0.355558	0.094	0.329	1	CELF6
0.00142745	-0.460929	0.679	0.867	1	SIRT1
0.00142814	0.377442	0.981	0.962	1	USP16
0.00142843	0.572544	0.811	0.709	1	CCDC18-AS1
0.00142845	-0.607484	0.226	0.475	1	RNF157-AS1
0.00143126	-0.816312	0.679	0.741	1	MAPK3
0.00143181	0.620207	0.717	0.544	1	AC046143.1
0.00143732	-1.2105	0.057	0.272	1	AC108449.3
0.00144298	-1.23836	0.226	0.475	1	EXOSC6
0.00144673	-0.665681	0.717	0.911	1	NAB1
0.00144679	-0.643565	0.264	0.551	1	CFAP74
0.00144955	-0.607026	0.113	0.329	1	AC091153.1
0.00145517	-0.694482	0.774	0.88	1	RBM26
0.00145849	-0.359509	0.17	0.392	1	PCCA-AS1
0.00146895	0.416534	0.66	0.494	1	ZNF511-PRAP1
0.00147255	-0.959955	0.434	0.646	1	DAPK1
0.00147304	-0.67588	0.755	0.899	1	C16orf72
0.00147384	-0.565254	0.038	0.234	1	SPATA31A1
0.00147597	-0.377122	0.66	0.867	1	AC120057.3
0.00147716	1.04938	0.415	0.215	1	SCGB1B2P
0.00147853	-0.514095	0.17	0.411	1	AHR
0.00147886	-0.72397	0.113	0.335	1	RTEL1
0.00147904	-0.634015	0.736	0.886	1	AC104794.4
0.00148209	-1.16991	0.509	0.646	1	AL138785.1
0.00148242	-0.974432	0.358	0.582	1	AC005091.1
0.00148291	-0.414524	0.472	0.759	1	TIGD7
0.00148406	-0.603617	0.547	0.785	1	OXSR1
0.00148608	-0.472206	0.962	0.943	1	DUSP22
0.00148783	-0.929998	0.358	0.627	1	TCF7
0.00148972	-1.45513	0.113	0.342	1	LMX1B
0.00149271	-0.317706	0.189	0.456	1	FAM238A
0.00149347	-0.597749	0.226	0.5	1	MAPK8IP3
0.00149929	0.624964	0.774	0.608	1	PQBP1
0.00150345	-0.974839	0.245	0.481	1	AC104758.2
0.00150489	-0.780065	0.415	0.601	1	C9orf40
0.00150566	-0.736774	0.604	0.81	1	JMY
0.00150717	-0.50606	0.377	0.665	1	AL035071.1
0.00150744	0.347212	0.943	1	1	GHITM
0.00150994	-0.62912	0.887	0.93	1	CREBBP
0.0015134	-0.673039	0.038	0.234	1	AL162386.2
0.00151375	-0.43311	0.17	0.418	1	MYO3B-AS1
0.00151895	-0.862128	0.604	0.804	1	ATP6V1C2
0.00152273	-0.608233	0.113	0.354	1	NBR2
0.00152315	-0.642065	0.66	0.867	1	MYCBPAP
0.00152493	-0.740938	0.528	0.791	1	NABP1
0.00152606	0.805517	0.642	0.525	1	LOC100507384
0.00152622	-0.887991	0.792	0.867	1	CDK5RAP2
0.00152669	-0.700394	0.208	0.475	1	TET3
0.00152707	-0.786609	0.566	0.785	1	AL137127.1
0.00153175	1.04753	0.321	0.146	1	AC013644.1
0.00153229	0.538698	0.943	0.93	1	PFN4
0.00153364	0.623989	0.906	0.848	1	ZFAND2A
0.00153467	-0.480085	0.962	0.987	1	SPIN1
0.00153944	-0.4915	0.264	0.525	1	CDON
0.0015427	-0.496582	0.736	0.911	1	RNF38
0.00154458	0.487427	0.283	0.108	1	AP000553.5
0.00154526	-0.451686	0.585	0.797	1	WIPF2
0.00154819	-0.763758	0.642	0.842	1	PIK3C3
0.00154995	-0.771409	0.17	0.43	1	WWC3
0.00155252	-0.455273	0.019	0.203	1	AL591846.1
0.00155395	-1.26763	0.038	0.234	1	AC015813.6
0.00155648	-0.628314	0.453	0.696	1	LMNB2
0.0015568	0.468779	0.925	0.873	1	ACTL7A
0.00155695	-0.668239	0.472	0.728	1	PREP
0.00155825	-0.517292	0.66	0.848	1	DMXL2
0.00156189	-0.492951	0.283	0.5	1	GOLGA2P6
0.00156216	0.343825	1	1	1	RPS19
0.00156328	0.336745	0.962	0.892	1	THOC7
0.00157327	-0.667828	0.453	0.703	1	USPL1
0.00157612	0.371083	0.962	0.968	1	PRKRA
0.00157627	-0.537896	0.642	0.842	1	INTS7
0.00158147	-0.541369	0.642	0.848	1	GORASP1
0.00158283	-0.399988	0.075	0.285	1	AC136188.1
0.00158301	-0.8694	0.547	0.791	1	GEMIN4
0.0015846	0.638523	0.679	0.525	1	SLC3A2
0.00158586	-0.43256	0.264	0.494	1	LINC01763
0.00158633	-0.683389	0.585	0.791	1	BMP2K
0.00158818	-0.423311	0.17	0.392	1	MMP20
0.00159164	0.364252	0.226	0.07	1	AC092865.4
0.00160703	-0.623778	0.491	0.728	1	DMWD
0.00160733	-0.539247	0.792	0.861	1	RASAL2
0.00160764	-1.00554	0.453	0.671	1	TRIOBP
0.00160801	-0.670606	0.396	0.652	1	NIPA1
0.00161084	-0.477983	0.377	0.62	1	SBNO2
0.00161148	0.277476	1	0.994	1	ANAPC11
0.00161171	-0.794608	0.566	0.766	1	SMAD4
0.001616	-0.974333	0.245	0.532	1	DNAH3
0.0016186	0.40861	0.962	0.962	1	SRP72
0.00162093	0.547759	0.83	0.703	1	ZNF793-AS1
0.00162733	-0.892596	0.283	0.525	1	SCAMP5
0.00162983	0.455125	0.906	0.861	1	NMT2
0.00163152	-0.484314	0.283	0.557	1	KDM5C
0.00163355	-0.799366	0.566	0.741	1	UBE2E1
0.00163739	-0.892818	0.321	0.601	1	NKD1
0.00163746	0.743629	0.642	0.494	1	RASL11B
0.00164084	-0.475854	0.981	0.987	1	PSMD2
0.00164409	0.590531	0.925	0.924	1	PWP1
0.00164526	-0.326891	0.585	0.842	1	IQGAP2
0.00164717	-0.777861	0.019	0.196	1	IFITM1
0.00164871	-0.515815	0.415	0.608	1	EPHA10
0.00164892	0.77451	0.717	0.601	1	AASDH
0.00165412	-0.822651	0.245	0.462	1	H6PD
0.00165521	-0.530745	0.943	0.987	1	PCBP1-AS1
0.00166247	0.328492	0.981	0.956	1	AC005943.1
0.00166327	0.706586	0.774	0.671	1	AC004224.2
0.00166548	0.461256	0.151	0.032	1	NODAL
0.00167044	-0.725541	0.509	0.741	1	TENT4A
0.00167053	-0.311786	0.057	0.247	1	LINC01040
0.00167203	-0.793253	0.189	0.475	1	ZNF436
0.00167211	0.640136	0.925	0.873	1	SGF29
0.00167761	0.380903	1	0.994	1	RRBP1
0.00168123	-1.3118	0.132	0.361	1	PCGF2
0.0016836	-0.540225	0.66	0.842	1	AGAP1
0.0016839	-0.717734	0.868	0.911	1	MAGEA4
0.0016964	-0.849508	0.585	0.766	1	PEX5
0.00169923	-0.557605	0.887	0.975	1	BCLAF1
0.00170729	0.521598	0.83	0.734	1	YIPF1
0.00171168	0.553801	0.623	0.424	1	AL445465.1
0.00171319	-0.523486	0.245	0.487	1	AMN
0.00171513	0.399132	0.981	0.962	1	SLC25A39
0.00171683	-0.260875	0.075	0.291	1	AL135905.1
0.00171769	-0.324378	0	0.165	1	SNORD1B
0.0017177	-0.498202	0	0.165	1	SNORA18
0.0017177	-1.44672	0	0.165	1	AC011297.1
0.0017177	-1.45495	0	0.165	1	ADCYAP1R1
0.00171774	-0.571392	0	0.165	1	FBLIM1
0.00172315	0.683449	0.868	0.816	1	DUSP18
0.00172773	-0.410724	0.17	0.386	1	AC023813.1
0.00172888	-0.588711	0.925	0.949	1	SRSF9
0.00173019	-0.382997	0.642	0.804	1	SH3BP1
0.00173058	-0.872056	0.396	0.62	1	TUBB2A
0.00173119	1.33872	0.528	0.348	1	C9orf57
0.00173791	0.388951	0.151	0.032	1	AC096554.1
0.00173791	0.287304	0.151	0.032	1	NAV2-AS5
[truncated: 10,424 more rows]

## Sheet: Diff.ing SPG
p_val	avg_logFC	pct.1	pct.2	p_val_adj	Gene
5.34228e-28	2.39935	0.842	0	2.39478e-23	ROS1
7.68778e-20	2.41375	0.947	0.093	3.4462e-15	SHANK3
6.88908e-10	1.54067	1	0.38	3.08817e-05	TEX37
9.89414e-10	1.68871	0.737	0.171	4.43525e-05	TMSB4XP4
3.2442e-09	-1.28373	1	1	0.000145428	MTATP6P1
1.96305e-08	-2.29839	0.895	0.961	0.000879978	MT-TH
5.0312e-08	1.3333	1	0.744	0.00225533	UCP2
7.57294e-08	-1.38851	1	1	0.00339472	MT-TG
1.17812e-07	0.747904	1	1	0.00528118	RPS10
1.2792e-07	1.28975	0.632	0.132	0.00573429	LINC01898
1.47095e-07	0.734838	0.368	0.031	0.00659384	TAAR2
1.48421e-07	1.89718	0.211	0	0.00665325	KLK7
1.48421e-07	0.406582	0.211	0	0.00665325	AP002892.2
1.95292e-07	1.17279	0.579	0.109	0.00875434	AC112229.3
2.03049e-07	0.694755	1	1	0.0091021	ATG10
2.11122e-07	0.796683	1	0.581	0.00946398	CCDC179
3.12371e-07	1.84378	0.789	0.287	0.0140027	LOC643406
4.14946e-07	1.13579	0.368	0.039	0.0186008	COX6CP1
4.18248e-07	1.16529	0.579	0.116	0.0187488	AC112229.1
4.34305e-07	0.739724	1	1	0.0194686	RPS12
4.755e-07	0.765539	1	1	0.0213153	LRTOMT
4.81753e-07	0.647304	0.474	0.07	0.0215956	AF107885.2
5.15822e-07	1.37087	0.947	0.783	0.0231227	POP7
7.79026e-07	0.419195	0.316	0.023	0.0349214	LINC00358
8.09735e-07	-0.948049	1	0.969	0.036298	GAGE2A
8.22091e-07	0.673591	1	1	0.0368519	PFDN5
8.99846e-07	0.799333	0.895	0.341	0.0403374	TEX36-AS1
1.03787e-06	0.625748	1	1	0.0465246	COX5A
1.08556e-06	1.05107	1	0.984	0.0486625	PTTG1
1.1616e-06	0.283467	0.684	0.155	0.052071	AC073111.1
1.21199e-06	0.526298	0.842	0.279	0.05433	IQCF6
1.37849e-06	0.894273	0.632	0.155	0.0617936	MICAL2
1.50568e-06	0.638855	0.789	0.318	0.0674949	HIST1H2APS1
1.51083e-06	-0.828651	1	1	0.0677261	COX2
1.69608e-06	0.7291	1	1	0.07603	PSMB7
1.74045e-06	1.08164	1	0.643	0.078019	IZUMO2
1.85283e-06	0.357729	0.263	0.016	0.0830568	AC017104.4
1.95269e-06	0.8767	0.947	0.38	0.0875332	SCP2D1
2.00871e-06	0.794929	1	0.457	0.0900443	GAGE12H
2.28631e-06	0.938537	1	0.705	0.102488	LINC00919
2.41771e-06	0.776867	1	0.969	0.108379	AC025125.1
2.4779e-06	1.15023	0.632	0.186	0.111077	AC141557.1
2.64488e-06	2.53855	0.316	0.031	0.118562	AC078788.2
2.70469e-06	-1.84245	0.684	0.922	0.121243	RBM26
2.87203e-06	0.641089	0.421	0.07	0.128745	AL139289.1
2.89979e-06	1.21785	0.947	0.752	0.129989	AC004224.2
3.24456e-06	0.978618	1	0.977	0.145444	CCDC173
3.88372e-06	0.68527	1	0.984	0.174095	GIHCG
4.36194e-06	-4.36691	0.263	0.814	0.195533	FOS
4.40303e-06	0.657522	1	0.55	0.197374	TMEM239
4.45417e-06	0.683111	1	0.605	0.199667	AL035460.1
4.51943e-06	0.690103	1	0.775	0.202593	RNF151
4.83771e-06	0.590739	1	1	0.21686	RPS10-NUDT3
5.017e-06	0.748747	1	0.783	0.224897	FAM209A
5.04685e-06	0.996832	0.579	0.147	0.226235	SLC25A5P1
5.2164e-06	1.30784	1	0.899	0.233836	SEMA4G
5.25063e-06	-0.797515	1	1	0.23537	ND5
5.25147e-06	-1.27617	0.947	0.969	0.235408	SFPQ
5.25326e-06	0.701997	1	1	0.235488	SECISBP2
5.469e-06	0.534043	1	1	0.245159	RPS23
5.57605e-06	1.28237	0.211	0.008	0.249957	LINC01291
5.77497e-06	0.563288	1	0.984	0.258875	NDUFB9
5.83909e-06	1.18578	0.158	0	0.261749	AC118553.1
5.83909e-06	0.337486	0.158	0	0.261749	AL353803.2
5.83909e-06	0.330167	0.158	0	0.261749	HMGB1P41
5.83909e-06	0.320006	0.158	0	0.261749	AC009743.1
5.83909e-06	0.305054	0.158	0	0.261749	AC026826.3
5.83909e-06	0.295688	0.158	0	0.261749	AC004129.2
5.85635e-06	0.680061	1	1	0.262522	ANAPC15
5.93481e-06	0.9064	1	0.977	0.26604	MRPL43
6.02913e-06	0.254771	0.316	0.031	0.270268	GGT5
6.16323e-06	1.08367	0.947	0.767	0.276279	WFDC3
6.61396e-06	1.08004	1	0.961	0.296484	SNHG5
6.64763e-06	1.47862	0.368	0.054	0.297993	CCDC102A
6.67171e-06	0.319284	0.895	0.403	0.299073	CEP170P1
6.77545e-06	-1.63552	0.789	0.953	0.303723	PRRC2A
7.00814e-06	0.535129	0.579	0.147	0.314154	AC079779.3
7.07428e-06	0.588712	1	1	0.317119	RPL11
7.63929e-06	0.74339	1	0.915	0.342446	ZMYND10-AS1
7.8002e-06	0.785789	0.632	0.194	0.349659	AC011008.1
8.19524e-06	1.67872	0.684	0.248	0.367368	IGLL1
9.87058e-06	0.62932	1	0.992	0.442469	EDF1
1.04657e-05	1.11943	0.947	0.605	0.469145	STIM2-AS1
1.06481e-05	0.733927	0.526	0.124	0.477324	C11orf42
1.07168e-05	0.803168	0.684	0.209	0.480402	PWP2
1.25277e-05	0.536492	1	0.984	0.56158	AL662899.2
1.26746e-05	0.424682	1	1	0.568164	HNRNPUL2-BSCL2
1.27623e-05	0.801628	0.947	0.62	0.572097	LOC100505824
1.2926e-05	-2.09122	0.053	0.612	0.579434	GATD3B
1.30554e-05	1.80645	0.263	0.023	0.585233	IFITM10
1.35206e-05	0.944027	1	0.922	0.606087	TRAPPC4
1.35676e-05	-1.42006	0	0.581	0.608194	RPS2P5
1.4278e-05	0.625798	1	1	0.640042	RPL12
1.46576e-05	0.486404	1	1	0.657054	CSNK2B
1.49164e-05	0.495103	0.263	0.023	0.668659	AC009505.1
1.53635e-05	0.473264	0.316	0.039	0.6887	ANXA9
1.58337e-05	1.30887	0.947	0.69	0.709777	LOC100507334
1.59393e-05	0.983098	0.263	0.023	0.714512	DDX43P3
1.5988e-05	1.19357	0.579	0.163	0.716693	PAGE3
1.61243e-05	0.335312	0.368	0.054	0.722803	AC068944.1
1.61488e-05	1.8248	0.368	0.062	0.7239	BOK-AS1
1.69488e-05	1.33614	0.947	0.853	0.759764	UBBP4
1.70288e-05	0.527964	0.263	0.023	0.763351	PPP1R3A
1.73025e-05	1.0331	0.947	0.55	0.775621	AC091271.1
1.73206e-05	0.846963	1	0.93	0.776429	FAM92A
1.74525e-05	-1.65696	0.684	0.899	0.782344	FBXW2
1.80308e-05	-1.91194	0.579	0.86	0.808269	STRN3
1.98283e-05	0.836553	0.579	0.178	0.888843	LOC105371508
2.02525e-05	0.651593	1	1	0.907859	RPL18
2.04908e-05	0.421813	1	1	0.91854	BSCL2
2.06963e-05	-0.733969	0.263	0.775	0.927752	PTMAP2
2.22376e-05	0.810279	0.789	0.341	0.996846	AC096536.1
2.36095e-05	0.667993	1	0.984	1	GABARAPL2
2.37761e-05	1.40951	0.632	0.225	1	AL033529.1
2.39091e-05	0.727393	1	0.992	1	FIS1
2.40972e-05	0.643344	0.579	0.163	1	LOC101927769
2.4825e-05	0.76096	1	0.946	1	ZMYND10
2.4943e-05	1.03932	0.895	0.519	1	FANCF
2.68008e-05	0.802485	1	0.961	1	TCP10L
2.68036e-05	0.638917	1	1	1	EEF1G
2.6988e-05	0.717903	1	0.899	1	RPL10L
2.73336e-05	0.650346	0.947	0.721	1	LEF1-AS1
2.89059e-05	0.580696	1	1	1	MPC2
2.94112e-05	0.605908	0.737	0.279	1	HGFAC
2.94853e-05	0.578605	0.789	0.295	1	SPANXN4
3.04168e-05	0.615623	1	1	1	ALKBH7
3.15348e-05	-2.04684	0.053	0.581	1	FP565260.2
3.28989e-05	1.02526	1	0.884	1	CCDC110
3.3518e-05	1.30849	0.684	0.256	1	ODF4
3.43116e-05	0.505428	0.368	0.062	1	AC022196.1
3.55809e-05	0.754896	1	0.899	1	LYRM4
3.57678e-05	0.506306	0.684	0.225	1	LOC105370489
3.59048e-05	0.487049	0.421	0.085	1	PICSAR
3.60695e-05	0.505105	0.526	0.14	1	AC006116.9
3.66367e-05	0.790448	0.789	0.341	1	C10orf120
3.79773e-05	0.550953	1	0.752	1	AC007557.3
3.79773e-05	0.549127	1	0.752	1	LINC01921
3.84461e-05	1.03937	0.895	0.519	1	C3orf30
4.0567e-05	-1.35552	0.105	0.62	1	MIR6723
4.0782e-05	1.78225	0.526	0.147	1	LOC105374524
4.13718e-05	0.25049	0.579	0.163	1	LINGO1-AS1
4.22913e-05	1.08847	0.947	0.651	1	SMUG1
4.24906e-05	1.4337	0.368	0.062	1	AC093627.5
4.30223e-05	0.445933	0.526	0.147	1	AL136967.1
4.50888e-05	0.783902	1	0.907	1	AZI2
4.59814e-05	0.833619	0.947	0.791	1	GTPBP8
4.74041e-05	0.583333	0.211	0.016	1	AC100768.1
4.75508e-05	0.634291	1	0.868	1	DYDC1
4.75953e-05	0.777999	0.737	0.302	1	AC006148.2
4.76774e-05	0.628592	1	0.574	1	C20orf141
4.86805e-05	0.810565	1	0.93	1	SMIM7
4.87597e-05	-1.07226	0.947	0.969	1	FUS
4.91365e-05	0.857957	1	0.806	1	AC018558.1
4.98361e-05	0.66168	0.947	0.504	1	NFIA-AS1
4.99918e-05	1.96458	0.526	0.178	1	GATD3A
4.99957e-05	0.72953	0.947	0.566	1	AL021396.1
5.05226e-05	0.977478	0.947	0.76	1	TMEM126B
5.14163e-05	1.13166	0.947	0.581	1	ZNF346
5.18456e-05	0.794314	1	0.977	1	MTIF3
5.37709e-05	0.768386	1	0.961	1	TMEM97
5.44525e-05	0.613232	1	1	1	AP002990.1
5.52271e-05	0.832275	0.632	0.233	1	SLPI
5.6452e-05	0.751703	0.263	0.031	1	SQOR
5.71542e-05	-0.653165	1	1	1	ND3
5.71588e-05	0.609405	1	0.961	1	MRPL36
5.71705e-05	0.624644	1	0.984	1	SPATA22
5.8214e-05	0.397963	0.368	0.07	1	LINC02429
5.8667e-05	0.482411	0.737	0.326	1	CCDC168
6.01461e-05	0.856448	1	0.698	1	DYNLT3
6.11267e-05	0.354284	0.316	0.047	1	AC133565.1
6.17623e-05	0.703232	0.842	0.395	1	SAXO1
6.24e-05	0.837204	1	0.767	1	AC008114.1
6.29525e-05	0.706344	1	0.946	1	CLUAP1
6.30839e-05	0.778324	0.211	0.016	1	RNU4-36P
6.43832e-05	0.430364	0.947	0.581	1	BPIFA3
6.45107e-05	0.404387	1	1	1	RPL7A
6.57018e-05	0.424324	0.526	0.147	1	NUP210P1
6.72946e-05	1.2595	0.263	0.031	1	LOC101927318
6.74631e-05	0.674136	0.526	0.163	1	AC083800.1
6.77224e-05	0.512914	1	1	1	RPS16
6.93458e-05	-1.03958	0.895	0.961	1	SET
6.93925e-05	0.809115	0.579	0.186	1	ALG10
6.98624e-05	0.829139	1	0.899	1	AC040977.2
7.01133e-05	0.488257	0.842	0.372	1	TP53TG5
7.23609e-05	-0.30536	0.105	0.674	1	FOSB
7.26558e-05	0.325656	0.211	0.016	1	AC026620.1
7.37189e-05	0.916739	1	0.992	1	SPATA8
7.62776e-05	1.91434	0.737	0.411	1	AC090204.1
7.63921e-05	-0.75726	1	1	1	ND6
7.75162e-05	0.317715	0.789	0.326	1	AL445465.1
7.78335e-05	0.709215	1	0.899	1	ZNF24
7.89979e-05	0.790896	1	0.86	1	CAVIN3
8.00328e-05	0.942695	1	0.93	1	CHCHD6
8.03228e-05	0.719417	0.474	0.124	1	AC092155.1
8.08733e-05	0.626134	0.316	0.047	1	MET
8.14349e-05	0.581292	1	0.884	1	FAM71E1
8.48334e-05	0.916415	0.263	0.031	1	OTUD4P1
8.59635e-05	0.732702	0.947	0.938	1	AC034102.5
8.61046e-05	1.40396	0.684	0.31	1	TFPT
8.67576e-05	0.850587	0.789	0.349	1	LINC02314
8.95285e-05	-1.272	0.263	0.698	1	HSP90AB3P
8.98594e-05	3.183	0.263	0.031	1	CEACAM22P
8.98594e-05	0.286493	0.263	0.031	1	AL590143.1
9.1638e-05	0.857687	0.421	0.093	1	GJA5
9.75858e-05	0.984633	0.684	0.279	1	LINC02153
9.81544e-05	0.836258	0.421	0.109	1	FBXO47
9.93081e-05	0.733096	1	0.992	1	APH1B
0.000102036	0.526043	1	0.884	1	SEPT12
0.000103569	1.15233	0.316	0.054	1	AC116035.1
0.000104092	0.662345	1	0.992	1	MFF
0.000105314	0.729094	1	0.977	1	COPS6
0.00010709	1.18518	0.684	0.271	1	LOC102546299
0.0001146	0.444845	0.737	0.318	1	AL358215.2
0.000115903	0.637925	0.895	0.488	1	FAM71A
0.000119738	0.45325	1	1	1	RPS3A
0.000121247	0.66014	1	0.977	1	C1orf194
0.000122578	0.434459	1	1	1	EIF1
0.000124435	0.254451	0.895	0.473	1	AC017116.1
0.000124485	-1.01684	0.211	0.682	1	MTCO2P12
0.000125076	0.68099	0.368	0.078	1	AC002465.1
0.000125534	0.45351	1	1	1	RPL13A
0.000126981	0.555846	1	1	1	RPL18A
0.000127051	0.867117	0.789	0.45	1	CXorf65
0.000127711	0.62087	0.895	0.527	1	AL590648.2
0.000131413	0.620937	1	0.938	1	PRIM1
0.000131946	-2.17568	0.105	0.581	1	SH3GL1
0.000134594	0.509321	1	1	1	COX5B
0.00013464	0.696648	1	0.992	1	ATP5PO
0.000135235	0.389686	0.895	0.512	1	GCNT7
0.000140746	0.486111	1	0.922	1	HMGB4
0.00014391	0.499494	1	0.915	1	TNP1
0.000150603	0.561782	0.947	0.643	1	TEX46
0.00015285	0.456483	1	1	1	STMN1
0.000154312	-2.11338	0.158	0.69	1	EGR1
0.000154351	0.75646	0.421	0.109	1	SPANXN2
0.000154679	0.413059	1	1	1	LINC00467
0.00015814	0.976288	1	0.938	1	PENK
0.000158269	-1.06657	0.947	0.992	1	EIF3J
0.000159251	0.663326	1	0.767	1	TUBA3E
0.000159954	1.77862	0.158	0.008	1	AC006237.1
0.000159954	0.434313	0.158	0.008	1	PMS2P10
0.000159954	0.401595	0.158	0.008	1	AC093458.2
0.000159954	0.329573	0.158	0.008	1	AC068058.1
0.000159954	0.29506	0.158	0.008	1	AP001065.1
0.000161888	-1.61682	0.526	0.829	1	CCN6
0.00016193	0.604842	1	0.992	1	NDUFB6
0.00016381	0.606466	1	1	1	RNF114
0.000165564	0.721239	1	0.938	1	TECR
0.000171667	-0.792327	0.053	0.519	1	FTLP3
0.000173239	0.917817	0.947	0.938	1	PPP3R2
0.000173565	0.81158	0.158	0.008	1	JRKL-AS1
0.000173565	0.324144	0.158	0.008	1	AL157414.2
0.000176102	0.544215	0.474	0.132	1	SHOX
0.000181626	0.66039	1	0.961	1	KCNK4-TEX40
0.000181629	0.660668	1	0.961	1	CATSPERZ
0.000182928	0.531619	0.263	0.039	1	AC004869.2
0.000183232	1.00926	0.684	0.302	1	PRSS37
0.000183695	0.556105	1	0.992	1	MEA1
0.00018377	-1.53929	0.421	0.845	1	CTNND1
0.000185401	0.575073	0.842	0.45	1	LINC01082
0.00018575	0.6189	1	0.953	1	CORO7-PAM16
0.000186883	0.941818	0.316	0.054	1	AL353763.2
0.000187341	0.509161	0.579	0.217	1	KCNC2
0.000187922	0.609011	1	0.984	1	POLR2E
0.000188259	0.722498	0.158	0.008	1	CORO1A
0.000188259	0.637699	0.158	0.008	1	MYL12BP1
0.000192146	0.486616	1	0.992	1	MRPL20-AS1
0.000193583	0.492638	0.368	0.078	1	PPP1R2P10
0.000194744	0.841718	0.684	0.271	1	AL049795.1
0.000195234	0.880051	0.474	0.132	1	AP000550.1
0.000195234	0.880051	0.474	0.132	1	BCRP2
0.000195747	0.495038	0.316	0.054	1	KLK13
0.000196599	0.610456	1	0.953	1	PAM16
0.000196696	0.312038	1	0.992	1	C5orf58
0.00019837	0.625679	0.632	0.24	1	FATE1
0.000203067	0.487232	1	0.744	1	FAM209B
0.000204117	0.842784	0.158	0.008	1	OBP2A
0.000212704	0.806058	1	0.938	1	VRK3
0.000212845	0.686503	1	0.984	1	LBHD1
0.000217168	0.382179	0.789	0.434	1	OTUB2
0.000217454	0.292061	0.895	0.473	1	CYLC1
0.000217579	-1.33864	0.368	0.806	1	VAPB
0.000218872	0.893261	0.368	0.078	1	KCTD21-AS1
0.0002245	0.611177	0.526	0.171	1	ADGRL3-AS1
0.000227712	0.496662	1	1	1	SAP18
0.000227862	0.523566	1	1	1	TSACC
0.000230375	0.813591	0.105	0	1	PGLYRP1
0.000230375	0.700115	0.105	0	1	RPL12P41
0.000230375	0.68387	0.105	0	1	PTH2
0.000230375	0.559062	0.105	0	1	CATIP-AS2
0.000230375	0.552732	0.105	0	1	AC093001.1
0.000230375	0.460671	0.105	0	1	PTPN7
0.000230375	0.440435	0.105	0	1	CSAG4
0.000230375	0.435675	0.105	0	1	GIMAP5
0.000230375	0.409877	0.105	0	1	AC138360.1
0.000230375	0.374742	0.105	0	1	HCG4P8
0.000230375	0.314337	0.105	0	1	MIR103B2
0.000230375	0.298788	0.105	0	1	AC093458.1
0.000230375	0.292353	0.105	0	1	AC087393.3
0.000230375	0.269315	0.105	0	1	MIR1302-2HG
0.000230375	0.251622	0.105	0	1	VSTM2A-OT1
0.000230412	0.407086	1	1	1	FAM166A
0.000232915	0.649888	1	0.953	1	PAGE2B
0.000233196	0.741934	0.579	0.217	1	LRRC8C-DT
0.000235588	0.482699	1	1	1	GTSF1
0.000235667	0.561033	1	0.969	1	ZWINT
0.000238302	0.332483	1	1	1	ATP5IF1
0.000239129	0.641837	0.947	0.698	1	BABAM2
0.00024637	0.540201	1	0.992	1	P2RY11
0.000247325	0.764846	0.789	0.442	1	LINC02259
0.000248002	0.714588	0.947	0.907	1	MND1
0.000249171	-0.565789	1	1	1	CBX3
0.000249224	0.682821	1	0.984	1	PSMD11
0.000249912	0.837851	0.211	0.023	1	ARL2BPP3
0.000250156	0.885493	0.789	0.512	1	AC008073.3
0.00025136	-2.05229	0.158	0.659	1	RHOB
0.000252627	0.712859	1	0.775	1	NEPRO
0.000254364	0.862968	0.947	0.729	1	ZBED5-AS1
0.000260634	0.443258	1	0.984	1	COPS5
0.000262336	0.89747	0.895	0.744	1	MRVI1
0.0002626	0.371676	0.421	0.109	1	AL356276.1
0.000262655	0.268325	0.842	0.434	1	LINC02400
0.000265237	-1.07083	0.474	0.829	1	AC016739.1
0.000266282	0.67527	0.632	0.248	1	HLA-DRB5
0.000267121	0.782048	1	0.876	1	AHCY
0.000268839	0.825175	0.684	0.302	1	AL359853.3
0.000270041	0.500248	0.632	0.24	1	LINC01919
0.000273896	0.813825	0.947	0.69	1	CCDC83
0.000275547	0.618165	1	0.969	1	C12orf10
0.000275572	0.619435	1	0.977	1	MRVI1-AS1
0.000276796	0.300331	0.263	0.039	1	AC138466.2
0.000279002	0.654439	0.368	0.078	1	AC009119.3
0.000281771	-0.970782	1	0.992	1	BCLAF1
0.000281964	0.765493	1	0.868	1	TRMT10C
0.000286784	-1.6126	0.579	0.86	1	H2AFY
0.00028795	-0.586757	1	1	1	ATP6
0.000290182	0.716983	0.947	0.829	1	RWDD4
0.000290489	0.745097	1	0.767	1	MPG
0.000291316	0.476395	1	0.984	1	TCP11
0.000296416	0.329963	0.316	0.062	1	LOC105376594
0.000297641	-1.39164	0.789	0.86	1	PRKCSH
0.000308936	0.631263	0.316	0.054	1	CATIP
0.000314163	0.600802	0.421	0.109	1	RET
0.000314784	-1.33411	0.316	0.744	1	ENO3
0.000317876	0.951993	0.842	0.434	1	CCDC192
0.000318202	0.349128	0.211	0.023	1	AL670729.3
0.000319552	0.454583	1	0.884	1	CLU
0.00032046	0.731386	0.947	0.829	1	ITGB6
0.000325299	0.295394	1	1	1	GPX4
0.000330666	-1.28813	0.684	0.891	1	SENP6
0.000336238	0.626567	1	0.977	1	RPL10
0.000337729	0.381908	0.368	0.085	1	LINC02466
0.000337818	0.283736	0.211	0.023	1	LOC105378949
0.000347007	0.651316	1	0.93	1	PHKG2
0.000349313	0.702082	0.947	0.853	1	CNOT2
0.000354519	-1.06363	0.842	0.946	1	RAC1
0.000358561	1.11301	0.211	0.023	1	GUSBP4
0.00035873	1.20702	0.895	0.876	1	PFN4
0.000359026	0.548517	1	1	1	RPL26L1
0.000361396	-1.80013	0.158	0.612	1	THAP4
0.000364854	0.412577	0.368	0.085	1	AC090376.1
0.000366072	-0.888476	0.789	0.946	1	EIF4G1
0.000367344	0.496225	1	0.868	1	SUCLG1
0.000373137	1.23267	0.526	0.209	1	LOC105274304
0.00037928	0.609318	1	0.984	1	SPACA9
0.000383387	0.447748	1	0.977	1	NDUFA8
0.000387449	1.02526	0.737	0.372	1	KCNV2
0.00039286	-1.49332	0.737	0.876	1	PGP
0.000393975	1.16	0.368	0.085	1	AC007881.3
0.000396097	-0.759861	1	1	1	RBBP4
0.000396927	-0.686779	0.053	0.527	1	AL049873.1
0.000404754	0.746609	1	1	1	RPSA
0.00040921	-0.86441	0.947	0.984	1	EWSR1
0.000412351	1.15564	0.526	0.194	1	KIZ-AS1
0.0004185	0.59931	0.474	0.14	1	RN7SL860P
0.000423507	-2.17139	0.158	0.574	1	SPOPL
0.000423631	0.618966	1	0.744	1	DYNC2LI1
0.000428159	0.288876	0.211	0.023	1	AL161457.2
0.000431006	0.645335	0.895	0.674	1	C10orf82
0.000432855	0.564131	0.421	0.124	1	LINC02386
0.000439048	-1.31094	0.684	0.891	1	LARP1
0.000446229	0.602483	1	0.984	1	RNASEK-C17orf49
0.000448343	0.383673	0.684	0.295	1	TRIM17
0.000453631	0.55009	0.842	0.527	1	GABRG3-AS1
0.000455459	0.499217	0.737	0.357	1	GTF3C2-AS1
0.000460217	-1.27763	0.895	0.946	1	CLTC
0.000460651	-1.17483	0.158	0.636	1	C2CD3
0.000460738	0.339113	1	1	1	ATP5F1A
0.000462964	1.20329	0.421	0.124	1	OR8G5
0.000465794	-0.575298	1	1	1	COX3
0.000473652	-1.91869	0	0.434	1	PSPHP1
0.000474978	0.642809	0.947	0.93	1	MIS18BP1
0.000475443	0.284232	0.316	0.062	1	LOC105377623
0.000475628	0.620212	0.947	0.736	1	DAW1
0.000475731	0.63661	0.789	0.45	1	CST13P
0.000475941	-1.10058	0.421	0.767	1	AL138785.1
0.000476038	0.498496	1	0.992	1	ROPN1L
0.000486332	0.698972	1	1	1	DDX39A
0.000491317	0.56213	1	0.953	1	RPA3
0.000496255	0.657984	1	0.93	1	RABIF
0.000496619	0.417054	1	1	1	RPL9
0.000498664	0.567986	0.368	0.093	1	LOC338963
0.000502156	-0.870059	1	0.992	1	GABPA
0.000507548	0.711243	1	0.969	1	UQCC2
0.000509828	-1.45771	0.158	0.605	1	CBFB
0.000512151	1.02589	0.526	0.194	1	AL136537.1
0.000517295	-1.86356	0.263	0.674	1	KLF6
0.000518793	-1.00681	0.211	0.659	1	SREBF2
0.00052407	0.548785	1	0.992	1	CST3
0.000524637	0.85399	1	0.667	1	CHCHD3
0.00052769	0.497877	0.263	0.047	1	LOC100652999
0.000529498	-1.07467	1	0.953	1	FBL
0.000530468	0.513745	0.842	0.527	1	ZNF649-AS1
0.000532576	-1.25145	0.053	0.519	1	AMN
0.000538534	-0.619766	0.211	0.713	1	LOC150776
0.000541073	0.476975	1	0.977	1	C9orf78
0.000541118	0.727811	1	0.984	1	TPRKB
0.000550377	1.25798	0.789	0.419	1	AC024075.3
0.000552541	0.30596	1	1	1	RPS27A
0.000552797	0.684615	1	0.969	1	CETN1
0.000553401	0.603104	1	0.806	1	PGAM2
0.000555393	-1.12091	0.632	0.868	1	MIR1244-2
0.000555466	0.287117	0.842	0.457	1	SPATA3-AS1
0.000556252	-1.2911	0.842	0.922	1	SPEN
0.000558569	0.428257	1	0.984	1	PSMG2
0.000558628	0.62137	1	0.984	1	C17orf49
0.000563543	0.556636	0.842	0.667	1	TMEM247
0.000570591	0.838808	1	0.961	1	RNF181
0.000576891	0.386283	0.526	0.186	1	LRGUK
0.000582888	0.50767	1	0.992	1	PPP2R5D
0.000582922	0.566696	1	1	1	FAM229B
0.000588897	0.61726	1	0.992	1	MAEL
0.000589042	-1.01297	0.947	0.992	1	MT-TW
0.000594301	1.115	0.947	0.713	1	PSME1
0.000595243	0.462355	1	0.984	1	TOMM7
0.000604127	-1.34771	0.579	0.853	1	HMGB1P5
0.00060679	0.428228	0.895	0.481	1	TEX53
0.000609062	0.722244	0.421	0.116	1	ZFPM2
0.000612863	0.561197	0.316	0.07	1	ADH6
0.000616914	0.608274	1	0.884	1	TMEM126A
0.000627199	-0.922089	1	0.946	1	CUL3
0.000627579	0.678451	1	0.984	1	ATP5MD
0.000630181	0.431366	1	0.791	1	CCDC54
0.000642845	-1.98524	0.158	0.581	1	BRPF1
0.000646236	0.276748	0.947	0.744	1	ACTRT2
0.000651188	0.555034	1	0.891	1	COA3
0.000654526	0.571114	1	0.977	1	LDHB
0.000670787	0.631766	0.895	0.674	1	TMEM270
0.000675472	0.523678	1	0.984	1	PSENEN
0.00067697	0.51075	0.526	0.178	1	DUSP21
0.000682617	0.634606	1	1	1	LDHC
0.000686582	0.685596	0.684	0.302	1	PLEKHB1
0.000688527	0.9948	0.842	0.55	1	LINC02367
0.000689512	0.694237	0.947	0.713	1	KDM4D
0.000691263	0.288011	0.316	0.07	1	AL160290.2
0.000698853	0.739462	0.684	0.333	1	PXDN
0.000698991	-1.43112	0.789	0.907	1	SMARCC1
0.00070439	-0.989136	0.632	0.837	1	MTCO1P12
0.00070793	0.35646	0.737	0.426	1	DCC
0.000708697	-2.04369	0.368	0.682	1	FAM98B
0.000719432	0.562197	0.316	0.07	1	SFXN3
0.000726356	0.828439	0.895	0.961	1	CCNB2
0.000729818	0.542721	0.526	0.194	1	SCRG1
0.000734939	-0.894879	0.368	0.705	1	ATP5F1EP2
0.000749377	0.673023	1	0.946	1	MIR497HG
0.000750841	1.20884	0.632	0.341	1	AC015818.2
0.000760017	-1.74231	0.053	0.457	1	AP000781.1
0.000764569	-1.00803	0.895	0.946	1	MAPK6
0.000768873	0.395488	0.474	0.147	1	RF02220
0.000771175	0.553641	0.474	0.163	1	LOC442132
0.000773554	0.592696	1	0.984	1	SERINC3
0.00077362	0.73427	0.842	0.581	1	DACH1
0.000789795	0.558881	1	0.992	1	LAMTOR4
0.000789884	0.338536	1	1	1	PDXK
0.000797967	-0.915695	1	0.992	1	HNRNPK
0.000799842	1.45401	0.263	0.047	1	AL590787.1
0.000800866	0.840429	0.895	0.659	1	LRRC23
0.000801794	0.455066	0.789	0.512	1	EFEMP2
0.000802776	-1.20677	0.789	0.876	1	ANKRD11
0.000806028	0.675451	1	0.946	1	AL133499.1
0.000806438	0.656094	0.684	0.333	1	CATSPERD
0.000813309	0.443803	1	0.922	1	DKKL1
0.000818775	0.674772	0.789	0.527	1	FLJ25758
0.000831678	0.82866	1	0.969	1	MALSU1
0.000831706	0.522502	1	0.992	1	PSMC5
0.000836326	0.869311	0.947	0.659	1	AC092647.5
0.000836647	0.624784	0.474	0.171	1	AC022272.1
0.000840391	0.538194	1	0.984	1	RNF7
0.000866456	0.584327	0.947	0.984	1	SQLE
0.000875555	0.65431	1	0.961	1	ECH1
0.000903097	0.509589	1	1	1	GTF2A2
0.000904135	1.29901	0.842	0.651	1	AC079594.2
0.00090806	-0.716273	0	0.403	1	RAC1P2
0.000912431	-0.856734	0.947	0.984	1	GFPT1
0.00091332	0.628161	0.895	0.798	1	BTF3L4
0.000918594	0.867123	0.947	0.783	1	SLC9B1
0.000922134	1.25401	0.211	0.031	1	MIR3650
0.000922134	1.13379	0.211	0.031	1	GBX1
0.000931338	-0.776762	1	1	1	CANX
0.000932888	0.737831	0.579	0.248	1	LOXHD1
0.000936931	0.449985	0.368	0.101	1	ARHGAP26-AS1
0.000940674	-0.753585	1	0.953	1	PCBP2
0.000940726	0.444499	1	0.992	1	EIF3G
0.000957272	-1.55331	0.316	0.682	1	ATP11B
0.000958508	0.323072	0.263	0.047	1	AL607033.1
0.000968089	0.853011	0.895	0.612	1	UQCC3
0.000972074	0.719637	0.579	0.256	1	STX17-AS1
0.000974993	0.279567	0.474	0.163	1	AC084082.1
0.000978081	0.624673	1	0.915	1	STK31
0.000980006	-1.11494	1	0.961	1	HNRNPUL1
0.000980016	0.395651	1	0.992	1	COX4I1
0.000980221	0.483878	0.263	0.047	1	DENND1C
0.000985959	0.343141	0.316	0.07	1	AC073612.1
0.00098928	0.273019	0.474	0.163	1	AC110011.1
0.000991344	0.586452	0.421	0.14	1	LINC00348
0.0010083	0.554998	0.474	0.155	1	LOC105376662
0.00101069	0.592363	1	1	1	NDUFA12
0.00101852	-0.784708	0.053	0.481	1	AC018738.1
0.00102037	0.609707	1	0.946	1	CMC1
0.00103006	1.14931	0.842	0.605	1	FOXR1
0.00103966	-1.02203	0.842	0.938	1	FAM208A
0.00104179	0.462608	1	0.984	1	ATP5MC3
0.00104829	0.320797	0.263	0.047	1	AC107391.1
0.0010566	1.49087	0.632	0.341	1	RAD51AP2
0.00106203	-1.16877	0.895	0.946	1	UBE3A
0.00106554	0.307445	0.316	0.07	1	PCDHB6
0.00107132	0.33569	0.526	0.186	1	CBY3
0.00107367	0.755376	0.895	0.597	1	LINC02619
0.00107758	-1.55682	0.053	0.481	1	IRAK1
0.00110186	0.461737	0.579	0.233	1	TTLL2
0.00110205	0.315188	0.474	0.147	1	CST8
0.00110205	0.289756	0.474	0.147	1	SUSD3
0.00112976	-0.944143	1	0.977	1	EIF5A
0.00113491	0.490679	0.211	0.031	1	PRSS56
0.00113491	0.393282	0.211	0.031	1	AC079907.2
0.00113851	0.504107	1	0.915	1	UCHL1
0.00114079	0.610131	0.947	0.953	1	CFAP53
0.00115533	0.506651	0.368	0.093	1	LOC101928791
0.00115943	0.499372	0.474	0.163	1	GAPDHP72
0.00117991	0.550769	1	0.876	1	FAM229A
0.00118742	0.5643	0.947	0.953	1	CETN2
0.00119328	0.689498	0.895	0.899	1	LCMT1
0.00119469	0.278953	0.211	0.031	1	LINC01862
0.00119477	0.300464	0.211	0.031	1	MIR3663HG
0.00119585	-1.47853	0.474	0.775	1	NSUN2
0.00120116	0.676677	0.895	0.674	1	SPATA7
0.0012257	0.730755	0.211	0.031	1	AC008446.1
0.00123076	0.449745	0.368	0.101	1	AC017091.1
0.00123667	0.516614	1	1	1	AC010761.1
0.00124935	0.500918	1	0.969	1	GKAP1
0.00125093	0.767493	0.684	0.357	1	SCLY
0.00125323	-0.927872	0.737	0.915	1	IGFBP7
0.00126743	0.366658	0.158	0.016	1	ALDH7A1P1
0.00127431	0.385149	1	1	1	PARK7
0.00129855	1.06587	0.842	0.597	1	SDF2
0.00130049	-0.727101	0.158	0.581	1	AC005329.3
0.0013011	0.550111	0.947	0.651	1	RDH11
0.00130333	0.978678	0.842	0.589	1	SYNRG
0.00130747	-1.45022	0.789	0.922	1	EPS15
0.00131905	0.822455	0.947	0.891	1	PCCB
0.00132049	0.774032	1	0.891	1	CSTF1
0.00132337	1.19294	0.421	0.14	1	AL121759.1
0.00132546	-1.45777	0.368	0.667	1	AC010422.5
0.00133131	0.72251	0.263	0.054	1	AP000345.1
0.00133131	0.462748	0.263	0.054	1	AC010457.1
0.00133454	0.604502	0.895	0.806	1	CAPG
0.00134344	1.40748	0.421	0.14	1	AC068580.4
0.00134907	0.332574	0.368	0.093	1	LOC105378933
0.0013509	1.24506	0.158	0.016	1	NRN1L
0.0013509	0.662603	0.158	0.016	1	CEACAM7
0.0013509	0.320232	0.158	0.016	1	AC007655.1
0.0013509	0.315363	0.158	0.016	1	CRH
0.0013509	0.304328	0.158	0.016	1	LZTS1-AS1
0.00135275	0.361051	1	1	1	RPL15
0.0013603	0.421859	0.579	0.217	1	LINC02024
0.00136142	0.466238	0.368	0.109	1	LOC100507521
0.00136389	0.467762	0.526	0.202	1	FABP12
0.00136596	0.377223	1	1	1	FTH1
0.00136692	0.540258	1	0.992	1	SPATA4
0.00136888	0.527136	0.526	0.194	1	AC093671.1
0.00137976	0.612149	1	0.953	1	DIABLO
0.00139352	0.727868	0.632	0.271	1	FAM181A-AS1
0.00139371	0.380449	1	1	1	BEST1
0.0014092	0.473279	0.526	0.209	1	LINC02424
0.00141761	-0.834307	0.105	0.535	1	ATP1A3
0.00142164	-1.09379	0.947	0.953	1	XPO1
0.00142198	0.445606	1	0.69	1	C11orf94
0.00143141	0.252232	0.895	0.636	1	SPATA19
0.00143298	-0.297939	0.632	0.295	1	MIR202HG
0.00143597	0.336242	1	1	1	SPINK2
0.00143626	-0.927792	1	0.969	1	AC092447.7
0.00143943	0.896075	0.158	0.016	1	SSXP9
0.00143943	0.867524	0.158	0.016	1	PTX3
0.00143943	0.406429	0.158	0.016	1	AC092364.1
0.00143943	0.30361	0.158	0.016	1	MIR6748
0.00145053	0.427013	1	1	1	RPS15A
0.00145067	0.281932	1	0.798	1	CAPZA3
0.0014523	1.44841	0.684	0.38	1	GABRB3
0.00145394	0.644436	0.632	0.326	1	LINC02612
0.00145848	0.604717	0.947	0.899	1	POLR2G
0.0014645	-0.398729	1	1	1	YWHAE
0.00146512	0.446966	1	1	1	AURKAIP1
0.0014697	0.701458	0.842	0.674	1	AC110769.1
0.00147019	0.789795	0.895	0.674	1	SPATA9
0.00147407	0.387207	0.632	0.31	1	CLEC11A
0.00148435	-1.01022	0.737	0.915	1	SRSF4
0.0014885	-1.16935	0.421	0.791	1	ACIN1
0.00149425	0.459182	1	1	1	KRBOX1
0.00150877	0.363787	1	1	1	RPL37
0.00151502	-1.17411	0.105	0.543	1	RERG
0.00151712	0.300044	0.789	0.566	1	IRGC
0.00153327	0.4773	0.158	0.016	1	SUMO4
0.00153327	0.457835	0.158	0.016	1	LOC440346
0.00153327	0.273688	0.158	0.016	1	AC106870.2
0.00155966	0.470442	0.421	0.14	1	AC011474.3
0.00156425	0.643711	1	0.899	1	KIZ
0.0015643	-1.49547	0.263	0.643	1	SART1
0.0015722	0.834929	0.684	0.349	1	ZBTB8A
0.00158319	0.810407	0.895	0.612	1	EMC9
0.00158548	0.551085	1	0.992	1	RABAC1
0.00158786	-1.77373	0.105	0.488	1	HECTD3
0.00159263	-1.40454	0.474	0.736	1	HACD2
0.00160047	0.605006	1	0.953	1	AC048338.1
0.00160237	0.849251	0.842	0.651	1	PALLD
0.00160684	1.54467	0.263	0.054	1	LINC01023
0.00160699	0.506951	0.895	0.659	1	AC016912.1
0.00161559	-0.739778	0.421	0.783	1	CEP78
0.00161746	0.492591	0.947	0.806	1	SLC25A37
0.00162913	-3.73882	0.316	0.636	1	MTND1P23
0.00163045	0.363118	0.895	0.481	1	TIMP2
0.00163295	0.363193	1	0.992	1	H2AFJ
0.00164058	0.621877	0.263	0.054	1	AL590705.3
0.00164154	0.400043	0.789	0.411	1	AP003028.1
0.00164432	0.734239	0.947	0.915	1	MRPL27
0.00164688	0.456584	0.895	0.581	1	ZNF649
0.00164832	0.473794	0.947	0.969	1	PDCD6
0.00166274	-0.975058	0.684	0.899	1	KAT6A
0.00166962	-1.69534	0.263	0.597	1	TTC7A
0.00167472	1.02943	0.316	0.078	1	PRCD
0.00168084	0.633653	1	0.946	1	IDH3B
0.0016815	0.403385	0.947	0.605	1	TSSK6
0.00168462	0.644099	1	0.868	1	LACTB2
0.00170541	-1.49083	0.526	0.783	1	UBE2O
0.00171365	-0.985762	0.526	0.814	1	CTNNB1
0.00171406	0.345784	1	1	1	FAU
0.0017142	1.21023	0.947	0.705	1	ADAM18
0.00171421	-0.513658	1	1	1	ND4
0.00171468	0.467766	1	0.984	1	COPS3
0.00172646	0.540868	1	0.791	1	DNAJC4
0.00173474	-1.08913	0.789	0.899	1	MAP3K12
0.0017449	-1.50235	0.474	0.806	1	DMXL2
0.00174693	0.735255	0.947	0.783	1	AL354707.1
0.00176353	-0.722059	0.789	0.961	1	SRSF9
0.00176818	0.351852	0.421	0.132	1	TCP10L2
0.00177076	-0.693787	0.105	0.481	1	AC093591.1
0.00177244	-0.3171	0.579	0.264	1	ADA2
0.00177967	-1.45868	0.421	0.698	1	NPIPP1
0.00178184	0.380786	0.263	0.054	1	VN1R2
0.00178288	0.41448	1	0.977	1	PRRC2C
0.00178771	0.283599	0.737	0.395	1	BRWD1-AS2
0.00178786	1.06278	0.842	0.651	1	LIN52
0.00179093	0.589549	0.947	0.775	1	LINC02475
0.00179166	0.458098	0.947	0.76	1	SPATA16
0.00179751	0.605173	0.947	0.93	1	SRA1
0.0018117	0.534682	1	0.899	1	C15orf40
0.00181179	-1.61017	0.158	0.558	1	KCTD3
0.00183584	0.565109	1	0.76	1	ARL6
0.00185218	0.421447	0.368	0.109	1	LINC01523
0.00185317	0.387701	1	0.984	1	ACP1
0.00185658	0.253545	0.263	0.054	1	SLC52A3
0.0018597	-1.13219	0.211	0.643	1	GOLGA6L9
0.00186293	1.12559	0.895	0.729	1	AC013489.3
0.00186319	0.693926	0.316	0.085	1	LINC00700
0.00186581	-1.31759	0.316	0.752	1	ESYT2
0.00186596	0.383317	0.737	0.395	1	LINC00944
0.00187045	0.58311	1	0.938	1	DYNC1H1
0.00187612	1.12075	0.842	0.62	1	CCDC172
0.00190854	0.423985	1	0.977	1	CMTM2
0.00192672	-0.818366	1	0.969	1	MSH6
0.00192707	-0.756682	1	0.984	1	WBP11
0.00194042	0.750394	1	0.814	1	MCHR2-AS1
0.00194069	0.324581	0.947	0.915	1	AL031587.5
0.00194438	0.624369	1	0.938	1	ROPN1
0.00194501	0.815926	0.368	0.116	1	AL136439.1
0.00194506	0.324514	0.368	0.116	1	AL138899.1
0.00196312	0.617881	1	0.938	1	CEP57
0.00196463	1.1364	0.526	0.202	1	ASB2
0.001965	0.34012	1	0.744	1	CAST
0.00198304	0.448549	1	0.953	1	CLGN
0.001986	-1.00068	0.421	0.783	1	EP400
0.00200208	0.988169	0.895	0.791	1	MRPS11
0.00200565	0.68588	0.316	0.078	1	AC022400.1
0.00201228	0.888936	0.579	0.248	1	AL078590.2
0.0020128	-1.29573	0.474	0.76	1	ALYREF
0.00202151	0.463999	1	0.953	1	ATF4
0.00202245	0.496107	1	0.969	1	ROPN1B
0.00203325	0.529108	0.316	0.085	1	AC005726.2
0.00204173	0.831959	0.947	0.829	1	C16orf45
0.00205161	0.590822	0.842	0.589	1	SOD3
0.00205238	0.773816	0.947	0.775	1	LINC02609
0.00206089	0.612364	1	0.953	1	B3GNT4
0.00207139	0.59253	1	0.837	1	IFT52
0.00207244	1.03012	0.684	0.426	1	PGM1
0.00208101	0.320491	1	1	1	RPS18
0.00208102	0.712176	1	0.775	1	SREK1IP1
0.00209101	0.429163	1	0.884	1	AAAS
0.00209442	0.767051	0.737	0.419	1	USP30
0.00209466	0.560678	0.263	0.062	1	PLCH1-AS2
0.00209621	-0.637214	0.842	0.93	1	MIR7705
0.00209835	0.759167	0.263	0.054	1	LOC100996437
0.00210386	-1.82613	0.053	0.434	1	U2AF1
0.00210524	0.514877	0.316	0.085	1	TAAR3P
0.00211327	0.812159	0.842	0.705	1	MRPL58
0.002121	0.342962	1	1	1	RPS13
0.00213827	0.599762	0.947	0.922	1	ESD
0.00216299	0.364006	1	1	1	AP003352.1
0.00217922	0.460499	1	0.791	1	AC036214.3
0.00218285	0.507649	1	0.953	1	EIF3L
0.00218359	0.578457	1	0.969	1	CCDC59
0.00218475	1.05374	0.368	0.124	1	NLGN1
0.00220002	0.576838	0.842	0.605	1	ADAM2
0.002216	0.521958	0.526	0.24	1	AC073525.1
0.00221619	0.257296	0.421	0.14	1	AC027343.1
0.00223132	1.58862	0.421	0.155	1	PTPRZ1
0.00224207	0.272374	1	0.907	1	CRISP2
0.00224832	0.744461	0.789	0.465	1	TMEM98
0.00226891	0.594891	1	0.984	1	ATP6V1F
0.00226908	0.536524	1	0.969	1	C6orf48
0.00227081	0.457505	0.789	0.558	1	LINC00343
0.00228248	-2.97351	0	0.357	1	S100A6
0.00231291	0.608597	1	0.984	1	TMEM219
0.00232135	0.745611	0.368	0.124	1	LOC105378044
0.00232993	2.45046	0.211	0.039	1	ITGA6-AS1
0.00233045	0.26665	0.947	0.922	1	C22orf23
0.00233443	0.577942	1	0.953	1	SRPK1
0.00233467	-0.969379	0.474	0.806	1	MAN1A2
0.00234299	0.294019	0.895	0.628	1	RFPL3S
0.00235272	0.410653	1	0.915	1	RGMB-AS1
0.00235743	-0.91208	0.947	0.977	1	NDUFB2-AS1
0.00235841	-1.71901	0.053	0.419	1	SRF
0.00235947	0.719436	0.789	0.636	1	FAM228A
0.00236879	1.39202	0.263	0.054	1	AC016700.1
0.00236889	0.629836	0.263	0.054	1	MTMR11
0.00237003	0.604717	0.895	0.907	1	PPIL1
0.00237675	0.458764	0.632	0.31	1	PRICKLE2
0.00237921	-0.524742	1	0.984	1	HMGA1
0.00238255	0.843481	0.895	0.62	1	CEP164P1
0.00239826	0.580705	0.895	0.643	1	CADM1
0.00240295	0.635	1	0.992	1	HIST1H2AA
0.00243384	1.00832	0.895	0.519	1	UBE2L5
0.00244519	0.4427	1	0.922	1	RNASEK
0.00245934	-1.25304	0.263	0.628	1	ZNF385C
0.00247034	-1.17269	0.158	0.543	1	E4F1
0.00247216	0.619837	1	1	1	AL713999.1
0.00248589	-1.5316	0.053	0.426	1	HK2
0.00248652	-1.75932	0.632	0.791	1	REST
0.00249441	0.487465	1	0.953	1	PAFAH1B3
0.00250813	0.512057	0.895	0.535	1	KIF2B
0.0025145	0.680543	0.895	0.93	1	POLD2
0.00251914	0.976936	0.474	0.178	1	LOC101928597
0.00252533	0.86787	0.579	0.264	1	SPSB4
0.00253077	-0.826796	0.632	0.86	1	LSM14A
0.0025472	-1.13906	0.632	0.853	1	IKZF5
0.00255569	-1.67691	0.316	0.628	1	AC008264.2
0.00256341	0.47716	0.632	0.279	1	AC009487.1
0.00258637	0.903646	0.842	0.643	1	RGCC
0.00259313	1.3864	0.263	0.062	1	MIR4713HG
0.00260004	0.356996	0.421	0.155	1	AC006449.2
0.00260834	-1.35544	0.211	0.62	1	ARHGEF12
0.00261235	0.316322	0.211	0.039	1	POU6F2-AS1
0.0026265	-1.29765	0.105	0.473	1	FGD1
0.00263868	0.733226	1	0.93	1	AP000311.1
0.00263959	0.688964	0.947	0.946	1	TMEM99
0.0026408	0.47232	1	0.992	1	POLR2J
0.00264523	-2.5967	0	0.349	1	HIST3H3
0.00264534	-3.24383	0	0.349	1	SNORD3A
0.00264538	-1.23688	0	0.349	1	LOC102724159
0.00264538	-4.63675	0	0.349	1	LYZ
0.00264542	-4.6298	0	0.349	1	AC020656.1
0.00268399	0.381232	0.842	0.55	1	DNAJB8
0.00269475	0.577186	0.263	0.062	1	AL356121.2
0.00270008	0.252411	1	0.876	1	LINC00301
0.00270331	0.629191	0.895	0.798	1	AC105020.2
0.0027129	0.789743	0.579	0.287	1	FBXW10
0.00271662	0.435879	1	1	1	AC135178.2
0.00271893	-1.00697	0.579	0.837	1	PDS5A
0.00272632	0.564991	0.579	0.256	1	KRT18P55
0.00273419	0.6477	0.421	0.147	1	AC051619.5
0.00273445	0.720887	0.947	0.62	1	AC145207.4
0.00274113	0.578016	1	0.953	1	RAE1
0.00274136	-0.752819	0.947	0.953	1	PDIA4
0.00274141	0.331881	1	1	1	NACA
0.0027535	0.45769	0.895	0.62	1	ZNF124
0.00276854	0.352273	1	0.992	1	PSMA6
0.00277756	0.306393	0.895	0.597	1	LINC02219
0.00279399	0.507467	1	0.992	1	TBPL1
0.00279502	0.464062	1	0.992	1	MYL6B
0.00279672	0.625605	0.211	0.039	1	AC139718.1
0.00281126	-0.620295	0.053	0.411	1	RANP1
0.00282098	0.568474	1	0.977	1	MYCBP
0.00283045	-0.968199	0.737	0.915	1	SAFB
0.00285478	0.316809	0.895	0.659	1	SOX5
0.00287217	0.7174	0.895	0.953	1	ERVK3-1
0.00287367	0.543216	1	0.953	1	GMNN
0.00287414	-0.76018	0.947	0.977	1	PSMD2
0.00287661	0.558077	0.789	0.535	1	AC008694.1
0.00288041	-1.30434	0.368	0.729	1	UVSSA
0.0029002	-1.20312	0.053	0.395	1	AL160236.2
0.00290212	0.368947	0.421	0.155	1	PEX5L
0.00290844	-1.32639	0.368	0.729	1	FOXRED2
0.0029093	0.504335	0.895	0.674	1	SPACA3
0.00293415	0.45041	1	0.798	1	MRPS28
0.00296188	-0.937973	0.579	0.86	1	PRPF38B
0.00300036	0.293055	0.684	0.318	1	TBR1
0.00300413	0.710571	1	0.907	1	ART3
0.00300445	0.560878	0.947	0.853	1	MRPS33
0.00301098	0.269888	1	1	1	RPL5
0.00302364	0.636541	0.737	0.442	1	ING4
0.0030392	-0.74583	1	0.961	1	ZNF280B
0.00304449	0.824999	0.842	0.752	1	TMEM199
0.0030535	0.492128	1	0.884	1	MZT2A
0.00306079	-0.486274	0	0.341	1	RPL14P1
0.00306486	0.408302	1	0.791	1	OPTN
0.00306618	0.662911	1	0.938	1	SURF2
0.00307193	0.627552	0.947	0.783	1	PTPN1
0.00307472	0.416549	0.842	0.55	1	MAPRE3
0.00307921	0.358033	0.263	0.062	1	ADAM6
0.00309177	0.577379	0.316	0.093	1	AL589986.2
0.00309967	0.54521	1	0.86	1	ESS2
0.00315504	0.593826	1	1	1	KRTCAP2
0.00317117	-1.71099	0.158	0.55	1	CECR2
0.00318386	-0.538695	1	1	1	MALAT1
0.00319459	-1.3169	0.421	0.752	1	SAMD8
0.00320061	-0.457844	0.053	0.411	1	RPS18P12
0.00323166	0.411385	0.895	0.713	1	C2orf88
0.00324195	0.594333	1	0.853	1	CDK4
0.00324254	0.549512	1	0.953	1	SRPK2
0.00324348	0.341514	1	1	1	RPS7
0.00324556	0.26975	0.895	0.698	1	FAM71F1
0.00325896	1.48069	0.263	0.062	1	AC087500.2
0.00326959	0.593683	0.895	0.938	1	UBLCP1
0.00329954	0.411342	0.842	0.775	1	MRPS26
0.00332332	0.609983	0.632	0.295	1	SYNE1
0.00336438	-0.566053	0.842	0.969	1	GATC
0.00337781	0.784048	1	0.876	1	AL031775.1
0.00339645	0.423751	1	0.953	1	KIF2C
0.00342115	0.449868	0.368	0.116	1	BFSP1
0.00342134	-1.29825	0.632	0.822	1	DDX6
0.0034274	0.455116	1	0.953	1	AL022311.1
0.00342791	0.260513	1	0.992	1	CHCHD2
0.00342895	0.365351	1	0.992	1	BUB3
0.00344322	0.315427	0.526	0.209	1	LINC01728
0.00344602	0.345862	0.632	0.302	1	FAM71C
0.00345302	0.605642	1	0.845	1	USP10
0.0034635	-0.622935	0.579	0.884	1	RPL23AP42
0.00349192	0.292507	1	1	1	UBA52
0.00349252	0.360026	1	0.992	1	PSMD8
0.00352436	0.557541	0.368	0.116	1	SUGT1P1
0.00352482	0.547482	1	0.992	1	ATG3
0.00353612	-0.516351	0	0.333	1	GAGE10
0.00353626	-1.23312	0	0.333	1	ERBB3
0.00353631	-1.59653	0	0.333	1	BICRAL
0.00354574	0.888361	0.737	0.45	1	PRSS55
0.00357488	-1.34073	0.368	0.721	1	HNRNPA0
0.0035818	-1.84914	0.211	0.597	1	ZNF292
0.00359078	0.263099	1	0.992	1	AC008763.3
0.0036024	0.561151	0.947	0.884	1	GPANK1
0.00360466	-1.4041	0.053	0.395	1	UBR3
0.00360881	-1.18618	0.632	0.891	1	PPP4R3A
0.00363056	0.899077	0.368	0.116	1	AL606760.3
0.00363647	-1.22413	0.474	0.783	1	TMEM259
0.00364007	-1.27405	0.526	0.736	1	UBE2Q2P2
0.00364873	0.805714	0.947	0.853	1	MIIP
0.00368995	-0.581007	1	1	1	NCL
0.00369286	0.532591	0.842	0.543	1	FAIM2
0.00370214	-1.63226	0.105	0.457	1	ARRB2
0.00371357	0.516359	0.895	0.574	1	LYZL2
0.00371545	-0.869391	0.895	0.922	1	EIF1AX
0.00371949	-1.23586	0.737	0.853	1	SPPL3
0.00372018	0.445906	0.789	0.45	1	SPATA32
0.00373667	-1.22244	0.737	0.868	1	AP2A2
0.00375516	-1.15195	0.632	0.806	1	PNO1
0.00375814	0.403314	1	0.992	1	UQCRC1
0.00376247	-0.757188	0.737	0.86	1	ADSS
0.00376703	0.685595	0.895	0.884	1	CTSA
0.00378418	0.545178	1	0.907	1	EGFL7
0.00378565	0.434113	0.263	0.062	1	CPNE5
0.00378586	0.386643	0.947	0.775	1	CMTM1
0.00379227	0.380795	1	1	1	RPL39L
0.00381342	0.490595	0.947	0.899	1	BCAP29
0.00382756	-0.704835	0.947	1	1	ATP6V1C2
0.00384127	0.362246	0.842	0.527	1	MIR193BHG
0.00386256	0.284669	1	1	1	RBAK-RBAKDN
0.00386269	-0.684267	0.947	0.992	1	WDR45B
0.00386952	0.310906	0.316	0.085	1	BEX5
0.00387714	-1.08415	0.211	0.612	1	HECTD4
0.00389505	-1.11924	0.105	0.488	1	SLC35G2
0.0038957	-0.923672	0.895	0.953	1	COPB1
0.00389646	0.355856	1	1	1	RPL8
0.00389653	-1.15959	0.842	0.876	1	CDC42BPA
0.00390647	1.47836	0.421	0.155	1	ASIC2
0.0039097	-2.35859	0.158	0.512	1	IER2
0.00391248	1.15759	0.579	0.302	1	PPFIA2-AS1
0.00391403	0.26332	0.737	0.403	1	ADIG
0.00393436	-1.87549	0.105	0.488	1	SCN1A
0.00395108	1.04311	0.737	0.45	1	ARHGAP19-SLIT1
0.00395125	1.60064	0.474	0.225	1	LINC01251
0.00395142	0.708811	0.526	0.217	1	LINC01620
0.00396044	0.867477	0.632	0.326	1	CCDC28B
0.00396354	-1.00077	0.579	0.829	1	CCDC85C
0.00396937	-0.623664	0.947	0.984	1	NUP58
0.00399034	0.304078	0.263	0.07	1	AL158801.4
0.00399883	0.345694	0.316	0.085	1	AL121760.1
0.00400206	0.431894	0.947	0.938	1	SFT2D1
0.00400615	0.526395	1	0.977	1	GJA9-MYCBP
0.00402738	0.80411	0.947	0.845	1	REEP6
0.00402948	-1.23922	0.526	0.736	1	PTPN12
0.00404202	0.445624	1	0.961	1	WDR61
0.00407892	-4.82566	0	0.326	1	HBG1
0.00407958	-0.517311	1	0.992	1	EIF4G2
0.00413093	0.673303	0.947	0.736	1	MRPS17
0.00413602	0.330811	0.316	0.093	1	LOC100129724
0.00413643	-1.09133	0.105	0.465	1	LYSMD3
0.0041675	-0.759663	0.316	0.705	1	FOXJ3
0.00417247	0.416285	0.579	0.24	1	PPP2R2B
0.00418303	0.413452	0.842	0.519	1	DCDC1
0.00419137	0.509432	1	0.977	1	DGCR6L
0.00419616	0.57359	0.684	0.395	1	AC074141.1
0.00420271	1.04784	0.316	0.093	1	LOC105372482
0.00423396	-1.61385	0.158	0.519	1	PI4K2B
0.00425221	0.553668	0.947	0.845	1	DCAF4L2
0.00426854	0.37376	1	1	1	ENO1
0.00427279	-1.05673	0.789	0.891	1	UBE2Q2
0.0042855	1.05956	0.263	0.07	1	EMX1
0.0043031	-1.14075	0.684	0.86	1	TM9SF3
0.00430618	0.380737	1	0.984	1	VCX
0.00433598	0.667236	0.842	0.543	1	SLC26A8
0.00435127	0.413254	0.947	0.829	1	C10orf53
0.00435426	0.815676	0.895	0.612	1	C5orf46
0.0043686	0.476116	0.842	0.496	1	ZNF567
0.004378	0.540839	0.947	0.922	1	AKAP12
0.00438252	0.680034	0.947	0.636	1	PYCR1
0.00438312	0.34399	1	1	1	RPL32
0.00439421	-1.54916	0.579	0.775	1	TTC19
0.00441355	0.672383	0.632	0.31	1	AL390198.1
0.00441725	-0.812547	0.316	0.62	1	RPS3AP26
0.0044249	0.49521	1	0.977	1	VPS35
0.00443966	-0.828762	0.316	0.636	1	RPS2P46
0.00444038	1.41389	0.263	0.07	1	DHDH
0.00444627	0.472472	0.421	0.171	1	MAT1A
0.00445099	0.569221	0.632	0.295	1	CTNNA3
0.00448072	-1.24084	0.895	0.845	1	MKLN1
0.00448645	0.458532	0.526	0.256	1	LINC01052
0.00452839	-1.1869	0.105	0.465	1	MFSD14C
0.00454056	0.941803	0.421	0.186	1	AC012507.4
0.00454358	0.532026	1	0.946	1	HSPB1
0.00455092	1.8396	0.737	0.527	1	RAB11B-AS1
0.00455232	1.07194	0.263	0.062	1	LINC02168
0.00458128	0.271405	0.158	0.023	1	GUCY1B2
0.0045816	0.807675	0.158	0.023	1	AL360181.2
0.0045816	0.448806	0.158	0.023	1	LOC105375680
0.0045816	0.332948	0.158	0.023	1	AL163973.2
0.00458677	0.289351	1	1	1	ANKRD7
0.0045893	-1.42791	0.368	0.682	1	SPICE1
0.00462377	0.749077	0.737	0.512	1	GINS3
0.00462531	-0.957507	0.368	0.713	1	DSE
0.00463168	0.691751	0.474	0.194	1	MITF
0.00466183	-0.776995	0.947	0.922	1	AC021078.1
0.00466844	-0.657154	1	1	1	BRD2
0.00466939	-0.704935	0.947	0.977	1	HNRNPH3
0.00466962	-0.463047	1	0.977	1	MIR1244-1
0.00467027	0.463029	1	0.977	1	PRDX6
0.00469736	-1.81837	0	0.318	1	ZBTB46
0.00469971	-1.02279	0.105	0.473	1	MICAL1
0.00470377	-1.29054	0.158	0.504	1	MLLT1
0.00471011	0.331159	1	1	1	UBC
0.00471922	0.36905	0.316	0.101	1	LOC105375095
0.00474169	1.49365	0.474	0.202	1	AC098487.1
0.00475263	0.788194	0.895	0.961	1	TMEM225B
0.00475395	0.383188	1	0.992	1	RPL36A
0.00475512	0.346749	0.211	0.039	1	ARHGAP22-IT1
0.00476676	0.471871	0.947	0.783	1	AC010186.1
0.00476908	1.07094	0.895	0.814	1	LINC00221
0.00477134	-0.719515	0.632	0.884	1	NAMPT
0.00478214	0.528532	0.947	0.713	1	VAMP4
0.00478393	0.532589	0.895	0.69	1	IZUMO4
0.00479374	0.599627	0.632	0.318	1	PRSS58
0.00479526	0.279282	1	1	1	RPS17
0.00479864	-1.14633	0.526	0.806	1	PHF1
0.00481668	0.934168	0.842	0.597	1	AP000919.2
0.00483378	1.2107	0.105	0.008	1	C7orf33
0.00483378	0.900332	0.105	0.008	1	LINC00355
0.00483378	0.761196	0.105	0.008	1	NYX
0.00483378	0.635078	0.105	0.008	1	AL590079.1
0.00483378	0.545911	0.105	0.008	1	PPP2R2B-IT1
0.00483378	0.485597	0.105	0.008	1	MIR3682
0.00483378	0.4827	0.105	0.008	1	AC005618.2
0.00483378	0.453528	0.105	0.008	1	AC239800.1
0.00483378	0.394225	0.105	0.008	1	AL645937.3
0.00483378	0.356101	0.105	0.008	1	LINC02131
0.00483378	0.355128	0.105	0.008	1	IMPDH1P5
0.00483378	0.296714	0.105	0.008	1	RAMP3
0.00483378	0.296009	0.105	0.008	1	AC082651.4
0.00483378	0.292476	0.105	0.008	1	AC005779.1
0.00483378	0.284343	0.105	0.008	1	ZNF679
0.00483378	0.275476	0.105	0.008	1	AC092431.1
0.00483378	0.263102	0.105	0.008	1	PLA2G12B
0.00484004	0.354423	1	0.992	1	EIF3H
0.00484253	-0.782068	0.158	0.504	1	MORF4L1P1
0.00484534	0.628362	0.895	0.876	1	PLTP
0.00484665	-1.06672	0.105	0.488	1	KDM7A
0.00485127	-0.488074	0.053	0.395	1	TRMT112P6
0.00486243	0.763182	0.895	0.698	1	ZNRD1
0.00487066	0.931744	0.842	0.628	1	LOC494141
0.00487898	0.397362	0.737	0.457	1	BPI
0.00488199	0.281308	1	1	1	ATP5F1B
0.00488209	0.676313	0.947	0.86	1	EID3
0.00488884	0.482453	0.579	0.279	1	LINC00113
0.0049132	0.352703	1	0.783	1	SLC25A31
0.00492702	0.375798	1	0.992	1	RPL36A-HNRNPH2
0.00493429	0.556144	0.947	0.829	1	RNF212
0.00496408	-1.16139	0.105	0.457	1	LOC256880
0.00496827	0.680678	0.947	0.775	1	PAXX
0.00496897	-4.61503	0.105	0.45	1	RN7SK
0.0049735	1.03631	0.737	0.504	1	TARBP2
0.00498791	-1.66095	0.211	0.55	1	AC012615.2
0.00499567	0.489543	0.579	0.279	1	MAP10
0.00500043	0.324174	0.316	0.093	1	MIR3976HG
0.00501319	0.563827	1	0.946	1	TAF5
0.00503076	-0.938425	0.316	0.62	1	RPSAP58
0.0050356	0.54023	0.474	0.186	1	RTBDN
0.00505402	0.39645	1	0.922	1	KRAS
0.00506593	0.582113	0.895	0.876	1	PDCD2L
0.00506856	0.765036	0.947	0.829	1	CDCA4
0.00507523	-1.03092	0.421	0.775	1	APPL2
0.00507682	0.517333	0.947	0.806	1	R3HCC1L
0.0050848	-1.3336	0.632	0.783	1	ZDHHC20
0.00508631	0.777635	0.158	0.023	1	CARD18
0.00508631	0.62987	0.158	0.023	1	PCDHGB8P
0.00508631	0.452387	0.158	0.023	1	LINC02110
0.00509547	0.578436	0.316	0.101	1	AC022523.3
0.0051031	0.722611	0.474	0.194	1	LOC101929523
0.00510769	0.870919	0.947	0.798	1	LRRC27
0.00511192	0.322529	0.263	0.07	1	LINC01358
0.00511763	0.420221	0.211	0.047	1	POTEA
0.0051323	0.735461	0.895	0.698	1	TDRD1
0.00513521	0.500659	0.895	0.822	1	IMP3
0.00513874	0.4437	0.842	0.581	1	LINC01589
0.00515451	-0.363766	1	0.752	1	GAPDHS
0.00515928	0.397182	0.316	0.093	1	AC006116.6
0.00518972	0.491492	0.526	0.271	1	UNC13C
0.00519639	0.367732	1	1	1	RPL24
0.00519922	1.43336	0.105	0.008	1	AC004584.3
0.00519922	1.23725	0.105	0.008	1	AL591222.1
0.00519922	0.701324	0.105	0.008	1	AC099654.14
0.00519922	0.662862	0.105	0.008	1	AL353596.1
0.00519922	0.474056	0.105	0.008	1	AC004147.4
0.00519922	0.344435	0.105	0.008	1	AC003087.1
0.00519922	0.340591	0.105	0.008	1	AC025171.4
0.00519922	0.256433	0.105	0.008	1	GBX2
0.00520614	0.646763	0.737	0.481	1	NRG1-IT1
0.00522173	0.363102	0.632	0.333	1	AC006942.1
0.00523537	-1.47898	0.526	0.744	1	THAP12
0.00524176	-0.587931	0.947	0.961	1	DDB1
0.00524275	0.544028	1	0.853	1	TSPAN31
0.00525173	0.484971	0.947	0.829	1	ERP44
0.00525777	0.55523	0.842	0.55	1	AC104971.2
0.00525988	0.662249	0.842	0.713	1	CHORDC1
0.00526021	0.390899	0.947	0.806	1	MRPL34
0.00528467	0.427321	1	0.93	1	MIS18A
0.00528708	0.678843	0.947	0.822	1	WDR54
0.00528838	0.348333	1	0.977	1	VDAC2
0.00528859	0.342175	1	1	1	RPS3
0.00528871	0.660126	0.842	0.876	1	ADH5
0.00528964	0.483162	1	0.969	1	PLEKHB2
0.00530185	0.532303	0.947	0.876	1	TXNDC15
0.0053217	-1.0247	0.105	0.457	1	BEND2
0.00533269	0.513041	0.737	0.527	1	LINC01486
0.00534946	0.387368	0.737	0.465	1	VGLL3
0.00535341	0.644646	0.421	0.155	1	AC092378.2
0.00535557	0.577409	0.895	0.729	1	CCDC169-SOHLH2
0.00535705	0.473524	0.158	0.023	1	ADORA3
0.00535705	0.453076	0.158	0.023	1	LOC105375623
0.00535705	0.45055	0.158	0.023	1	AC133134.1
0.00535705	0.400693	0.158	0.023	1	XAGE1B
0.00535705	0.273023	0.158	0.023	1	LOC105371561
0.00536907	0.265513	1	0.899	1	SPAG6
0.00537315	-1.20166	0.105	0.481	1	PWWP2A
0.00539746	0.492084	0.368	0.132	1	AC013644.1
0.00540933	1.04918	0.579	0.333	1	ICK
0.00542466	1.20778	0.526	0.264	1	MPV17L-paralog
0.00542932	0.594534	0.947	0.953	1	PPHLN1
0.00548415	0.568444	0.632	0.318	1	PCDHGA10
0.00557611	-0.516418	1	0.984	1	AC135457.1
0.00558944	0.522203	0.105	0.008	1	AC125494.3
0.00558944	0.42023	0.105	0.008	1	LOC102724804
0.00558944	0.359353	0.105	0.008	1	AC055839.1
0.00559861	0.463218	0.895	0.845	1	CFAP206
0.00560585	0.891392	0.842	0.612	1	AC079907.1
0.00561116	-0.427543	0.053	0.395	1	AL161787.1
0.00562545	0.420478	1	0.984	1	EMC4
0.00564075	0.634479	0.158	0.023	1	AC073488.7
0.00564075	0.486716	0.158	0.023	1	AC009962.1
0.00566422	0.790796	1	0.907	1	REC114
0.00567517	0.489775	1	0.953	1	MRPS24
0.00571463	0.435309	0.526	0.233	1	AC025263.2
0.00573685	-1.19105	0.737	0.86	1	ATP2A2
0.00574149	0.884889	0.789	0.519	1	GALK1
0.00575831	-0.52726	0.263	0.062	1	AP006216.2
0.00577713	-0.628193	1	1	1	PDIA6
0.00577993	1.51844	0.211	0.047	1	AGBL4-IT1
0.00581538	0.707721	1	0.907	1	NDUFB8
0.00582538	-0.699611	0.947	0.961	1	AC007969.1
0.00587396	0.842422	0.263	0.07	1	RHPN1-AS1
0.00587776	0.485669	1	0.953	1	URGCP-MRPS24
0.00588354	-1.06147	0.684	0.837	1	KRBOX1-AS1
0.00588864	-1.13632	0.526	0.806	1	PPP2CB
0.00589976	0.961339	0.789	0.612	1	ZNF781
0.00592935	0.358695	1	1	1	JPT1
0.00593024	0.454179	0.632	0.38	1	LOC100996447
0.00593069	0.435685	1	1	1	TUBG1
0.00597688	0.369898	0.474	0.209	1	AC096921.2
0.00599036	-1.1366	0.211	0.558	1	CRTC2
0.00599143	-0.941944	0.316	0.643	1	NLRP2
0.00599572	1.14776	0.474	0.233	1	PXDNL
0.00603212	-1.10183	0.053	0.372	1	DCDC2
0.00603335	0.332447	1	1	1	TUBB4B
0.00605603	-1.40311	0.368	0.705	1	FAM193B
0.0060635	0.649763	0.842	0.713	1	EBP
0.00606472	0.818742	0.842	0.651	1	ABCA5
0.0060932	-1.28349	0.158	0.496	1	INTS13
0.00611606	0.81798	0.632	0.349	1	LOC102724264
0.006122	1.32129	0.737	0.527	1	AREG
0.00612303	-1.05021	0.684	0.884	1	IREB2
0.00614118	0.359981	1	0.961	1	AP2B1
0.00618497	0.581831	0.263	0.07	1	ZNF442
0.00619423	-0.823918	0.947	0.961	1	H3F3A
0.00619518	0.471748	1	1	1	NDUFS6
0.00620198	-1.61444	0	0.302	1	NAGLU
0.00622575	-1.10602	0.474	0.767	1	FBXL20
0.00624914	0.385127	0.158	0.023	1	AC108449.2
0.00624991	0.529754	1	0.984	1	OBSL1
0.00626383	-1.4986	0.526	0.736	1	UHRF2
0.00627191	0.425298	0.895	0.674	1	GSTK1
0.00627786	-0.642532	0.263	0.62	1	LRP6
0.00628453	-1.07994	0.526	0.829	1	MANF
0.00629417	0.298427	0.368	0.124	1	WNT6
0.00630313	-0.555603	0.579	0.876	1	AC112491.1
0.00631928	0.482828	1	0.868	1	CPEB1
0.00632834	0.300733	0.947	0.783	1	MT-TF
0.00633118	-0.817721	0.105	0.465	1	AC009065.1
0.00634046	0.817939	0.789	0.667	1	LSMEM2
0.00635059	0.472074	0.474	0.217	1	GDPD3
0.00635061	0.56855	0.684	0.372	1	NEBL
0.00635567	0.667022	0.789	0.581	1	IGHVII-44-2
0.00635691	0.296811	1	1	1	RPS6
0.00637102	0.317847	0.684	0.357	1	AC020765.2
0.00637223	0.487882	1	0.822	1	NDUFS2
0.00637536	0.771159	0.842	0.69	1	IFRD2
0.00639396	1.44011	0.368	0.147	1	AC025040.1
0.00639937	0.332052	1	0.806	1	RARS
0.00640086	-0.898806	0.842	0.93	1	TCERG1
0.00643994	0.969591	0.842	0.682	1	AC036103.1
0.00644474	0.352705	0.368	0.132	1	LOC101927636
0.00644856	0.624001	0.474	0.202	1	SH3BGRL
0.00646501	-1.02526	0.263	0.605	1	GAS6
0.0064682	-1.37613	0.579	0.767	1	UBXN7
0.0064753	-1.16358	0.105	0.457	1	TEPSIN
0.00650077	0.431225	0.789	0.395	1	BID
0.00650923	0.52091	0.789	0.543	1	OSGIN2
0.00651697	-1.02752	0.895	0.93	1	AP3D1
0.00651832	0.412735	0.789	0.535	1	AC108471.2
0.00651855	0.264811	0.211	0.047	1	AC003685.1
0.00652169	0.455151	0.632	0.333	1	LINC01095
0.00652641	0.361379	1	1	1	CNBP
0.00658689	0.665795	0.526	0.248	1	ENOX2
0.00659308	0.481506	1	0.86	1	ZNF706
0.00659394	-1.06316	0.526	0.791	1	MTMR12
0.00662015	-0.79471	0.421	0.775	1	ANKRD26
0.00662584	0.619836	0.842	0.659	1	AC090198.1
0.00664322	-1.1909	0.263	0.589	1	RNF44
0.00667526	-1.40086	0.368	0.651	1	NSUN5P2
0.00667789	0.756334	0.842	0.713	1	RAB3IP
0.00668419	-1.26871	0.421	0.713	1	AC010619.2
0.0066963	0.569172	1	0.946	1	YWHAB
0.00669792	-0.538853	0.947	0.992	1	SRSF2
0.00669807	0.390371	1	1	1	COX6B1
0.00673394	0.629093	0.895	0.628	1	TEX33
0.00673444	-1.39309	0.579	0.775	1	AC125257.1
0.00673451	-1.29102	0.158	0.481	1	PPP4R4
0.00673693	0.591775	0.263	0.07	1	AL354892.1
0.00673693	0.268177	0.263	0.07	1	AC096721.1
0.00674226	0.257783	0.368	0.124	1	AC138647.1
0.006783	0.365297	0.211	0.047	1	MSC-AS1
0.006783	0.289327	0.211	0.047	1	AC008806.1
0.00678449	0.535531	0.947	0.837	1	TSFM
0.00678936	1.0474	0.684	0.481	1	C12orf73
0.00680236	-0.361935	0.158	0.535	1	SNX12
0.00681428	0.591168	1	0.953	1	PSMB5
0.00681459	0.335626	1	1	1	RPS11
0.00682273	0.448022	0.632	0.364	1	AC008555.1
0.00684252	0.878319	0.947	0.837	1	LAMTOR2
0.00685479	0.446824	0.947	0.698	1	AC004817.2
0.00686107	-0.905656	0.842	0.93	1	NIPBL
0.00687508	0.475768	1	0.992	1	SSNA1
0.00687895	0.597413	0.526	0.248	1	ASPHD2
0.00688914	-0.62378	0.526	0.822	1	KHSRP
0.00692022	0.679345	0.947	0.915	1	MAD2L2
0.00692387	1.05372	0.632	0.333	1	APEX2
0.00693006	-0.75305	0.895	0.953	1	AC015802.6
0.00693261	0.342853	1	0.992	1	MRPL20
0.00694661	0.282311	0.895	0.736	1	TES
0.00695653	0.899725	0.895	0.713	1	CTSH
0.00699289	0.317328	1	1	1	IK
0.00699383	-0.659889	0.947	0.984	1	SLBP
0.0069951	0.386609	0.316	0.085	1	CYCTP
0.00699807	0.557702	0.632	0.318	1	TUBA8
0.00701238	0.331579	0.737	0.403	1	AC006333.2
0.00702585	0.326421	1	0.884	1	DHPS
0.00702917	-1.03702	0.158	0.504	1	CDK2
0.00704475	-1.2398	0.632	0.837	1	UBE2Q1
0.00705068	0.445285	1	0.938	1	MGMT
0.00705654	-1.11198	0.526	0.775	1	TMEM263
0.00705705	0.421712	0.211	0.047	1	AL139819.1
0.00706272	0.433659	0.842	0.488	1	NDNF
0.0070689	-0.853905	0.526	0.791	1	GUCD1
0.00707616	-0.639384	0.105	0.473	1	GOLPH3L
0.00709352	-1.53432	0.105	0.442	1	HMBOX1
0.00710147	0.589271	1	0.907	1	PSMD9
0.00711063	-0.636667	0	0.295	1	SCNN1A
0.00711063	-1.00164	0	0.295	1	AL365357.1
0.00711081	-1.6901	0	0.295	1	MYO15B
0.00711432	0.593688	1	0.953	1	RBM34
0.00714113	0.581855	1	0.876	1	SEC22C
0.00714232	0.648739	0.895	0.682	1	TERB2
0.00716192	-1.09232	0.421	0.698	1	TMED9
0.00716767	-0.788936	1	0.922	1	FBXO11
0.00717462	0.315163	1	1	1	WDR38
0.00717697	0.462179	1	1	1	HINT1
0.00719192	-0.903373	0.474	0.798	1	ARF3
0.00719212	-1.36548	0.053	0.372	1	SNHG3
0.00719608	-1.15582	0.789	0.899	1	PTPRA
0.00720159	0.534015	0.579	0.271	1	AC092813.1
0.00723053	0.614557	1	0.922	1	B9D1
0.00723748	0.277936	1	1	1	AC006064.4
0.00729461	1.13613	0.474	0.24	1	LOC105370629
0.00730115	0.373756	1	1	1	MORN2
0.00730622	-1.44841	0.211	0.55	1	RABL6
0.00731158	0.567134	0.684	0.395	1	PPP1R9A
0.00731903	-1.03218	0.368	0.682	1	ZNF384
0.00733176	0.511679	0.421	0.171	1	AP001360.1
0.00734094	0.928409	0.579	0.302	1	LINCR-0001
0.007341	0.303555	0.211	0.047	1	TMEM229B
0.00734921	-1.07411	0.684	0.853	1	ATMIN
0.00735997	-1.51382	0.474	0.705	1	PPM1D
0.00740295	-1.05702	0.842	0.915	1	URI1
0.00744596	-0.993686	0.579	0.814	1	SFSWAP
0.00744833	-0.315089	0.895	0.605	1	CABS1
0.00745072	0.533547	0.474	0.194	1	LECT2
0.00745121	0.876671	0.737	0.574	1	C7orf61
0.007458	0.25015	0.842	0.527	1	TSKS
0.00746657	0.420535	1	0.891	1	TPD52L3
0.00751043	0.609942	0.737	0.496	1	LRRTM3
0.00752001	-0.755973	0.526	0.767	1	NUP133
0.00754021	-1.29964	0.053	0.357	1	LOC101059915
0.00754519	0.590704	0.947	0.752	1	AKIP1
0.00754677	0.630322	0.947	0.853	1	CDC37L1
0.00755587	0.321258	1	0.984	1	SPESP1
0.007557	-1.04001	0.684	0.86	1	NDFIP1
0.00756299	-0.743067	0.632	0.45	1	ANKRD20A9P
0.00756387	-1.04015	0.579	0.829	1	LPGAT1
0.00760582	-1.13337	0.263	0.589	1	DPY19L1P1
0.00760776	0.336487	0.947	0.922	1	KLHDC3
0.00760976	-1.48166	0.316	0.628	1	HOOK3
0.00763516	1.06799	0.211	0.047	1	RF02195
0.00763516	0.414794	0.211	0.047	1	BNC2-AS1
0.00764421	0.346926	0.789	0.45	1	ZNF652
0.00768756	-1.36905	0.842	0.876	1	KLF11
0.00768762	0.973262	0.474	0.225	1	LINC01192
0.00769886	0.808762	0.684	0.496	1	INIP
0.00771339	-0.602719	0.158	0.512	1	KIF17
0.00771784	0.517423	0.947	0.837	1	TTC29
0.00773453	0.786487	0.947	0.767	1	C11orf88
0.0077354	0.529657	0.947	0.915	1	CDC42
0.00774913	0.266015	1	1	1	CCDC84
0.00779467	-0.592621	0.368	0.69	1	AC026403.1
0.00781327	0.677298	1	0.938	1	AD000671.1
0.00782145	1.77176	0.263	0.078	1	CFL1P1
0.00788462	0.631158	1	0.992	1	TAF9
0.00788941	-1.20564	0.105	0.442	1	MMP24OS
0.00791769	-0.662772	0.526	0.767	1	GANAB
0.00791937	0.455399	0.947	0.783	1	AC098679.1
0.00793226	0.799904	0.842	0.574	1	TRIM52-AS1
0.00793979	-0.969319	0.474	0.767	1	DGKD
0.00794999	0.40536	0.579	0.264	1	LOC105376673
0.00795974	0.86719	0.895	0.698	1	U2AF1L4
0.00798152	0.306542	0.316	0.109	1	AL354710.2
0.00800083	0.342588	0.632	0.38	1	LBX1-AS1
0.00802799	-1.57584	0.105	0.411	1	FAM160B2
0.00805152	-1.3979	0.105	0.426	1	HECA
0.00807296	0.604239	0.842	0.574	1	TAMM41
0.00807944	0.829809	0.947	0.791	1	TMEM11
0.00808282	0.46302	1	0.938	1	SNX2
0.00812439	-0.914112	0.842	0.907	1	BAZ1B
0.00812892	-1.08325	0.105	0.434	1	RELCH
0.00814077	-1.02963	0	0.287	1	NPPA
0.00814088	-0.742302	0	0.287	1	AL136531.2
0.00814088	-1.77374	0	0.287	1	AL928654.4
0.00814759	0.467508	0.947	0.853	1	CYB5R2
0.00816457	0.666249	0.842	0.643	1	LDHAL6B
0.00821384	0.255966	0.316	0.101	1	LINC00427
0.00822476	0.30424	1	0.992	1	CHURC1-FNTB
0.0082309	0.875184	0.789	0.643	1	LINC01128
0.00823385	-1.66764	0.316	0.597	1	ZNF160
0.0082414	-1.58721	0.263	0.589	1	MUC1
0.00824366	-1.13998	0.053	0.349	1	AC008982.1
0.00825223	1.02101	0.526	0.256	1	KLK15
0.00829863	0.285258	0.947	0.86	1	LOC110117498-PIK3R3
0.00832234	0.603175	0.579	0.333	1	AL158839.1
0.00832684	0.644439	0.842	0.698	1	PLPBP
0.00835459	0.699939	0.684	0.38	1	AP001011.1
0.00836415	0.525879	1	0.953	1	MBD4
0.00836415	0.312346	1	0.984	1	OARD1
0.00836957	0.503822	0.947	0.86	1	C20orf96
0.00837383	0.424796	0.842	0.667	1	LINC02032
0.00838478	-0.679591	0.158	0.496	1	RPL10P16
0.00842008	0.474872	1	0.907	1	TULP3
0.00843546	0.355927	1	1	1	RPL26
0.00843631	0.430427	1	0.961	1	NTMT1
0.00852175	0.395578	1	0.86	1	ATP6V1D
0.00853999	0.686751	0.947	0.744	1	LOC645513
0.00854841	0.39607	0.947	0.783	1	AC022167.2
0.00856627	0.779587	0.842	0.829	1	TIMM17B
0.00858207	0.406575	0.211	0.047	1	CR2
0.0086141	-1.1093	0.105	0.426	1	LOC100132215
0.00862512	0.476744	1	0.891	1	DBNL
0.00862597	-0.906685	0.053	0.38	1	LRSAM1
0.00865212	1.00675	0.737	0.574	1	MAGOH
0.00868317	-0.919489	0.421	0.806	1	R3HDM1
0.00868877	-1.2473	0.316	0.589	1	ARL2-SNX15
0.00871215	1.37568	0.579	0.388	1	MCTS1
0.00874546	-0.786165	0.421	0.721	1	PNMA5
0.00874628	-0.926998	0.368	0.713	1	MTMR10
0.00875821	-1.75216	0.316	0.597	1	PROSER1
0.0087678	-0.486927	0.053	0.349	1	AC005884.2
0.008772	0.587768	0.737	0.426	1	ATP6V1FNB
0.00877838	-0.793025	0.895	0.915	1	AC073052.2
0.00879331	-0.565883	0.579	0.845	1	CHFR
0.00879644	-0.872682	0.895	0.961	1	NR6A1
0.00881454	-1.10517	0.579	0.829	1	WEE1
0.00882193	-1.12724	0.789	0.853	1	MCMBP
0.00887068	-1.12842	0.579	0.806	1	PDLIM5
0.008899	0.354021	0.263	0.078	1	ASB15
0.00889923	1.21486	0.263	0.078	1	ASPRV1
0.00891608	0.388053	0.789	0.496	1	AARD
0.00893669	0.506566	0.895	0.605	1	RHOC
0.00894692	0.691671	0.895	0.744	1	NUP37
0.00894777	-0.747486	1	0.969	1	MIR611
0.00894821	-0.549043	1	0.984	1	VCP
0.0089491	0.499219	1	0.992	1	SIAE
0.00894921	-0.416019	0.053	0.349	1	RPL23AP74
0.00895852	0.311294	0.842	0.558	1	ABALON
0.00901636	0.533975	1	0.845	1	NIP7
0.00902401	0.463586	1	0.984	1	ATP5PD
0.0090424	-1.42753	0.158	0.465	1	LMBRD2
0.00905736	-0.896068	0.895	0.891	1	MAP3K2
0.00908179	-1.09833	0.263	0.581	1	SYNGAP1
0.00909011	-0.748238	1	0.922	1	KPNB1
0.0091109	-1.27183	0.474	0.729	1	IBTK
0.00911725	-1.04683	0.421	0.69	1	KLF10
0.00913778	-0.810033	0.474	0.814	1	TWF1
0.00914099	0.587679	0.947	0.891	1	VAMP2
0.00916699	0.469492	0.947	0.93	1	EIF6
0.00918486	-0.965307	0.211	0.558	1	XRCC3
0.0091953	0.539231	0.474	0.217	1	POM121L12
0.009201	-0.977043	0.474	0.76	1	SRP68
0.00923996	0.392949	1	0.915	1	MRPL21
0.00924354	0.64531	1	0.922	1	MRPS6
0.00925335	0.330802	1	1	1	RPL4
0.0092549	0.411678	0.895	0.705	1	MS4A5
0.00928218	0.354261	0.895	0.651	1	CASC1
0.00930668	-0.475303	0	0.279	1	FGA
0.00930726	-0.715776	0	0.279	1	AL355472.2
0.00930737	-1.65413	0	0.279	1	NANOS1
0.00932077	-1.20229	0.211	0.55	1	DNLZ
0.00933027	0.332554	1	0.984	1	RPL6
0.0093312	0.260746	0.368	0.14	1	LINC01895
0.00933132	0.520252	1	0.984	1	COMMD4
0.00939837	0.47491	0.368	0.147	1	AC025031.2
0.00940205	0.487029	0.474	0.202	1	AL031320.2
0.00940842	0.275514	1	1	1	COX7A2
0.00940877	0.766054	0.842	0.767	1	NCAPH
0.00944915	0.766032	0.579	0.295	1	DUS4L
0.0094601	0.961368	0.316	0.109	1	AC002094.1
0.00947237	-1.13346	0.158	0.465	1	TBX1
0.00947505	-0.815165	0.684	0.853	1	KIDINS220
0.00948106	0.483737	0.947	0.938	1	RAD51C
0.00953769	0.47673	0.947	0.899	1	SAYSD1
0.00954415	-0.970818	0.895	0.915	1	TMEM248
0.00955955	-0.754427	0.158	0.465	1	C1orf87
0.00957166	0.379988	0.526	0.248	1	AL158837.1
0.00960796	0.494743	0.474	0.217	1	AC106736.1
0.00964786	0.501089	1	0.969	1	TAF7
0.00967303	-1.44971	0.053	0.341	1	RNF180
0.00967707	0.276352	0.895	0.659	1	MGAT1
0.00970951	-0.623425	0.263	0.612	1	HMGB1P6
0.00976726	0.398652	0.316	0.101	1	AC109811.1
0.00978878	0.989822	0.421	0.186	1	HSD17B11
0.00979054	0.512873	0.947	0.915	1	ARL1
0.00980915	0.511477	1	0.984	1	LRPAP1
0.00981017	-0.653464	0.263	0.605	1	AL050331.1
0.00983286	0.567439	0.947	0.798	1	LINC01760
0.00983644	0.643678	1	0.868	1	POLB
0.00985977	-0.287627	0.368	0.667	1	RCAN3
0.00988279	-1.0798	0.158	0.504	1	BTBD2
0.00991764	0.452608	0.789	0.55	1	DNAJB3
0.0099597	-0.869259	0.947	0.922	1	AP003392.3
0.0099903	-0.792941	0.895	0.876	1	RPL13P12
0.010008	0.646862	0.842	0.705	1	CWF19L1
0.0100101	0.591812	0.895	0.659	1	SVIL-AS1
0.0100206	-1.23027	0.474	0.698	1	DENND5B
0.0100292	0.670788	0.368	0.155	1	LOC102724446
0.0100337	-0.815995	0.105	0.426	1	LRRC1
0.0100554	0.302161	1	0.953	1	CHID1
0.0100566	0.290766	1	0.992	1	AL121594.1
0.0101397	0.518958	1	0.984	1	FAM104A
0.0101406	-0.621356	1	0.969	1	ARGLU1
0.0101414	0.357294	1	1	1	MTX2
0.0101452	0.670426	0.316	0.109	1	AC010487.3
0.0101779	0.448498	0.316	0.116	1	AC008555.3
0.0102173	0.714956	0.947	0.938	1	SF3B5
0.0102298	-1.14414	0.368	0.651	1	MARK2
0.0102317	-0.65197	0.053	0.357	1	TRMT9B
0.010258	-1.03098	0.263	0.597	1	MTBP
0.0102872	0.434635	0.316	0.109	1	PRICKLE3
0.0103188	-1.43563	0.105	0.411	1	LGALS3
0.0103697	0.27851	0.474	0.217	1	BRINP3
0.0103821	-0.982127	0.316	0.612	1	NUDT4
0.0103867	0.609566	0.421	0.178	1	NR2F2
0.0103872	-5.06824	0.053	0.341	1	HBG2
0.010411	0.438383	0.842	0.682	1	RGPD4-AS1
0.0104374	0.461863	0.947	0.574	1	SPEF2
0.0104391	-1.78476	0.053	0.357	1	ARL10
0.0104717	-1.10979	0.316	0.612	1	AC007493.2
0.0104813	0.342139	1	1	1	RPL14
0.0104992	0.891529	0.579	0.333	1	SLC25A13
0.0105048	0.526619	0.211	0.054	1	LINC02606
0.0105158	0.702346	0.684	0.457	1	AC127496.6
0.0105242	0.807051	0.842	0.775	1	TIMMDC1
0.010529	-1.09984	0.789	0.86	1	GFM1
0.0105666	-0.495355	1	0.984	1	MATR3-paralog
0.0105959	-1.32325	0.368	0.636	1	XPO4
0.0105966	0.811261	0.263	0.078	1	AL355512.1
0.0105997	-1.39961	0.105	0.403	1	ABCC10
0.0106091	-0.361971	0.947	0.605	1	TSPAN16
0.0106255	-0.801778	0	0.271	1	PCTP
0.0106257	-0.841876	0	0.271	1	PTN
0.010626	-0.415528	0	0.271	1	RPS7P11
0.010626	-1.10358	0	0.271	1	AHNAK
0.0106264	-1.34806	0	0.271	1	AC108449.3
0.0106279	-1.31547	0.526	0.698	1	RF01871
0.010649	1.40804	0.526	0.287	1	FBXL16
0.0106713	0.930168	0.789	0.721	1	SLC39A4
0.0106779	-1.59379	0.368	0.597	1	MED17
0.0107358	0.496657	1	0.93	1	NDUFAF4
0.0107571	-0.494936	0.053	0.364	1	SNRPFP1
0.010773	-0.530301	0.158	0.519	1	NETO2
0.010814	0.596909	0.895	0.69	1	SLIT2-IT1
0.0108246	0.640073	0.632	0.341	1	LINC01360
0.0108401	0.305942	0.632	0.372	1	AC024619.1
0.0108474	0.731707	0.526	0.279	1	CYP19A1
0.0108478	0.403687	0.789	0.45	1	AC108488.2
0.0109081	0.57554	0.789	0.504	1	TPST2
0.0109181	-0.764708	1	1	1	MT-RNR1
0.01092	0.264111	1	1	1	GAPDH
0.0109406	0.825841	0.632	0.372	1	FBXO39
0.0109561	-1.49879	0.368	0.62	1	ZSWIM6
0.0109704	-0.811563	0.895	0.899	1	AC005841.1
0.0109759	-1.16477	0.211	0.566	1	SPIRE2
0.0109958	0.467355	1	0.915	1	PIH1D2
0.0109975	0.367402	0.579	0.31	1	LOC101929653
0.0110102	0.501589	1	1	1	NDUFAF3
0.0110525	0.378551	0.368	0.147	1	AC011767.1
0.0110669	0.465488	0.579	0.271	1	AC069277.1
0.0110688	-0.565188	0.947	0.899	1	DNAAF1
0.0110695	0.610664	0.947	0.899	1	AC069503.2
0.011083	-0.717425	0.211	0.543	1	UQCRHL
0.0110987	0.264525	1	1	1	RPS19
0.0111238	-1.204	0.368	0.674	1	USP6
0.0111283	-1.09276	0.105	0.426	1	TPMT
0.0111604	0.586498	0.947	0.744	1	AD000671.2
0.0111663	-0.789812	0.789	0.93	1	TXLNA
0.0111725	0.806756	0.947	0.915	1	HAGH
0.0111824	0.377187	1	0.698	1	TMEM53
0.0111925	0.503292	1	0.977	1	HACD3
0.0111943	-0.429225	0.947	1	1	RAD17
0.0112609	-1.65343	0.053	0.341	1	ZFP41
0.0112809	0.44122	0.842	0.481	1	AL133230.1
0.0112842	-0.814058	1	0.961	1	KDM5A
0.0112916	0.73441	0.211	0.054	1	FAM133CP
0.0113148	0.641475	0.684	0.403	1	HEIH
0.0113181	-1.238	0.684	0.868	1	SMG1
0.0113586	0.851941	0.421	0.186	1	LINC01214
0.011376	0.325158	1	1	1	NDUFA2
0.0114412	0.554573	0.895	0.612	1	SMIM12
0.0114445	1.32464	0.632	0.349	1	F11-AS1
0.0114703	0.352349	1	0.961	1	PTPMT1
0.0114707	0.5002	1	0.969	1	SNHG29
0.0115364	-0.706709	0.526	0.845	1	TDP1
0.0115421	-0.848476	0.842	0.86	1	GTF2H1
0.011556	0.535354	1	0.93	1	HENMT1
0.0115599	-1.224	0.053	0.333	1	DLK2
0.0115655	0.553938	1	0.992	1	LINC01191
0.0115751	-0.691012	0.263	0.566	1	MTCO3P12
0.0115924	-0.798483	0.211	0.504	1	AC068631.3
0.0115965	-0.917774	0.632	0.845	1	DHX8
0.0116099	-1.83087	0.158	0.473	1	PPP1R12B
0.0116288	-1.20349	0.158	0.488	1	CPNE2
0.0116604	0.298437	1	0.984	1	FMC1
0.0117042	0.392352	0.211	0.054	1	CALHM5
0.0117042	0.364369	0.211	0.054	1	AC027328.1
0.0117169	0.264778	0.737	0.419	1	LINC02142
0.0117188	0.580057	0.947	0.806	1	RAD51
0.0117407	-0.982339	0.368	0.698	1	GRIN3B
0.0117464	-1.14637	0.368	0.705	1	NUP153
0.0117716	-1.37431	0.368	0.643	1	SREBF1
0.0118162	0.494643	1	0.891	1	OSCP1
0.0118359	-1.02989	0.421	0.721	1	KLF4
0.0118656	-1.58758	0.053	0.349	1	SLC4A2
0.0118847	0.43286	0.947	0.798	1	FAM198B-AS1
0.0118848	-0.390285	1	0.791	1	OAZ3
0.011886	0.429266	0.842	0.488	1	LOC100506675
0.011926	0.391635	0.421	0.178	1	SERPINF1
0.0119473	0.38236	1	1	1	AC011603.2
0.0119475	-0.561195	0.947	0.969	1	FKBP4
0.011958	-1.46448	0.053	0.341	1	TRIM8
0.011962	-1.22495	0.632	0.767	1	PANK3
0.0119671	0.682802	0.842	0.752	1	PEF1
0.0119714	0.296075	0.474	0.209	1	CAHM
0.0120356	-1.40844	0.053	0.333	1	AC001226.2
0.0120428	-0.536183	0.105	0.388	1	PDIA3P1
0.0120446	0.349515	1	0.992	1	TMED10
0.0121039	0.524684	0.158	0.031	1	GALNT18
0.0121039	0.292173	0.158	0.031	1	AC016526.2
0.0121156	-0.777203	0	0.264	1	LINC01249
0.0121302	0.265193	0.211	0.054	1	LINC01504
0.0121425	0.319706	1	1	1	RPS5
0.0121547	0.358437	0.789	0.45	1	IQGAP2
0.012179	0.472477	0.895	0.837	1	VPS25
0.0122267	-0.364697	0.684	0.333	1	AC011472.2
0.0122423	0.41472	1	0.992	1	TOMM6
0.0122424	0.306274	1	0.992	1	SH3D19
0.012289	0.406691	1	0.876	1	UBE2C
0.0122935	0.256289	0.421	0.186	1	LYPD5
0.0122938	-0.801404	0.421	0.186	1	HMGCL
0.0122944	0.850424	0.684	0.504	1	HSPBAP1
0.0123015	-1.31173	0.632	0.806	1	LINC01578
0.01234	0.294292	1	1	1	CCT2
0.0123755	-1.33472	0.316	0.62	1	TUBB2A
0.0123784	0.289885	0.895	0.705	1	STAT1
0.0124293	0.442145	1	0.922	1	DNAJC8
0.0124294	-0.877656	0.842	0.946	1	CCDC88A
0.0124394	0.306816	1	1	1	COX6A1
0.0124412	0.406416	1	0.992	1	SLC25A3
0.0124657	0.886637	0.368	0.14	1	AC006547.3
0.0124798	-1.01172	0.579	0.829	1	UBN2
0.0124889	0.437199	0.947	0.884	1	AC027644.4
0.0125042	-1.05193	0.632	0.76	1	HSPA1B
0.0125205	0.625667	0.947	0.845	1	GOPC
0.0125349	0.333672	1	0.93	1	YIF1A
0.0125434	0.902468	0.842	0.698	1	CCDC36
0.0125543	-1.04129	0.368	0.659	1	GTF3C4
0.0125778	0.393096	0.263	0.078	1	AC005006.1
0.0125844	-0.880244	0.211	0.535	1	MOB1B
0.012631	-1.10858	0.421	0.729	1	NUP205
0.0126319	0.323	0.947	0.93	1	THOC7
0.0126342	-0.680111	1	0.93	1	HDGFL3
0.0126392	0.599285	0.947	0.946	1	DNASE1
0.0126485	1.07847	0.158	0.031	1	AC122685.1
0.0126485	0.84241	0.158	0.031	1	RDH16
0.012681	-0.906035	0.895	0.884	1	PHYKPL
0.0126827	0.844519	0.895	0.806	1	DCXR
0.0126843	0.294545	0.895	0.837	1	SLC2A14
0.0127042	-1.06273	0.158	0.496	1	LYSMD4
0.0127586	0.270627	0.895	0.636	1	DUSP28
0.0127867	-1.46619	0.947	0.829	1	HBA2
0.0128189	-1.4239	0.263	0.558	1	CNNM3
0.0128905	-0.853022	0.684	0.868	1	TRAPPC8
0.0129067	0.363673	0.474	0.209	1	AC004949.1
0.0129456	0.546601	1	0.93	1	PSORS1C1
0.0129468	-1.39754	0.053	0.341	1	ANKRD52
0.0129546	0.379346	1	1	1	TUBA1B
0.0129558	-0.944053	0.368	0.69	1	TPD52
0.0130197	0.448911	0.263	0.085	1	AL353633.1
0.0130331	0.445007	0.895	0.791	1	NKAPL
0.0130748	0.670395	0.474	0.233	1	LOC102467222
0.0130851	-1.1801	0.421	0.651	1	CDC42BPB
0.0131428	0.369077	0.737	0.442	1	CCDC13
0.0131516	-0.759223	0.947	0.93	1	SSX2IP
0.0131581	-0.855391	0.947	0.946	1	HYOU1
0.013159	-0.990763	0.316	0.659	1	FOXK1
0.0131638	0.294037	1	1	1	RPL19
0.0131639	0.544643	1	0.992	1	OTUB1
0.0132147	1.02045	0.158	0.031	1	AC253536.4
0.0132147	0.261156	0.158	0.031	1	LINC01803
0.0132729	0.489291	0.579	0.326	1	AC093227.2
0.013274	0.390288	0.789	0.488	1	FLJ36000
0.0132918	-1.15229	0.105	0.403	1	FAM102B
0.0133062	-0.723243	0.158	0.45	1	COL3A1
0.0133143	0.43557	0.316	0.116	1	AC068506.1
0.0133545	-1.33468	0.842	0.86	1	ZNF318
0.0134422	0.609103	0.947	0.837	1	CCDC169
0.0134455	1.29344	0.421	0.186	1	DARS-AS1
0.013476	0.618648	0.737	0.527	1	DPH6
0.0134855	0.612223	0.526	0.279	1	ZFHX2
0.0134899	-1.00763	0.368	0.651	1	AC125494.1
0.0134912	0.623149	0.211	0.054	1	SERTAD4-AS1
0.0134917	-1.23106	0.263	0.558	1	PTP4A3
0.0136369	-1.00963	0.421	0.651	1	EML1
0.0136707	0.904879	0.316	0.116	1	ICE2P2
0.0136919	0.523245	0.474	0.217	1	PDSS1P2
0.0137271	-0.391033	0.158	0.504	1	FGFR3
0.0137907	0.25669	0.263	0.078	1	TRPV6
0.0137951	-1.02987	0	0.256	1	SLC39A7
0.0137961	-0.665108	0	0.256	1	MYLPF
0.0137964	-0.559801	0	0.256	1	MIR3198-2
0.0137969	-0.413645	0	0.256	1	MINOS1P2
0.0137969	-1.09524	0	0.256	1	ALDH4A1
0.0138031	0.616411	0.158	0.031	1	LY6E-DT
0.0138031	0.587414	0.158	0.031	1	AC105339.3
0.0138031	0.340326	0.158	0.031	1	AC245427.1
0.0138063	0.389776	1	0.938	1	CENPS-CORT
0.0138063	0.409638	1	0.938	1	MRPS22
0.0139003	0.550515	0.947	0.845	1	SPATA24
0.0139224	0.26	1	1	1	FTL
0.0139555	0.265832	0.579	0.295	1	LPAR6
0.0139742	0.356096	0.211	0.054	1	TIFAB
0.0140041	-0.797848	0.842	0.922	1	VPS13A
0.0140147	0.573551	0.579	0.357	1	ANKRD18CP
0.0140299	0.301574	1	1	1	CALM1
0.0140306	0.46753	1	0.946	1	CDC5L
0.0140705	-1.03975	0.368	0.698	1	SCAF4
0.0141053	0.904143	0.158	0.031	1	AL133372.2
0.0141053	0.285481	0.158	0.031	1	CARM1P1
0.0141828	0.70461	0.579	0.333	1	NBEAP1
0.01426	0.422434	1	0.977	1	EIF3K
0.014261	0.306368	1	0.992	1	KPNA2
0.0143027	0.377514	0.947	0.876	1	RHOXF1
0.0143645	0.521608	0.789	0.581	1	AC073332.1
0.0144019	0.420268	0.526	0.295	1	LOC105369609
0.0144036	0.650463	0.789	0.891	1	GTF2F2
0.0144139	0.664185	0.158	0.031	1	SCN1B
0.0144139	0.251378	0.158	0.031	1	CRYL1
0.0144146	0.428145	0.158	0.031	1	AC091057.2
0.0144292	0.259252	0.474	0.217	1	LINC00605
0.0145347	-0.953327	0.368	0.698	1	TOP3A
0.0145375	-1.06879	0.421	0.705	1	JADE3
0.0145631	0.632611	0.684	0.465	1	CHMP6
0.0145681	-0.615562	0.105	0.442	1	TMEM87B
0.0146023	0.337721	1	0.953	1	NUCB2
0.0146034	0.254823	1	0.984	1	SENP3-EIF4A1
0.0146142	0.9529	0.421	0.178	1	AC024908.1
0.0146196	0.616259	0.947	0.791	1	CREB3
0.0146202	0.301529	0.947	0.651	1	ZNRF4
0.0146204	-0.96749	0.632	0.837	1	DAZAP1
0.0146538	-1.21592	0.421	0.69	1	POM121
0.014654	0.635241	0.947	0.829	1	MORC1
0.0146857	0.675737	0.684	0.519	1	CMTM7
0.0147193	-0.558418	1	0.984	1	SYVN1
0.0147486	-0.65341	0.737	0.899	1	PTEN
0.0147874	-1.08086	0.789	0.915	1	LNCOC1
0.0147875	0.402487	0.842	0.535	1	INPP1
0.0147971	0.493276	0.842	0.566	1	PPM1K
0.0149492	0.483573	1	0.938	1	THYN1
0.0149538	0.389108	1	0.953	1	AL139260.2
0.0149553	-0.47397	1	0.992	1	CALR
0.014971	-1.39701	0.053	0.333	1	OGFOD3
0.0149776	-0.72945	0.105	0.395	1	BUB1B-PAK6
0.0149864	0.254142	0.211	0.054	1	LINC02510
0.014989	0.851366	0.789	0.705	1	AC002094.2
0.0150125	0.677223	0.895	0.891	1	LUC7L
0.0150413	0.651066	1	0.798	1	TTC5
0.0150727	0.419588	1	0.961	1	PRKDC
0.0151148	-1.56554	0.316	0.597	1	LONRF1
0.015157	-1.76018	0.211	0.473	1	BAG3
0.0151626	-1.13049	0.684	0.798	1	CS
0.0151634	0.435554	0.368	0.163	1	AC092335.1
0.0151992	1.1913	0.526	0.302	1	URB1-AS1
0.0152124	-1.08403	0.737	0.822	1	WDR62
0.0152896	-0.255262	0.842	0.589	1	LPP
0.015293	-1.02356	0.263	0.589	1	BRF1
0.0152976	-1.30249	0.158	0.442	1	TTC7B
0.0153114	-0.4291	0.947	0.984	1	DDX46
0.0153136	0.335712	1	1	1	CCT3
0.0153359	0.412134	0.368	0.147	1	ZNF799
0.0153401	0.414341	0.368	0.163	1	DEPDC5
0.0153608	0.952768	0.684	0.581	1	CHEK2
0.0153707	-0.998689	0.053	0.326	1	ZDHHC2
0.0153787	-1.17522	0.368	0.651	1	NCKAP1
0.0154063	-1.01091	0.105	0.403	1	RAB3D
0.0154182	0.559514	0.947	0.922	1	SRP19
0.0154225	0.455131	0.684	0.403	1	DIAPH3-AS2
0.0154394	0.277323	0.789	0.481	1	ZBTB20-AS1
0.0154443	-0.391117	0.368	0.667	1	AP001273.2
0.015446	-0.832877	0.263	0.574	1	FBXO38
0.0154846	-1.40324	0.579	0.775	1	PRKCZ
0.0154942	-1.47186	0.211	0.496	1	KLHL9
0.0155162	0.562971	0.211	0.054	1	BMP7-AS1
0.015525	-0.791774	0.684	0.845	1	BCL7B
0.0155546	0.301417	0.474	0.24	1	APOBEC4
0.0155681	0.706415	0.526	0.264	1	TMEM44-AS1
0.0156511	-0.730399	0.526	0.822	1	SNX4
0.0156817	0.410985	1	0.984	1	MT-TV
0.0156898	-0.277787	0	0.248	1	WASF4P
0.01569	-0.293331	0	0.248	1	UBL5P2
0.0156907	-0.940287	0	0.248	1	AMY2B
0.0156911	-1.27097	0	0.248	1	CCNQ
0.0157096	0.513921	0.158	0.031	1	MANSC1
0.0157408	0.576821	1	0.876	1	CCDC112
0.0157722	-0.36175	0.842	0.922	1	MARCH7
0.0157874	0.536165	0.895	0.791	1	CYB5D2
0.0158192	0.498297	0.842	0.674	1	AC025283.2
0.0158237	-0.864163	0.737	0.798	1	EML5
0.0158333	-0.891575	0.737	0.853	1	NLRP1
0.0158821	-0.283385	0.947	0.628	1	SPATA42
0.0158915	0.384054	0.368	0.147	1	KRT15
0.0158919	0.465811	0.368	0.147	1	PRKCA-AS1
0.0158987	0.399143	0.737	0.419	1	LEPROT
0.0159045	0.545665	1	0.907	1	GTF2H5
0.0159713	0.383378	0.421	0.178	1	AL157911.1
0.0160035	0.496893	1	0.884	1	CIR1
0.0160287	-0.43205	0.526	0.264	1	AC013470.3
0.016029	0.370985	0.526	0.264	1	TRIM42
0.0160293	-0.839773	0.895	0.922	1	MAPK1
0.0160543	-0.385385	1	0.984	1	HNRNPH1
0.0160565	0.282189	1	0.992	1	NDUFV2
0.016057	0.337557	1	0.984	1	CDKN3
0.0160593	0.761116	0.632	0.488	1	AC008764.4
0.0160759	0.458241	0.263	0.093	1	SORCS3
0.0160802	0.984958	0.737	0.612	1	FAM228B
0.0161025	-0.896179	0.316	0.605	1	CCNE1
0.0161214	-1.02505	0.737	0.806	1	LONP1
0.0161828	0.515246	1	0.977	1	LRRC75A
0.0162462	-1.08377	0.158	0.481	1	INTS2
0.0162481	-0.790973	0.579	0.829	1	PACS1
0.0162642	-0.850862	0.737	0.868	1	MORC3
0.0162945	0.461985	1	0.922	1	RPL9P9
0.0163111	-1.15086	0.316	0.589	1	XPR1
0.0163624	0.402659	0.526	0.271	1	IFIT5
0.0163771	0.74669	0.895	0.783	1	TADA2A
0.0163947	0.494206	0.158	0.031	1	OPHN1
0.0164146	0.960507	0.421	0.194	1	ZNF816
0.0164173	0.297767	0.947	0.922	1	TM2D3
0.0164358	0.315571	1	0.984	1	LSM7
0.0164611	0.741635	0.789	0.682	1	AC004771.3
0.0165013	0.533945	0.947	0.884	1	GDE1
0.0165013	-0.548729	0.158	0.457	1	MIR3654
0.0165027	-1.38735	0.053	0.333	1	BPIFB1
0.0165034	0.523296	0.632	0.364	1	ZNF519
0.0165473	0.325502	0.947	0.922	1	UXT
0.016581	-1.52533	0.368	0.581	1	CBX2
0.0166252	0.611447	0.211	0.054	1	OTOAP1
0.0166252	0.487327	0.211	0.054	1	AC132825.4
0.0166429	0.963765	0.316	0.124	1	MIR4697HG
0.016676	0.383878	1	0.915	1	NPRL3
0.0166762	-0.62282	0.737	0.953	1	SRR
0.0167237	-1.91776	0.053	0.318	1	MAVS
0.0167316	-0.805038	0.789	0.891	1	LAMP1
0.0167728	0.384626	0.263	0.093	1	EFCAB3
0.0167934	-0.575399	0.789	0.93	1	UBQLN1
0.0168071	0.590684	0.526	0.287	1	SCIN
0.0168123	0.63086	0.632	0.395	1	GLYCTK
0.0168292	-0.778584	0.842	0.829	1	UBR5
0.0168578	0.621794	0.789	0.682	1	CSTF2
0.0168673	0.872349	0.789	0.558	1	UVRAG-DT
0.016874	-1.18173	0.105	0.403	1	FAAP100
0.0168828	0.766336	0.474	0.233	1	AC022898.1
0.0169276	0.659939	0.895	0.814	1	TMEM106C
0.0169552	1.23074	0.789	0.527	1	SPAG8
0.0169659	0.807997	0.526	0.287	1	LINC00692
0.0169889	-1.19984	0.421	0.628	1	PIEZO1
0.0169926	0.772631	0.895	0.829	1	DYRK4
0.0170565	0.353354	1	0.899	1	PLEKHH1
0.0170571	0.273459	0.368	0.147	1	FAM83C
0.0170614	0.371927	0.895	0.705	1	NIF3L1
0.0170688	-0.361664	0.895	0.62	1	ACAP1
0.0170733	0.326398	0.789	0.55	1	DSCC1
0.0171236	-0.744177	0.211	0.519	1	ZSCAN31
0.0171256	-0.846058	0.368	0.636	1	PPIAP22
0.0171331	-1.52802	0.105	0.38	1	MAP3K14
0.0171362	-1.21237	0.053	0.31	1	TRIP6
0.0171443	-0.612126	0.316	0.628	1	MAPK7
0.0171533	0.510503	0.947	0.829	1	CDC20
0.0171889	0.377491	0.842	0.651	1	PEMT
0.0171891	0.608293	0.842	0.651	1	TRAPPC2B
0.0171942	0.578407	0.474	0.24	1	AL355592.1
0.0172048	0.589723	1	0.915	1	SWI5
0.0172103	0.504202	0.263	0.085	1	LINC02454
0.0172107	-0.731236	0.947	0.93	1	NUP155
0.0172251	0.47543	1	0.961	1	UTP11
0.0172522	0.762427	0.263	0.093	1	AL354836.1
0.0172529	0.719742	0.842	0.783	1	FAM161A
0.0172908	-1.65533	0.105	0.38	1	FN1
0.0173041	0.371949	0.947	0.891	1	OLA1
0.0173041	-0.575868	0.842	0.907	1	HAUS6
0.0173239	0.707139	0.789	0.62	1	CDKL2
0.0173519	0.450365	0.895	0.953	1	FAM161B
0.0173542	0.377493	1	0.984	1	LAMTOR5
0.0173898	0.990442	0.579	0.357	1	NUP50-DT
0.017496	-0.465559	1	0.984	1	RANBP1
0.0174968	0.506207	1	0.977	1	FAM177A1
0.0175272	-1.25566	0.263	0.527	1	DOK4
0.0175329	0.363429	0.684	0.411	1	TSSK1B
0.017548	0.808289	1	0.868	1	NRIP3
0.0175756	0.409336	0.474	0.233	1	LMCD1
0.0176204	0.506368	1	0.93	1	STOML2
0.0176286	-0.450482	0.211	0.566	1	AL009174.1
0.0176303	0.894429	0.737	0.488	1	MPC1L
0.0176308	0.39167	1	0.984	1	PSMG1
0.0176311	-0.911576	0.526	0.775	1	TTLL5
0.0176315	0.443824	1	0.961	1	ASB6
0.0176323	0.420264	1	1	1	MYL6
0.0176328	-0.706577	0.211	0.574	1	PQLC1
0.0176351	0.312615	0.895	0.574	1	RF02217
0.0176748	-0.857028	0.526	0.721	1	ZRANB1
0.0177431	0.889797	0.263	0.093	1	AC025176.1
0.0177651	0.891351	0.684	0.488	1	NSDHL
0.0177696	0.284869	1	0.992	1	AP005263.1
0.0177763	-0.547598	0.526	0.791	1	VEZF1
0.0178216	-0.280053	0	0.24	1	TXNP6
0.0178218	-0.652853	0	0.24	1	ARHGAP27
0.0178225	-0.985009	0	0.24	1	IRX2
0.0178227	-0.366234	0	0.24	1	AC012354.2
0.0178229	-1.14841	0	0.24	1	FAM83H
0.0178229	-1.21136	0	0.24	1	ADCY9
0.0178275	-1.4092	0.368	0.636	1	DHX33
0.0178281	-0.672407	0.632	0.798	1	RPL3P4
0.0178292	0.568161	0.842	0.721	1	C19orf73
0.017849	0.450944	0.421	0.202	1	RPS26P8
0.0178602	-0.650311	0.684	0.876	1	TRPC4AP
0.0178625	-0.795221	0.895	0.907	1	BRWD1
0.0178766	-0.593788	0.368	0.147	1	AL024507.2
0.0178873	-1.07914	0.842	0.938	1	LY6K
0.017907	0.405909	1	0.984	1	SLC12A6
0.017928	0.541846	1	0.853	1	MAD1L1
0.0179434	-1.06938	0.842	0.837	1	TNPO1
0.0179808	0.393489	0.526	0.302	1	LINC01855
0.017989	1.2322	0.368	0.171	1	AL031601.2
0.0179891	0.608902	0.526	0.279	1	LINC02158
0.0180819	0.755778	0.895	0.829	1	SYCP1
0.0181137	0.265855	0.842	0.566	1	LINC00658
0.0181346	0.563693	0.579	0.333	1	ADCK1
0.0181564	0.339363	1	0.798	1	TMCO2
0.0181839	0.334927	1	1	1	RPL27
0.0182661	-0.938743	0.579	0.791	1	PASK
0.0182815	-0.538934	0.789	0.922	1	CCNK
0.0182902	0.537754	0.474	0.217	1	IDH1-AS1
0.0182996	-0.78377	0.895	0.922	1	SMNDC1
0.0183081	-1.24392	0.211	0.504	1	PUS1
0.0183102	0.51831	0.632	0.388	1	SERTAD3
0.0183281	0.32491	1	0.984	1	GLRX3
0.0184112	-0.709916	0.789	0.915	1	LAMTOR5-AS1
0.0184201	0.324485	0.421	0.202	1	FUNDC2P2
0.0184395	-0.605391	0.684	0.845	1	AFDN
0.0184514	0.930165	0.895	0.705	1	BPGM
0.0185246	0.928581	0.684	0.457	1	EEF1AKMT1
0.0185354	-1.03785	0.579	0.806	1	TRAFD1
0.0185531	-0.889001	0.526	0.783	1	RALGAPA1
0.0185536	0.327834	0.947	0.721	1	H1FNT
0.0185999	0.574069	1	0.93	1	NDUFAF7
0.0186073	-0.877448	0.158	0.488	1	ZNF333
0.0186143	0.331001	1	0.969	1	TRIM36
0.0186151	-0.542995	1	0.984	1	AP001267.1
0.0186638	0.74598	0.579	0.357	1	MYO5C
0.0186779	0.418862	0.632	0.434	1	TEX43
0.0187539	-0.6007	0.947	0.961	1	CNOT1
0.0187579	0.399651	1	0.992	1	AL365205.1
0.018759	0.5052	0.789	0.651	1	IFNAR1
0.0187594	0.490695	1	0.992	1	NDUFB10
0.0187779	0.482049	0.895	0.868	1	AC008747.1
0.0188318	0.421725	0.789	0.597	1	CALR3
0.018851	0.808002	0.474	0.264	1	MEAK7
0.0189613	0.810293	0.895	0.884	1	ITGAE
0.0189902	0.459831	0.947	0.775	1	PRPH
0.0190065	0.661145	0.421	0.202	1	AC015468.2
0.0190077	0.345802	0.421	0.202	1	HAR1B
0.0190285	0.539625	0.895	0.938	1	NSMCE1
0.0190286	1.08828	0.263	0.085	1	SLC2A12
0.0190325	-0.646821	0.053	0.326	1	HAS3
0.0190346	0.590586	0.474	0.233	1	LINGO2
0.0190708	-1.17115	0.105	0.372	1	CCZ1B
0.0190797	-1.2366	0.263	0.535	1	B3GALT1
0.019088	-0.542597	0.158	0.527	1	HPS3
0.0191016	-0.518086	0.263	0.581	1	MFAP4
0.0191145	1.44702	0.211	0.062	1	LOC105369499
0.0191223	-1.56147	0.316	0.566	1	FCHO2
0.0192402	0.372985	0.474	0.217	1	VSTM4
0.0192469	0.309397	0.737	0.442	1	ZNF273
0.0192471	0.50172	0.474	0.225	1	LINC02372
0.0192898	0.586681	0.263	0.093	1	ISL1
0.0193041	0.412316	1	0.899	1	TRNT1
0.0193417	0.394219	0.947	0.977	1	DNAJC15
0.0193439	0.423199	0.947	0.853	1	DNAAF4
0.0194481	0.871593	0.632	0.504	1	TAT-AS1
0.0194672	-1.40797	0.263	0.519	1	BCOR
0.0194673	-0.842207	0.421	0.659	1	LOC101929657
0.0195399	-1.56714	0.053	0.318	1	AC010973.2
0.0195548	1.11439	0.632	0.481	1	LOC101559451
0.0195662	0.506344	0.947	0.752	1	SLC25A4
0.0195948	-0.875777	0.684	0.876	1	ANKIB1
0.0196404	0.301858	1	0.992	1	ZCRB1
0.0196417	-1.43287	0.105	0.38	1	SOX12
0.0197097	0.368775	0.842	0.581	1	PPP4R1
0.0197439	0.366795	0.211	0.062	1	LINC01847
0.0197444	0.369784	0.211	0.062	1	GOLGA6A
0.0197887	0.938299	0.053	0.341	1	ARMC5
0.0197916	-0.441897	1	0.992	1	MATR3
0.0197918	-0.391504	1	0.977	1	APLP2
0.0197942	-0.585735	1	0.992	1	CHPT1
0.0198585	0.777887	0.263	0.085	1	IL6R
0.0198698	0.508125	0.895	0.76	1	GNG12
0.0199395	0.258038	1	0.992	1	PRDX5
0.0199531	-1.04469	0.421	0.667	1	NPIPA1
0.0200206	-1.07186	0.105	0.395	1	LRRC45
0.0200388	-1.50619	0.053	0.31	1	COBL
0.0200421	-1.02651	0.684	0.814	1	HIF1A
0.0200583	0.755082	0.789	0.597	1	LIN37
0.020084	0.888177	0.684	0.488	1	IQCC
0.0200845	-0.495267	0.263	0.566	1	KMT2C
0.0200897	-1.24317	0.263	0.558	1	TRRAP
0.0200993	0.355116	1	1	1	CFAP36
0.020132	-1.31466	0.053	0.302	1	GALT
0.0201421	0.618087	0.579	0.341	1	CERS3
0.0201423	0.507181	0.842	0.783	1	C2CD6
0.0201547	-0.952991	0.053	0.326	1	DCLRE1A
0.0201547	-5.53485	0.053	0.326	1	HBE1
0.0201895	0.275268	1	0.884	1	TXNDC9
0.0201958	-1.1437	0.211	0.488	1	ZBTB33
0.02022	-1.02693	0	0.233	1	GUCY1A2
0.0202207	-0.350978	0	0.233	1	RPL31P49
0.0202207	-0.360685	0	0.233	1	FABP5P7
0.0202207	-0.480782	0	0.233	1	NBPF10
0.0202207	-1.2459	0	0.233	1	FKBP14
0.0202209	-0.856332	0	0.233	1	AC009283.1
0.0202209	-1.38536	0	0.233	1	TUBB2B
0.0202211	-0.947261	0	0.233	1	OAF
0.0202211	-1.54758	0	0.233	1	CTBP1-DT
0.0202211	-1.56053	0	0.233	1	CPNE7
0.0202211	-4.84397	0	0.233	1	TFF2
0.0202525	-0.509732	1	0.969	1	CASC3
0.0203442	0.640993	0.789	0.566	1	MBD5
0.0204037	0.476405	1	0.961	1	IMPDH2
0.0204046	-0.640698	0.368	0.667	1	PAXBP1
0.0204555	-0.470619	0.158	0.426	1	AC097263.1
0.0204849	0.515254	1	0.876	1	FAM162A
0.0205393	-0.429993	0.105	0.403	1	NPIPA5
0.0205404	-0.926721	0.105	0.403	1	ADCY10P1
0.0205619	0.481989	1	0.961	1	IFT57
0.0205821	-0.334299	0.684	0.411	1	GABRG3
0.0206452	0.458563	0.895	0.76	1	POC1B-AS1
0.0206903	0.82251	0.842	0.667	1	ZNRD1ASP
0.0207204	0.34608	1	0.992	1	RUVBL2
0.0207209	0.338159	0.947	0.984	1	PSMC3
0.0207267	0.261881	0.789	0.496	1	ZDHHC19
0.0207271	0.616185	0.789	0.605	1	ZIM2
0.0207578	0.882035	0.421	0.209	1	ISLR2
0.0209078	0.350469	0.632	0.349	1	MTERF1
0.020924	-0.691125	0.579	0.822	1	GAS5-AS1
0.0209531	0.256404	0.263	0.093	1	LOC105375297
0.0210131	0.268749	0.263	0.085	1	AC109635.2
0.0210349	0.422965	1	0.953	1	EPCAM
0.0210549	-0.504353	0.316	0.643	1	AL590867.2
0.0211432	0.325661	1	0.891	1	RPP38
0.0211509	0.524486	0.632	0.38	1	HERC2P9
0.0211822	-1.47757	0.368	0.612	1	CYTH1
0.0212142	-1.64499	0.105	0.349	1	ADCY5
0.021244	-0.630266	0.421	0.705	1	CRKL
0.0212765	-0.522162	0.105	0.403	1	KAT2A
0.0213268	0.314823	0.842	0.558	1	DHRSX
0.0213523	0.657803	0.632	0.341	1	ADGRL3
0.0214376	0.596089	0.474	0.248	1	AL354892.2
0.021521	-0.811802	0.579	0.837	1	BNIP2
0.0215355	0.837172	0.263	0.093	1	AC073323.1
0.021577	-1.14647	0.526	0.69	1	CMPK1
0.0215862	0.558215	0.842	0.612	1	WDR27
0.0216912	-0.957469	0.105	0.388	1	MTX3
0.0217241	0.388181	0.789	0.574	1	ZCCHC3
0.0217349	0.398539	0.895	0.798	1	MARCH10
0.021801	0.28437	0.947	0.736	1	VDAC1
0.0218298	0.648928	0.947	0.93	1	COIL
0.0218705	0.874874	0.316	0.124	1	ZBTB16
0.0218705	0.291813	0.316	0.124	1	LINC02411
0.0218764	-0.4982	0.211	0.535	1	RPS27AP16
0.0218975	0.282437	0.947	0.868	1	POGZ
0.021923	0.273901	0.789	0.643	1	C9orf135-DT
0.0219244	-0.982586	0.421	0.698	1	ZFC3H1
0.0219488	0.706073	0.789	0.481	1	LINC01304
0.0219498	-0.85281	0.263	0.558	1	LATS1
0.0219572	0.443018	0.316	0.132	1	AC114814.3
[truncated: 10,515 more rows]

## Sheet: Diff.ed SPG
p_val	avg_logFC	pct.1	pct.2	p_val_adj	Gene
6.12188e-12	2.50254	1	0.034	2.74425e-07	ROS1
3.07748e-11	1.97037	1	0.051	1.37954e-06	SHANK3
3.29038e-09	1.37145	0.571	0	0.000147498	CEACAM21
5.71191e-09	2.49894	0.857	0.068	0.000256048	TMSB4XP4
1.40279e-07	1.29376	0.571	0.017	0.0062883	AC107464.3
3.70866e-07	1.48345	0.571	0.017	0.0166248	BOK-AS1
3.83039e-07	2.91941	0.429	0	0.0171705	AC027702.1
3.83039e-07	0.94	0.429	0	0.0171705	FAR2P2
3.83039e-07	0.539749	0.429	0	0.0171705	GTF2IP2
3.83039e-07	0.448544	0.429	0	0.0171705	LINC02347
7.0839e-07	1.47696	0.714	0.051	0.031755	REP15
8.55261e-07	0.59016	0.714	0.051	0.0383388	ECEL1
4.8105e-06	0.662059	0.714	0.068	0.21564	AL138899.1
5.88292e-06	1.04477	0.571	0.034	0.263713	AC010491.1
1.48899e-05	1.75408	0.429	0.017	0.667469	AC021755.3
1.48899e-05	0.836621	0.429	0.017	0.667469	AL590705.3
1.48899e-05	0.780992	0.429	0.017	0.667469	PITX1
1.86928e-05	1.25659	0.429	0.017	0.837943	AL359532.1
1.97287e-05	0.858619	0.857	0.136	0.884377	AC012123.1
2.34101e-05	0.842575	0.429	0.017	1	TMEM155
2.42655e-05	1.72546	1	0.373	1	LSMEM2
2.63782e-05	1.02232	0.714	0.102	1	ZNF517
2.798e-05	1.21644	0.714	0.085	1	KTN1-AS1
4.09336e-05	2.1207	0.286	0	1	Z73429.1
4.09336e-05	1.74355	0.286	0	1	LOC101927575
4.09336e-05	1.36885	0.286	0	1	LINC00871
4.09336e-05	1.15755	0.286	0	1	ZIM3
4.09336e-05	1.10002	0.286	0	1	AC092131.1
4.09336e-05	1.0472	0.286	0	1	MET
4.09336e-05	0.828527	0.286	0	1	RGPD5
4.09336e-05	0.607311	0.286	0	1	LZTS1-AS1
4.09336e-05	0.607311	0.286	0	1	TBX2
4.09336e-05	0.560995	0.286	0	1	SDR16C6P
4.09336e-05	0.500023	0.286	0	1	AC015845.1
4.09336e-05	0.494958	0.286	0	1	KCNA1
4.09336e-05	0.400343	0.286	0	1	AC093162.1
4.09336e-05	0.389132	0.286	0	1	C2CD4A
4.09336e-05	0.389132	0.286	0	1	CUX2
4.09336e-05	0.386995	0.286	0	1	AC068473.2
4.09336e-05	0.323938	0.286	0	1	AC090181.3
4.09336e-05	0.307347	0.286	0	1	AC092364.1
4.29412e-05	0.550986	0.571	0.051	1	AL139289.1
5.11546e-05	1.59761	0.857	0.186	1	AC009509.1
5.59975e-05	1.91428	0.857	0.153	1	LINC01692
7.85201e-05	2.28151	0.571	0.068	1	AL137058.1
9.08025e-05	0.405275	0.714	0.102	1	AC006455.2
9.14822e-05	2.20009	0.571	0.068	1	AL137058.3
9.14822e-05	1.11006	0.571	0.068	1	ZNF283
9.84021e-05	1.07359	1	0.966	1	SRRM2
0.00011646	1.14085	0.857	0.237	1	SNTG1
0.000137568	1.72995	0.429	0.034	1	BSND
0.000143569	1.42433	0.571	0.068	1	NPTN-IT1
0.000148825	1.56793	0.714	0.119	1	GATD3A
0.000169216	1.38204	1	0.559	1	IFRD2
0.000179079	0.548643	0.714	0.119	1	LOC101929552
0.000197865	2.1823	0.429	0.034	1	LINC02158
0.000197865	1.49919	0.429	0.034	1	AC106870.2
0.000197865	1.41473	0.429	0.034	1	TERT
0.000197865	0.678369	0.429	0.034	1	AL353764.1
0.000202781	0.397564	0.714	0.119	1	LOC100287704
0.000236604	0.558338	0.429	0.034	1	ESRRB
0.000246832	1.01676	1	0.983	1	RPSA
0.000267785	0.871208	1	1	1	RPL39L
0.000282376	0.88478	0.429	0.034	1	PIK3CD-AS2
0.00031483	-1.64576	1	1	1	MT-TG
0.00034069	1.08203	1	0.983	1	PAGE2B
0.000348744	0.402421	0.857	0.186	1	RAB37
0.000358868	1.0737	0.714	0.136	1	LINC01413
0.000399855	0.95361	0.429	0.034	1	ZNF763
0.000399855	0.428661	0.429	0.034	1	LOC728673
0.000423494	2.13528	0.857	0.271	1	AL136038.5
0.000428953	1.93078	0.571	0.102	1	ARHGAP8
0.000430958	0.932861	1	0.915	1	LDHB
0.000436718	1.48192	1	0.542	1	TVP23A
0.0004504	0.615204	0.714	0.136	1	AC007009.1
0.000459483	1.16161	1	0.644	1	UBL7-AS1
0.000472551	1.41338	0.714	0.153	1	COX10-AS1
0.000473912	0.739724	1	0.441	1	NR1H2
0.000481661	1.02578	0.571	0.085	1	GPR156
0.000493975	1.36725	1	0.763	1	SOHLH2
0.000503939	0.699958	0.714	0.136	1	AC112229.1
0.000503939	0.699958	0.714	0.136	1	AC112229.3
0.000517023	1.13368	1	0.322	1	GAGE12H
0.000525062	-0.95792	1	1	1	MTATP6P1
0.000526851	1.19904	0.714	0.153	1	LGR6
0.00053996	1.37097	1	0.559	1	NUBP1
0.000586921	1.10419	0.714	0.153	1	AC009336.3
0.000617036	2.30074	0.429	0.051	1	GSTA2
0.000624055	0.548317	0.571	0.085	1	AL132671.2
0.000634012	1.38692	1	0.627	1	STK36
0.000641058	2.02317	0.714	0.203	1	CORIN
0.000662005	1.00996	0.714	0.169	1	ETV7
0.000709114	0.443817	0.571	0.085	1	HSFY1P1
0.000713253	0.726973	1	1	1	UQCRH
0.000740033	1.27623	1	0.915	1	SWI5
0.000799155	0.898782	1	1	1	PRAME
0.000804845	0.685185	0.571	0.085	1	AL133325.3
0.000830066	0.630577	1	1	1	KIF5B
0.000848488	1.92446	0.571	0.119	1	PRR5-ARHGAP8
0.000888226	1.51419	0.714	0.186	1	FAM185A
0.00088939	-2.44468	0	0.763	1	FP565260.2
0.00088939	-2.45973	0	0.763	1	GATD3B
0.000935308	1.37446	1	0.678	1	FAM161A
0.000997061	1.08605	0.714	0.169	1	HOXD1
0.00102864	1.15465	0.857	0.22	1	MTHFS
0.0010483	1.05991	0.714	0.169	1	RNASEH1-AS1
0.00112601	0.580233	0.429	0.051	1	AC068506.1
0.00113569	-1.04474	0.571	0.102	1	CGB3
0.00115761	0.787068	1	1	1	ENO1
0.0012181	0.711458	0.714	0.169	1	TIFA
0.00123382	2.07018	0.286	0.017	1	FRG1DP
0.00123382	1.4683	0.286	0.017	1	AC145422.1
0.00123382	1.45519	0.286	0.017	1	AC010680.3
0.00123382	1.34187	0.286	0.017	1	LOC101927635
0.00123382	1.18994	0.286	0.017	1	AC009120.4
0.00123382	0.938026	0.286	0.017	1	AC112493.1
0.00123382	0.902399	0.286	0.017	1	GRK1
0.00123382	0.899686	0.286	0.017	1	AC007881.2
0.00123382	0.877268	0.286	0.017	1	SLITRK4
0.00123382	0.599994	0.286	0.017	1	S100A7A
0.00123382	0.592375	0.286	0.017	1	AC048351.1
0.00123382	0.435972	0.286	0.017	1	LOC102724357
0.00123382	0.431952	0.286	0.017	1	AC092159.1
0.00123382	0.379677	0.286	0.017	1	AC012048.1
0.00123382	0.31662	0.286	0.017	1	AC103409.1
0.00130339	1.57717	0.429	0.051	1	ZNF182
0.00130339	0.269676	0.429	0.051	1	TERF1P4
0.00131671	0.821967	1	0.593	1	IQCH-AS1
0.00133177	-2.36625	0.714	0.915	1	MT-TH
0.00133535	1.3303	1	0.898	1	SNHG5
0.00134002	0.706121	1	1	1	COX4I1
0.00136309	0.579336	0.286	0.017	1	AC084824.4
0.00137835	1.19069	0.714	0.186	1	CXorf38
0.00138951	0.71708	1	1	1	GTF3C6
0.00142258	0.585451	0.714	0.153	1	DKFZP434H168
0.00148367	1.22475	0.714	0.169	1	LINC02204
0.00149287	1.79597	0.571	0.119	1	DIP2A-IT1
0.00149287	1.53332	0.571	0.119	1	TIGIT
0.00149631	0.561359	0.714	0.153	1	NPY
0.00150625	1.29039	0.429	0.051	1	ACOT1
0.00150625	0.688473	0.429	0.051	1	AC006946.2
0.00150625	0.534858	0.429	0.051	1	AL121656.1
0.00150743	2.40803	0.286	0.017	1	LINC01285
0.00150743	1.09254	0.286	0.017	1	AC131212.2
0.00150743	1.00705	0.286	0.017	1	AL390955.2
0.00150743	0.928048	0.286	0.017	1	CHADL
0.00150743	0.849443	0.286	0.017	1	AL049780.1
0.00150743	0.720925	0.286	0.017	1	AC007666.1
0.00150743	0.567408	0.286	0.017	1	AC131235.3
0.00150743	0.483848	0.286	0.017	1	AGGF1P2
0.00150743	0.458225	0.286	0.017	1	AC105398.1
0.00150743	0.353938	0.286	0.017	1	AC092017.3
0.00150743	0.294345	0.286	0.017	1	LOC400710
0.00157671	0.646383	0.571	0.119	1	OVOL1-AS1
0.00161	1.06397	0.857	0.305	1	AL390198.1
0.00161904	0.934375	0.857	0.322	1	AC009487.1
0.00163558	1.41375	0.714	0.169	1	LYPD1
0.00165911	0.936616	1	0.475	1	C3orf62
0.00166188	0.478825	1	1	1	RPL17-C18orf32
0.00166284	1.20761	0.286	0.017	1	RPL39P40
0.00166319	0.722838	1	0.983	1	CCT6A
0.00173374	1.16188	0.714	0.22	1	AC131956.2
0.00173786	0.901414	0.429	0.051	1	MAP1LC3C
0.00173786	0.818092	0.429	0.051	1	AC103724.3
0.00173786	0.42222	0.429	0.051	1	LINC02292
0.00173786	-0.29859	0.429	0.051	1	ARL2BPP3
0.00177044	1.32125	0.714	0.237	1	GIPC1
0.00178414	1.14914	1	0.949	1	PRKRA
0.00180741	0.509638	1	0.373	1	C2orf81
0.00182704	1.38247	0.429	0.068	1	KCND3
0.001836	1.33938	0.286	0.017	1	CNTNAP3B
0.001836	1.29252	0.286	0.017	1	AC093673.1
0.001836	1.12933	0.286	0.017	1	LINC01772
0.001836	1.04101	0.286	0.017	1	TOB2P1
0.001836	0.931559	0.286	0.017	1	AC005077.2
0.001836	0.746537	0.286	0.017	1	CATIP-AS1
0.001836	0.739829	0.286	0.017	1	HM13-IT1
0.001836	0.473882	0.286	0.017	1	LINC02564
0.001836	0.466871	0.286	0.017	1	AC010601.1
0.001836	0.458226	0.286	0.017	1	AL139008.2
0.001836	0.449025	0.286	0.017	1	AC026726.1
0.001836	0.35359	0.286	0.017	1	AVP
0.001836	0.3397	0.286	0.017	1	AL132642.1
0.001836	0.334767	0.286	0.017	1	AL645608.2
0.001836	0.299201	0.286	0.017	1	AC068643.1
0.001836	0.260673	0.286	0.017	1	RNF183
0.001836	0.259756	0.286	0.017	1	CLPSL2
0.001836	0.253986	0.286	0.017	1	AC093458.1
0.00187881	1.46454	0.857	0.356	1	AC068533.4
0.00194746	0.368655	0.857	0.237	1	TMEM41A
0.00198319	1.26952	0.714	0.169	1	SETBP1
0.00198373	-0.804294	1	1	1	COX3
0.00205357	0.730366	1	0.966	1	ARPC5
0.00216525	1.0461	1	0.831	1	SHARPIN
0.0022022	-1.31883	1	0.983	1	HMCES
0.00220328	1.37683	0.714	0.203	1	AC005726.4
0.00225603	0.360229	0.571	0.102	1	AC096536.2
0.00228076	0.899498	1	0.966	1	SSX3
0.00228149	0.958159	1	0.983	1	C18orf32
0.00231235	1.54454	0.714	0.254	1	PGM1
0.00235922	1.61434	0.857	0.271	1	CPA1
0.00237309	1.04081	0.429	0.068	1	AL353708.3
0.00239917	1.14053	0.857	0.288	1	RAB3B
0.00241114	1.4253	0.714	0.203	1	ALDOC
0.00252027	0.771696	0.571	0.102	1	ZNF114-AS1
0.00252135	1.1763	1	0.542	1	AC079907.1
0.00252759	0.785559	1	1	1	AC011603.2
0.00253025	0.957699	0.429	0.068	1	SIRLNT
0.00256422	0.847384	0.571	0.119	1	RASGEF1A
0.00261723	0.47965	1	1	1	CSNK2B
0.00262001	0.589117	0.857	0.22	1	LOC101927533
0.002671	1.44752	1	0.424	1	SRP14-AS1
0.002671	0.897641	1	0.424	1	LINC02400
0.00269786	1.47747	0.429	0.068	1	LINC00853
0.00269884	1.85165	0.429	0.068	1	LINC00700
0.00270419	0.815725	1	1	1	PSMA4
0.00273921	0.909125	1	0.746	1	LOC645513
0.00280268	0.587182	1	1	1	AGBL5
0.00280354	-0.711647	1	1	1	ND3
0.00281803	1.02996	1	0.797	1	CEP295
0.00284901	0.876494	0.571	0.119	1	AC012507.4
0.0028514	0.843571	1	0.831	1	PNKP
0.00285565	0.307397	0.857	0.237	1	LINC00960
0.00285882	0.746384	1	0.373	1	ZNF518B
0.00295697	0.941619	1	0.712	1	RNF212
0.0029785	1.71154	0.714	0.237	1	AC015982.1
0.00298915	2.36681	0.571	0.153	1	COLEC11
0.00304185	0.973797	1	0.644	1	AASDH
0.00306497	0.537292	0.429	0.068	1	LINC02060
0.00310233	0.688139	1	1	1	JPT1
0.00310295	0.794589	1	0.949	1	PSMC2
0.00317914	0.262301	0.714	0.186	1	ANKRD30BL
0.00318019	1.20847	1	0.627	1	FAM71A
0.00319854	-1.91685	0.857	0.915	1	INTS6
0.00321066	0.704566	1	1	1	DNAJC2
0.00324937	0.769172	1	0.814	1	YARS
0.00329797	1.28041	1	0.441	1	SLC5A3
0.00330144	0.786353	1	0.881	1	CHMP2B
0.00331388	0.585021	1	0.983	1	LAMTOR5
0.00331782	0.610061	1	1	1	MTCH2
0.00332011	0.890975	1	0.966	1	GTF3A
0.00339198	0.988928	1	0.847	1	BCAS2
0.00339483	0.970767	1	0.763	1	CCDC112
0.00340557	0.815715	1	0.627	1	ATP6V1C1
0.00343262	0.770425	1	1	1	TUBA1B
0.00347587	1.60755	0.429	0.068	1	AL138830.1
0.00350691	0.315819	0.571	0.119	1	SFXN3
0.00352062	1.23855	1	0.864	1	SCAPER
0.0035727	0.982596	1	0.424	1	C10orf120
0.00358528	0.585721	0.714	0.203	1	AC015468.2
0.00360778	0.890059	0.571	0.136	1	PCDHGC3
0.00366564	0.684156	1	0.932	1	UCHL1
0.00366813	0.507086	1	1	1	RPL7A
0.00366991	0.786089	1	1	1	RPS9
0.00369057	1.14654	1	0.525	1	CDK2AP2
0.00375426	1.06784	1	0.763	1	PGAP2
0.00379141	1.19341	0.571	0.136	1	JAKMIP2
0.00379141	1.0549	0.571	0.136	1	CCDC184
0.00379241	0.606836	1	1	1	BEST1
0.00379497	0.683907	1	1	1	TRAPPC2L
0.00388524	0.965836	0.571	0.119	1	AC008813.1
0.003935	1.44273	0.429	0.068	1	HIST2H2BC
0.00393631	0.854244	0.429	0.068	1	ZNF503-AS1
0.00393631	0.662541	0.429	0.068	1	AC005521.1
0.00393631	0.6221	0.429	0.068	1	AL121845.2
0.00393631	0.521383	0.429	0.068	1	LINC02107
0.00393631	0.392583	0.429	0.068	1	LINC00303
0.00393631	0.36041	0.429	0.068	1	LINC02134
0.00396897	0.422469	0.714	0.186	1	LINC02396
0.00405213	0.368615	1	1	1	RPL31
0.00418389	1.1983	0.571	0.153	1	PCDHGA9
0.00418933	0.657132	1	0.983	1	UQCRFS1
0.00430029	0.359655	0.571	0.119	1	AC087241.3
0.00431734	2.32191	0.143	0	1	EEF1GP4
0.00431734	2.19446	0.143	0	1	SOS1-IT1
0.00431734	2.01539	0.143	0	1	AC098798.1
0.00431734	2.01539	0.143	0	1	AC131157.1
0.00431734	1.98004	0.143	0	1	CELA3A
0.00431734	1.91858	0.143	0	1	ASAP1-IT2
0.00431734	1.90985	0.143	0	1	PLCL2-AS1
0.00431734	1.89241	0.143	0	1	FSCN2
0.00431734	1.74606	0.143	0	1	BAAT
0.00431734	1.6533	0.143	0	1	LOC105369779
0.00431734	1.6533	0.143	0	1	SNAI3
0.00431734	1.61998	0.143	0	1	SRY
0.00431734	1.5622	0.143	0	1	AC003989.2
0.00431734	1.5622	0.143	0	1	HM13-AS1
0.00431734	1.52951	0.143	0	1	CYP26C1
0.00431734	1.48898	0.143	0	1	MOG
0.00431734	1.44885	0.143	0	1	AC137936.1
0.00431734	1.33865	0.143	0	1	MIR22
0.00431734	1.30778	0.143	0	1	MIR210HG
0.00431734	1.30778	0.143	0	1	THAP12P5
0.00431734	1.30778	0.143	0	1	XG
0.00431734	1.26959	0.143	0	1	AC025166.1
0.00431734	1.26959	0.143	0	1	KCNE5
0.00431734	1.23937	0.143	0	1	LHFPL3-AS1
0.00431734	1.17248	0.143	0	1	AC067863.1
0.00431734	1.17248	0.143	0	1	AP000233.2
0.00431734	1.12875	0.143	0	1	AC011247.1
0.00431734	1.12875	0.143	0	1	AC103702.1
0.00431734	1.12875	0.143	0	1	CHST7
0.00431734	1.12875	0.143	0	1	LOC103171574
0.00431734	1.10001	0.143	0	1	AC098483.1
0.00431734	1.10001	0.143	0	1	AL080251.1
0.00431734	1.10001	0.143	0	1	GTF2IP9
0.00431734	1.10001	0.143	0	1	SIX4
0.00431734	1.07866	0.143	0	1	FAM124B
0.00431734	1.06453	0.143	0	1	AC114803.1
0.00431734	1.02264	0.143	0	1	AC005005.2
0.00431734	1.02264	0.143	0	1	AC078777.1
0.00431734	0.995145	0.143	0	1	TRPC4
0.00431734	0.94786	0.143	0	1	AL008723.1
0.00431734	0.921326	0.143	0	1	AC131159.2
0.00431734	0.921326	0.143	0	1	GLYATL1P1
0.00431734	0.895152	0.143	0	1	AC005034.3
0.00431734	0.895152	0.143	0	1	EGFLAM-AS4
0.00431734	0.895152	0.143	0	1	FZD2
0.00431734	0.895152	0.143	0	1	IFIT3
0.00431734	0.895152	0.143	0	1	LINC00676
0.00431734	0.895152	0.143	0	1	LINC01234
0.00431734	0.895152	0.143	0	1	LINC01865
0.00431734	0.895152	0.143	0	1	OR8B1P
0.00431734	0.895152	0.143	0	1	SIGLEC17P
0.00431734	0.895152	0.143	0	1	VENTXP5
0.00431734	0.869342	0.143	0	1	RNA5SP250
0.00431734	0.856575	0.143	0	1	AC009652.1
0.00431734	0.856575	0.143	0	1	AC089999.2
0.00431734	0.856575	0.143	0	1	TEDDM1
0.00431734	0.837598	0.143	0	1	AC018638.2
0.00431734	0.837598	0.143	0	1	AL772161.1
0.00431734	0.837598	0.143	0	1	BX842568.1
0.00431734	0.837598	0.143	0	1	LOC105378736
0.00431734	0.781934	0.143	0	1	AC016710.1
0.00431734	0.781934	0.143	0	1	AL109615.1
0.00431734	0.716524	0.143	0	1	AC073862.5
0.00431734	0.716524	0.143	0	1	CDH9
0.00431734	0.716524	0.143	0	1	GAPDHP62
0.00431734	0.716524	0.143	0	1	IL9
0.00431734	0.716524	0.143	0	1	RPL21P32
0.00431734	0.693466	0.143	0	1	AL137074.1
0.00431734	0.693466	0.143	0	1	AL353997.5
0.00431734	0.621244	0.143	0	1	AC078883.2
0.00431734	0.621244	0.143	0	1	AC116096.1
0.00431734	0.621244	0.143	0	1	AP001363.2
0.00431734	0.621244	0.143	0	1	AP003385.3
0.00431734	0.621244	0.143	0	1	LY86-AS1
0.00431734	0.621244	0.143	0	1	MDS2
0.00431734	0.621244	0.143	0	1	SNORD11
0.00431734	0.621244	0.143	0	1	Z84492.1
0.00431734	0.605171	0.143	0	1	AL008635.1
0.00431734	0.605171	0.143	0	1	CASC10
0.00431734	0.538117	0.143	0	1	AL157395.1
0.00431734	0.538117	0.143	0	1	FAM167B
0.00431734	0.538117	0.143	0	1	LOC441455
0.00431734	0.538117	0.143	0	1	MIR7844
0.00431734	0.508593	0.143	0	1	AC011447.6
0.00431734	0.489411	0.143	0	1	AC055854.1
0.00431734	0.489411	0.143	0	1	AC136944.2
0.00431734	0.489411	0.143	0	1	BX276092.2
0.00431734	0.489411	0.143	0	1	HCG9
0.00431734	0.489411	0.143	0	1	KCNMB3P1
0.00431734	0.489411	0.143	0	1	LINC00639
0.00431734	0.489411	0.143	0	1	LINC02308
0.00431734	0.489411	0.143	0	1	LOC285766
0.00431734	0.489411	0.143	0	1	LOC440700
0.00431734	0.475285	0.143	0	1	AC011483.3
0.00431734	0.475285	0.143	0	1	AC068875.1
0.00431734	0.475285	0.143	0	1	AL161668.4
0.00431734	0.475285	0.143	0	1	EEF1A1P19
0.00431734	0.475285	0.143	0	1	REN
0.00431734	0.475285	0.143	0	1	TRIM80P
0.00431734	0.452241	0.143	0	1	FAM240B
0.00431734	0.452241	0.143	0	1	FRG1FP
0.00431734	0.443197	0.143	0	1	AC005552.1
0.00431734	0.443197	0.143	0	1	AC006065.6
0.00431734	0.443197	0.143	0	1	AC008556.1
0.00431734	0.443197	0.143	0	1	AC025588.4
0.00431734	0.443197	0.143	0	1	AC084880.2
0.00431734	0.443197	0.143	0	1	AC087477.2
0.00431734	0.443197	0.143	0	1	AC087477.6
0.00431734	0.443197	0.143	0	1	AC093206.1
0.00431734	0.443197	0.143	0	1	AC117462.1
0.00431734	0.443197	0.143	0	1	AC253536.4
0.00431734	0.443197	0.143	0	1	AL118508.2
0.00431734	0.443197	0.143	0	1	AL136097.2
0.00431734	0.443197	0.143	0	1	AL139123.1
0.00431734	0.443197	0.143	0	1	AR
0.00431734	0.443197	0.143	0	1	CCL13
0.00431734	0.443197	0.143	0	1	FTH1P12
0.00431734	0.443197	0.143	0	1	KLHL4
0.00431734	0.443197	0.143	0	1	KRT8P48
0.00431734	0.443197	0.143	0	1	LINC01637
0.00431734	0.443197	0.143	0	1	LOC439933
0.00431734	0.443197	0.143	0	1	MIR8087
0.00431734	0.443197	0.143	0	1	NPIPB9
0.00431734	0.443197	0.143	0	1	RNU7-45P
0.00431734	0.443197	0.143	0	1	TMEM255A
0.00431734	0.443197	0.143	0	1	YBX3P1
0.00431734	0.408008	0.143	0	1	CDC42-IT1
0.00431734	0.408008	0.143	0	1	CLECL1
0.00431734	0.408008	0.143	0	1	RNY1P10
0.00431734	0.36218	0.143	0	1	VN1R82P
0.00431734	0.358159	0.143	0	1	AC093458.2
0.00431734	0.358159	0.143	0	1	LINC02451
0.00431734	0.358159	0.143	0	1	TMEM72-AS1
0.00431734	0.315503	0.143	0	1	AC005209.1
0.00431734	0.315503	0.143	0	1	AC005244.2
0.00431734	0.315503	0.143	0	1	AC007938.2
0.00431734	0.315503	0.143	0	1	AC011504.1
0.00431734	0.315503	0.143	0	1	AC136475.10
0.00431734	0.315503	0.143	0	1	AF241725.1
0.00431734	0.315503	0.143	0	1	AGXT
0.00431734	0.315503	0.143	0	1	AL158064.1
0.00431734	0.315503	0.143	0	1	AL161912.1
0.00431734	0.315503	0.143	0	1	AL356441.1
0.00431734	0.315503	0.143	0	1	AL357093.2
0.00431734	0.315503	0.143	0	1	AL606534.4
0.00431734	0.315503	0.143	0	1	CD300LB
0.00431734	0.315503	0.143	0	1	CLPS
0.00431734	0.315503	0.143	0	1	CR392000.1
0.00431734	0.315503	0.143	0	1	GRK6P1
0.00431734	0.315503	0.143	0	1	HPDL
0.00431734	0.315503	0.143	0	1	IGKV1-13
0.00431734	0.315503	0.143	0	1	IL4
0.00431734	0.315503	0.143	0	1	KCNK2
0.00431734	0.315503	0.143	0	1	LINC00545
0.00431734	0.315503	0.143	0	1	LINC01106
0.00431734	0.315503	0.143	0	1	LOC101928865
0.00431734	0.315503	0.143	0	1	LOC105369850
0.00431734	0.315503	0.143	0	1	MIR551B
0.00431734	0.315503	0.143	0	1	NPSR1
0.00431734	0.315503	0.143	0	1	PCDHB9
0.00431734	0.315503	0.143	0	1	PCDHGB8P
0.00431734	0.315503	0.143	0	1	PRR35
0.00431734	0.315503	0.143	0	1	RAET1E-AS1
0.00431734	0.315503	0.143	0	1	RAET1G
0.00431734	0.315503	0.143	0	1	TMEM161BP1
0.00431734	0.315503	0.143	0	1	WASHC5-AS1
0.00431734	0.315503	0.143	0	1	Z94057.1
0.00431734	0.304365	0.143	0	1	AC090630.1
0.00431734	0.304365	0.143	0	1	AL031665.1
0.00431734	0.304365	0.143	0	1	AL161909.2
0.00431734	0.304365	0.143	0	1	MOGAT1
0.00431734	0.304365	0.143	0	1	RNY4P7
0.00431734	0.272199	0.143	0	1	ZNF860
0.00431851	0.529778	1	0.458	1	DPH5
0.00432424	0.588619	1	1	1	EIF1
0.00432951	0.665175	1	0.966	1	NDUFS5
0.00442244	0.678786	1	0.424	1	EBP
0.00445149	0.305837	0.429	0.068	1	AC018804.1
0.00446817	1.07143	1	0.78	1	AL096870.2
0.00447184	0.590466	1	1	1	FTH1
0.00447392	0.940397	1	0.966	1	RMND5B
0.00456108	0.857485	1	0.644	1	RESF1
0.00459665	0.85787	1	0.881	1	SRPK1
0.00461005	0.899907	0.571	0.136	1	SLC4A11
0.00461286	0.94378	1	0.915	1	ECH1
0.00462183	0.774939	1	1	1	RNF114
0.00462183	0.711268	1	0.983	1	REX1BD
0.0046501	0.742202	1	0.797	1	MRPL16
0.00475515	0.970054	0.571	0.119	1	CRABP1
0.00477196	0.45812	1	1	1	OST4
0.0047735	1.15188	0.714	0.271	1	AC098487.1
0.00480655	0.788443	1	0.661	1	RBMX2
0.00483142	1.24669	0.857	0.322	1	ZNF479
0.00484099	0.92774	0.857	0.271	1	AL109610.1
0.0048791	1.1332	1	0.712	1	MIIP
0.00492695	0.693568	1	0.949	1	RABAC1
0.00493498	1.30136	0.571	0.169	1	C17orf58
0.00496849	0.867935	1	0.661	1	OFD1
0.00498441	0.639371	1	0.508	1	PSMG3
0.00502544	0.366161	0.429	0.068	1	AL161640.1
0.00502704	1.00135	0.429	0.068	1	AL353763.2
0.00502704	0.648813	0.429	0.068	1	LOC642361
0.0050767	0.782415	0.571	0.136	1	DHTKD1
0.00509112	0.603021	1	1	1	HNRNPDL
0.00509205	0.591702	1	0.983	1	KIFAP3
0.00509389	0.692207	1	0.983	1	GOLGA7
0.00520242	0.932769	1	0.644	1	CHMP4A
0.00520592	0.411792	1	0.441	1	CPSF4
0.0052422	1.38515	0.429	0.085	1	AC007040.1
0.00525263	-1.68826	0.857	0.932	1	AC091152.2
0.00525689	0.493622	1	1	1	METAP2
0.0052884	1.19466	0.571	0.153	1	AC091133.1
0.00531863	0.931979	0.857	0.407	1	SOHLH1
0.00542558	0.408271	1	1	1	TPR
0.00543141	0.613047	1	1	1	CAMTA1
0.00545029	0.962364	0.857	0.441	1	LOC101929031
0.00548135	0.758288	1	0.695	1	CCDC124
0.00550252	1.47335	0.857	0.39	1	AC010894.2
0.00557769	1.39702	0.714	0.271	1	SDHAF1
0.00558563	0.420239	0.571	0.136	1	ARAP1-AS1
0.00560912	0.521193	1	1	1	ZCRB1
0.00566905	0.50143	0.429	0.068	1	LINC00494
0.00570352	0.410418	1	0.39	1	C11orf16
0.00575086	1.21799	1	0.542	1	SPAG8
0.0057722	1.15669	0.857	0.458	1	DEFB119
0.00584652	0.65389	1	0.661	1	RRP1B
0.00586183	0.438166	1	0.288	1	AC106736.1
0.0059258	-3.13567	0.286	0.729	1	YLPM1
0.00598596	0.647731	0.714	0.237	1	BLVRA
0.00599308	0.786384	1	0.627	1	SMAGP
0.00601518	0.328934	0.429	0.068	1	Z97987.1
0.00602554	1.36774	0.714	0.271	1	AP000295.1
0.00616448	0.550698	1	1	1	ATP5PB
0.00616662	0.728162	1	1	1	COX5A
0.00616877	0.580861	1	1	1	TBCB
0.0061693	-0.769169	1	1	1	COX2
0.00634826	-1.36566	0.857	0.915	1	CBWD1
0.00635375	1.52141	0.571	0.153	1	AL079303.1
0.00636584	0.889696	1	0.983	1	POLR2K
0.00636694	0.511668	1	1	1	RPS12
0.00652284	0.856498	1	0.763	1	TMEM52
0.00652303	0.783717	1	0.864	1	CISD2
0.00652696	0.691064	1	0.864	1	LINC00221
0.00653681	-2.63207	0.143	0.678	1	SURF6
0.00656069	0.516789	1	0.915	1	ZNF91
0.00657083	-1.25434	1	1	1	LNCOC1
0.00667207	0.719708	1	0.746	1	KATNBL1
0.00677022	-2.89779	0.143	0.661	1	NUP210
0.00678332	0.737541	1	0.78	1	MAGOHB
0.00682337	1.44452	0.857	0.492	1	PBXIP1
0.00693412	0.901048	1	0.593	1	AL139353.1
0.00696617	0.628743	1	0.881	1	MND1
0.00699512	0.652164	1	1	1	ATP5IF1
0.00699571	0.958249	1	0.966	1	RPS27L
0.00699748	0.675569	1	1	1	NDUFB7
0.00699755	0.58758	1	0.356	1	NME6
0.00699807	0.758539	1	0.983	1	HSPE1
0.00704217	0.534823	0.571	0.119	1	AC092835.1
0.00705958	0.453527	0.286	0.034	1	AL133167.1
0.00706306	2.06352	0.286	0.034	1	AC025857.2
0.00706306	1.37189	0.286	0.034	1	AC007389.5
0.00706306	1.37087	0.286	0.034	1	AC116353.5
0.00706306	1.319	0.286	0.034	1	AC116353.4
0.00706306	1.09368	0.286	0.034	1	LINC01287
0.00706306	1.03665	0.286	0.034	1	AP000763.3
0.00706306	0.884961	0.286	0.034	1	AC245041.2
0.00706306	0.57252	0.286	0.034	1	AL357632.1
0.00706306	0.413532	0.286	0.034	1	LOC101929109
0.00707374	1.15325	0.714	0.288	1	BCL2L12
0.00714867	0.83046	1	0.847	1	C19orf70
0.00716041	0.409929	1	0.593	1	ELP6
0.00721697	0.519741	1	0.966	1	CUTA
0.00727361	-1.91618	0.571	0.847	1	LIMK2
0.00728752	-1.43072	0	0.593	1	OLAH
0.00732798	0.530704	0.429	0.085	1	FST
0.00733726	0.828977	0.714	0.22	1	ZNF729
0.00733726	0.620739	0.714	0.22	1	POM121L12
0.00734845	1.51795	0.857	0.339	1	DHRS4
0.00735765	0.965619	0.571	0.169	1	PCDHGB4
0.00736289	1.68351	0.857	0.508	1	AC091180.3
0.00739765	0.74712	1	0.763	1	PUM3
0.00739864	0.921655	1	0.864	1	UTP4
0.00740023	0.691713	0.571	0.136	1	DMRT2
0.00740328	1.09187	1	0.712	1	QDPR
0.00743155	0.86929	1	0.678	1	HDHD5
0.00744822	0.61963	1	0.983	1	RHEB
0.00744884	0.545201	1	0.983	1	PAGE1
0.0074545	1.17871	1	0.78	1	TCEA1
0.00746514	0.412756	0.857	0.424	1	LMNB2
0.00747636	1.39898	0.714	0.339	1	GADD45A
0.00750403	-2.00403	0.571	0.847	1	CPD
0.00754492	1.1929	1	0.661	1	AL590648.2
0.00754555	1.02969	1	0.814	1	LPIN2
0.0076113	0.342152	0.286	0.034	1	Z86062.2
0.00767271	0.892021	1	0.915	1	SLTM
0.00768098	0.659723	1	1	1	ATG10
0.00773831	1.43521	0.429	0.085	1	CCDC160
0.00773831	0.428267	0.429	0.085	1	LINC02173
0.00778329	0.84324	0.857	0.39	1	NOS2P3
0.00787367	0.908515	1	0.763	1	SEMA4G
0.00790553	1.30492	0.714	0.288	1	PRSS41
0.00791378	0.797014	1	0.678	1	CSRP2
0.0079222	0.591793	1	1	1	RNF7
0.00792351	0.987622	1	0.966	1	AP000350.4
0.00792416	0.587088	1	1	1	USP1
0.00816953	0.559766	1	1	1	SSBP1
0.00817328	1.75264	0.429	0.085	1	AC005288.1
0.00817328	1.09207	0.429	0.085	1	AC141002.1
0.00817328	0.748414	0.429	0.085	1	SCML4
0.00817353	1.03647	1	0.983	1	FTL
0.00820528	2.99724	0.286	0.034	1	RILP
0.00820528	1.7467	0.286	0.034	1	LOC101926892
0.00820528	1.575	0.286	0.034	1	NHSL2
0.00820528	1.54673	0.286	0.034	1	C11orf72
0.00820528	1.44537	0.286	0.034	1	AL645924.2
0.00820528	1.08229	0.286	0.034	1	ZIM2-AS1
0.00820528	1.04485	0.286	0.034	1	MRPS31P4
0.00820528	1.00497	0.286	0.034	1	EMC1-AS1
0.00820528	0.482811	0.286	0.034	1	AC106028.4
0.00820528	0.273365	0.286	0.034	1	AL139286.2
0.00831423	1.10607	1	0.831	1	LCMT1
0.00831562	1.11109	0.571	0.153	1	ZNF132
0.00831626	1.32141	1	0.831	1	DDTL
0.0083764	1.17113	0.571	0.169	1	ALDH1A1
0.00838367	1.64189	0.857	0.508	1	PHB
0.00842101	0.527405	1	1	1	DNMT1
0.00842555	0.471585	0.857	0.305	1	TMEM202-AS1
0.0084401	0.763344	1	0.576	1	NME3
0.00847215	0.745068	1	0.525	1	TMEM255B
0.00849108	0.825049	0.571	0.136	1	KRT15
0.00849259	1.13835	1	0.797	1	ISYNA1
0.00866799	-2.52279	0.286	0.729	1	PUM1
0.00873125	1.25005	0.857	0.305	1	IQCF6
0.00875306	-2.17766	0	0.576	1	KLHDC10
0.008843	1.99954	0.429	0.102	1	RUNDC3A
0.008843	0.658753	0.429	0.102	1	CCDC163
0.00888754	0.802725	0.571	0.136	1	ZNF682
0.00890591	-1.66992	0.571	0.814	1	MYH7B
0.00895781	0.436006	1	1	1	CNBP
0.00895995	0.380451	1	1	1	PEBP1
0.00902998	0.704632	1	0.797	1	PAFAH1B3
0.00908098	1.0609	0.571	0.153	1	ZBTB46
0.00908098	0.510363	0.571	0.153	1	LINC01931
0.00908291	1.18113	1	0.695	1	PRMT2
0.00910483	1.30287	0.429	0.085	1	BCR
0.00910483	0.872153	0.429	0.085	1	AP000347.2
0.00910483	0.72654	0.429	0.085	1	AC069222.1
0.00910483	0.500853	0.429	0.085	1	EMX1
0.00923234	0.643685	1	0.949	1	GGNBP2
0.00923307	0.514682	1	1	1	VPS35
0.00923453	-1.17692	1	0.983	1	ZPBP
0.009357	1.3099	1	0.814	1	DDT
0.00939641	0.641549	1	0.831	1	WDR36
0.00943142	0.908413	1	0.847	1	ILKAP
0.00950688	0.848417	1	0.915	1	HAUS1
0.00951009	1.47323	0.286	0.034	1	LINC01829
0.00951009	1.25833	0.286	0.034	1	RPSAP69
0.00951009	1.24345	0.286	0.034	1	CROCCP3
0.00951009	1.23638	0.286	0.034	1	EMILIN3
0.00951009	1.1285	0.286	0.034	1	AC009309.1
0.00951009	1.09653	0.286	0.034	1	SSC4D
0.00951009	0.963933	0.286	0.034	1	LOC105371849
0.00951009	0.7834	0.286	0.034	1	LOC105372397
0.00951009	0.761981	0.286	0.034	1	HP08777
0.00951009	0.707741	0.286	0.034	1	C3orf56
0.00951009	0.691723	0.286	0.034	1	AC103769.1
0.00951009	0.631175	0.286	0.034	1	PKP4-AS1
0.00951009	0.598183	0.286	0.034	1	AC021755.2
0.00951009	0.535863	0.286	0.034	1	AP006565.1
0.00951009	0.494967	0.286	0.034	1	ATP13A4
0.00951009	0.45577	0.286	0.034	1	AL138767.3
0.00951009	0.446547	0.286	0.034	1	RORB-AS1
0.00951009	0.435606	0.286	0.034	1	AC073957.2
0.00951009	0.434789	0.286	0.034	1	AL645634.2
0.00951009	0.434789	0.286	0.034	1	RPL21P88
0.00951009	0.431521	0.286	0.034	1	LINC02405
0.00951009	0.43113	0.286	0.034	1	POMK
0.00951009	0.421907	0.286	0.034	1	LINC02462
0.00951009	0.419032	0.286	0.034	1	AC007861.2
0.00951009	0.412195	0.286	0.034	1	AC103957.1
0.00951009	0.393005	0.286	0.034	1	AC095038.1
0.00951009	0.373208	0.286	0.034	1	AP000593.1
0.00951009	0.366654	0.286	0.034	1	PSMC1P7
0.00951009	0.366084	0.286	0.034	1	SH2D4B
0.00951009	0.360672	0.286	0.034	1	WFDC11
0.00951009	0.346285	0.286	0.034	1	DNAJB5-DT
0.00951009	0.281415	0.286	0.034	1	WWOX-AS1
0.00951009	0.258589	0.286	0.034	1	C5orf66-AS2
0.00972227	0.868618	1	0.847	1	RC3H1
0.00972303	0.903343	1	0.847	1	AKR1B1
0.00974208	0.706584	0.857	0.424	1	QTRT2
0.00980791	0.77065	1	0.966	1	NME1-NME2
0.00981174	0.702437	1	0.983	1	POLR2H
0.00981481	0.831238	1	1	1	NDUFB9
0.00982265	1.23363	0.571	0.186	1	CECR7
0.0099003	0.257984	0.714	0.237	1	LOC102467222
0.00993191	0.347003	0.571	0.169	1	SAMD13
0.0100254	0.319211	0.714	0.22	1	MUC3A
0.0100657	1.26618	0.857	0.424	1	MIB2
0.0100657	1.00454	0.857	0.424	1	IFI27
0.0101024	-1.02167	1	0.966	1	PDIA4
0.0101079	0.447008	1	1	1	DYNLL1
0.01013	0.63962	0.429	0.085	1	AC010998.2
0.01013	0.577072	0.429	0.085	1	AC108134.2
0.01013	0.400981	0.429	0.085	1	U73166.1
0.0101343	1.50316	0.714	0.373	1	RAD51D
0.0101507	0.670103	0.714	0.305	1	CHRNB4
0.0102324	1.3761	0.571	0.186	1	HAGHL
0.0102432	1.30653	1	0.542	1	PARD6B
0.0102834	0.802019	1	0.661	1	PLPP5
0.010316	0.94022	1	0.847	1	TM2D2
0.0103897	1.07797	1	0.712	1	NUP37
0.0103905	-1.72966	0.286	0.797	1	LONP1
0.0104153	1.01906	0.857	0.966	1	FAM149B1
0.0104644	-1.71619	0	0.559	1	AL132639.3
0.0105645	0.853965	1	0.525	1	SPOP
0.0105811	-1.83536	0.286	0.78	1	EFR3A
0.0106662	0.753519	1	0.864	1	MRPS6
0.0107288	1.14023	0.857	0.492	1	WDR77
0.0107293	0.304082	1	1	1	ILF2
0.010735	0.472855	1	1	1	AC006064.4
0.0107734	0.973818	0.714	0.322	1	RIDA
0.0107767	0.63382	0.857	0.305	1	AC243571.2
0.0108014	-0.854561	0.571	0.169	1	AC008687.1
0.0108028	0.592393	0.571	0.153	1	CMTM3
0.0108028	0.412433	0.571	0.153	1	FSTL4
0.0108986	0.990825	1	0.542	1	PAK2
0.0109968	0.836745	0.286	0.034	1	AC092687.3
0.0109968	0.80314	0.286	0.034	1	AC100791.2
0.0109968	0.670327	0.286	0.034	1	ROCR
0.0109968	0.616227	0.286	0.034	1	ARMCX4
0.0109968	0.429473	0.286	0.034	1	GPAT2P1
0.0109968	0.334452	0.286	0.034	1	AC092755.2
0.01105	-0.711955	1	1	1	MT-RNR1
0.0110517	0.816993	1	0.932	1	DPY30
0.0110525	0.704002	1	0.932	1	DCAF13
0.0110584	-1.47928	0.857	0.966	1	MLEC
0.0112568	1.17886	0.429	0.085	1	STK26
0.0112568	1.07271	0.429	0.085	1	TTC9B
0.0112568	0.440377	0.429	0.085	1	AC105389.2
0.0112568	0.372848	0.429	0.085	1	LOC641367
0.0113343	0.379343	0.714	0.271	1	PAGE3
0.0113887	0.894139	1	0.983	1	MTIF3
0.0114579	0.823554	0.857	0.424	1	SAGE1
0.0115126	1.13883	0.857	0.508	1	CYB5A
0.0116909	0.768404	1	0.881	1	AC024592.3
0.0117173	1.1225	0.857	0.729	1	CKAP2L
0.0117347	-0.79328	1	1	1	ND5
0.0117356	0.481499	1	1	1	GAPDH
0.0117494	1.63833	0.714	0.271	1	FTO
0.0117662	0.789373	0.571	0.153	1	ESAM
0.0117662	-0.516945	0.571	0.153	1	MST1P2
0.0118098	0.353838	0.286	0.034	1	RGS8
0.0119363	0.876129	0.857	0.407	1	MRPS2
0.0119593	1.55975	0.429	0.102	1	AC048337.1
0.0120676	1.06045	0.857	0.441	1	ATF6B
0.0120874	0.506103	1	1	1	AL662899.2
0.012091	0.684067	1	0.983	1	ARPC2
0.0121008	0.976987	0.714	0.254	1	PCDHGA10
0.0121713	0.93277	0.714	0.288	1	TMEM40
0.0122768	0.468214	0.571	0.153	1	LINC02333
0.0122942	0.866322	1	0.695	1	CAPG
0.0123236	0.872868	0.857	0.407	1	SDAD1P1
0.0123972	0.554643	1	0.881	1	ACTR10
0.0124094	0.268325	0.857	0.373	1	TSSK3
0.0124116	1.34082	0.714	0.39	1	RAPGEF6
0.0124347	0.927388	1	0.915	1	PIGH
0.0124448	0.502664	1	1	1	RPS3A
0.0124512	0.524639	1	1	1	WASHC3
0.0124521	0.736271	1	0.983	1	EIF3I
0.0124906	0.277283	0.429	0.085	1	ZFAT
0.0124934	0.464882	0.429	0.085	1	PCDHB8
0.0124934	0.374387	0.429	0.085	1	ZIK1
0.0125614	1.02059	1	0.729	1	MRPL32
0.0126041	1.0056	0.714	0.288	1	GATM
0.0126866	0.434675	0.286	0.034	1	ZP3
0.0126866	0.35438	0.286	0.034	1	NAP1L4P2
0.0126866	0.345473	0.286	0.034	1	TRY2P
0.0126925	0.95982	1	0.661	1	TMEM126B
0.0127018	0.828078	0.857	0.559	1	KATNAL2
0.0128051	-1.89987	0.429	0.78	1	MXI1
0.0128135	-0.663787	1	1	1	COX1
0.0128191	0.522829	1	1	1	NDUFA4
0.0128533	1.26036	0.857	0.441	1	POP7
0.0128977	0.835285	1	0.593	1	F12
0.0130525	0.605822	0.857	0.576	1	MECR
0.0131034	1.28256	0.857	0.542	1	PMVK
0.0131831	0.523938	1	0.915	1	RNMT
0.0131927	0.395731	1	1	1	RPL15
0.013196	1.27136	0.429	0.102	1	CCDC71L
0.013196	1.19004	0.429	0.102	1	AC004080.6
0.0132478	1.26235	0.714	0.39	1	DCTD
0.0133574	0.377778	0.571	0.153	1	AC090376.1
0.0134346	0.932795	0.857	0.424	1	SYT14
0.0134729	0.853104	0.857	0.458	1	RHOXF1
0.0134765	0.688624	1	0.847	1	MOCS2
0.0135028	0.47277	1	0.525	1	KCTD18
0.0135065	1.45275	0.429	0.119	1	CPNE9
0.0135594	0.809947	1	0.898	1	NTMT1
0.013565	1.14202	0.857	0.407	1	RAD51L3-RFFL
0.0135838	0.547065	1	1	1	RPS23
0.0135858	0.553724	1	1	1	ATOX1
0.0136325	0.856604	1	0.78	1	CLK3
0.0136599	0.653989	1	0.678	1	AURKA
0.0136609	-3.72583	0.286	0.763	1	FOS
0.0137625	1.67663	0.857	0.492	1	CRCP
0.0138489	0.583249	0.429	0.085	1	LINC01515
0.0138489	0.369696	0.429	0.085	1	KIAA2012
0.0138682	1.9597	0.714	0.441	1	PRMT7
0.0139091	1.25601	0.857	0.559	1	PARP12
0.0139184	1.16	0.857	0.542	1	PPIH
0.0139562	0.799942	1	0.898	1	SNAPC1
0.0139675	0.70322	0.714	0.254	1	SH2D3A
0.0139871	0.456023	1	0.949	1	AHI1
0.0139901	0.550694	1	1	1	RPL35
0.0139921	-1.24699	1	1	1	MT-TW
0.0140034	1.57679	0.714	0.424	1	SIGIRR
0.0141169	0.708812	0.857	0.356	1	MSTO1
0.014126	0.905866	1	0.729	1	DMKN
0.0142487	-1.48087	0.571	0.797	1	SPATA46
0.0142754	0.553045	0.857	0.508	1	SPATA1
0.0143094	0.680332	0.857	0.424	1	STXBP6
0.0143938	0.326376	1	1	1	UBL5
0.014403	0.778762	1	0.966	1	ATF7IP2
0.0144039	0.8023	1	0.712	1	EP400P1
0.014405	-1.01549	1	0.983	1	LY6K
0.0145286	0.983978	1	0.797	1	SRP72
0.0145445	1.88581	0.429	0.102	1	AL450326.1
0.0145445	0.991812	0.429	0.102	1	CDKN2B-AS1
0.0145445	0.872693	0.429	0.102	1	AL121658.1
0.0146428	1.36154	0.714	0.322	1	AC008695.1
0.0147617	-1.64608	0	0.525	1	PMF1-BGLAP
0.0147617	-1.75423	0	0.525	1	LINC00649
0.0147641	-1.59942	0	0.525	1	PARP8
0.0147641	-2.23857	0	0.525	1	BCAS1
0.0147641	-2.69484	0	0.525	1	INO80D
0.0147653	-1.9604	0	0.525	1	C12orf49
0.0147666	0.436706	1	0.542	1	WASF3
0.014767	0.832258	1	0.508	1	C12orf40
0.0147847	0.887647	0.857	0.542	1	WNK3
0.0148245	0.683943	1	0.949	1	ATP5PD
0.0149202	0.858388	1	0.644	1	NECAP2
0.0150587	0.296341	0.857	0.356	1	TBR1
0.0150984	0.782913	1	0.746	1	RBM46
0.0151066	-2.5002	0.286	0.712	1	H2AFX
0.0152546	0.546602	1	1	1	GPX4
0.0152589	0.619024	1	0.966	1	VAMP2
0.0152608	1.30533	1	0.712	1	SRSF12
0.0153327	-0.472435	0.429	0.085	1	AL137005.1
0.0153503	0.666108	0.857	0.695	1	DDX41
0.0155702	0.606626	0.714	0.271	1	AC093155.3
0.0155951	0.962895	1	0.661	1	NMRAL1
0.0156132	-1.48675	0.714	0.898	1	PDS5A
0.0156838	0.307664	1	0.508	1	NPRL2
0.0156968	0.576115	1	0.983	1	DDX39A
0.0156979	0.501486	1	1	1	PFDN2
0.0157012	0.752272	1	1	1	ATP5F1B
0.0157012	0.425905	1	1	1	CHCHD2
0.0157539	-1.79334	0.571	0.831	1	PDIK1L
0.0158622	1.10161	0.714	0.339	1	CTAG2
0.0159841	1.10332	0.857	0.441	1	AP001062.3
0.016013	1.09296	0.429	0.102	1	AC107419.1
0.016013	0.97941	0.429	0.102	1	SMOX
0.016013	0.378841	0.429	0.102	1	CCDC187
0.016013	0.350299	0.429	0.102	1	AC010503.2
0.0160941	0.776658	0.714	0.254	1	LINC01205
0.0160941	0.708495	0.714	0.254	1	XRCC3
0.0161143	-2.50081	0.714	0.797	1	RLF
0.0161181	-1.44956	0.714	0.932	1	ELAVL1
0.0161459	0.77661	1	0.932	1	DGCR6L
0.0161492	0.421712	1	1	1	ATP5F1E
0.0161525	0.482972	1	0.966	1	RPP21
0.0161548	0.461391	1	1	1	MPC2
0.016192	-2.6551	0.286	0.695	1	TAF4B
0.0162435	0.458909	0.571	0.169	1	TSC22D4
0.0162449	1.15728	0.429	0.119	1	RAB20
0.0163819	1.32733	0.857	0.475	1	AP000919.2
0.0164367	0.386473	0.571	0.153	1	FER1L6-AS2
0.0165016	0.613154	0.571	0.186	1	CYP19A1
0.0165745	0.733857	0.857	0.373	1	B3GALT4
0.0166352	-0.937898	0.286	0.797	1	FAM193B
0.0166653	0.567152	0.714	0.254	1	RFNG
0.0167027	0.419108	0.857	0.458	1	TEKT4
0.0167917	0.66159	0.429	0.102	1	LOC105369165
0.0169546	0.381765	0.429	0.085	1	DUSP4
0.0169626	-1.56622	0.714	0.881	1	PPP6R3
0.0170538	-1.10151	0.857	0.915	1	DAXX
0.0170541	0.457795	1	0.559	1	MBOAT2
0.0170609	0.589944	1	0.763	1	SNRNP25
0.0171024	0.886655	1	1	1	EBNA1BP2
0.0171035	0.487281	1	0.983	1	TIMM13
0.0171538	1.45272	0.571	0.186	1	ANXA2R
0.0171695	1.19271	0.714	0.288	1	MLH3
0.0171695	0.860639	0.714	0.288	1	BCAS4
0.0172307	0.911746	1	0.678	1	TYW3
0.0172577	0.993544	0.714	0.254	1	TEKT5
0.0173299	-1.71182	0.714	0.847	1	CPSF2
0.0174255	-2.14761	0	0.508	1	TWNK
0.0174283	-2.20472	0	0.508	1	PSPHP1
0.0174283	-3.44027	0	0.508	1	APOC2
0.0174283	-3.44027	0	0.508	1	APOC4-APOC2
0.0174297	-1.88137	0	0.508	1	TOM1L2
0.0175603	1.37159	0.714	0.305	1	AL359853.3
0.0175688	0.494692	1	0.915	1	LSM8
0.01757	0.884854	1	0.915	1	KATNA1
0.0175794	0.571895	1	0.949	1	DEK
0.0175794	0.306916	1	1	1	SEM1
0.017583	0.56375	1	0.966	1	ADSL
0.0175841	0.460648	1	1	1	RPL7
0.0175912	0.589298	1	1	1	CTCFL
0.0176103	0.552284	0.429	0.102	1	AC022196.1
0.0176173	-2.19119	0.571	0.763	1	UXT-AS1
0.0176559	-2.11949	0.571	0.831	1	KRBOX1-AS1
0.0176617	0.328702	1	0.525	1	GALNT14
0.0177587	0.301293	0.857	0.271	1	TTLL2
0.0177694	0.769718	0.857	0.424	1	COQ10A
0.0178322	0.431994	0.571	0.153	1	AC004490.1
0.0180706	0.956808	1	0.983	1	MMACHC
0.0180935	0.596153	1	0.983	1	SEC61G
0.0180935	0.589578	1	1	1	TXNDC17
0.0181654	-2.02408	0.714	0.814	1	TRPC4AP
0.0184677	1.11116	0.857	0.475	1	SNF8
0.0184805	1.76463	0.714	0.271	1	VPS9D1
0.0184912	-2.12513	0.286	0.661	1	TAF1C
0.0185217	1.47116	0.571	0.186	1	BCL11B
0.0185935	0.826774	1	0.932	1	AC124312.1
0.0186022	0.413744	1	1	1	RPS6
0.0186034	0.543603	1	1	1	NEDD8
0.0186075	0.437708	1	0.559	1	HPS4
0.0186853	0.932261	1	0.542	1	NHEJ1
0.0186866	1.19852	0.857	0.559	1	TATDN3
0.0187259	0.730143	0.857	0.525	1	AC008915.2
0.0188081	1.74847	0.571	0.237	1	LOC257396
0.0188759	-1.92466	0.286	0.678	1	USP22
0.0189851	0.313396	0.714	0.288	1	AL356095.2
0.0190178	0.26246	0.571	0.169	1	SLC45A4
0.0190202	0.596604	0.571	0.169	1	ARVCF
0.0190306	0.6226	1	0.864	1	SPAG9
0.019112	0.512075	1	0.915	1	LDHA
0.019113	0.48141	0.714	0.271	1	LOC105374888
0.0191185	0.356434	0.714	0.271	1	ZRANB2-AS2
0.0191221	0.446347	1	1	1	ATP8
0.0191246	0.673097	1	0.966	1	MYL12A
0.0191283	0.663922	1	1	1	TMEM219
0.0192426	-2.36097	0.286	0.695	1	DPEP2
0.019243	0.412407	1	0.492	1	TRIM52-AS1
0.0193455	0.457709	0.429	0.102	1	NACA4P
0.0193455	0.253829	0.429	0.102	1	PCDHB14
0.0194181	0.861219	0.857	0.356	1	ALPL
0.0194639	0.291987	0.857	0.424	1	C7orf25
0.0194871	1.23139	0.571	0.237	1	ACP6
0.0195168	-0.90426	0.714	0.881	1	HNRNPA1P48
0.0196061	0.845389	1	0.881	1	MALSU1
0.0196284	0.425738	0.714	0.288	1	SLC16A3
0.019665	1.09055	0.857	0.949	1	DNAJC9
0.0196726	0.607036	1	1	1	TSG101
0.0197106	0.9944	0.857	0.576	1	TMEM35B
0.0197969	0.872276	1	0.542	1	AC068946.1
0.0198871	0.716666	1	0.644	1	BACE1
0.0201357	-3.01867	0.429	0.695	1	YKT6
0.0202238	-1.09576	1	1	1	SYVN1
0.020229	0.530646	1	0.983	1	PSMD8
0.0203274	0.851289	0.714	0.322	1	HMSD
0.0204901	-2.64115	0	0.492	1	FOSB
0.0204933	-1.37461	0	0.492	1	RNF146
0.0204933	-2.42123	0	0.492	1	EIF3J-DT
0.0205018	1.04425	1	0.814	1	MFAP1
0.0205773	0.883332	0.857	0.847	1	CRIPT
0.0206276	1.81626	0.286	0.051	1	ZNF630
0.0206276	1.68049	0.286	0.051	1	SYT6
0.0206276	1.32064	0.286	0.051	1	MAST4-AS1
0.0206276	1.16184	0.286	0.051	1	DNASE2
0.0206276	0.875103	0.286	0.051	1	CLEC1B
0.0206276	0.5648	0.286	0.051	1	AC010326.3
0.0206276	0.558547	0.286	0.051	1	FGF9
0.0206276	0.54832	0.286	0.051	1	ELOA2
0.0206276	0.480976	0.286	0.051	1	AC036108.1
0.0207499	0.576408	1	0.898	1	NAA38
0.0207792	0.617144	1	0.983	1	MIR147B
0.0207951	0.94381	1	0.949	1	SNRPN
0.0207978	0.444777	1	1	1	AC005329.1
0.0208005	0.851533	1	0.983	1	MIF
0.0208005	0.850749	1	0.983	1	MIF-AS1
0.0209532	0.611854	1	0.61	1	VPS36
0.0212284	1.06478	0.429	0.102	1	AL033527.4
0.0212284	0.478223	0.429	0.102	1	LOC100996654
0.0212902	1.21807	0.571	0.22	1	MYHAS
0.0213091	-4.13999	0.286	0.712	1	EGR1
0.021327	0.462	1	0.661	1	TMEM222
0.0213496	0.733519	1	0.763	1	DGCR6
0.0213804	0.64958	1	0.966	1	DNAJC3
0.0214031	0.437045	0.857	0.475	1	LINC02550
0.0214723	1.22428	0.857	0.576	1	NDUFAF6
0.0215462	0.521928	0.571	0.186	1	LINC01525
0.0215952	0.786104	1	0.678	1	WFDC3
0.021748	0.71642	1	0.831	1	TCTN3
0.0217812	0.302907	0.571	0.153	1	AL353194.1
0.0219458	1.218	0.857	0.78	1	BLOC1S1
0.0219458	-2.04106	0.714	0.797	1	TBCK
0.0219606	-1.01391	0.714	0.966	1	MCMBP
0.021962	0.436979	1	1	1	SUMO2
0.0219689	0.708035	1	0.966	1	E2F5
0.021973	-0.901253	1	0.966	1	OTULINL
0.0219833	1.07383	0.714	0.373	1	AC011447.3
0.0220491	0.898673	1	0.712	1	AAAS
0.0222487	1.27126	0.857	0.441	1	TTC23
0.0222769	-2.25135	0.143	0.61	1	FAM160A2
0.0224137	0.532107	1	0.847	1	AC018521.1
0.0225356	-1.5724	0.286	0.712	1	MAU2
0.0225362	-1.25672	0.714	0.932	1	SF3A1
0.0225644	0.46446	1	1	1	RAN
0.0225672	-0.459474	1	1	1	ATP6
0.0225689	0.428556	1	0.576	1	THAP3
0.0225771	0.940862	1	0.983	1	PRDX1
0.0225771	0.488547	1	0.966	1	MCMDC2
0.0225975	1.18076	0.857	0.424	1	DBF4B
0.0228015	0.689116	1	0.797	1	APTX
0.0228612	1.27306	0.571	0.22	1	NDE1
0.0228947	1.00433	0.857	0.508	1	DLGAP4
0.0230207	0.813757	0.857	0.61	1	DHRSX
0.0230723	0.764808	1	0.695	1	C11orf24
0.02309	0.471038	0.714	0.322	1	FAM122A
0.0230919	0.630937	0.714	0.322	1	PDK3
0.0231252	0.533759	1	0.881	1	PDHX
0.023197	0.450524	1	1	1	RPS17
0.0232042	0.595089	1	0.949	1	RPS2
0.0232042	0.57927	1	1	1	SECISBP2
0.0232071	0.455747	1	0.983	1	RPS16
0.0232129	-0.84403	1	1	1	GAGE2A
0.0232137	1.17977	0.571	0.186	1	TGFB1
0.0232169	0.367167	0.429	0.119	1	LOC105374904
0.0232405	1.66149	0.286	0.051	1	HAAO
0.0232473	1.82965	0.286	0.051	1	ZFYVE26
0.0232473	1.18459	0.286	0.051	1	SEMA5B
0.0232473	1.15684	0.286	0.051	1	PPARGC1B
0.0232473	1.12535	0.286	0.051	1	ABHD14B
0.0232473	0.438182	0.286	0.051	1	LINC01743
0.023269	1.00918	0.429	0.102	1	AC009088.2
0.023269	0.395902	0.429	0.102	1	AL161757.2
0.023269	0.260702	0.429	0.102	1	MIR1909
0.023269	0.256642	0.429	0.102	1	LINC02229
0.0232779	1.17368	0.714	0.339	1	PFN3
0.0232963	-2.3143	0.571	0.763	1	TSPYL1
0.0233167	0.416254	1	0.78	1	HACL1
0.0233478	0.571622	0.714	0.271	1	YY2
0.0233711	0.52773	0.714	0.373	1	TMEM87B
0.0233711	0.425099	0.857	0.356	1	SH3BP1
0.0234184	0.51038	0.714	0.237	1	AL049844.1
0.023597	0.546501	0.857	0.441	1	PDZD9
0.0237165	0.997427	0.857	0.712	1	ZNF583
0.023842	-1.33121	0.857	0.966	1	GLG1
0.0238435	0.485103	1	1	1	RBM39
0.0238449	0.610768	1	1	1	SOD1
0.0239418	0.655286	1	0.712	1	DLK1
0.0239974	-1.69955	0	0.475	1	C17orf98
0.0239992	-0.775399	0	0.475	1	RPS3AP26
0.0239992	-1.05956	0	0.475	1	ARFGEF3
0.0239992	-1.90222	0	0.475	1	MATN2
0.0239992	-2.15914	0	0.475	1	ZKSCAN2
0.024001	-1.12971	0	0.475	1	AL050331.1
0.024001	-1.31233	0	0.475	1	MUC19
0.024001	-1.70092	0	0.475	1	HNRNPUL2
0.0240028	-2.43131	0	0.475	1	H1FX
0.0240305	0.416128	1	0.559	1	ENTHD1
0.0241273	0.445847	0.714	0.271	1	CNTFR
0.0241732	-1.60175	0.857	0.831	1	SIAH1
0.02423	0.794881	1	0.525	1	RNASEH1
0.0242497	0.272382	0.714	0.254	1	AL158839.1
0.0243771	0.963267	1	0.864	1	GTF2F2
0.0243801	-1.48695	0.714	0.898	1	MDN1
0.0244681	0.745431	1	0.915	1	LSM1
0.0244726	0.953461	1	0.915	1	NHP2
0.0244836	0.544641	0.857	0.78	1	RNF14
0.0244875	0.668706	1	0.932	1	RPP30
0.0244934	0.428514	1	0.966	1	TRMT6
0.024537	1.28363	0.571	0.22	1	CRACR2B
0.0245505	0.825553	0.857	0.458	1	NFE2L2
0.0245927	0.944657	0.714	0.322	1	TNNI3
0.0247139	1.02857	0.857	0.576	1	SLC12A2
0.024735	0.883988	1	0.458	1	RBMS2
0.0248306	1.14595	0.714	0.356	1	AL359706.1
0.024852	0.5403	0.857	0.339	1	HGFAC
0.0248608	0.599935	0.571	0.203	1	PCDHGA8
0.0248885	1.65169	0.571	0.237	1	TRIM16
0.0249192	-1.83961	0.143	0.627	1	PPP1R15B
0.024981	0.924657	1	0.847	1	COMMD3
0.024992	0.383458	0.571	0.186	1	EWSAT1
0.024992	0.325252	0.571	0.186	1	HAR1B
0.0250569	0.310656	0.714	0.237	1	LINC01535
0.0251557	-1.3273	0.857	0.949	1	AL021546.1
0.0251679	0.418946	1	1	1	NDUFS7
0.0253213	0.801278	0.429	0.119	1	PPM1M
0.0253213	0.459362	0.429	0.119	1	AC005840.1
0.0254583	0.391926	1	0.458	1	AL358214.1
0.0254734	0.913964	0.429	0.102	1	CBLN2
0.0254777	0.334084	0.429	0.102	1	AL445493.2
0.0255477	0.293654	0.857	0.322	1	SEMA6A-AS1
0.0256286	0.793967	0.857	0.542	1	AC046143.1
0.0256666	0.765858	0.857	0.525	1	GPR89B
0.0257695	0.815498	0.571	0.203	1	NRAP
0.0257716	1.10412	1	0.881	1	NME1
0.0257963	0.540929	1	0.898	1	AC034102.5
0.0258211	0.57295	1	0.915	1	AKAP17BP
0.0258413	0.475108	1	1	1	BANF1
0.0258468	0.719395	1	0.763	1	OXA1L
0.025849	0.539751	1	0.949	1	AC079742.1
0.0258663	0.873464	1	0.627	1	AKIP1
0.0258688	0.634573	1	0.661	1	CNTLN
0.0259108	0.990045	0.714	0.254	1	AC103702.2
0.0259861	0.615823	1	0.78	1	AC008750.4
0.0261512	1.38356	0.286	0.051	1	GABRB1
0.0261512	1.17244	0.286	0.051	1	MRPL35P3
0.0261512	1.07831	0.286	0.051	1	CEACAM7
0.0261512	1.03783	0.286	0.051	1	AL139161.1
0.0261512	0.954893	0.286	0.051	1	CENPI
0.0261512	0.912078	0.286	0.051	1	ANKRD1
0.0261512	0.843711	0.286	0.051	1	AL353997.2
0.0261512	0.694178	0.286	0.051	1	LLPH-DT
0.0261512	0.692157	0.286	0.051	1	CATIP
0.0261512	0.571462	0.286	0.051	1	GABRA5
0.0261512	0.433111	0.286	0.051	1	CLEC12A
0.0261512	0.345039	0.286	0.051	1	AC105094.2
0.0261512	0.315814	0.286	0.051	1	LINC02584
0.0261512	0.302749	0.286	0.051	1	NRARP
0.0261702	0.876199	0.857	0.424	1	MIPOL1
0.0262551	0.252338	0.857	0.373	1	HLA-DRB5
0.0262571	1.16439	0.714	0.39	1	USE1
0.0263129	1.32877	0.571	0.22	1	H6PD
0.0264259	0.464324	0.429	0.119	1	OR4M1
0.0265355	0.452431	0.857	0.407	1	MARCKSL1
0.0265397	0.466323	1	0.983	1	CHID1
0.0265476	0.62719	1	1	1	RPL3
0.0265492	0.484847	1	0.966	1	SSB
0.0265508	0.689428	1	0.949	1	SNHG29
0.0265524	-1.34264	1	0.949	1	NUP58
0.0265762	1.02488	0.857	0.678	1	LAMTOR2
0.0267011	0.539903	0.571	0.203	1	LINC02024
0.0268888	0.863106	0.857	0.695	1	PDE6B
0.0271397	0.69713	0.857	0.525	1	LDHAL6B
0.0271432	-1.27192	0.143	0.61	1	NEK10
0.0271886	-1.31556	0.857	0.898	1	ATP6V1B2
0.0271918	0.650233	1	0.881	1	CCNB2
0.0272224	0.670354	1	0.898	1	CHCHD6
0.0272234	1.09255	0.714	0.356	1	LOC102606465
0.0272255	0.398771	0.857	0.339	1	SMTN
0.0272431	0.952634	0.571	0.22	1	AP3B1
0.0272722	0.629891	1	0.966	1	NDUFA11
0.0272722	0.531634	1	1	1	SNU13
0.0272834	0.491353	1	0.983	1	SNHG6
0.0273205	0.953603	0.714	0.424	1	MTFMT
0.0274181	0.413273	1	0.78	1	PTOV1
0.0275309	1.3803	0.714	0.475	1	ATP2A1-AS1
0.0275887	1.63888	0.429	0.119	1	CFL1P1
0.0275887	0.327428	0.429	0.119	1	AP000347.1
0.0276645	0.781864	0.571	0.203	1	LINC00692
0.0276674	0.719462	0.571	0.203	1	LOC100288846
0.0276674	0.346737	0.571	0.203	1	DEPDC4
0.0277095	1.07433	0.286	0.051	1	AC064862.3
0.0277095	0.288495	0.286	0.051	1	PRAC2
0.0278569	0.91232	0.714	0.39	1	LINC01360
0.0278609	0.314965	0.429	0.102	1	SMG1P3
0.0278774	0.434143	0.571	0.186	1	LINC01725
0.0279564	-1.62923	0.857	0.915	1	HIRIP3
0.0279744	0.697264	1	0.915	1	TMEM99
0.0280048	-1.08611	0	0.458	1	DNAH17
0.0280071	0.61094	1	1	1	RBX1
0.028009	-1.43057	0	0.458	1	SLC25A51
0.028009	-2.09129	0	0.458	1	SLC25A25
0.0280104	0.539476	1	1	1	BUB3
0.0280153	0.557138	1	0.966	1	SUMO1
0.0281255	0.298314	0.857	0.407	1	GALK1
0.0287524	0.433389	1	0.983	1	ZDHHC4
0.0287524	0.416711	1	0.932	1	RUVBL1
0.0287624	0.635285	1	0.983	1	PSMD7
0.0287641	0.930646	1	0.983	1	HMGN1
0.0288703	0.619306	0.714	0.339	1	GNAO1
0.0288733	0.828472	0.857	0.441	1	CLPTM1
0.0288733	0.757597	0.857	0.441	1	SLC49A3
0.0291319	-2.03816	0.143	0.542	1	RF02216
0.0291542	-2.19973	0.571	0.78	1	DNPEP
0.0292356	0.664369	1	0.644	1	ANHX
0.0293341	0.4846	0.714	0.305	1	LINC00911
0.0293635	2.81559	0.286	0.051	1	AL160286.2
0.0293635	1.22027	0.286	0.051	1	AL592464.1
0.0293635	0.871719	0.286	0.051	1	PDGFD
0.0293635	0.710155	0.286	0.051	1	LINC01560
0.0293635	0.643541	0.286	0.051	1	AC005332.5
0.0293635	0.528911	0.286	0.051	1	GALNT4
0.0293635	0.437899	0.286	0.051	1	GNAQP1
0.0293635	0.419642	0.286	0.051	1	MFSD13A
0.0293635	0.416692	0.286	0.051	1	LINC02593
0.0293635	0.399993	0.286	0.051	1	VIPR1-AS1
0.029525	-1.11588	1	0.949	1	TPTE
0.0295317	0.554457	1	0.983	1	PPA1
0.0295334	-0.913481	1	0.983	1	HNRNPU
0.0296163	-1.39218	0.429	0.695	1	C1orf185
0.029719	0.889563	0.714	0.373	1	LOC643406
0.0297211	0.643533	0.857	0.356	1	PLCXD1
0.0299331	0.899322	0.857	0.695	1	NOL4L
0.029981	0.277766	0.571	0.169	1	NEURL1-AS1
0.0300292	1.07683	0.429	0.119	1	ARID5B
0.0300292	0.897229	0.429	0.119	1	AL033527.5
0.0300292	0.272418	0.429	0.119	1	AC010503.1
0.0302089	0.735577	0.571	0.22	1	PCDHGA6
0.0302582	0.77281	1	0.898	1	AC084024.3
0.03026	0.714487	1	0.898	1	ARMC8
0.0302824	0.594621	1	0.915	1	TAF7
0.0303083	-0.916307	0.857	0.983	1	TIMM23
0.0303152	0.93878	1	0.983	1	DNAJB1
0.0304439	0.271319	0.429	0.102	1	AC209005.1
0.0304871	0.442724	1	0.78	1	POMC
0.0304941	-1.68428	0.571	0.831	1	SRPRA
0.0305034	1.12169	0.571	0.237	1	AL049795.1
0.0305927	1.37778	0.571	0.254	1	LINC02046
0.0307368	1.09877	0.571	0.203	1	MORN4
0.0307845	0.385379	1	0.61	1	LIG1
0.0308185	-2.01275	0.143	0.542	1	SEC23A
0.0308205	-2.1262	0.143	0.542	1	CYTH3
0.0310373	1.44113	0.714	0.407	1	LINC00605
0.0310586	0.635159	1	0.898	1	RABIF
0.0311271	0.56522	1	1	1	MYL6
0.0311337	0.747936	1	0.763	1	MORF4L2
0.0313129	0.418426	0.429	0.119	1	PDK2
0.0315203	1.17584	0.714	0.373	1	LOC101929333
0.0316027	0.812751	0.714	0.339	1	CAMP
0.031734	-1.24183	0.857	0.864	1	PYCR2
0.0318001	0.50001	1	0.864	1	HINT2
0.0318781	1.35449	0.857	0.475	1	POLR3GL
0.0319325	0.40927	1	1	1	ALDOA
0.0319361	-1.29805	1	0.932	1	H3F3A
0.0319414	-0.742354	1	1	1	PINK1-AS
0.0319432	0.451314	1	0.949	1	ASNA1
0.0319432	-1.03773	1	0.949	1	RAD54L
0.0319468	0.780578	1	0.949	1	FAM204A
0.0319611	0.424453	1	0.763	1	CARM1
0.0319777	1.05651	0.714	0.441	1	SNX7
0.031984	1.1156	0.857	0.424	1	AP003680.1
0.0321659	0.514973	0.571	0.186	1	PCP4L1
0.032396	0.546289	1	0.729	1	ARHGEF33
0.0324067	0.404102	1	0.678	1	INTS4
0.0324794	0.957697	0.857	0.576	1	LOC100505824
0.0324832	-0.93382	0.286	0.644	1	AC024293.1
0.0324939	-1.23915	0.571	0.881	1	HBP1
0.0325549	-1.27094	0	0.441	1	AC010463.1
0.0325595	-0.93393	0	0.441	1	AL121809.1
0.0325618	-1.18027	0	0.441	1	LCP1
0.0325642	-1.15359	0	0.441	1	AC090425.2
0.0325665	-1.52202	0	0.441	1	DNAH12
0.0325665	-1.97422	0	0.441	1	RBM41
0.0326143	0.850754	1	0.746	1	NAPG
0.0326482	2.08063	0.429	0.119	1	AC010326.4
0.0326529	0.731768	0.429	0.119	1	LRRC32
0.032723	0.575556	1	0.898	1	PYURF
0.0327594	0.60919	1	0.915	1	METTL5
0.0327712	0.87382	0.857	0.475	1	OR1F12
0.0327813	0.327124	1	1	1	MRPL51
0.0327849	0.336602	1	1	1	LSM4
0.0327904	0.735648	1	0.983	1	GIHCG
0.0327922	0.808728	0.857	1	1	MTX2
0.032794	0.49192	1	0.983	1	LZIC
0.032804	-0.924045	0.143	0.695	1	CASTOR3
0.0328116	0.30317	1	0.593	1	ZSCAN21
0.0329096	0.51323	0.286	0.051	1	AC130650.2
0.0329096	0.472281	0.286	0.051	1	RRN3P3
0.0329096	0.361637	0.286	0.051	1	AL117337.1
0.0329096	0.336424	0.286	0.051	1	AC018816.1
0.0329096	0.287122	0.286	0.051	1	GABRA4
0.0329096	0.282031	0.286	0.051	1	TFEB
0.0329096	0.276195	0.286	0.051	1	LINC01410
0.0329096	-0.276442	0.286	0.051	1	TCEAL5
0.032944	0.376413	0.571	0.203	1	LINC02053
0.0330062	1.23057	1	0.712	1	LOC100507384
0.0330081	-1.41096	0.429	0.78	1	TRMT13
0.033126	0.850935	0.857	0.814	1	POLR2G
0.0332245	0.457932	0.429	0.102	1	Z98885.2
0.0333647	-1.41076	0.143	0.661	1	CISD3
0.0334263	1.24959	0.714	0.322	1	GCHFR
0.0334263	0.798364	0.714	0.322	1	MYH11
0.0335418	-0.999454	1	0.881	1	CCDC136
0.0335881	0.675776	1	0.898	1	PLEKHH1
0.03359	0.49511	1	0.898	1	NDUFAF4
0.0335918	0.517556	1	0.898	1	NXT1
0.0336419	-0.436845	1	1	1	CYTB
0.0336437	0.478097	1	1	1	NDUFB2
0.0336511	0.382314	1	1	1	RPL37
0.0336511	-0.967905	1	1	1	SDHD
0.0338468	0.966581	1	0.78	1	CRYZL1
0.0339968	0.395112	1	0.797	1	DNAJC4
0.0341546	1.04907	0.714	0.39	1	SSH1
0.0341546	0.839881	0.714	0.39	1	ZNF239
0.0342279	0.882171	0.429	0.136	1	IDH1-AS1
0.0342315	0.367294	1	0.61	1	ZNF22
0.0342645	-2.22117	0.286	0.644	1	RALGAPA1
0.0343728	0.757805	1	0.864	1	TMEM170A
0.0343747	0.627937	1	0.864	1	LSG1
0.0343929	0.566868	0.714	0.373	1	TBC1D12
0.0344436	0.390291	0.714	0.322	1	ANKRD39
0.034444	0.567484	0.857	0.458	1	MGAT1
0.0344795	-1.23283	0.143	0.644	1	NAA60
0.0344815	0.915368	0.857	0.559	1	C5orf63
0.0344815	-2.23473	0.286	0.627	1	ANKRD28
0.0345179	0.431303	1	0.966	1	TRIM39-RPP21
0.0345236	0.484336	1	0.983	1	VCX3A
0.0345254	0.62415	1	1	1	PSMC5
0.0345573	0.437728	1	0.763	1	LINC02475
0.0345649	1.39945	1	0.763	1	HMGB3
0.0346353	-1.87828	0.286	0.61	1	SLC38A9
0.0347296	0.426489	1	0.627	1	FGFR1OP2
0.0347297	0.92043	0.857	0.525	1	DCPS
0.0347297	0.614367	0.857	0.525	1	PARD3
0.0347318	-1.46797	0.143	0.61	1	VPS50
0.0348557	0.436461	0.714	0.288	1	CAMTA2
0.0349174	0.725962	1	0.576	1	LOC102723582
0.0350152	0.620654	1	0.814	1	TIMMDC1
0.0350533	0.544806	1	0.678	1	MAGEA3
0.0352508	2.54403	0.429	0.153	1	FSD2
0.0352682	0.444216	1	0.746	1	ZSCAN16-AS1
0.0352754	0.707262	1	0.864	1	MZT2B
0.0353853	-1.91932	0.714	0.729	1	RAB3GAP1
0.0353873	0.259897	1	0.695	1	HFM1
0.0354053	0.349275	0.857	0.356	1	AC011499.1
0.0354192	0.489291	1	0.932	1	SAR1A
0.0354287	-0.623195	1	1	1	ND6
0.0354307	-0.747871	1	1	1	AP001267.1
0.0354706	0.742439	0.429	0.119	1	GPR19
0.0354706	0.438463	0.429	0.119	1	LOC100506274
0.0355567	1.28343	0.714	0.356	1	METTL2B
0.0356023	1.11928	0.429	0.136	1	BACH2
0.0356069	0.823783	0.429	0.136	1	PCDHGA11
0.0356069	0.823783	0.429	0.136	1	PCDHGA2
0.0356069	0.823783	0.429	0.136	1	PCDHGA4
0.0356069	0.823783	0.429	0.136	1	PCDHGA7
0.0356069	0.823783	0.429	0.136	1	PCDHGB1
0.0356069	0.823783	0.429	0.136	1	PCDHGB3
0.0356069	0.823783	0.429	0.136	1	PCDHGC5
0.0356069	0.810721	0.429	0.136	1	PCDHGA12
0.0356069	0.647215	0.429	0.136	1	MYEOV
0.0356509	-0.315959	1	0.627	1	TMEM239
0.035759	0.47665	0.571	0.186	1	DSCR4-IT1
0.0360713	-1.63199	0.429	0.678	1	C12orf60
0.0361115	0.710844	1	0.644	1	SLC41A3
0.0361136	0.390547	1	0.644	1	ITSN1
0.0361349	-2.53949	0.286	0.644	1	PPM1B
0.0361629	1.17678	0.714	0.39	1	NR2F1-AS1
0.0361864	0.736589	1	0.864	1	PRELID3B
0.0362761	0.758553	1	0.898	1	CEP57
0.0362839	0.618886	1	0.898	1	PPIL1
0.0363287	-0.907991	0.857	0.949	1	GIGYF2
0.0363384	0.617865	1	0.949	1	CHCHD5
0.0363423	0.588298	1	0.949	1	TERF1
0.0363443	0.480183	1	0.983	1	COPE
0.0363462	0.550786	1	1	1	RPS10
0.0363501	0.444423	1	1	1	AP002990.1
0.036354	-0.776454	0.857	1	1	TMED2
0.036512	0.533734	0.571	0.203	1	PCLO
0.0365636	0.669615	0.857	0.475	1	TMEM140
0.03662	0.690596	1	0.712	1	PRADC1
0.0366337	-1.49161	0.143	0.61	1	STK40
0.0367337	0.752054	1	0.797	1	RP9
0.0368161	0.51966	0.286	0.051	1	LINC02145
0.0368161	0.466283	0.286	0.051	1	DNAJC12
0.0368161	0.339571	0.286	0.051	1	LHX4
0.0368161	0.336243	0.286	0.051	1	LINC01117
0.0368161	0.294677	0.286	0.051	1	GNRH1
0.0368161	-0.831527	0.286	0.051	1	LINC01273
0.0368165	1.22285	0.714	0.407	1	IFNAR2
0.0369728	0.309381	0.571	0.22	1	ALKBH4
0.0370378	0.534848	0.429	0.136	1	RPS17P15
0.0370425	1.34608	0.429	0.136	1	SHISAL2A
0.037272	-0.446538	1	1	1	UBC
0.037274	0.662371	1	0.983	1	PSMA1
0.037278	0.621756	1	0.949	1	GDI2
0.037282	0.64692	1	0.966	1	AC010542.5
0.037282	0.5396	1	0.949	1	PAGE5
0.0373584	-0.343524	0.857	0.407	1	CNN1
0.0374939	1.01001	0.714	0.373	1	NUDT6
0.03751	0.527539	1	0.78	1	XPNPEP1
0.0377215	-1.21455	0	0.424	1	AC091887.1
0.0377268	-1.19128	0	0.424	1	ANAPC2
0.0377294	-1.36474	0	0.424	1	MAK
0.0377294	-1.60425	0	0.424	1	SACS
0.0377321	-1.48156	0	0.424	1	MAN1A1
0.0377321	-1.8471	0	0.424	1	LY6E
0.0377321	-1.85169	0	0.424	1	C5orf51
0.0377321	-2.07487	0	0.424	1	MYO1C
0.0377321	-2.11513	0	0.424	1	GRIPAP1
0.0377321	-2.14086	0	0.424	1	GPR137C
0.0377347	-1.4364	0	0.424	1	AL590133.2
0.0377347	-1.74972	0	0.424	1	TAB1
0.0377347	-1.91028	0	0.424	1	ZNF333
0.0377347	-1.94213	0	0.424	1	SH2B3
0.0377347	-2.33883	0	0.424	1	ZDHHC7
0.0377837	-1.30017	0.286	0.661	1	LINC02189
0.0378097	1.08278	0.714	0.441	1	TIMELESS
0.0381353	0.701431	1	0.881	1	TFG
0.0381394	0.408582	1	0.881	1	HSPD1
0.038222	0.481941	1	1	1	HSP90AB1
0.038224	0.423958	1	1	1	ATP5F1A
0.0382296	0.42901	1	0.695	1	DNAAF4
0.0382321	0.638596	1	0.932	1	LRRC75A
0.0382401	0.759836	1	1	1	C5orf58
0.0383323	0.268858	0.571	0.186	1	LINC01581
0.0383338	0.387138	1	0.542	1	FANCC
0.038398	-0.78232	0.714	0.22	1	ZRSR2
0.0386416	1.3187	0.714	0.542	1	DNAJB12
0.0387728	0.901491	0.714	0.356	1	IER3-AS1
0.0388591	0.858306	1	0.678	1	PPIF
0.0388675	1.01138	0.857	0.695	1	HAUS4
0.0390594	0.724549	1	0.864	1	HCFC2
0.039209	0.443301	1	0.932	1	AP2M1
0.0392155	-2.0829	0.143	0.525	1	PPP2R2D
0.0392192	-0.900635	1	0.949	1	TRA2A
0.0393661	0.865844	0.714	0.39	1	CORO7
0.0395752	1.5615	0.571	0.254	1	SLC25A12
0.0395752	1.15024	0.571	0.254	1	ZEB2
0.0395784	0.45248	0.571	0.254	1	TEPSIN
0.0396392	0.806811	0.857	0.814	1	NME2
0.0396413	0.488362	1	0.797	1	TOLLIP
0.0396567	1.15833	0.571	0.237	1	NUDT10
0.0397763	0.624162	1	0.814	1	ETFB
0.0398284	-2.31529	0.714	0.763	1	EPN1
0.040042	0.363228	0.429	0.136	1	AC021393.1
0.0400425	0.811905	0.857	0.661	1	TMEM56-RWDD3
0.0400518	1.15	0.429	0.136	1	ZGLP1
0.0400518	0.877814	0.429	0.136	1	KCNJ15
0.0401218	0.802771	0.857	0.576	1	DDX55
0.0402133	-0.763511	1	1	1	HIST1H4C
0.0402174	0.450636	1	1	1	C15orf48
0.0402279	0.500789	1	1	1	ATP5PF
0.0402279	-1.22054	1	0.949	1	RAB6A
0.0402299	-0.525161	1	1	1	EIF2S2
0.0402312	-1.82489	0.571	0.746	1	SP1
0.0402926	-1.3957	0.143	0.525	1	KIFC3
0.0402932	-1.5595	0.429	0.831	1	NDUFAF8
0.0404852	0.764817	0.857	0.373	1	AC063977.5
0.0405256	1.19829	0.571	0.271	1	LTO1
0.0405479	2.27976	0.714	0.475	1	MED9
0.0405551	-1.54734	0.143	0.542	1	LOC101928707
0.0407375	0.315022	0.857	0.525	1	ZNF692
0.0407398	0.675591	1	0.508	1	GOLGA2P5
0.0408098	0.679101	0.857	0.508	1	MRPS34
0.0408098	0.658486	0.857	0.508	1	ATP2A1
0.0409054	0.4021	1	0.678	1	C11orf1
0.0409501	-0.5595	0.714	0.22	1	RAB5C
0.040999	1.20342	0.429	0.153	1	LOC105369507
0.0411108	0.282884	0.286	0.051	1	AL359976.1
0.0411108	-0.434229	0.286	0.051	1	C20orf204
0.0411377	0.538096	1	0.881	1	FAM161B
0.0412075	0.337851	1	1	1	NPM1
0.0412181	0.460737	1	0.915	1	NOL8
0.0412414	-0.727677	1	1	1	BZW1
0.0412499	1.12834	0.857	0.966	1	ATP5MD
0.041252	0.67951	1	0.966	1	TIPIN
0.0412541	-0.760562	1	0.983	1	UBE2D2
0.0412605	0.418762	1	1	1	SPINK2
0.0412614	1.04393	0.571	0.288	1	BEND5
0.0412704	-1.48823	0.429	0.763	1	STIL
0.0415293	0.721151	0.857	0.797	1	TMEM220
0.0415384	-1.76297	0.429	0.729	1	PPM1D
0.0416232	0.505138	0.857	0.644	1	MRPL15
0.0416901	0.648986	1	0.797	1	COQ10B
0.0417263	1.00755	0.429	0.119	1	AC132219.1
0.0417318	0.261964	0.429	0.119	1	LOC284933
0.0421393	0.785749	0.857	0.661	1	RWDD3
0.0421393	0.553784	1	0.644	1	SSBP4
0.0421657	0.343565	0.571	0.22	1	AC016026.1
0.042244	0.421999	0.714	0.356	1	METTL1
0.0422572	-2.03796	0.286	0.644	1	TMEM200B
0.0422757	0.89015	0.571	0.237	1	AKT2
0.0422757	0.560765	0.571	0.237	1	CFAP52
0.0422787	0.464454	1	0.932	1	HLA-B
0.0422873	0.402845	1	1	1	PSMB7
0.0422916	0.50486	1	1	1	MORN2
0.042296	0.456685	1	1	1	RTRAF
0.0423024	0.385475	1	1	1	PSMD6
0.0423122	1.05525	0.714	0.407	1	LEO1
0.0423286	0.503021	0.714	0.322	1	HDAC5
0.0423605	0.916107	0.714	0.339	1	CCDC28B
0.0423894	0.635995	1	0.763	1	TRAPPC6A
0.042597	0.525165	1	0.593	1	MSH3
0.0426664	0.99862	1	0.712	1	IGHVII-44-2
0.042702	0.839514	0.857	0.644	1	XPC
0.042849	2.16569	0.286	0.068	1	AC083841.3
0.042849	1.97158	0.286	0.068	1	AL365181.4
0.042849	1.58656	0.286	0.068	1	DPPA2
0.042849	1.25004	0.286	0.068	1	LOC101929523
0.042849	1.17792	0.286	0.068	1	LINC02022
0.042849	1.11077	0.286	0.068	1	CORO1A
0.042849	0.425767	0.286	0.068	1	SPI1
0.0428808	0.931936	0.714	0.424	1	ARHGAP20
0.0429289	0.377647	1	0.508	1	RRP7A
0.043011	0.293299	1	0.475	1	SLC25A38
0.0430127	0.648552	1	0.831	1	COPZ1
0.0432153	0.633768	1	0.644	1	MRGBP
0.043266	0.568833	0.429	0.136	1	AP001010.1
0.0433622	-0.978701	0.857	0.966	1	WSB1
0.0433688	-1.10547	1	1	1	PCBP2
0.043371	0.636791	1	0.966	1	ARL6IP4
0.0433753	0.472913	1	0.983	1	MYDGF
0.0435715	-1.78791	0	0.407	1	VKORC1L1
0.0435745	-1.06129	0	0.407	1	SPAM1
0.0435745	-1.26806	0	0.407	1	AC083799.1
0.0435745	-1.66591	0	0.407	1	MARF1
0.0435745	-2.06906	0	0.407	1	DENND6A
0.0435774	-1.97371	0	0.407	1	MEI4
0.0435774	-2.04133	0	0.407	1	RALGAPA2
0.0435774	-2.68135	0	0.407	1	PDGFA
0.0436589	-1.64878	0.286	0.627	1	USP25
0.043664	0.515987	1	0.78	1	PPP2R5C
0.0436983	0.956633	0.857	0.678	1	AL132780.3
0.0438323	0.878775	0.857	0.814	1	SPATS2
0.0439329	0.52433	0.857	0.458	1	ANKRD55
0.0440054	0.792207	0.714	0.39	1	ERCC6
0.0440963	-1.92941	0.143	0.559	1	BNC1
0.0441591	1.54716	0.429	0.153	1	MLLT3
0.0443911	0.599535	1	0.898	1	HINT3
0.0444533	0.415077	1	0.983	1	NDUFV2
0.04446	-1.07176	1	0.966	1	AF254983.1
0.0444711	0.622887	1	1	1	ATP5MC3
0.0444785	0.663842	1	0.559	1	HOOK2
0.0445095	1.17747	0.714	0.441	1	TTC14
0.0445174	-1.75158	0.143	0.508	1	AC137630.4
0.0447986	0.768811	0.857	0.559	1	TKFC
0.0449165	-1.86034	0.429	0.695	1	HSPBP1
0.0449188	0.332335	1	0.627	1	FAM205C
0.0449235	0.556012	0.857	0.644	1	CEP164P1
0.0449856	1.19832	0.571	0.22	1	TENM3
0.045047	1.30431	0.571	0.237	1	LARGE1
0.045047	0.625808	0.571	0.237	1	LOC442132
0.0451982	0.7268	0.429	0.119	1	ZSCAN5B
0.0451982	0.676298	0.429	0.119	1	LINC02466
0.0451982	0.591571	0.429	0.119	1	AC092794.2
0.0451982	0.271512	0.429	0.119	1	KIAA0825
0.0452142	-1.65015	0.286	0.593	1	CNOT11
0.0452947	0.265562	1	0.847	1	YIPF2
0.0453803	0.650064	1	0.864	1	GAS5
0.0453848	0.581507	1	0.864	1	GNPAT
0.0453893	0.466926	1	0.864	1	SERPINB6
0.0454999	0.457595	1	0.898	1	SUMO3
0.0455766	-0.851724	1	1	1	HIST1H2AA
0.0455811	0.617971	1	0.966	1	LAPTM4A
0.0456588	0.553326	0.714	0.373	1	IER3
0.0460666	0.629057	1	0.797	1	PIAS1
0.0463365	0.488521	1	0.831	1	CHCHD1
0.0463388	-1.57882	0.857	0.847	1	HNRNPL
0.0464509	0.513192	1	0.847	1	PHAX
0.0465041	0.471172	0.857	0.508	1	CTBS
0.0465041	-1.34703	0.143	0.593	1	C9orf135
0.0465196	0.46879	1	0.864	1	BHMG1
0.0465783	-0.897037	0.429	0.814	1	ELP2
0.0466571	0.522158	1	0.915	1	STK31
0.0466708	0.829103	1	0.915	1	WDR61
0.0466956	1.13864	0.429	0.136	1	USP29
0.0466956	0.664021	0.429	0.136	1	LPAR5
0.0466956	0.467208	0.429	0.136	1	SLC43A2
0.0467075	0.667657	1	0.949	1	CENPS-CORT
0.0467144	0.472559	1	1	1	RPS10-NUDT3
0.0467144	0.455626	1	0.983	1	NDUFV3
0.0467189	-0.932267	0.857	0.983	1	GABPA
0.0467212	0.57261	1	0.983	1	AC009120.2
0.0469452	0.754363	0.714	0.373	1	TMEM202
0.0469655	0.532125	0.857	0.424	1	TRMO
0.0470371	-1.10147	0.571	0.831	1	SLC16A1
0.0471361	-2.08641	0.286	0.627	1	SPPL2A
0.0471499	0.447713	1	0.712	1	CYLD
0.0473143	0.936345	0.714	0.458	1	AZIN2
0.0473203	3.31478	0.286	0.068	1	AC114495.2
0.0473203	1.82766	0.286	0.068	1	KIAA0040
0.0473203	1.73094	0.286	0.068	1	RPS2P6
0.0473203	1.4133	0.286	0.068	1	COL26A1
0.0473203	1.23587	0.286	0.068	1	AC098818.2
0.0473203	0.380136	0.286	0.068	1	AC118757.1
0.0473203	0.323186	0.286	0.068	1	RPL23AP74
0.047369	-1.47505	0.714	0.847	1	HMGCR
0.0474667	0.401914	1	0.729	1	FAM71F1
0.0475224	1.28987	0.429	0.153	1	MTMR1
0.0475535	0.351171	0.857	0.458	1	LOC100287015
0.0475602	0.711041	0.857	0.695	1	SAP30BP
0.0475649	-1.42799	0.429	0.746	1	ACIN1
0.0476558	0.744949	0.571	0.203	1	AC009087.1
0.0476599	0.415599	0.571	0.203	1	CCND1
0.0477229	-0.405415	1	0.492	1	ODR4
0.0477416	-1.64786	0.571	0.797	1	CLOCK
0.0477487	1.22954	0.857	0.763	1	CCDC169-SOHLH2
0.0477549	-1.80851	0.143	0.576	1	KIAA0753
0.0478069	-0.992528	0.429	0.678	1	PTMAP5
0.0478666	0.475903	1	0.966	1	OCIAD1
0.047869	0.600188	1	0.983	1	CCT8
0.047869	0.44648	1	1	1	DPM1
0.047869	0.437694	1	1	1	HSPA8
0.0479589	0.862916	0.571	0.22	1	RNFT2
0.0479628	0.430758	0.571	0.22	1	AC002064.3
0.047966	1.05661	0.571	0.237	1	AGAP3
0.0484894	0.691754	0.857	0.39	1	TMEM220-AS1
0.0485423	0.337935	1	0.814	1	TFDP1
0.048547	0.532458	1	0.814	1	CD46
0.048672	-0.838196	0.571	0.881	1	CLTC
0.0486744	-1.55838	0.714	0.864	1	P3H1
0.0487514	0.809932	1	0.678	1	GOT1
0.0487783	0.691084	1	0.847	1	MRPS33
0.048822	-1.50238	0.286	0.661	1	NEK9
0.0488633	0.477778	1	0.864	1	TCL1A
0.0489043	0.501554	0.429	0.119	1	PRND
0.0489043	0.398729	0.429	0.119	1	AL157871.6
0.0489586	1.35717	0.714	0.492	1	NFIX
0.0490286	0.250604	1	1	1	SRSF7
0.0490594	-0.386683	1	1	1	YWHAE
0.0490617	0.423665	1	1	1	EEF1G
0.0490641	0.517633	1	1	1	CKLF
0.0490663	0.702322	0.714	0.424	1	SFXN4
0.049278	1.67969	0.429	0.153	1	SNX33P1
0.049278	0.814263	0.429	0.153	1	PCDHGA1
0.049278	0.81407	0.429	0.153	1	PCDHGB6
0.049278	0.800606	0.429	0.153	1	PCDHGB2
0.0495076	0.922721	1	0.661	1	LMNA
0.0495363	0.824472	0.857	0.729	1	TMEM9B
0.0495944	0.66139	0.714	0.373	1	DPY19L2P1
0.0496471	0.492572	1	0.627	1	AC106864.1
0.0497447	-0.704104	0.714	0.847	1	ABHD10
0.0498812	0.330328	1	0.831	1	TFAM
0.0498828	0.707352	0.857	0.542	1	DYNC2H1
0.0501604	0.519576	0.714	0.305	1	H2BFWT
0.0501604	-1.7292	0	0.39	1	FBLN2
0.0501604	-1.84847	0	0.39	1	GOLPH3L
0.0501637	-1.68865	0	0.39	1	ZBTB40
0.0501637	-1.81545	0	0.39	1	OTUD5
0.0501637	-1.86183	0	0.39	1	HECA
0.0501637	-1.88096	0	0.39	1	PGBD2
0.0501637	-1.94751	0	0.39	1	FUK
0.0501637	-2.0013	0	0.39	1	POU5F2
0.0501637	-2.08154	0	0.39	1	RPS6KA3
0.0501881	-1.59237	0.857	0.915	1	MAP3K12
0.0502457	-1.28712	0.857	0.949	1	CUL2
0.0502585	-1.39791	0.286	0.695	1	RICTOR
0.0502601	0.576211	1	0.949	1	RWDD1
0.0502608	0.316918	0.714	0.322	1	SPO11
0.0502625	-0.515098	1	1	1	ND4
0.0502641	0.375164	0.714	0.322	1	TTLL12
0.0502672	0.521891	1	0.983	1	TOMM6
0.050351	0.902003	0.429	0.136	1	TBX3
0.050351	0.573103	0.429	0.136	1	LOC101929073
0.0503964	0.292091	1	0.695	1	FOXRED1
0.050742	0.459609	1	0.661	1	CYREN
0.0507445	0.576313	0.857	0.678	1	USB1
0.0510266	1.24295	0.571	0.237	1	TYMSOS
0.0510998	0.755132	0.571	0.22	1	LOC101928682
0.0511081	0.435197	1	0.831	1	CDK5RAP3
0.0511628	0.733308	0.714	0.407	1	C9orf85
0.05122	0.547866	1	0.847	1	ZNF131
0.0513279	0.439537	0.857	0.593	1	AC010401.1
0.0513279	-1.44205	0.286	0.661	1	STAG3L5P-PVRIG2P-PILRB
0.0513939	0.641795	1	0.746	1	SINHCAF
0.0514684	0.50102	0.857	0.661	1	C9orf24
0.0514878	0.42896	1	1	1	ARPC3
0.0514976	0.523272	1	0.949	1	DNAJC10
0.0514976	0.357261	1	0.949	1	SSNA1
0.0515	0.461779	1	0.949	1	UQCC2
0.0515306	0.658596	0.857	0.508	1	ST20-MTHFS
0.051642	0.973786	0.857	0.712	1	RAB30-AS1
0.051642	0.841392	0.857	0.712	1	PCGF3
0.0516628	1.55807	0.571	0.271	1	MYH8
0.0518213	0.744957	0.714	0.39	1	MSRA
0.0518274	0.566559	0.714	0.39	1	NSDHL
0.0520157	-1.85343	0.571	0.763	1	CDK13
0.0521076	0.387012	1	0.593	1	XPO5
0.0521775	1.44668	0.286	0.068	1	FAM86DP
0.0521775	1.13543	0.286	0.068	1	AL772337.4
0.0521775	1.11713	0.286	0.068	1	NGB
0.0521775	0.531038	0.286	0.068	1	ZNF556
0.0521775	0.378441	0.286	0.068	1	LOC105375095
0.0521775	0.289889	0.286	0.068	1	ZNF488
0.0521775	0.271404	0.286	0.068	1	AC098820.3
0.0522024	-1.64059	0.143	0.508	1	AC027290.1
0.0524516	0.30655	1	0.525	1	FAM163A
0.0524622	1.11139	0.857	0.542	1	LEF1-AS1
0.0524702	-1.67194	0.286	0.61	1	LOC150776
0.0525652	-1.42549	1	0.864	1	MRPL49
0.0526128	0.753915	1	0.576	1	LINC00654
0.0527258	-1.17123	0.571	0.966	1	GLUL
0.0527456	0.326531	1	0.932	1	VPS26A
0.0527481	0.421197	1	1	1	GINS2
0.0527555	0.370495	1	0.949	1	RSF1
0.0527739	0.686285	0.857	0.458	1	HAGLROS
0.0527739	-0.835886	0.143	0.542	1	TEX36
0.0528962	0.314169	0.857	0.475	1	IQSEC3
0.0529252	1.01565	0.857	0.492	1	NUDT9
0.0529639	0.795359	0.429	0.153	1	PCDHGB7
0.0529639	0.519277	0.429	0.153	1	TM4SF1
0.0534097	-1.26698	0.286	0.678	1	AC012321.1
0.0535151	0.716392	1	0.814	1	CCDC174
0.0535854	0.946041	0.714	0.441	1	ZZZ3
0.0536496	0.434695	1	0.729	1	NXT2
0.0537632	0.441591	1	0.847	1	AL133352.1
0.0538041	0.647126	0.714	0.373	1	AC108488.2
0.0538054	-1.04895	0.143	0.627	1	ARHGAP11A
0.0538409	-1.2541	0.857	0.881	1	CS
0.0538724	0.745552	0.571	0.254	1	CHCHD4
0.0539111	0.662073	1	0.881	1	MRPS5
0.0539213	-1.49643	0.143	0.525	1	C14orf28
0.0540315	0.386777	1	1	1	TUBB4B
0.054039	0.665828	1	0.949	1	PDCD6
0.0540432	0.732617	0.857	0.525	1	MGAT4D
0.0540541	0.323587	1	1	1	RAB18
0.054147	-0.26108	0.857	0.458	1	LINC02259
0.0542434	0.638025	0.429	0.136	1	HOXD3
0.0542781	0.374839	0.571	0.237	1	SLX1A-SULT1A3
0.0542781	0.374839	0.571	0.237	1	SULT1A3
0.0542822	0.783905	0.857	0.492	1	CFAP410
0.054407	0.427526	0.571	0.22	1	AC073111.1
0.0544155	0.267283	0.571	0.22	1	FAM174B
0.054609	-1.46044	0.429	0.729	1	C14orf39
0.0546794	0.567691	0.714	0.39	1	AL353743.2
0.0547381	0.341561	0.286	0.068	1	GNA14
0.0547483	0.811792	0.286	0.068	1	AC245100.4
0.0547483	0.462266	0.286	0.068	1	PCNAP1
0.0548067	0.50496	1	0.814	1	SEC13
0.0548972	1.23286	0.429	0.153	1	CYCTP
0.0548972	0.340665	0.429	0.153	1	UQCRBP1
0.0551628	1.12071	1	0.864	1	LAMTOR4
0.0552722	0.43863	1	0.898	1	TUBA3E
0.0552796	0.635504	0.714	0.373	1	PPARG
0.0553384	0.404902	1	1	1	FAM166A
0.0553486	-0.502258	1	1	1	MT-TS1
0.0553562	0.641145	1	0.949	1	PSMB3
0.0553587	0.528701	1	0.949	1	AC091167.2
0.0553587	-0.637071	1	0.983	1	HNRNPA1
0.0553613	0.400326	1	1	1	POLR2I
0.0553638	0.455608	1	0.949	1	CHGB
0.0553715	0.705214	1	0.966	1	CDC5L
0.0554209	-1.24381	0.286	0.593	1	OSBP2
0.0555073	1.06775	0.571	0.288	1	LOC105372233
0.0555095	0.651809	0.571	0.254	1	RPL36P20
0.0555586	-1.85315	0.143	0.542	1	VPS37B
0.0556766	-1.12181	0.286	0.559	1	ATP1A3
0.0556823	-1.32996	0.143	0.576	1	PTRH1
0.0559809	1.04562	0.714	0.424	1	PPT2
0.055984	0.839496	0.714	0.424	1	HS1BP3
0.0559901	-1.62355	0.143	0.492	1	SPATA6L
0.0561385	-1.82704	0.429	0.695	1	GIT2
0.0561399	-1.43209	0.571	0.864	1	PGP
0.0562869	0.584331	1	0.831	1	PLEKHA5
0.0564401	-2.75612	0.143	0.508	1	JUNB
0.0566633	0.440365	0.857	0.593	1	VPS13A-AS1
0.056666	-1.29254	0.286	0.661	1	INTS1
0.0566948	0.917657	1	0.949	1	STRAP
0.0566948	0.712335	1	1	1	PPP2R5D
0.0567728	-1.20809	0.143	0.525	1	GRM7-AS3
0.0567788	1.54239	0.714	0.458	1	PINX1
0.0568774	0.712925	0.429	0.153	1	PCDHGA5
0.0570979	0.380781	0.857	0.492	1	TMEM98
0.0571233	0.528694	1	0.78	1	ISY1
0.0572966	-0.257723	0.571	0.186	1	TYW1B
0.0573239	0.829081	1	0.661	1	HTD2
0.057445	1.13094	0.286	0.068	1	PMS2P4
0.057445	0.849145	0.286	0.068	1	LGI4
0.057445	0.803422	0.286	0.068	1	AC060780.2
0.057445	0.781282	0.286	0.068	1	AC244093.5
0.057445	0.721024	0.286	0.068	1	U91328.1
0.057445	0.581043	0.286	0.068	1	DMBT1
0.057445	0.547649	0.286	0.068	1	SH2B2
0.057445	0.494879	0.286	0.068	1	AC084211.1
0.057445	0.465665	0.286	0.068	1	AC003688.2
0.057445	0.342866	0.286	0.068	1	RDH8
0.057445	0.279526	0.286	0.068	1	TRIL
0.057445	0.271246	0.286	0.068	1	CSTA
0.0574885	0.96979	1	0.593	1	SLC25A32
0.0575051	0.613841	1	0.814	1	AL137129.1
0.0575608	-1.10662	0	0.373	1	RPL13AP25
0.0575608	-1.24628	0	0.373	1	AC138393.1
0.0575608	-1.63338	0	0.373	1	PFAS
0.0575645	-0.673582	0	0.373	1	MYADML
0.0575645	-0.68692	0	0.373	1	LINC00293
0.0575645	-0.747608	0	0.373	1	MTRNR2L1
0.0575645	-0.777726	0	0.373	1	PIPSL
0.0575645	-0.797636	0	0.373	1	MAGI2
0.0575645	-0.986027	0	0.373	1	GGTLC1
0.0575645	-1.1289	0	0.373	1	FER1L5
0.0575645	-1.25115	0	0.373	1	TSPAN13
0.0575645	-1.4442	0	0.373	1	SLC26A2
0.0575645	-1.84799	0	0.373	1	GFRA3
0.0575645	-1.95831	0	0.373	1	SLC25A25-AS1
0.0575645	-2.48517	0	0.373	1	DDX19A
0.0575682	-1.01635	0	0.373	1	ADGRG1
0.0575682	-1.60763	0	0.373	1	ADI1
0.0575682	-1.72503	0	0.373	1	AC009283.1
0.0575682	-1.7529	0	0.373	1	FEZ2
0.0575682	-1.98931	0	0.373	1	FAT1
0.0575682	-2.0518	0	0.373	1	SNX24
0.0575682	-3.15997	0	0.373	1	HIST1H2AJ
0.0576611	1.31621	0.714	0.39	1	LOC100287042
0.0576733	0.886342	0.857	0.746	1	EPB41L4A-AS1
0.0576876	0.797409	0.571	0.237	1	LOC100505534
0.0576919	1.83571	0.571	0.237	1	LOC102724551
0.0579318	0.619345	1	0.881	1	CCDC66
0.0579345	0.574434	1	0.881	1	UNK
0.0579678	0.765073	0.857	0.542	1	MVK
0.0580523	0.515835	1	0.932	1	NDUFAF2
0.0580628	0.585509	1	0.983	1	AC026362.1
0.0580681	0.584975	1	1	1	NAP1L1
0.0580681	0.505147	1	0.983	1	AL365205.1
0.0580681	0.349401	1	0.983	1	EPCAM
0.0580681	-0.56095	1	1	1	HSPA5
0.0580697	-1.31442	0.286	0.661	1	LRRC34
0.0582414	0.273999	1	0.61	1	LINC01589
0.0582799	1.63684	0.429	0.186	1	ALDH7A1
0.0583836	0.353566	0.429	0.136	1	AL033529.1
0.0584586	0.513217	0.857	0.458	1	HKR1
0.0584586	-1.40288	0.143	0.542	1	TM7SF3
0.0585078	0.432118	1	0.78	1	TRIR
0.058584	0.802836	0.857	0.576	1	NABP2
0.0587997	0.377999	0.714	0.271	1	FGD1
0.0589168	1.41686	0.571	0.254	1	DRAM2
0.0589227	0.279331	0.429	0.153	1	CCDC162P
0.0589285	1.80971	0.429	0.153	1	SOX7-paralog
0.0589285	0.859324	0.429	0.153	1	ADGRA3
0.0589325	-1.4945	0.429	0.695	1	AC010422.5
0.0590332	0.447177	1	0.831	1	LYRM4
0.0590358	0.843497	1	0.831	1	DYNLRB1
0.05915	-1.15133	0.857	0.864	1	SRPRB
0.0593226	0.371526	1	0.881	1	USP16
0.0594449	0.689084	1	0.932	1	ANAPC16
0.0594555	0.304339	1	1	1	RPS11
0.0595023	0.676014	0.857	0.593	1	ZNF675
0.0596565	0.839798	0.857	0.78	1	ANXA7
0.0596672	0.674913	0.857	0.78	1	PAAF1
0.0596672	0.395634	1	0.763	1	TNIP2
0.0596909	0.644605	0.857	0.712	1	AC114490.2
0.0597126	0.306695	0.571	0.22	1	AP003721.3
0.0597456	0.820174	0.714	0.458	1	EFHB
0.0600515	-1.54981	0.143	0.559	1	STAT1
0.0601152	0.405969	1	0.712	1	MRPS36
0.0601191	0.499076	1	0.797	1	RBM34
0.0602294	0.261207	0.286	0.068	1	AC022113.2
0.0603491	0.50801	0.857	0.61	1	CCNT2
0.0604205	0.678034	1	0.831	1	ACAP2
0.0604298	0.326432	0.714	0.356	1	LOC105369203
0.0605063	-1.39782	0.286	0.627	1	PHC2
0.0605092	0.446498	0.857	0.559	1	CAMK4
0.0606656	0.539961	1	0.864	1	LTV1
0.0606845	0.712894	0.571	0.254	1	NRG1
0.0606887	0.402308	0.571	0.254	1	MSN
0.0607976	0.49403	1	0.898	1	TMX2
0.0608407	0.496865	1	0.915	1	CHEK1
0.0608812	0.392722	1	1	1	PRDX5
0.0608812	0.391725	1	1	1	WRB
0.0608812	0.347317	1	1	1	ACAT2
0.0608839	0.712741	1	0.966	1	MLF2
0.0608839	0.575543	1	0.983	1	SNX2
0.0608892	0.581767	1	0.983	1	REEP5
0.0608986	-1.55456	0.286	0.61	1	CSAD
0.0609061	1.05432	0.571	0.305	1	SGCG
0.0610286	0.657454	0.429	0.153	1	AC012456.1
0.0611012	0.804202	0.857	0.78	1	ACD
0.0611184	-1.91625	0.571	0.661	1	APPBP2
0.0612876	0.423713	0.857	0.441	1	INTS12
0.0613412	0.597703	1	0.78	1	TMEM141
0.0614102	0.45156	0.857	0.508	1	GSS
0.0615526	-1.77436	0.571	0.763	1	TSC2
0.0615567	1.13918	0.857	0.814	1	HIGD2A
0.0615622	-1.01517	0.571	0.847	1	AFDN
0.0615768	0.94054	0.571	0.22	1	KCNH8
0.0615768	0.445722	0.571	0.22	1	ZSCAN26
0.061596	-0.620444	0.286	0.746	1	UTP15
0.0618352	-1.76844	0.429	0.695	1	DENND5B
0.0618352	-2.30083	0.571	0.678	1	UBXN7
0.061988	0.537376	0.857	0.559	1	TIGD7
0.0620644	0.678196	0.714	0.356	1	ACHE
0.0621792	0.452866	1	0.881	1	CENPX
0.0622311	0.5032	1	0.898	1	MTPN
0.0622623	-1.52589	0.571	0.797	1	CLBA1
0.0622721	-0.861467	0.857	0.932	1	CLDN7
0.0622831	-1.11557	0.857	0.932	1	ZNF655
0.0623158	0.300307	1	1	1	UBA52
0.0623268	0.689945	1	1	1	MEA1
0.062335	0.531448	1	0.983	1	CACYBP
0.062488	-0.780586	0.286	0.729	1	GOLGA8A
0.0624921	1.62888	0.571	0.356	1	AC024908.1
0.0625367	0.322364	0.857	0.424	1	PYCR1
0.0626073	0.788272	1	0.695	1	PXYLP1
0.0627765	0.575111	0.429	0.136	1	AC004408.1
0.062783	-0.759253	0.429	0.136	1	SLC16A8
0.062856	0.516622	0.857	0.441	1	ATIC
0.0630239	0.7251	0.857	0.576	1	ZIM2
0.0630298	0.764991	0.857	0.576	1	CDKN2AIPNL
0.0631172	-2.00636	0.143	0.475	1	AC018761.2
0.0631205	-2.07414	0.143	0.475	1	PRDX2
0.0631212	-2.11466	0.286	0.542	1	ZBTB10
0.0631361	0.425287	0.286	0.068	1	LINC002481
0.0631361	0.332045	0.286	0.068	1	C6orf132
0.0631472	1.63546	0.286	0.068	1	AC100843.1
0.0631472	1.58216	0.286	0.068	1	AL109954.1
0.0631472	1.57769	0.286	0.068	1	IL5
0.0631472	1.09273	0.286	0.068	1	BEX5
0.0631472	1.06084	0.286	0.068	1	ARMCX5-GPRASP2
0.0631472	1.04839	0.286	0.068	1	BANK1
0.0631472	0.989789	0.286	0.068	1	ADAMTS10
0.0631472	0.858654	0.286	0.068	1	LPIN3
0.0631472	0.7458	0.286	0.068	1	AC113192.1
0.0631472	0.713612	0.286	0.068	1	FAM86EP
0.0631472	0.624329	0.286	0.068	1	KLF3-AS1
0.0631472	0.514838	0.286	0.068	1	LOC105375519
0.0631472	0.362199	0.286	0.068	1	CARMIL3
0.0631472	0.353214	0.286	0.068	1	AC020900.1
0.0631472	0.285239	0.286	0.068	1	BX537318.1
0.0631472	0.284422	0.286	0.068	1	AC022382.1
0.0631472	-0.286653	0.286	0.068	1	ICAM1
0.0632026	0.777349	0.429	0.153	1	ZNF826P
0.0632026	0.499126	0.429	0.153	1	RNA5SP216
0.0632109	0.377151	1	0.814	1	SHCBP1
0.0633603	0.53808	1	0.831	1	LPGAT1
0.0634083	0.899608	0.571	0.271	1	HCG11
0.0634849	0.681505	1	0.847	1	PAK1
0.0635234	0.936182	0.857	0.559	1	POLR1E
0.0635819	0.483499	1	0.864	1	RNF181
0.0636229	0.262561	1	0.678	1	BAD
0.0636991	-0.877919	0.143	0.492	1	C15orf65
0.0636991	-2.28059	0.143	0.492	1	ZNF471
0.0637868	0.691693	1	0.932	1	OARD1
0.0637979	0.425798	1	0.966	1	COMMD4
0.0637979	0.286062	1	1	1	LINC00467
0.0640238	0.649465	0.714	0.39	1	SLC16A7
0.0641399	-1.38536	0.143	0.508	1	DSE
0.0642732	-1.65224	0.286	0.593	1	HERC4
0.0643518	0.384016	0.571	0.254	1	AC079305.1
0.0643561	1.0316	0.571	0.254	1	AC096772.1
0.0645302	-1.08194	0.429	0.78	1	VPS13C
0.0645387	-1.80526	0.429	0.78	1	KLHL8
0.0650462	0.582051	0.571	0.237	1	N6AMT1
0.0650462	0.44624	0.571	0.237	1	FGF11
0.0651404	-0.284893	0.571	0.186	1	PLEKHH2
0.0651404	-0.302371	0.571	0.186	1	KLHL14
0.0652495	0.663946	0.571	0.271	1	LINC01905
0.0653061	0.281676	1	0.966	1	ESCO1
0.0653061	-0.809026	1	1	1	IFT57
0.0653146	0.67049	1	0.983	1	ATP6V1F
0.0653146	0.397283	1	0.949	1	MCFD2
0.0654307	0.43646	0.571	0.22	1	AC005789.1
0.0654506	0.656701	0.714	0.356	1	WASHC2C
0.0657038	0.735136	0.714	0.39	1	C8orf44
0.0658593	-1.14331	0	0.356	1	ABCC1
0.0658675	-0.599984	0	0.356	1	ASXL3
0.0658675	-1.03057	0	0.356	1	DACT1
0.0658675	-1.21014	0	0.356	1	AC245140.2
0.0658675	-1.22872	0	0.356	1	SUFU
0.0658675	-1.43533	0	0.356	1	ARHGAP17
0.0658675	-1.60653	0	0.356	1	ZNF256
0.0658675	-1.71837	0	0.356	1	NAIF1
0.0658716	0.837935	0.571	0.288	1	AFMID
0.0658716	0.756442	0.571	0.288	1	SYTL4
0.0658716	-0.854173	0	0.356	1	TRIML1
0.0658716	-1.02205	0	0.356	1	ATF5
0.0658716	-1.38068	0	0.356	1	MAGEB17
0.0658716	-1.55606	0	0.356	1	FLOT2
0.0658716	-1.63605	0	0.356	1	FAM71F2
0.0658716	-1.70291	0	0.356	1	LOC101927571
0.0658716	-1.72202	0	0.356	1	CCZ1B
0.0658716	-1.74528	0	0.356	1	TRIM50
0.0658716	-1.79154	0	0.356	1	ANKS1A
0.0658716	-1.97111	0	0.356	1	ATF1
0.0658716	-1.97497	0	0.356	1	ARHGEF40
0.0658716	-2.12709	0	0.356	1	CA2
0.0658716	-2.77573	0	0.356	1	HIST3H3
0.0661195	-2.01037	0.429	0.627	1	ABCC5
0.0661286	0.565183	1	0.661	1	TDRD1
0.0661316	1.02283	0.857	0.576	1	LOC283335
0.0661316	0.703176	0.857	0.576	1	AL731563.2
0.0661346	1.13486	0.857	0.576	1	STUB1
0.0661579	0.335188	0.286	0.068	1	LOC100507599
0.0661579	0.327608	0.286	0.068	1	TNFRSF11A
0.0662642	0.291001	0.857	0.458	1	SNHG27
0.0663133	0.610328	0.857	0.475	1	BLOC1S5
0.0663269	0.378264	0.714	0.305	1	FAM53A
0.0663293	0.445786	0.857	0.475	1	CAB39L
0.0664466	1.2822	0.714	0.407	1	SLC25A19
0.066458	1.52254	0.429	0.186	1	AL627171.2
0.0666637	-1.42919	0.286	0.627	1	LANCL2
0.0666904	0.855346	1	0.678	1	STXBP2
0.0666956	0.395003	1	0.881	1	TCERG1
0.0668379	-0.914491	1	0.949	1	RAF1
0.0668436	0.364489	1	1	1	ABRAXAS1
0.0669964	0.438363	0.571	0.237	1	PON2
0.0669964	0.373095	0.571	0.237	1	LOC100507053
0.0671926	0.588427	0.714	0.356	1	UBE2Q2L
0.0673559	1.70374	0.429	0.169	1	PHYH
0.0673786	0.713299	1	0.78	1	TOMM34
0.0674408	0.51752	0.571	0.22	1	AC139530.2
0.067716	-1.82307	0.571	0.712	1	SLC25A28
0.0677297	0.514879	0.429	0.153	1	LIME1
0.067743	0.976494	0.714	0.525	1	POLR3B
0.0677614	0.460533	0.857	0.441	1	FBXW11
0.0679138	-1.19563	0.143	0.576	1	PILRB
0.0679155	0.680267	0.714	0.475	1	CYBC1
0.0679492	0.52769	1	0.831	1	TULP3
0.0679748	-2.19915	0.286	0.542	1	KDM3B
0.0679961	-0.863446	0.429	0.695	1	PTMAP2
0.0680721	0.776452	0.571	0.305	1	PGLS
0.0682046	1.36321	0.571	0.254	1	AC008569.1
0.0682046	0.899875	0.571	0.254	1	C1DP1
0.0682731	0.548218	0.714	0.373	1	ATP8B3
0.0682767	2.66982	0.143	0.017	1	ADAMTS4
0.0682767	2.65488	0.143	0.017	1	ACVRL1
0.0682767	2.30369	0.143	0.017	1	AL109614.1
0.0682767	2.14654	0.143	0.017	1	AC010680.4
0.0682767	2.06612	0.143	0.017	1	CNTN3
0.0682767	1.99551	0.143	0.017	1	AL031587.3
0.0682767	1.95935	0.143	0.017	1	AL627309.3
0.0682767	1.92735	0.143	0.017	1	RNASEH2B-AS1
0.0682767	1.76624	0.143	0.017	1	LOC100287808
0.0682767	1.7021	0.143	0.017	1	PRAM1
0.0682767	1.64718	0.143	0.017	1	COX6CP13
0.0682767	1.61027	0.143	0.017	1	AL133299.1
0.0682767	1.59511	0.143	0.017	1	KRT27
0.0682767	1.55512	0.143	0.017	1	AC011731.1
0.0682767	1.51353	0.143	0.017	1	MTDHP3
0.0682767	1.43215	0.143	0.017	1	Z97633.1
0.0682767	1.43181	0.143	0.017	1	AC092138.1
0.0682767	1.40859	0.143	0.017	1	LDHAL6FP
0.0682767	1.38363	0.143	0.017	1	LINC02325
0.0682767	1.3242	0.143	0.017	1	CD99P1
0.0682767	1.26111	0.143	0.017	1	RPL14P3
0.0682767	1.22267	0.143	0.017	1	MYOCD
0.0682767	1.21844	0.143	0.017	1	AC233702.9
0.0682767	1.21199	0.143	0.017	1	AC046136.1
0.0682767	1.20044	0.143	0.017	1	AC119428.1
0.0682767	1.16516	0.143	0.017	1	SLC26A5
0.0682767	1.15372	0.143	0.017	1	LOC729683
[truncated: 12,413 more rows]

## Sheet: L1
p_val	avg_logFC	pct.1	pct.2	p_val_adj	Gene
3.18161e-21	3.13895	1	0	1.42622e-16	ROS1
4.28483e-11	2.38349	0.5	0	1.92076e-06	KDM4E
4.28483e-11	2.35255	0.5	0	1.92076e-06	LOC102723566
4.28483e-11	1.02846	0.5	0	1.92076e-06	AC007298.1
4.28483e-11	0.550402	0.5	0	1.92076e-06	AC092138.1
4.28483e-11	0.271689	0.5	0	1.92076e-06	AC095059.2
4.28483e-11	0.271689	0.5	0	1.92076e-06	AL023803.3
6.87404e-11	1.1054	1	0.046	3.08143e-06	ETDB
4.78488e-10	0.698379	0.75	0.023	2.14492e-05	FAM71E2
1.62346e-08	2.14786	0.75	0.034	0.000727748	FAM83C
2.10705e-08	1.10881	0.75	0.034	0.000944526	RNU7-49P
2.7293e-08	0.881409	0.75	0.034	0.00122346	AC007114.2
8.73592e-08	2.7548	0.5	0.011	0.00391605	AC010655.3
8.73592e-08	1.49301	0.5	0.011	0.00391605	AC226119.2
8.73592e-08	1.071	0.5	0.011	0.00391605	AL139089.1
8.73592e-08	1.06187	0.5	0.011	0.00391605	RF02157
1.23229e-07	3.01463	0.5	0.011	0.00552397	AC236972.2
1.23229e-07	0.537404	0.5	0.011	0.00552397	AC079360.1
1.23229e-07	0.530845	0.5	0.011	0.00552397	AC142391.1
1.23229e-07	0.528071	0.5	0.011	0.00552397	DNAJB5-DT
1.73166e-07	1.59851	0.5	0.011	0.00776253	Z69733.1
1.73166e-07	1.1845	0.5	0.011	0.00776253	AC055855.1
1.73166e-07	0.421267	0.5	0.011	0.00776253	CTU1
1.73166e-07	0.330032	0.5	0.011	0.00776253	PKN2-AS1
2.03996e-07	1.82257	0.75	0.046	0.00914454	ATP8B4
2.56732e-07	0.582538	1	0.092	0.0115085	LOC442132
3.97905e-07	1.48773	0.75	0.046	0.0178369	FAM185BP
4.02506e-06	2.58209	0.25	0	0.180432	VPREB3
4.02506e-06	2.46929	0.25	0	0.180432	AL391095.1
4.02506e-06	2.20043	0.25	0	0.180432	AC005703.2
4.02506e-06	2.19126	0.25	0	0.180432	GLUD2
4.02506e-06	2.14555	0.25	0	0.180432	HSP90AB7P
4.02506e-06	1.96479	0.25	0	0.180432	PCNPP3
4.02506e-06	1.87579	0.25	0	0.180432	AC127024.3
4.02506e-06	1.75291	0.25	0	0.180432	LINC01470
4.02506e-06	1.54755	0.25	0	0.180432	LOC101929384
4.02506e-06	1.47247	0.25	0	0.180432	AC010680.4
4.02506e-06	1.47247	0.25	0	0.180432	MIR744
4.02506e-06	1.43947	0.25	0	0.180432	DEFB109D
4.02506e-06	1.43125	0.25	0	0.180432	AF121898.1
4.02506e-06	1.43125	0.25	0	0.180432	LOC102724153
4.02506e-06	1.39854	0.25	0	0.180432	MINAR2
4.02506e-06	1.3904	0.25	0	0.180432	C4BPA
4.02506e-06	1.3904	0.25	0	0.180432	HOXB-AS4
4.02506e-06	1.30985	0.25	0	0.180432	LOC390877
4.02506e-06	1.16133	0.25	0	0.180432	AL357520.1
4.02506e-06	1.16133	0.25	0	0.180432	SNRPGP14
4.02506e-06	1.15368	0.25	0	0.180432	AC027104.1
4.02506e-06	1.15368	0.25	0	0.180432	AC079080.1
4.02506e-06	1.12329	0.25	0	0.180432	AL121912.1
4.02506e-06	1.12329	0.25	0	0.180432	NMRK2
4.02506e-06	1.02659	0.25	0	0.180432	NUTF2P2
4.02506e-06	0.968724	0.25	0	0.180432	AC010435.1
4.02506e-06	0.968724	0.25	0	0.180432	AC107072.2
4.02506e-06	0.968724	0.25	0	0.180432	TYR
4.02506e-06	0.926174	0.25	0	0.180432	AL391361.3
4.02506e-06	0.870614	0.25	0	0.180432	AC010620.2
4.02506e-06	0.870614	0.25	0	0.180432	DMRTA1
4.02506e-06	0.870614	0.25	0	0.180432	LARP1BP1
4.02506e-06	0.850132	0.25	0	0.180432	AC009090.3
4.02506e-06	0.850132	0.25	0	0.180432	AC009237.14
4.02506e-06	0.850132	0.25	0	0.180432	AC010683.1
4.02506e-06	0.850132	0.25	0	0.180432	AC034102.7
4.02506e-06	0.850132	0.25	0	0.180432	AC092364.1
4.02506e-06	0.850132	0.25	0	0.180432	AC092634.8
4.02506e-06	0.850132	0.25	0	0.180432	AC119674.1
4.02506e-06	0.850132	0.25	0	0.180432	AC243964.2
4.02506e-06	0.850132	0.25	0	0.180432	AL049555.1
4.02506e-06	0.850132	0.25	0	0.180432	AP000462.1
4.02506e-06	0.850132	0.25	0	0.180432	BAAT
4.02506e-06	0.850132	0.25	0	0.180432	C3orf79
4.02506e-06	0.850132	0.25	0	0.180432	CD79B
4.02506e-06	0.850132	0.25	0	0.180432	ITGA6-AS1
4.02506e-06	0.850132	0.25	0	0.180432	RPS4XP7
4.02506e-06	0.850132	0.25	0	0.180432	STX19
4.02506e-06	0.850132	0.25	0	0.180432	TMEM72-AS1
4.02506e-06	0.850132	0.25	0	0.180432	UQCRHP1
4.02506e-06	0.836586	0.25	0	0.180432	AC025040.2
4.02506e-06	0.836586	0.25	0	0.180432	AC027018.1
4.02506e-06	0.809758	0.25	0	0.180432	RNU6-661P
4.02506e-06	0.763667	0.25	0	0.180432	AC007551.1
4.02506e-06	0.763667	0.25	0	0.180432	AL356273.1
4.02506e-06	0.693499	0.25	0	0.180432	ACP5
4.02506e-06	0.650317	0.25	0	0.180432	AL162171.1
4.02506e-06	0.567471	0.25	0	0.180432	EHHADH-AS1
4.02506e-06	0.533425	0.25	0	0.180432	AC008741.1
4.02506e-06	0.533425	0.25	0	0.180432	AL354980.1
4.02506e-06	0.533425	0.25	0	0.180432	MATK
4.02506e-06	0.452203	0.25	0	0.180432	AC002386.1
4.02506e-06	0.452203	0.25	0	0.180432	AC004147.2
4.02506e-06	0.452203	0.25	0	0.180432	AC004706.1
4.02506e-06	0.452203	0.25	0	0.180432	AC010307.4
4.02506e-06	0.452203	0.25	0	0.180432	AC010745.1
4.02506e-06	0.452203	0.25	0	0.180432	AC016885.1
4.02506e-06	0.452203	0.25	0	0.180432	AC019068.1
4.02506e-06	0.452203	0.25	0	0.180432	AC090952.2
4.02506e-06	0.452203	0.25	0	0.180432	AC092471.2
4.02506e-06	0.452203	0.25	0	0.180432	AC096711.2
4.02506e-06	0.452203	0.25	0	0.180432	AC099654.4
4.02506e-06	0.452203	0.25	0	0.180432	AC131934.1
4.02506e-06	0.452203	0.25	0	0.180432	AC245052.1
4.02506e-06	0.452203	0.25	0	0.180432	AGGF1P8
4.02506e-06	0.452203	0.25	0	0.180432	AL445645.1
4.02506e-06	0.452203	0.25	0	0.180432	C5orf66-AS2
4.02506e-06	0.452203	0.25	0	0.180432	CHST9
4.02506e-06	0.452203	0.25	0	0.180432	CLPS
4.02506e-06	0.452203	0.25	0	0.180432	GRIA3
4.02506e-06	0.452203	0.25	0	0.180432	LINC01823
4.02506e-06	0.452203	0.25	0	0.180432	LOC100505635
4.02506e-06	0.452203	0.25	0	0.180432	LOC101928924
4.02506e-06	0.452203	0.25	0	0.180432	LOC105369473
4.02506e-06	0.452203	0.25	0	0.180432	MGAT4EP
4.02506e-06	0.452203	0.25	0	0.180432	NPC1L1
4.02506e-06	0.452203	0.25	0	0.180432	NPIPB3
4.02506e-06	0.452203	0.25	0	0.180432	RFPL4AP6
4.02506e-06	0.452203	0.25	0	0.180432	RN7SL273P
4.02506e-06	0.452203	0.25	0	0.180432	RPL35P6
4.02506e-06	0.452203	0.25	0	0.180432	RPS20P10
4.02506e-06	0.452203	0.25	0	0.180432	SPATA31A3
4.02506e-06	0.452203	0.25	0	0.180432	TCN1
4.02506e-06	0.452203	0.25	0	0.180432	TMEM221
4.02506e-06	0.43663	0.25	0	0.180432	CD6
4.02506e-06	0.43663	0.25	0	0.180432	LOC105370809
4.02506e-06	0.406159	0.25	0	0.180432	AC007389.5
4.02506e-06	0.406159	0.25	0	0.180432	AL590648.1
4.02506e-06	0.297678	0.25	0	0.180432	HNRNPH1P1
4.02506e-06	0.297678	0.25	0	0.180432	LOC105371305
4.02506e-06	0.297678	0.25	0	0.180432	ZNF137P
4.02506e-06	0.275831	0.25	0	0.180432	AC023157.2
4.02506e-06	0.275831	0.25	0	0.180432	AC034102.3
4.02506e-06	0.275831	0.25	0	0.180432	AL049539.1
4.02506e-06	0.275831	0.25	0	0.180432	CCDC9B
4.02506e-06	0.275831	0.25	0	0.180432	CELA1
4.02506e-06	0.275831	0.25	0	0.180432	LINC01894
4.02506e-06	0.275831	0.25	0	0.180432	RNU6-513P
4.02506e-06	0.275831	0.25	0	0.180432	RPL21P6
4.02506e-06	0.275831	0.25	0	0.180432	WNT8A
4.11165e-06	2.74744	0.5	0.023	0.184313	AC010655.2
4.11165e-06	1.35381	0.5	0.023	0.184313	AC092119.2
5.33529e-06	2.5894	0.5	0.023	0.239165	TRH
5.33529e-06	1.04488	0.5	0.023	0.239165	ACTL6B
6.90332e-06	2.53571	0.5	0.023	0.309455	AC022087.1
6.90332e-06	2.08023	0.5	0.023	0.309455	AC017104.4
6.90332e-06	1.00508	0.5	0.023	0.309455	LOC105372672
6.90332e-06	0.983422	0.5	0.023	0.309455	NXF3
6.90332e-06	0.887987	0.5	0.023	0.309455	PHF21B
6.90332e-06	0.819206	0.5	0.023	0.309455	GALNT13
6.90332e-06	0.615176	0.5	0.023	0.309455	COX6CP1
6.90332e-06	0.507456	0.5	0.023	0.309455	LINC02168
6.90332e-06	0.456145	0.5	0.023	0.309455	LINC01516
8.90674e-06	1.28876	0.5	0.023	0.399262	LINC02268
8.90674e-06	1.10319	0.5	0.023	0.399262	Z68871.1
8.90674e-06	0.730694	0.5	0.023	0.399262	LOC105378933
8.90674e-06	0.499702	0.5	0.023	0.399262	RAP1GAP
8.90674e-06	0.494898	0.5	0.023	0.399262	PRKCA-AS1
8.90674e-06	0.279366	0.5	0.023	0.399262	PMCHL1
1.0336e-05	0.947097	0.75	0.069	0.463331	LINC01377
1.14588e-05	1.01676	0.5	0.023	0.513665	AC099567.1
1.14588e-05	0.52108	0.5	0.023	0.513665	MGC16275
1.14588e-05	0.33656	0.5	0.023	0.513665	LRRC37A6P
1.14588e-05	0.310025	0.5	0.023	0.513665	AC079341.1
1.45577e-05	0.602563	0.75	0.069	0.652578	DCHS2
1.58412e-05	0.789372	0.75	0.069	0.710114	AC234771.1
1.58412e-05	0.789372	0.75	0.069	0.710114	SMIM10L2B-AS1
2.21629e-05	0.388399	0.75	0.069	0.993495	ZNF385D-AS2
2.40904e-05	0.52026	0.75	0.069	1	LOC100288123
2.79275e-05	2.19549	0.75	0.08	1	CRTC3-AS1
3.20809e-05	0.268241	1	0.138	1	LINC00200
3.78472e-05	2.50264	0.75	0.092	1	AC073934.1
4.24958e-05	2.1371	0.5	0.034	1	AP003108.3
4.24958e-05	1.5689	0.5	0.034	1	AC022150.1
4.89919e-05	0.854529	1	0.172	1	HYPM
5.24461e-05	2.17544	0.5	0.034	1	ENC1
5.24461e-05	1.01174	0.5	0.034	1	LINC00630
6.45779e-05	1.8951	0.5	0.034	1	AL133268.1
6.45779e-05	1.38223	0.5	0.034	1	AC008813.1
6.45779e-05	0.954947	0.5	0.034	1	AL020996.2
7.01445e-05	0.522987	0.75	0.08	1	C11orf42
7.22121e-05	1.97136	1	0.218	1	AC090340.1
7.93341e-05	1.64833	0.5	0.034	1	LINC01954
7.93341e-05	1.2809	0.5	0.034	1	KRT18P5
7.93341e-05	1.01221	0.5	0.034	1	OR52N5
7.93341e-05	0.866001	0.5	0.034	1	TAAR3P
7.93341e-05	0.333906	0.5	0.034	1	AC002115.1
8.76851e-05	0.340711	0.75	0.08	1	PRSS58
9.72393e-05	1.46331	0.5	0.034	1	AL607028.1
9.72393e-05	1.04551	0.5	0.034	1	AC006518.2
9.72393e-05	0.800252	0.5	0.034	1	AL031663.2
9.72393e-05	0.528676	0.5	0.034	1	AL158050.1
9.72393e-05	0.455688	0.5	0.034	1	AL445123.1
0.00011166	0.564853	0.75	0.092	1	AL035078.3
0.000118913	0.663411	0.5	0.034	1	AC106886.3
0.000118913	0.560775	0.5	0.034	1	PIWIL3
0.000118913	0.548802	0.5	0.034	1	CFAP44-AS1
0.000128374	0.650371	0.75	0.092	1	AL627171.2
0.000128374	0.583076	0.75	0.092	1	AL390198.1
0.000143065	1.11228	0.75	0.103	1	LINC02210-CRHR1
0.000143805	0.775306	1	0.172	1	SNTG1
0.000143839	0.9265	1	0.172	1	C10orf120
0.000145087	0.706301	0.5	0.034	1	LOC100270804
0.000145087	0.314544	0.5	0.034	1	RNY1P6
0.000145087	0.283594	0.5	0.034	1	TBPL2
0.000156513	1.44453	1	0.184	1	SCRG1
0.000204967	2.11918	0.5	0.046	1	FAM83C-AS1
0.000212198	1.09135	0.75	0.103	1	C2orf15
0.000233322	1.40224	1	0.264	1	FGA
0.0002415	1.19046	0.75	0.103	1	BMS1P8
0.000244637	1.5043	0.5	0.046	1	AL162311.3
0.000244637	0.992893	0.5	0.046	1	NDUFB1P1
0.000282974	1.77839	1	0.253	1	ZKSCAN7
0.000291424	0.851179	0.5	0.046	1	NAMA
0.000307564	1.41508	1	0.23	1	ALG10
0.00030856	1.08842	1	0.264	1	LOC105372217
0.000324229	1.20676	0.75	0.115	1	LINC02314
0.000325853	2.21635	1	0.287	1	GEMIN7
0.000346495	0.789035	0.5	0.046	1	AC025176.1
0.000409481	1.87758	1	0.23	1	AL359706.1
0.000411185	1.66069	0.5	0.046	1	RPL13AP3
0.000411185	0.669028	0.5	0.046	1	AC024243.1
0.000411185	0.661506	0.5	0.046	1	TMEM156
0.000411185	0.48817	0.5	0.046	1	TMEM215
0.000411185	0.487148	0.5	0.046	1	CBLL2
0.000411185	0.481537	0.5	0.046	1	AC131274.1
0.000413151	1.73615	0.75	0.115	1	NINJ2
0.000440482	0.490533	1	0.195	1	IL17RC
0.000454066	0.620034	0.75	0.103	1	GPAT2P1
0.00046581	0.962583	0.75	0.115	1	BX537318.1
0.000487021	0.780111	0.5	0.046	1	OLIG1
0.000487021	0.70068	0.5	0.046	1	TGM7
0.000513601	0.565455	0.75	0.103	1	LRRC74A
0.000524603	0.854863	0.75	0.115	1	AL136537.1
0.000529507	0.718986	0.5	0.046	1	ODF3B
0.000537219	1.9465	1	0.322	1	MAP3K19
0.00056962	1.04456	0.75	0.138	1	LINCR-0001
0.000679332	0.442254	0.5	0.046	1	AC096736.2
0.000679332	0.30091	0.5	0.046	1	ALG1L
0.000703021	2.47541	0.75	0.161	1	FLJ46284
0.000768591	0.485666	1	0.207	1	C9orf153
0.0007764	1.13577	0.75	0.126	1	SCFD2
0.000799824	0.295328	0.5	0.046	1	WSCD1
0.000805202	0.609615	1	0.207	1	IQCF2
0.000835952	1.33892	0.75	0.115	1	MIR22HG
0.000835952	0.341835	0.75	0.115	1	LOC102725116
0.00084436	2.25802	1	0.414	1	AC244517.5
0.000865074	2.26501	0.5	0.057	1	TMEM9B-AS1
0.000865074	1.57494	0.5	0.057	1	PIN1P1
0.000917129	1.70034	0.75	0.126	1	CITED1
0.000979638	0.402679	1	0.264	1	ZFP37
0.00100477	0.801267	0.5	0.057	1	AC011998.3
0.00101488	1.18672	1	0.241	1	AC063977.5
0.00106755	0.64596	1	0.333	1	CAPG
0.00108196	0.881749	0.5	0.057	1	LINGO1-AS1
0.00111097	0.440992	1	0.207	1	SPATC1L
0.00113646	1.24009	1	0.287	1	NLE1
0.00116511	1.97572	0.5	0.057	1	LINC01446
0.00116511	1.77447	0.5	0.057	1	RNF219-AS1
0.00116511	1.32802	0.5	0.057	1	ELN
0.00116511	1.09289	0.5	0.057	1	AC010525.1
0.00116511	0.96658	0.5	0.057	1	AC092634.5
0.00116511	0.468492	0.5	0.057	1	LINC00884
0.00117586	1.16673	1	0.276	1	LINC01872
0.00122796	1.51046	1	0.345	1	PEX2
0.0012338	2.05365	1	0.391	1	HERC2P9
0.00126248	2.41761	0.75	0.149	1	LINC02333
0.00127174	0.857001	0.75	0.126	1	AC012569.1
0.00128528	1.05236	1	0.287	1	HAR1B
0.00131182	0.346193	0.75	0.115	1	AC092378.2
0.00134602	1.95085	0.75	0.138	1	GGTLC2
0.00134602	1.16806	0.75	0.138	1	LOC101930085
0.00134602	0.659569	0.75	0.138	1	GTF3C2-AS1
0.00134881	2.31492	0.5	0.057	1	AC069234.2
0.00134881	2.26186	0.5	0.057	1	LINC02053
0.00134881	1.76106	0.5	0.057	1	LOC729218
0.00134881	1.1046	0.5	0.057	1	CDKN1C
0.00134881	0.9863	0.5	0.057	1	CDH8
0.00134881	0.901486	0.5	0.057	1	AL662844.4
0.00134881	0.823612	0.5	0.057	1	LINC02454
0.00134881	0.808453	0.5	0.057	1	PSPC1-AS2
0.00135417	1.06993	1	1	1	PSMA8
0.00141547	0.63126	0.75	0.126	1	AC007881.2
0.00141562	0.560194	0.75	0.126	1	SLC8B1
0.00141562	0.34045	0.75	0.126	1	APEX2
0.00147238	1.44751	1	0.368	1	AL450384.2
0.00148414	0.9743	1	0.322	1	MBP
0.00152953	1.43652	1	0.425	1	FLAD1
0.00155865	3.25753	0.25	0.011	1	AC022730.3
0.00155865	2.18815	0.25	0.011	1	AL157396.1
0.00155865	2.18402	0.25	0.011	1	AL390195.2
0.00155865	2.18206	0.25	0.011	1	PURPL
0.00155865	2.03556	0.25	0.011	1	AC117402.1
0.00155865	1.84412	0.25	0.011	1	KRT222
0.00155865	1.80623	0.25	0.011	1	OBP2A
0.00155865	1.77739	0.25	0.011	1	AL731533.1
0.00155865	1.72052	0.25	0.011	1	DBX1
0.00155865	1.62473	0.25	0.011	1	AL132642.1
0.00155865	1.4612	0.25	0.011	1	AC022144.1
0.00155865	1.44652	0.25	0.011	1	CRYGC
0.00155865	1.43204	0.25	0.011	1	AC068875.1
0.00155865	1.42647	0.25	0.011	1	NTAN1P2
0.00155865	1.42492	0.25	0.011	1	AP001596.1
0.00155865	1.42471	0.25	0.011	1	EDDM13
0.00155865	1.41736	0.25	0.011	1	KCNMB2
0.00155865	1.41726	0.25	0.011	1	ZNF674-AS1
0.00155865	1.41544	0.25	0.011	1	AP003108.4
0.00155865	1.38789	0.25	0.011	1	LOC100506725
0.00155865	1.38741	0.25	0.011	1	MIR30A
0.00155865	1.35214	0.25	0.011	1	OR2X1P
0.00155865	1.2943	0.25	0.011	1	SCEL-AS1
0.00155865	1.21624	0.25	0.011	1	PAICSP1
0.00155865	1.14761	0.25	0.011	1	TDGF1P7
0.00155865	1.14413	0.25	0.011	1	LINC01981
0.00155865	1.13889	0.25	0.011	1	DRP2
0.00155865	1.03634	0.25	0.011	1	AC131009.4
0.00155865	0.962391	0.25	0.011	1	AC087286.3
0.00155865	0.955482	0.25	0.011	1	AC226119.1
0.00155865	0.919842	0.25	0.011	1	SLC44A4
0.00155865	0.912958	0.25	0.011	1	AC009185.1
0.00155865	0.895128	0.25	0.011	1	CA12
0.00155865	0.852551	0.25	0.011	1	AC131157.1
0.00155865	0.843799	0.25	0.011	1	KCNIP1
0.00155865	0.842323	0.25	0.011	1	AC024559.2
0.00155865	0.841137	0.25	0.011	1	MUC2
0.00155865	0.839	0.25	0.011	1	AL109930.1
0.00155865	0.832932	0.25	0.011	1	GATA2-AS1
0.00155865	0.832932	0.25	0.011	1	TRY2P
0.00155865	0.82344	0.25	0.011	1	FTLP10
0.00155865	0.823097	0.25	0.011	1	HNF4A
0.00155865	0.821121	0.25	0.011	1	AC019278.1
0.00155865	0.819085	0.25	0.011	1	AL731555.1
0.00155865	0.813533	0.25	0.011	1	AC130710.1
0.00155865	0.811385	0.25	0.011	1	DISP1
0.00155865	0.791712	0.25	0.011	1	AC009975.2
0.00155865	0.755858	0.25	0.011	1	AC020651.1
0.00155865	0.755858	0.25	0.011	1	MIR3064
0.00155865	0.742217	0.25	0.011	1	AC010173.1
0.00155865	0.739516	0.25	0.011	1	LOC105371458
0.00155865	0.682367	0.25	0.011	1	SLC25A41
0.00155865	0.679001	0.25	0.011	1	TMPRSS11B
0.00155865	0.660751	0.25	0.011	1	MIR5000
0.00155865	0.637798	0.25	0.011	1	LINC01448
0.00155865	0.635299	0.25	0.011	1	ZNF849P
0.00155865	0.631366	0.25	0.011	1	HOXA10-AS
0.00155865	0.625457	0.25	0.011	1	PRELID3BP11
0.00155865	0.615802	0.25	0.011	1	LINC02523
0.00155865	0.513248	0.25	0.011	1	AL096677.1
0.00155865	0.512934	0.25	0.011	1	ESAM
0.00155865	0.444961	0.25	0.011	1	RPL5P17
0.00155865	0.444774	0.25	0.011	1	PITX1
0.00155865	0.439204	0.25	0.011	1	AC023300.3
0.00155865	0.438714	0.25	0.011	1	LINC01208
0.00155865	0.438714	0.25	0.011	1	LOC105370027
0.00155865	0.437446	0.25	0.011	1	AC004147.4
0.00155865	0.436922	0.25	0.011	1	LOC105372414
0.00155865	0.435565	0.25	0.011	1	USP12-AS1
0.00155865	0.435003	0.25	0.011	1	AGT
0.00155865	0.433252	0.25	0.011	1	CNTN3
0.00155865	0.432645	0.25	0.011	1	KCND3-AS1
0.00155865	0.429763	0.25	0.011	1	AL121760.1
0.00155865	0.414523	0.25	0.011	1	RPL23AP87
0.00155865	0.391403	0.25	0.011	1	AC090617.6
0.00155865	0.390878	0.25	0.011	1	NTS
0.00155865	0.390612	0.25	0.011	1	AL117372.1
0.00155865	0.286546	0.25	0.011	1	LINC02098
0.00155865	0.28492	0.25	0.011	1	AC133565.1
0.00155865	0.262342	0.25	0.011	1	AC079781.4
0.00155865	0.261589	0.25	0.011	1	AL122034.1
0.00155892	1.11577	0.5	0.057	1	CGB3
0.00155892	1.07838	0.5	0.057	1	NHS
0.00165295	1.72949	0.75	0.161	1	ZNF880
0.0016973	0.255043	1	0.241	1	TSSK6
0.00174032	2.33147	0.75	0.172	1	HOXC11
0.00177434	0.426254	0.25	0.011	1	KCNJ9
0.00177434	0.261333	0.25	0.011	1	AC092435.3
0.0017988	0.846103	0.5	0.057	1	TCEANC
0.0017988	0.284565	0.5	0.057	1	AL159174.1
0.00180575	0.843785	1	0.253	1	AL139393.2
0.00184538	0.401791	1	0.241	1	PDK3
0.00188578	1.92072	0.75	0.149	1	GSTA1
0.00188578	1.13942	0.75	0.149	1	LINC02400
0.00188731	1.30263	1	0.989	1	WASHC3
0.00192287	1.4334	1	0.448	1	LRRC42
0.00195414	1.70618	1	0.724	1	AMZ2P1
0.0019733	0.948238	0.5	0.069	1	AC015468.2
0.0019733	0.948238	0.5	0.069	1	LOC102467222
0.00197364	0.877008	0.5	0.069	1	AL136439.1
0.00197364	0.86234	0.5	0.069	1	MAPT-AS1
0.00198657	0.932421	1	0.333	1	LOC105376805
0.00201979	1.9997	0.25	0.011	1	LALBA
0.00201979	1.3809	0.25	0.011	1	LOC107985911
0.00201979	1.2757	0.25	0.011	1	RNU6-564P
0.00201979	1.22282	0.25	0.011	1	DCD
0.00201979	1.22101	0.25	0.011	1	AC009032.1
0.00201979	1.18259	0.25	0.011	1	ZNHIT1P1
0.00201979	1.14877	0.25	0.011	1	AC010999.1
0.00201979	1.12969	0.25	0.011	1	AC078922.1
0.00201979	1.0719	0.25	0.011	1	FOXD2-AS1
0.00201979	1.00235	0.25	0.011	1	AC027088.4
0.00201979	0.893596	0.25	0.011	1	AC007683.1
0.00201979	0.892978	0.25	0.011	1	RN7SL620P
0.00201979	0.798076	0.25	0.011	1	RBP2
0.00201979	0.797341	0.25	0.011	1	HRH4
0.00201979	0.756562	0.25	0.011	1	PLAC8
0.00201979	0.721568	0.25	0.011	1	LOC105376686
0.00201979	0.712409	0.25	0.011	1	MIR3660
0.00201979	0.686717	0.25	0.011	1	AC091057.4
0.00201979	0.649999	0.25	0.011	1	LINC00996
0.00201979	0.617581	0.25	0.011	1	AC107954.1
0.00201979	0.608019	0.25	0.011	1	AC004080.5
0.00201979	0.59835	0.25	0.011	1	AL033528.2
0.00201979	0.591218	0.25	0.011	1	ALOX15B
0.00201979	0.541467	0.25	0.011	1	AP001206.1
0.00201979	0.485628	0.25	0.011	1	AC009533.1
0.00201979	0.473364	0.25	0.011	1	FAM86C2P
0.00201979	0.468472	0.25	0.011	1	LOC101928725
0.00201979	0.421156	0.25	0.011	1	AC084757.4
0.00201979	0.421156	0.25	0.011	1	AC084816.1
0.00201979	0.413944	0.25	0.011	1	LOC105370586
0.00201979	0.400888	0.25	0.011	1	AL356056.1
0.00201979	0.399617	0.25	0.011	1	AL391117.1
0.00201979	0.398993	0.25	0.011	1	LINC01715
0.00201979	0.396738	0.25	0.011	1	RPL29P24
0.00201979	0.395783	0.25	0.011	1	CEND1
0.00201979	0.370412	0.25	0.011	1	AC009107.1
0.00201979	0.323639	0.25	0.011	1	AC025211.1
0.00201979	0.273526	0.25	0.011	1	ZNRF3-AS1
0.00201979	0.253724	0.25	0.011	1	AC046130.1
0.00201979	0.253392	0.25	0.011	1	AC027458.1
0.00201979	-0.260538	0.25	0.011	1	AL353807.4
0.00201979	-0.269373	0.25	0.011	1	AC011511.2
0.00201979	-0.281106	0.25	0.011	1	GRPEL2-AS1
0.00201979	-0.434326	0.25	0.011	1	HAO1
0.00201979	-0.45264	0.25	0.011	1	CYP27C1
0.00202758	0.922031	0.75	0.138	1	ZNF275
0.00204544	0.404531	0.75	0.126	1	AC106736.1
0.00205988	1.44339	1	0.368	1	WSB2
0.00206064	1.12538	1	0.368	1	IER3-AS1
0.0020722	0.397827	0.5	0.057	1	AL390067.1
0.0020722	0.262538	0.5	0.057	1	AL139020.1
0.00210372	1.35856	0.75	0.161	1	ZNF341
0.00222646	1.09019	1	0.379	1	IER3
0.00224184	-0.71876	0.75	0.138	1	HMGN5
0.00226634	0.992096	1	0.322	1	LOC110117498
0.00228408	1.43662	1	0.69	1	ZSWIM7
0.00230502	1.0396	0.75	0.172	1	MST1R
0.00236784	1.07292	1	1	1	GHITM
0.0023715	1.65774	1	0.471	1	MTFMT
0.00238661	1.43228	1	0.402	1	LINC01921
0.00242452	0.681134	1	0.264	1	LINC00271
0.00242537	1.47612	0.75	0.161	1	EXOC3-AS1
0.00244537	-1.61885	1	1	1	MT-TG
0.00252801	1.12807	0.75	0.172	1	CAV2
0.00255978	1.80222	0.75	0.207	1	MCCC2
0.00256692	1.00985	0.5	0.069	1	MRPS30-DT
0.00264972	1.00986	0.75	0.195	1	AC069213.1
0.002705	1.42234	1	0.425	1	AC007557.3
0.00273326	-0.317907	0.75	0.138	1	SERPINF1
0.00273834	0.499862	0.5	0.069	1	AC010177.1
0.00277707	1.08458	1	0.966	1	DDX39A
0.00277837	1.27607	1	0.989	1	NDUFV3
0.00279194	0.668045	0.75	0.161	1	LINC01019
0.00279194	0.397775	0.75	0.161	1	LY6G5B
0.00281935	1.51845	1	0.575	1	NUFIP1
0.00282093	1.9496	1	0.448	1	ITGB1
0.0028776	1.82175	1	0.759	1	ARL3
0.00292109	0.884723	0.5	0.069	1	AC080038.2
0.00296635	1.61079	0.5	0.08	1	TMEM59L
0.00296678	1.41129	0.5	0.08	1	LANCL3
0.00300201	1.41587	1	0.839	1	SCOC
0.00301423	0.58715	0.75	0.138	1	CCDC185
0.00303915	1.58753	0.75	0.207	1	SLC39A4
0.00306354	1.35091	0.75	0.161	1	LINC00960
0.00309756	1.67233	1	0.506	1	SNRNP25
0.00311365	1.29378	1	0.471	1	LOC100507250
0.00311391	0.772322	0.5	0.069	1	AC073612.1
0.00311391	0.543445	0.5	0.069	1	GPR141
0.00315134	1.016	1	1	1	OCIAD1
0.00317121	0.491953	0.75	0.207	1	LINC01938
0.00317331	1.64211	1	0.437	1	RNLS
0.00325207	1.26019	1	0.989	1	NDUFA2
0.00325232	1.27042	1	0.977	1	GNG5
0.0032575	1.90397	1	0.667	1	TUBA3E
0.0033188	0.463304	0.5	0.069	1	SPPL2C
0.00331932	1.60976	0.5	0.069	1	AL356364.1
0.00331932	1.43887	0.5	0.069	1	LOC101928418
0.00331932	1.34693	0.5	0.069	1	AL158837.1
0.00331932	0.814314	0.5	0.069	1	AC022523.3
0.00332024	1.51337	1	0.862	1	RC3H1
0.00334855	0.945298	0.5	0.08	1	LOC286238
0.00335471	0.991362	1	1	1	RPL8
0.00343726	2.21213	0.75	0.218	1	MAGEB16
0.00343852	1.25239	0.75	0.195	1	HDAC2-AS2
0.00350308	1.12743	1	0.632	1	AL157938.2
0.0035227	0.636176	0.75	0.149	1	CNKSR2
0.00356085	1.27337	1	0.425	1	AC098650.1
0.00357752	1.32944	1	0.609	1	TMEM216
0.00360029	1.35047	1	0.414	1	AC022107.1
0.00363012	0.991573	0.75	0.172	1	SMBD1P
0.00363227	2.18611	1	0.46	1	LAGE3
0.00366221	1.13173	1	0.379	1	CCDC70
0.00366818	1.18045	1	0.322	1	CYB5R1
0.00367762	-2.18606	0.5	0.954	1	MTCO1P12
0.00368265	1.08553	1	1	1	FAU
0.00376641	0.847953	0.5	0.069	1	TCEAL7
0.00376641	0.671941	0.5	0.069	1	AC007161.3
0.00376641	0.436214	0.5	0.069	1	FAM187B
0.00376641	-0.438562	0.5	0.069	1	AL138899.1
0.00377455	2.02553	0.5	0.08	1	ATXN1
0.00377455	1.93579	0.5	0.08	1	ZNF341-AS1
0.00377455	1.79746	0.5	0.08	1	PAN3-AS1
0.00377455	1.08179	0.5	0.08	1	SHANK3
0.00379221	1.38635	1	0.368	1	SNAI3-AS1
0.00379437	-1.50303	1	1	1	MTATP6P1
0.00379472	0.767528	0.75	0.172	1	ISG20
0.00379841	1.14866	1	0.977	1	COX4I1
0.00380305	1.64662	1	0.471	1	RMI2
0.00385366	1.39418	1	0.414	1	CDC37L1-DT
0.00396667	0.711582	0.75	0.172	1	SH3BGRL
0.00400769	1.6273	1	0.276	1	SPANXD
0.00403156	1.09295	1	0.92	1	KATNA1
0.00403215	1.7125	1	0.345	1	AC135977.1
0.00404065	1.7046	0.75	0.184	1	ZBTB1
0.00405001	1.34998	1	0.552	1	STAMBP
0.00420811	1.41363	1	0.368	1	C22orf46
0.00424925	1.72657	0.5	0.08	1	MSX2
0.00424925	0.925905	0.5	0.08	1	ODF3
0.00424925	0.879549	0.5	0.08	1	SVOP
0.00426759	0.858457	0.5	0.069	1	AL136162.1
0.00426759	0.592632	0.5	0.069	1	MEF2B
0.00426759	0.425581	0.5	0.069	1	AC013644.1
0.00426759	0.367299	0.5	0.069	1	AL049651.1
0.00426759	-0.446463	0.5	0.069	1	NRL
0.00429402	0.990903	1	0.977	1	PSMB3
0.00429433	0.896138	1	0.989	1	ATP5PB
0.00429644	2.4429	0.75	0.253	1	ZDHHC16
0.00432255	1.19555	1	0.609	1	POLE4
0.00433132	2.0115	0.75	0.172	1	WI2-2373I1.2
0.00433132	1.44798	0.75	0.172	1	HOXC6
0.00433132	0.718775	0.75	0.172	1	LINC01837
0.00448363	0.650459	1	0.391	1	GGTA1P
0.00456271	0.91904	1	0.989	1	NDUFC2-KCTD14
0.00470344	0.798009	1	1	1	STMN1
0.00471376	1.60342	1	0.414	1	MS4A5
0.00471376	1.40464	1	0.414	1	CHAC2
0.00472577	0.991786	0.75	0.172	1	MIR3911
0.00472611	0.741304	0.75	0.172	1	Z97832.2
0.00476754	0.91419	1	0.333	1	LINC02436
0.00480443	1.03036	1	0.345	1	LINC00919
0.00482779	1.42204	1	0.897	1	TRIM39-RPP21
0.0048285	0.572471	0.5	0.069	1	GCOM2
0.0048285	0.486726	0.5	0.069	1	THEMIS2
0.00484639	-1.75908	0.75	1	1	MT-TH
0.00493512	1.07683	0.75	0.172	1	MGST2
0.00501044	1.37716	0.75	0.207	1	GK
0.00503831	0.779	1	0.414	1	CEP152
0.00506417	1.7751	1	0.529	1	USP30
0.00510962	1.84662	1	0.874	1	PRM2
0.00511864	1.33323	1	0.885	1	NCAPH
0.00512449	1.55865	0.5	0.092	1	AC008569.1
0.00513989	1.04323	1	0.425	1	FAM81B
0.00521865	1.2519	0.75	0.184	1	AC092164.1
0.00523899	0.813447	0.75	0.195	1	LOC653712
0.0052832	1.38437	1	0.897	1	RPP21
0.00530189	-2.58186	0.75	0.966	1	FDFT1
0.00532515	0.391753	0.75	0.149	1	DKFZP434H168
0.00536444	1.35198	0.5	0.08	1	LINC01548
0.00536444	0.597984	0.5	0.08	1	TCEAL5
0.00536444	-0.298154	0.5	0.08	1	LINC00700
0.00537917	0.542265	0.75	0.172	1	GFI1B
0.00540775	1.56532	0.75	0.253	1	PWRN2
0.00543364	1.14763	0.75	0.207	1	CCDC179
0.00543364	1.0991	0.75	0.207	1	BTNL9
0.00545531	-0.351714	0.5	0.069	1	LOC399815
0.00546379	0.716437	1	1	1	SNRPD1
0.00546509	0.897193	1	1	1	HLA-B
0.00558264	1.33025	1	0.632	1	C3orf67
0.00561485	0.555114	0.75	0.172	1	LY6E
0.00561972	0.917235	1	0.322	1	SMARCA1
0.00568097	0.424498	0.5	0.08	1	LINC01358
0.00568805	1.18316	0.75	0.195	1	HMGN2P46
0.0057899	1.54864	1	0.92	1	PRM1
0.00579926	1.31639	1	0.989	1	IFT57
0.00580942	1.05224	1	0.402	1	PKN3
0.00584078	1.04719	1	0.483	1	LOC100506282
0.00592084	0.943893	1	0.529	1	CCDC74B
0.00596937	0.733208	1	0.977	1	ZC3H13
0.00597276	0.888799	1	1	1	ENY2
0.00597316	0.912933	1	0.977	1	BTF3
0.00601576	0.654869	0.5	0.08	1	NPPA
0.00609367	1.1903	1	0.379	1	IGSF11
0.00611308	0.773491	0.75	0.172	1	AC009487.1
0.00615113	1.0121	1	0.954	1	PPP1R2
0.00615113	0.740729	1	1	1	PAGE1
0.0062661	0.634906	0.75	0.161	1	AC073508.3
0.00626655	0.644634	0.75	0.161	1	RNF175
0.00627487	1.18928	1	0.552	1	ANXA5
0.00632007	0.809103	1	0.345	1	SETMAR
0.00632781	1.50664	1	0.931	1	NDUFA12
0.00633596	1.22755	1	0.977	1	SNX6
0.00636583	0.322532	0.75	0.149	1	TEX26-AS1
0.00637535	1.01958	0.5	0.092	1	IGHV1-24
0.00638007	1.31137	1	0.287	1	ZFP82
0.00643773	0.963286	1	0.448	1	SEPT7P2
0.00650468	0.518563	1	0.299	1	C5orf22
0.00651657	1.01029	1	0.931	1	C1D
0.00652063	-2.38223	1	0.943	1	PEG10
0.00652191	1.05212	1	0.966	1	PSMA5
0.00652469	1.02189	1	0.989	1	ACP1
0.0065365	0.428765	1	0.345	1	CDKL5
0.00657044	-2.37819	0.25	0.851	1	STAG3L5P-PVRIG2P-PILRB
0.00669174	1.07178	0.75	0.195	1	HHLA3
0.00669174	0.740436	0.75	0.195	1	HEATR6
0.00671649	1.05763	1	0.954	1	TCP11
0.00673668	2.06454	0.5	0.08	1	SCUBE2
0.0067375	2.26354	0.5	0.08	1	PIM2
0.0067375	0.819877	0.5	0.08	1	ANKRD20A10P
0.0067375	0.806152	0.5	0.08	1	GNG12-AS1
0.0068071	1.39637	1	0.667	1	SECISBP2L
0.00680726	1.42069	1	0.575	1	IDH3G
0.00684789	0.579546	1	0.287	1	C9orf57
0.00693483	0.943906	1	0.46	1	AC104581.2
0.00696591	1.88852	0.75	0.195	1	FNDC8
0.0071193	0.838803	1	1	1	NDUFC2
0.00726421	1.08185	1	0.862	1	EBNA1BP2
0.00732347	0.717018	1	1	1	HINT1
0.00732916	1.06783	1	0.425	1	ACYP2
0.00733072	1.05814	1	1	1	RPS10
0.00733841	1.39144	1	0.517	1	AL353588.1
0.00744715	0.602823	1	0.333	1	AC133561.1
0.00747509	0.762984	1	0.356	1	DDI1
0.00753525	0.734051	0.5	0.08	1	LOC105378044
0.00753614	1.12868	0.5	0.08	1	AL162390.1
0.00753614	0.696991	0.5	0.08	1	WDFY4
0.00753614	0.642877	0.5	0.08	1	LOC102723968
0.00753614	0.641567	0.5	0.08	1	LINC02153
0.00753614	0.410993	0.5	0.08	1	HILS1
0.00754391	0.846283	1	1	1	ATP6V1G1
0.00754487	-2.15668	0.75	0.989	1	ADD1
0.00763243	0.839961	0.75	0.218	1	RBM11
0.00769556	1.01055	1	0.862	1	TGS1
0.00773602	1.33409	1	0.897	1	GMNN
0.00774555	1.07361	1	0.908	1	UTP4
0.00776481	1.13231	0.75	0.207	1	AGK
0.00777945	1.29072	1	0.747	1	TNP1
0.00782151	0.81471	1	0.816	1	GPRC5B
0.00784657	0.852091	0.75	0.253	1	LOC101929705
0.00785368	0.997565	1	0.46	1	HERC2P3
0.00789544	0.810348	0.5	0.092	1	RNU12
0.00789628	1.13644	0.5	0.092	1	AANAT
0.0079621	1.20219	1	0.897	1	RWDD1
0.00797558	0.984712	1	0.92	1	ACTR10
0.00799057	0.714016	1	0.989	1	RPS8
0.00799082	0.721589	1	1	1	SECISBP2
0.00799182	1.01165	1	1	1	RHEB
0.00805117	2.4076	0.5	0.103	1	RPL23AP97
0.00805117	1.77469	0.5	0.103	1	ADGRE5
0.0080722	1.37981	0.75	0.207	1	SMPD5
0.00817375	-1.72836	0	0.782	1	AC012313.1
0.00817478	-3.16394	0	0.782	1	SYNJ1
0.00822292	-2.41143	0.75	0.977	1	WEE1
0.00830093	1.32115	1	0.759	1	TFG
0.00835549	1.26397	1	0.77	1	UTP23
0.00836675	0.98506	1	0.851	1	TDRD10
0.00841864	0.728274	0.5	0.08	1	AC069544.1
0.00841864	0.347835	0.5	0.08	1	LINC00616
0.00846025	0.865624	1	0.977	1	VRK1
0.00846156	-1.63211	1	1	1	SRSF9
0.00846234	-2.1173	1	0.989	1	NSD2
0.00849649	0.89272	0.75	0.195	1	AC104212.2
0.0085295	0.736168	1	0.506	1	ZDHHC12
0.00854571	-0.355591	0.75	0.184	1	MIR202HG
0.0085565	0.548683	0.75	0.218	1	LRRC4
0.00870503	1.08532	1	0.989	1	PRKDC
0.00870556	1.53002	1	0.966	1	PSORS1C1
0.00872186	1.64667	0.75	0.207	1	ZNF256
0.00879736	1.04212	1	0.448	1	NT5DC1
0.00889493	1.00878	0.75	0.184	1	CHL1
0.00889493	0.53361	0.75	0.184	1	AC007040.1
0.00890386	1.55458	0.5	0.103	1	AL109947.1
0.00891541	1.1633	1	0.701	1	RBPMS
0.00894811	1.73157	1	0.471	1	AC092849.1
0.00905849	1.41009	0.75	0.241	1	AL137058.1
0.00909049	-3.30903	0	0.77	1	RMND5A
0.00909077	-1.7726	0	0.77	1	MIR6723
0.00910407	0.491232	1	0.345	1	ZNF430
0.00917994	-2.28723	0.5	0.92	1	NOMO1
0.00924891	0.96748	1	0.437	1	SH3RF2
0.009353	1.63556	1	0.368	1	IGSF11-AS1
0.00939141	0.650091	0.5	0.08	1	CDRT15L2
0.00939246	-0.38268	0.5	0.08	1	DHRS4L2
0.00939447	0.509315	1	0.402	1	THAP9-AS1
0.00941626	0.828713	0.75	0.207	1	AL162426.1
0.00947775	0.985361	1	0.989	1	PAGE5
0.00951375	1.09384	1	0.805	1	EPN2
0.00954621	1.1343	1	0.552	1	AP5M1
0.00956144	1.1464	1	0.414	1	RNASE1
0.00958403	1.07238	1	0.54	1	ATF6B
0.00960747	1.10058	1	0.529	1	RFC5
0.00962266	2.1736	0.75	0.276	1	ALKBH4
0.00963067	0.710887	0.75	0.184	1	GATD3A
0.00963764	0.280204	0.75	0.172	1	LOC101929653
0.00965148	0.946976	1	0.667	1	MRVI1
0.00968381	-2.44174	0.5	0.897	1	PRRC2A
0.00968584	-2.75465	0.5	0.897	1	LAMC1
0.00972877	0.910565	1	0.46	1	SEPHS2
0.00973343	1.35809	0.5	0.092	1	C5orf66
0.00974597	1.04302	1	0.954	1	PSMD8
0.00974626	0.706608	1	1	1	PSMD6
0.00974713	1.07678	1	1	1	ATP5MD
0.00980561	1.05414	1	0.391	1	TBC1D24
0.00990625	1.0235	1	0.517	1	MIPOL1
0.00992992	0.405978	0.75	0.195	1	PANK4
0.00994	0.760442	1	0.862	1	LRRC75A
0.00996869	-0.539358	0.75	0.161	1	AC008758.6
0.00999891	1.18043	1	0.575	1	AC138150.1
0.0100907	-1.70255	0	0.759	1	CSRNP2
0.0100919	1.0615	1	0.713	1	SAAL1
0.0100919	-2.8794	0	0.759	1	EGFR
0.0101607	0.523457	0.75	0.207	1	AL391988.1
0.0101832	1.14555	1	0.494	1	RNF219
0.0102475	1.42307	0.5	0.092	1	Z98884.1
0.0102886	0.396937	1	0.368	1	ING3
0.0102971	1.02594	1	0.931	1	TIPIN
0.0103022	0.861301	1	0.954	1	PSMA1
0.0103128	1.52478	0.75	0.276	1	THNSL1
0.0103223	1.86554	0.75	0.218	1	ZNF385B
0.0104196	0.606872	0.75	0.184	1	HIST1H2BC
0.0104256	1.26652	0.75	0.23	1	DEF8
0.0105744	1.02122	1	0.908	1	BCAS2
0.0105956	0.91579	1	0.793	1	MRPS6
0.0106772	1.34521	1	0.713	1	GGCT
0.0106958	0.39306	1	0.333	1	LOC100507291
0.0107261	1.21424	1	0.552	1	ZCWPW2
0.0107877	0.390974	0.5	0.092	1	PTPN20CP
0.0108388	-2.47727	0.25	0.816	1	PCGF5
0.0108548	1.89772	0.5	0.103	1	COL24A1
0.0108548	1.53986	0.5	0.103	1	CMTM8
0.0108952	0.714986	1	0.977	1	ARL1
0.0108968	0.89383	1	0.989	1	GABARAPL2
0.0108974	1.55413	0.75	0.287	1	TMEM161B-AS1
0.010956	0.347025	1	0.368	1	ATP2A1-AS1
0.0109681	0.996031	1	0.632	1	BROX
0.0111386	1.01802	1	0.517	1	GALK2
0.0111423	1.60977	0.75	0.195	1	CCDC170
0.0111607	1.529	0.75	0.264	1	AL137058.3
0.0112014	1.0873	1	0.966	1	LZIC
0.0112033	-2.12559	0.75	1	1	RPN1
0.0112216	1.14752	1	0.575	1	TM4SF19
0.0112286	1.16773	0.75	0.253	1	RBP4
0.0112902	1.23687	1	0.713	1	LINC02210
0.0113742	1.4731	1	0.471	1	MPV17
0.0114119	0.933961	1	0.54	1	HMGB3
0.0114454	1.14799	1	0.874	1	FSCN3
0.0115067	0.888949	1	0.931	1	MRPL22
0.0115156	0.711803	1	1	1	MAEL
0.0115306	0.648125	0.75	0.218	1	AC100827.2
0.0115318	0.968034	0.75	0.218	1	RASL11B
0.0115759	1.20753	1	0.678	1	MRPS36
0.0115769	0.553902	0.75	0.195	1	CST13P
0.0116106	1.46393	1	0.713	1	CHCHD1
0.0117434	0.715839	1	0.862	1	SNHG29
0.0117702	-0.290493	0.75	0.172	1	ZNF723
0.0117775	2.34064	0.5	0.115	1	MZF1-AS1
0.0118207	1.28161	1	0.92	1	NUSAP1
0.0118359	0.978671	1	0.989	1	SYNGR4
0.0118359	0.621356	1	1	1	KIF5B
0.0119412	1.28265	0.5	0.092	1	PPEF1
0.0119423	1.67784	0.5	0.092	1	AC138207.3
0.0119423	0.628253	0.5	0.092	1	LEPR
0.0119423	0.488813	0.5	0.092	1	LOC101929162
0.0119423	0.42716	0.5	0.092	1	MAGEH1
0.0119593	1.11296	0.75	0.264	1	AL049875.1
0.0120637	0.85727	1	0.471	1	TEFM
0.0120751	1.52003	0.75	0.241	1	AC027031.2
0.0121283	-2.71167	0.5	0.92	1	UBE4A
0.0121685	0.804195	1	1	1	COX5A
0.0121725	0.357038	0.75	0.184	1	SPATA3-AS1
0.0122972	3.20563	0.25	0.023	1	AC231981.1
0.0122972	2.69346	0.25	0.023	1	CXXC4
0.0122972	2.59119	0.25	0.023	1	PRELP
0.0122972	2.47699	0.25	0.023	1	KRT27
0.0122972	2.42996	0.25	0.023	1	AL118558.4
0.0122972	2.2506	0.25	0.023	1	AP000350.5
0.0122972	1.83988	0.25	0.023	1	CDKL1
0.0122972	1.65377	0.25	0.023	1	AC015712.4
0.0122972	1.64056	0.25	0.023	1	COX7A2P2
0.0122972	1.53589	0.25	0.023	1	AIRN
0.0122972	1.41465	0.25	0.023	1	PMS2P10
0.0122972	1.27003	0.25	0.023	1	MTCO1P11
0.0122972	1.22312	0.25	0.023	1	AL732314.4
0.0122972	1.11729	0.25	0.023	1	TNFSF14
0.0122972	1.09471	0.25	0.023	1	ARHGAP6
0.0122972	1.04119	0.25	0.023	1	GTF2IP14
0.0122972	0.985027	0.25	0.023	1	AC034154.1
0.0122972	0.946311	0.25	0.023	1	C9orf147
0.0122972	0.907683	0.25	0.023	1	LINC01301
0.0122972	0.820221	0.25	0.023	1	SPHKAP
0.0122972	0.819181	0.25	0.023	1	TRBVB
0.0122972	0.818282	0.25	0.023	1	LINC02250
0.0122972	0.817276	0.25	0.023	1	OIT3
0.0122972	0.811515	0.25	0.023	1	GSTA8P
0.0122972	0.803098	0.25	0.023	1	AL161751.1
0.0122972	0.8003	0.25	0.023	1	AC108474.1
0.0122972	0.799215	0.25	0.023	1	AC004063.1
0.0122972	0.785094	0.25	0.023	1	AC087269.1
0.0122972	0.748397	0.25	0.023	1	SLC29A3
0.0122972	0.737941	0.25	0.023	1	AC091117.1
0.0122972	0.733325	0.25	0.023	1	AC026367.2
0.0122972	0.660818	0.25	0.023	1	AL049840.3
0.0122972	0.619082	0.25	0.023	1	BSPRY
0.0122972	0.502799	0.25	0.023	1	AC103843.1
0.0122972	0.492222	0.25	0.023	1	PTH2R
0.0122972	0.431495	0.25	0.023	1	AL645728.2
0.0122972	0.431495	0.25	0.023	1	ASIC2
0.0122972	0.43019	0.25	0.023	1	LOC646588
0.0122972	0.429074	0.25	0.023	1	AC026271.3
0.0122972	0.425192	0.25	0.023	1	SLC9A7
0.0122972	0.424661	0.25	0.023	1	LINC01441
0.0122972	0.421948	0.25	0.023	1	SLC7A3
0.0122972	0.421609	0.25	0.023	1	AL162872.1
0.0122972	0.419756	0.25	0.023	1	AC116424.1
0.0122972	0.418423	0.25	0.023	1	PRRG2
0.0122972	0.415835	0.25	0.023	1	AC023866.1
0.0122972	0.413448	0.25	0.023	1	AL139118.1
0.0122972	0.412547	0.25	0.023	1	AL133371.1
0.0122972	0.386667	0.25	0.023	1	SARM1
0.0122972	0.376542	0.25	0.023	1	GPR143
0.0122972	0.371263	0.25	0.023	1	TPTE2P1
0.0122972	0.274165	0.25	0.023	1	SMPD1
0.0123067	1.9161	1	0.759	1	C1orf61
0.012307	0.26543	1	0.379	1	SNORD107
0.0123734	-3.14417	0	0.736	1	CRK
0.0123775	0.863731	1	0.299	1	GLRX2
0.0124223	1.60259	1	0.471	1	PMM1
0.0124865	0.548012	0.75	0.195	1	RAB9A
0.012502	0.778306	1	0.977	1	EXOSC8
0.0125034	1.06797	1	0.494	1	ZNF212
0.0125078	-1.84941	0.25	0.828	1	REC8
0.0125545	0.639989	1	0.391	1	AC130324.3
0.0125609	0.97581	1	0.805	1	SH3YL1
0.0126583	1.42731	0.75	0.276	1	ZNF844
0.0128081	0.484333	0.75	0.264	1	AC024060.1
0.0128089	1.1034	1	0.897	1	CENPW
0.0128304	0.88771	1	0.92	1	PPHLN1
0.0128461	0.868339	1	0.943	1	FAM216A
0.0128486	0.573216	1	1	1	VPS29
0.0128654	1.21854	0.75	0.218	1	OPLAH
0.012866	0.746478	0.75	0.218	1	TMSB15A
0.012909	1.16185	0.75	0.253	1	KIF17
0.0129408	0.878334	1	0.391	1	VDAC1
0.0129416	1.37326	0.75	0.23	1	TTC39B
0.0129558	1.48514	0.75	0.241	1	GNB1L
0.0129564	1.35864	0.75	0.241	1	CACNA1D
0.0129657	1.73695	1	0.414	1	C5orf52
0.0129987	-2.03901	0.25	0.793	1	PILRB
0.0130745	1.41165	0.75	0.299	1	BCKDHB
0.013079	1.0023	1	0.724	1	CCNL1
0.0131768	1.55167	0.5	0.103	1	LINC00449
0.0131768	1.20674	0.5	0.103	1	AP000593.3
0.0131993	1.15911	1	0.943	1	RPL14
0.0132029	-1.80087	0.75	0.989	1	TRAM1
0.013204	0.390167	0.5	0.092	1	AP000894.4
0.013204	0.780299	1	0.977	1	AC010542.5
0.0132052	0.748224	0.5	0.092	1	SLC2A13
0.0132052	0.584141	0.5	0.092	1	AC051619.5
0.0132052	0.483026	0.5	0.092	1	TTYH2
0.0132052	0.3268	0.5	0.092	1	TMSB4XP4
0.0134244	0.416885	0.25	0.023	1	KRTAP5-7
0.0134596	0.4763	0.75	0.195	1	AL031963.1
0.013539	1.14795	0.75	0.276	1	AC091045.1
0.0135573	0.569398	1	0.471	1	AC098679.1
0.0135678	0.850088	1	0.966	1	NDUFB9
0.0136677	-2.74649	0	0.724	1	GTF2IP20
0.0136681	-2.69149	0	0.724	1	HSPA1B
0.0136701	0.889124	1	0.609	1	LIG1
0.0137874	0.610086	1	0.322	1	SLC10A7
0.0138275	0.935846	0.75	0.218	1	BCL2L14
0.0138786	0.352882	0.5	0.092	1	GOLGA8N
0.0138813	1.72589	1	0.782	1	SPATA6
0.0138858	1.51443	1	0.46	1	SYAP1
0.013905	0.701059	1	0.379	1	LINC00339
0.0139327	0.808019	1	0.943	1	CDC42
0.0140175	-2.13749	0.25	0.782	1	FAM225A
0.0140771	1.0374	1	0.713	1	GNL2
0.014105	1.03474	1	0.828	1	AL137129.1
0.0141712	1.28671	0.5	0.115	1	LOC105372233
0.0141944	0.436475	0.75	0.207	1	AC022966.1
0.0142046	0.933852	1	0.598	1	RAPGEF6
0.0142366	0.767191	0.75	0.287	1	ZNF610
0.0142579	-2.66081	0.5	0.908	1	PDIA4
0.0143137	0.962589	1	0.943	1	SOD1
0.014316	0.80683	1	1	1	RPL24
0.0143172	0.693873	1	1	1	AC004771.3
0.0143183	0.764501	1	1	1	ZCRB1
0.0143199	0.770418	1	1	1	USP1
0.0143632	0.834882	1	0.471	1	SLC25A18
0.0143677	-1.37277	0.5	0.08	1	DMRT2
0.0143939	1.25536	0.75	0.23	1	DTWD2
0.0144741	1.00999	0.75	0.276	1	AC093227.2
0.0144936	1.45098	0.5	0.103	1	ZNF182
0.0145723	0.697138	1	0.563	1	AL731563.2
0.0145848	0.391915	0.5	0.092	1	FGF14-AS1
0.0145893	1.02269	1	0.69	1	LDHAL6B
0.0146035	0.522268	1	0.414	1	C10orf82
0.0146059	1.32671	1	0.414	1	ESR2
0.0146503	1.99095	0.25	0.023	1	RPL14P3
0.0146503	1.70662	0.25	0.023	1	NALCN
0.0146503	1.63562	0.25	0.023	1	KCNJ12
0.0146503	1.59141	0.25	0.023	1	PRSS42
0.0146503	1.38277	0.25	0.023	1	LHFPL3-AS2
0.0146503	1.28793	0.25	0.023	1	AC087620.1
0.0146503	1.28068	0.25	0.023	1	F5
0.0146503	1.25874	0.25	0.023	1	TRDN-AS1
0.0146503	1.2458	0.25	0.023	1	AP000763.3
0.0146503	1.20044	0.25	0.023	1	AC133550.2
0.0146503	1.18302	0.25	0.023	1	P4HA3-AS1
0.0146503	1.18133	0.25	0.023	1	AC073842.2
0.0146503	1.09389	0.25	0.023	1	Z97055.2
0.0146503	0.881631	0.25	0.023	1	AL355075.2
0.0146503	0.800342	0.25	0.023	1	AC015813.7
0.0146503	0.780878	0.25	0.023	1	AC018845.1
0.0146503	0.768741	0.25	0.023	1	AC010999.2
0.0146503	0.764768	0.25	0.023	1	LINC01556
0.0146503	0.741953	0.25	0.023	1	PAICSP4
0.0146503	0.725748	0.25	0.023	1	MTCO1P28
0.0146503	0.721169	0.25	0.023	1	ACP4
0.0146503	0.686902	0.25	0.023	1	GK-AS1
0.0146503	0.598548	0.25	0.023	1	AC008026.3
0.0146503	0.588944	0.25	0.023	1	LOC101927964
0.0146503	0.574078	0.25	0.023	1	SPCS2P1
0.0146503	0.562514	0.25	0.023	1	TBXA2R
0.0146503	0.482279	0.25	0.023	1	AL137026.1
0.0146503	0.460875	0.25	0.023	1	PABPC5
0.0146503	0.458205	0.25	0.023	1	RPSAP65
0.0146503	0.436411	0.25	0.023	1	RNU4-32P
0.0146503	0.433162	0.25	0.023	1	LINC00843
0.0146503	0.4146	0.25	0.023	1	PTH1R
0.0146503	0.412749	0.25	0.023	1	LINC00235
0.0146503	0.406339	0.25	0.023	1	AC008764.2
0.0146503	0.405407	0.25	0.023	1	AC132825.4
0.0146503	0.404478	0.25	0.023	1	AL355490.2
0.0146503	0.400117	0.25	0.023	1	PKIA
0.0146503	0.399738	0.25	0.023	1	AL353708.2
0.0146503	0.39876	0.25	0.023	1	ISM2
0.0146503	0.390255	0.25	0.023	1	AC111149.1
0.0146503	0.36654	0.25	0.023	1	RN7SL566P
0.0146503	0.363794	0.25	0.023	1	GS1-600G8.3
0.0146503	0.361434	0.25	0.023	1	AL157371.1
0.0146503	0.357259	0.25	0.023	1	LINC01303
0.0146503	0.357045	0.25	0.023	1	AC068944.1
0.0146503	0.35619	0.25	0.023	1	AC005357.2
0.0146503	0.354131	0.25	0.023	1	MIR3976HG
0.0146503	0.351223	0.25	0.023	1	SOX11
0.0146503	0.284143	0.25	0.023	1	LINC01717
0.0146503	0.282856	0.25	0.023	1	AC103957.1
0.0146503	0.27128	0.25	0.023	1	AC009090.1
0.0146503	0.26745	0.25	0.023	1	AC008267.5
0.0146503	0.260322	0.25	0.023	1	FAM242A
0.0147298	0.401405	0.75	0.184	1	AC009480.1
0.0148082	0.669146	0.75	0.253	1	EGFLAM
0.0148532	1.11716	1	0.494	1	LIN37
0.014855	1.0298	1	0.506	1	ANKRD26P3
0.0148911	1.67643	0.75	0.241	1	CH17-340M24.3
0.0149893	1.22463	1	0.69	1	TMEM14B
0.0150215	-2.33089	0.5	0.897	1	YY1AP1
0.0150725	-2.81794	0	0.713	1	EGFR-AS1
0.0151049	0.833276	1	1	1	NECAB1
0.0151085	1.15974	1	0.644	1	PRPF38B
0.0151568	1.50173	1	0.586	1	CCDC12
0.0151993	1.00115	1	0.747	1	LOC101929897
0.0151998	1.5931	0.75	0.287	1	AC008695.1
0.0152022	0.917872	1	0.747	1	STAT3
0.0152801	0.976613	1	0.506	1	GTF2B
0.0154122	1.90007	0.75	0.241	1	PRSS41
0.0154599	1.03342	1	0.782	1	EXOSC4
0.0154655	1.47101	0.75	0.276	1	LRCH2
0.0154984	0.708019	1	0.552	1	CDK20
0.0155131	0.679541	1	0.954	1	AUP1
0.0155143	0.691783	1	1	1	CCDC90B
0.0155218	1.74131	0.5	0.115	1	AF131215.4
0.0156096	0.319763	0.75	0.195	1	E2F6
0.0156475	0.997417	1	0.529	1	TMEM42
0.015683	1.44767	0.75	0.264	1	CRTAP
0.0157113	1.57372	1	0.759	1	RNF212
0.0157428	1.05803	1	0.839	1	ARF5
0.0157971	0.729896	1	0.77	1	OVOL3
0.0158435	0.742059	1	0.874	1	RSBN1L
0.0158471	0.696277	0.75	0.253	1	SERP2
0.0159277	0.70634	0.5	0.103	1	AC135050.1
0.0159327	0.769794	1	1	1	RPS10-NUDT3
0.0159356	1.00751	1	0.989	1	SLC25A3
0.0159463	0.553239	0.75	0.218	1	PIPSL
0.0159649	0.393907	0.25	0.023	1	CLEC14A
0.0159649	0.39036	0.25	0.023	1	RNU6-611P
0.0160595	0.39269	1	0.345	1	LINC02259
0.0160623	0.58393	1	0.345	1	LINC01360
0.0160884	0.379132	0.5	0.092	1	AC008972.2
0.0160898	0.436995	0.5	0.092	1	AC237221.2
0.0160898	0.341415	0.5	0.092	1	FYCO1
0.0160923	0.806592	1	0.529	1	FSBP
0.016149	0.69719	1	0.483	1	MRE11
0.016209	0.63579	1	0.402	1	LBX1-AS1
0.0163596	-1.10423	1	1	1	PCBP2
0.0164598	0.51811	1	0.356	1	IRGC
0.0164993	0.818574	1	0.46	1	ZNF431
0.0165177	0.831366	0.75	0.218	1	DEPTOR
0.0166884	1.37658	0.5	0.103	1	AC132219.1
0.0167573	1.18172	1	0.437	1	IZUMO2
0.0167602	1.70569	0.75	0.264	1	DCPS
0.0167861	0.939783	1	0.931	1	PSMD14
0.0168015	0.953935	1	0.736	1	TMEM14C
0.0168213	1.10978	1	0.621	1	MTO1
0.016822	0.531364	1	0.368	1	ZRANB2-AS2
0.0168909	-0.266861	0.5	0.092	1	LOC105370622
0.016948	1.51404	0.75	0.253	1	GABRG3-AS1
0.0169494	1.3168	0.75	0.253	1	ACSL4
0.017076	1.94161	0.75	0.241	1	SYN1
0.0170986	0.543143	1	0.494	1	FAM198B-AS1
0.0170996	1.06388	1	0.494	1	AC079594.2
0.0171094	-0.411847	0.75	0.218	1	ORC1
0.017132	1.0322	0.75	0.23	1	HEMGN
0.0172061	0.637669	1	0.598	1	PTPRN2
0.0172429	0.393015	1	0.437	1	APIP
0.0172468	0.670823	1	1	1	ATP5MG
0.0172732	1.00712	1	0.793	1	AREG
0.0172943	1.376	1	0.644	1	TIMM17B
0.0172943	0.815251	1	0.644	1	TBC1D19
0.0173916	1.18233	0.25	0.023	1	RN7SL220P
0.0173916	1.09952	0.25	0.023	1	RNU6-1276P
0.0173916	1.03002	0.25	0.023	1	AC023824.1
0.0173916	0.913253	0.25	0.023	1	SUGT1P2
0.0173916	0.849313	0.25	0.023	1	AC078909.1
0.0173916	0.656179	0.25	0.023	1	DLX5
0.0173916	0.604782	0.25	0.023	1	CDC42EP2
0.0173916	0.552237	0.25	0.023	1	GACAT3
0.0173916	0.54538	0.25	0.023	1	AC010335.2
0.0173916	0.54538	0.25	0.023	1	AC010335.3
0.0173916	0.530389	0.25	0.023	1	ANKRD36BP1
0.0173916	0.512701	0.25	0.023	1	MYPN
0.0173916	0.449123	0.25	0.023	1	AC020900.1
0.0173916	0.437885	0.25	0.023	1	AC093788.1
0.0173916	0.366777	0.25	0.023	1	C1QL1
0.0173916	0.328907	0.25	0.023	1	SUPT20HL1
0.0173916	0.318748	0.25	0.023	1	ANO2
0.0173916	0.31829	0.25	0.023	1	ME3
0.0173916	0.277656	0.25	0.023	1	AC010680.3
0.0173916	0.275012	0.25	0.023	1	AC107871.2
0.0173916	0.274453	0.25	0.023	1	AC010245.2
0.0173916	-0.319586	0.25	0.023	1	AC104803.1
0.0173916	-0.321165	0.25	0.023	1	FAM86B1
0.0173916	-0.334371	0.25	0.023	1	AC024558.1
0.0173916	-0.34679	0.25	0.023	1	VSTM2A
0.0173916	-0.352992	0.25	0.023	1	CLRN1-AS1
0.0173916	-0.493205	0.25	0.023	1	AC005208.1
0.0173916	-0.565796	0.25	0.023	1	GAD2
0.0174836	1.98813	0.5	0.103	1	LINC02046
0.0174836	1.38381	0.5	0.103	1	NKAPP1
0.0174836	0.807453	0.5	0.103	1	LOC220729
0.0174836	0.449016	0.5	0.103	1	ZNF674
0.0175428	1.29618	1	0.851	1	SERPINB6
0.0175793	0.94192	1	0.862	1	RAD1
0.0175837	0.963717	1	0.494	1	MAGOH
0.0175837	0.568978	1	0.494	1	FASTKD2
0.0176724	0.436481	1	0.31	1	HSPA12A
0.0176907	0.426351	1	0.322	1	MS4A14
0.0176921	0.554078	1	0.402	1	TMEM89
0.0177049	0.691021	1	1	1	CNBP
0.0177049	-1.21556	1	1	1	HDAC6
0.0177298	0.346314	0.5	0.092	1	FABP12
0.0177298	0.30979	0.5	0.092	1	LOC105371508
0.0177298	-0.504143	0.5	0.092	1	ZFAND6P1
0.0177446	1.39961	1	0.437	1	NAPEPLD
0.0178547	1.18308	1	0.368	1	SPATA42
0.017864	0.994114	1	0.448	1	NRG1-IT1
0.017971	0.709006	1	0.529	1	GTF2E1
0.0180659	0.322074	1	0.483	1	JMJD6
0.0180665	0.874134	1	0.506	1	EPB42
0.0181029	0.709339	1	0.425	1	TMEM108
0.0181581	0.675223	1	0.598	1	AATF
0.0181663	0.736693	1	0.943	1	TOP1
0.0181695	1.02766	1	0.966	1	E2F5
0.0181736	-0.865567	1	1	1	AC135457.1
0.0181886	0.790028	1	0.379	1	TH2LCRR
0.0181887	0.855551	1	0.736	1	TIMM9
0.0182388	-1.89828	0	0.69	1	AC008555.1
0.0182402	-1.40449	0	0.69	1	MTCO2P12
0.0182798	1.049	1	0.552	1	INPP1
0.018309	5.19876	0.5	0.103	1	AL117328.2
0.018309	1.45488	0.5	0.103	1	AP000553.2
0.0184176	-2.50754	0.25	0.793	1	ARL8B
0.0184675	1.26108	1	0.655	1	AC008764.1
0.0185629	1.29777	1	0.69	1	PTP4A1
0.0185667	1.55791	0.5	0.115	1	AC105339.3
0.0185667	1.06206	0.5	0.115	1	AL110118.2
0.0186142	0.965575	1	0.908	1	EFHC1
0.0186152	0.784934	1	0.908	1	HMGN1
0.0186551	0.749518	1	0.977	1	TM4SF19-TCTEX1D2
0.0189904	1.27002	1	0.632	1	CALR3
0.019032	0.578075	1	0.391	1	BPIFA3
0.0191285	0.792673	1	0.931	1	OAZ2
0.0191414	0.806609	1	0.954	1	IFT43
0.0191443	0.656686	1	1	1	INCA1
0.0191467	0.565501	1	1	1	CHCHD2
0.0191698	0.700681	0.5	0.103	1	LINC01858
0.0191713	1.09787	0.5	0.103	1	AC104506.1
0.0191713	0.954036	0.5	0.103	1	LLPH-DT
0.0191713	0.659963	0.5	0.103	1	LOC338963
0.0191713	0.338007	0.5	0.103	1	LYPD5
0.0192387	0.684553	1	0.644	1	NCK1
0.0193652	1.71271	0.5	0.126	1	LRRC10B
0.0193652	1.26936	0.5	0.126	1	AC096543.1
0.0193652	1.00712	0.5	0.126	1	ZNF282
0.0193652	0.78733	0.5	0.126	1	GPC1
0.0195144	-0.403372	0.5	0.092	1	OTX1
0.0195733	1.06171	1	0.517	1	LOC107984858
0.0198285	1.0703	0.75	0.299	1	SCARB2
0.0198332	1.77269	0.75	0.356	1	PSME1
0.0198573	0.811646	1	0.402	1	CXorf56
0.0199051	1.43893	1	0.713	1	MRPL17
0.0199061	0.666787	1	0.713	1	AC008073.3
0.020022	-3.24817	0	0.678	1	BTRC
0.0200225	-2.94124	0	0.678	1	RAB11FIP3
0.0200888	0.815555	1	0.46	1	DHRS1
0.0201069	0.700685	1	0.897	1	LSM5
0.0201351	0.965409	1	0.92	1	TUFM
0.02016	-1.38053	1	1	1	AC092069.1
0.0201615	0.953662	1	0.989	1	RPL36AL
0.0202037	1.66651	0.5	0.126	1	FABP5P3
0.0202037	0.87218	0.5	0.126	1	AC109464.2
0.0202749	1.27987	0.5	0.115	1	AC090971.1
0.0202749	0.694085	0.5	0.115	1	GBP2
0.0202763	1.38274	0.5	0.115	1	SEMA4A
0.0202763	1.0596	0.5	0.115	1	AD000864.1
0.0203462	0.859456	1	0.816	1	ACD
0.0204351	1.58483	1	0.437	1	H3F3C
0.0204578	2.53861	0.75	0.299	1	RNU4-2
0.0206092	1.95648	0.75	0.322	1	BAG4
0.0206481	-2.27876	0.5	0.931	1	C16orf72
0.0206486	1.07913	1	0.908	1	NKAPL
0.0206779	0.528246	1	1	1	DAZL
0.0207167	0.514615	1	0.506	1	OSTM1
0.020726	0.541571	1	0.736	1	AC104109.3
0.0207423	0.552856	1	0.483	1	GAPDHS
0.020744	1.07041	1	0.494	1	GAGE12H
0.0208302	1.46129	0.75	0.195	1	RGSL1
0.0208794	0.76431	1	0.816	1	VAMP3
0.0209177	1.24301	1	0.552	1	MORF4L2
0.0209996	1.17847	0.5	0.103	1	SCD
0.0209996	1.04577	0.5	0.103	1	AC008687.1
0.0209996	0.899055	0.5	0.103	1	LOC101928103
0.0209996	0.646275	0.5	0.103	1	KCNH7
0.0209996	0.594304	0.5	0.103	1	PRSS37
0.0209996	-0.42974	0.5	0.103	1	ZNF343
0.0210529	1.08082	0.75	0.218	1	PCNX2
0.0210843	1.01461	1	0.77	1	ACOT7
0.021141	0.772351	1	0.885	1	RNMT
0.0211813	0.825622	1	0.782	1	ZNF677
0.0212151	0.844833	1	0.954	1	ASF1B
0.0212254	0.708769	1	1	1	HIGD1A
0.0212289	0.576802	1	0.46	1	SPATS1
0.0212692	1.01078	1	0.736	1	HAUS1
0.0212894	0.356189	1	0.368	1	TPRG1
0.0213303	0.542086	1	0.563	1	SRSF12
0.0214539	-0.345022	0.5	0.092	1	AC008429.3
0.0215005	1.28449	0.75	0.368	1	WDR86
0.0215886	0.97095	1	0.851	1	USP16
0.021606	1.29326	0.5	0.138	1	TNIP1
0.0216163	1.50903	1	0.54	1	LOC100507334
0.0216163	0.671519	1	0.54	1	AL391650.1
0.0216282	0.682957	1	0.402	1	LINC02032
0.0216624	0.699383	1	0.874	1	ZBED6
0.0216629	0.694323	1	0.874	1	ZC3H11A
0.0216756	0.800151	1	0.724	1	PAAF1
0.0217603	0.83843	1	0.931	1	PYURF
0.0219138	0.31118	1	0.368	1	AL020996.1
0.0219411	-2.06404	0	0.667	1	DEPDC7
0.0219422	-2.7668	0	0.667	1	UNC13B
0.0219428	-2.73095	0	0.667	1	CLEC16A
0.0219584	0.92822	1	0.747	1	ZDHHC3
0.0219792	0.578546	0.5	0.126	1	NACA3P
0.0220806	0.837804	1	0.759	1	CCDC189
0.0221218	1.06251	0.5	0.115	1	AC093635.1
0.0221218	0.824489	0.5	0.115	1	ECM1
0.0222336	1.48054	1	0.632	1	BABAM2
0.0222526	1.29126	1	0.885	1	CCDC173
0.0222981	-1.89127	0.25	0.816	1	DPY19L2
0.0223025	1.07919	1	0.575	1	ZNHIT2
0.0223337	0.848321	1	0.954	1	SNAPC1
0.0223501	0.469087	0.75	0.195	1	AC103855.1
0.0223521	0.263534	0.75	0.195	1	AC073525.1
0.0225332	0.616143	0.75	0.218	1	LINC00608
0.0225376	1.10369	0.75	0.333	1	PCSK1N
0.0229022	-1.32773	0.75	0.954	1	COL6A3
0.0229109	0.767222	1	0.977	1	WRB
0.0229182	1.75205	0.5	0.126	1	LINC01070
0.0229781	0.729084	0.5	0.103	1	BLOC1S3
0.0229781	0.578833	0.5	0.103	1	KLHL11
0.0229781	0.571813	0.5	0.103	1	LINC02203
0.0230776	0.781965	1	0.506	1	AC012309.1
0.0231068	1.19503	1	0.471	1	AC005154.5
0.0232169	0.329106	1	0.322	1	LINC01950
0.0232422	0.727131	1	0.713	1	NUDT1
0.0234105	0.97464	1	0.724	1	TMEM60
0.0234166	0.729099	1	0.632	1	MUS81
0.023466	0.737237	1	0.92	1	ITGB3BP
0.0236439	1.34542	1	0.805	1	GRPEL1
0.0236461	-2.66892	0.5	0.828	1	GLT8D1
0.0236896	0.415767	1	0.46	1	MIR9-3HG
0.0237057	1.37522	1	0.644	1	MIR663AHG
0.0237335	0.556029	1	0.471	1	C20orf144
0.0237878	-2.7003	0.5	0.851	1	GUK1
0.0238442	1.36736	1	0.713	1	EDRF1
0.0238478	0.839799	1	0.839	1	KRR1
0.0238485	0.844865	1	0.678	1	CRYBB2P1
0.0238802	0.767733	1	0.552	1	GOLGA2P11
0.0239155	1.23233	0.75	0.333	1	UBXN8
0.0239202	0.982904	0.75	0.264	1	KRT18P55
0.0240076	-1.32703	0	0.655	1	MTCO3P12
0.0240076	-1.96623	0	0.655	1	STKLD1
0.0240359	-1.84249	0.25	0.931	1	CCZ1
0.0240731	-2.52139	0.5	0.943	1	HIST1H2BA
0.0240911	0.665979	1	1	1	RPL39L
0.0241001	0.404142	1	0.966	1	COPE
0.0241117	1.1608	0.5	0.115	1	CD82
0.0241117	0.632568	0.5	0.115	1	THSD4
0.0242273	0.947195	0.75	0.276	1	FOXD3-AS1
0.0242488	0.544719	1	0.805	1	TADA2A
0.0245313	0.73861	1	0.586	1	CCDC77
0.0245635	-2.21704	0.75	0.184	1	CDH13
0.0245889	0.882787	1	0.874	1	AC124312.1
0.0245996	1.15257	0.75	0.299	1	IQCF1
0.0246232	0.946275	1	0.885	1	RSF1
0.0246793	1.01155	1	0.92	1	UBE2F
0.0246854	1.47971	0.75	0.322	1	BRWD3
0.0246878	0.963107	0.75	0.264	1	FAM122C
0.0248069	0.492313	0.75	0.23	1	SMIM2
0.0248981	1.35607	0.5	0.126	1	CD99L2
0.0250872	0.969931	1	0.713	1	CDC123
0.0251165	0.364421	0.5	0.103	1	FTLP3
0.0251165	0.336511	0.5	0.103	1	LOC728095
0.0251165	0.313516	0.5	0.103	1	LINC01728
0.0252146	1.10548	0.75	0.287	1	GTF2H2
0.0252438	1.15055	0.75	0.345	1	SCML2P1
0.0252451	-1.90179	0.5	0.908	1	SLC5A6
0.0252714	-2.0586	0.5	0.92	1	CTNNB1
0.0252759	0.813482	1	0.609	1	XRCC2
0.0253349	0.639109	1	0.977	1	RPL21
0.0253384	0.564336	1	1	1	IK
0.0253407	0.713195	1	1	1	DYNLT1
0.0253413	0.917811	1	0.989	1	TXNDC17
0.0253419	0.646945	1	0.977	1	CKLF-CMTM1
0.0254028	0.531222	0.75	0.241	1	AL162258.1
0.0254254	2.00188	0.75	0.31	1	SPATA19
0.0255834	1.07352	1	0.517	1	UBE2D1
0.0257286	0.765914	1	0.713	1	PLEKHA3
0.0257346	0.32721	1	0.471	1	PLXNA3
0.0257681	0.799232	0.75	0.218	1	AC090527.2
0.0258328	0.644613	1	0.586	1	ZNF593
0.0258416	-0.330969	0.5	0.092	1	AC008543.1
0.0259761	0.563448	1	0.977	1	MAGEA9B
0.0259791	0.579861	1	1	1	LAMTOR5
0.0259797	1.12685	1	0.977	1	THAP7
0.0260536	-2.54618	0.25	0.828	1	ACSS2
0.0261447	0.638574	1	0.805	1	DAXX
0.0261477	0.71199	1	0.805	1	PLK2
0.026186	0.684631	1	0.701	1	ABCB6
0.0262255	-1.41318	0	0.644	1	PTMAP2
0.0262287	-2.21071	0	0.644	1	LOC150776
0.0262293	-2.79783	0	0.644	1	PIK3CD
0.0262532	1.20322	0.5	0.115	1	AL031009.1
0.0262549	1.30954	0.5	0.115	1	RBM17P4
0.0262549	1.03156	0.5	0.115	1	FNBP1P1
0.0263534	0.766889	1	0.506	1	GRHPR
0.0263635	1.00166	1	0.759	1	METTL26
0.026565	1.18581	1	0.897	1	COA1
0.0265879	0.681678	1	0.908	1	ITGB1BP1
0.0266296	0.65776	1	1	1	FAM166A
0.0266314	0.797214	1	0.954	1	OARD1
0.0266332	1.09657	1	0.966	1	ATP5MC3
0.0266344	0.731872	1	0.966	1	P2RY11
0.0266362	-1.36809	1	1	1	GATC
0.0268161	0.374022	1	0.667	1	ACTR6
0.0268173	1.08336	1	0.667	1	ZNF622
0.0268205	0.633671	1	0.667	1	TSTD1
0.0268908	1.66722	0.75	0.333	1	EMC9
0.0268933	1.76818	0.75	0.333	1	TBC1D10A
0.0269915	1.15068	1	0.563	1	LINC01760
0.0270228	1.20946	0.5	0.126	1	DNAJC25-GNG10
0.0270228	0.67857	0.5	0.126	1	MAPT
0.0270245	1.08531	0.5	0.126	1	PAX9
0.0270631	0.415428	1	0.356	1	STXBP6
0.027084	1.06188	0.75	0.241	1	CTRL
0.0270871	0.852446	0.75	0.241	1	METAP1D
0.0271143	1.07587	1	0.494	1	DYNLT3
0.027207	0.914316	1	0.885	1	FTL
0.0272652	0.72397	1	0.92	1	DCUN1D5
0.027272	0.686043	1	0.92	1	RPL7L1
0.0272927	-1.01741	0.75	0.184	1	AC105020.3
0.027299	1.01551	1	1	1	PPM1G
0.027302	0.773964	1	0.632	1	PTRH1
0.0273852	0.826444	0.5	0.115	1	ARF4-AS1
0.0273852	0.439944	0.5	0.115	1	AC112722.1
0.0274231	-0.417043	0.5	0.103	1	LOC101927620
0.0275306	0.511806	0.75	0.218	1	AC005821.1
0.0275638	-2.73618	0.5	0.839	1	STAM2
0.0275719	1.04634	1	0.747	1	SNHG11
0.0275836	0.27758	0.75	0.207	1	CEP170P1
0.0275848	0.286645	0.75	0.207	1	LECT2
0.0277359	0.674856	1	0.713	1	CBWD5
0.0278402	0.553742	1	0.494	1	MUL1
0.0278494	1.03719	1	0.874	1	VBP1
0.027981	0.900521	1	0.989	1	MCRIP1
0.0279823	0.802177	1	0.966	1	EMC4
0.0279854	0.712839	1	0.977	1	CCDC59
0.0279904	0.466469	1	1	1	SELENOK
0.0281048	1.04359	1	0.736	1	RPL10
0.0281726	0.860122	1	0.805	1	EXOSC7
0.0282032	0.686271	1	0.667	1	TULP3
0.0282628	0.696926	1	0.391	1	TMEM210
0.0285083	-2.48684	0.75	0.874	1	PPIE
0.0285098	0.253689	1	0.448	1	SNX9
0.0285572	0.412696	0.5	0.115	1	ZNF618
0.028559	0.415215	0.5	0.115	1	CLCA4
0.0285608	1.28511	0.5	0.115	1	TUBA8
0.0285608	1.17213	0.5	0.115	1	ZNF572
0.0285608	0.626684	0.5	0.115	1	AP000769.3
0.0286138	-2.27337	0	0.632	1	INTS3
0.0286144	-2.64637	0	0.632	1	ZNF646
0.0286529	0.75706	1	0.92	1	AL451070.1
0.0286624	0.841317	1	0.931	1	SAR1B
0.0286653	-2.83181	0.5	0.805	1	CAMSAP2
0.0286834	0.669536	1	0.989	1	SLC12A6
0.028684	0.671752	1	0.989	1	PRPF40A
0.0286847	0.865107	1	1	1	RPL32
0.0287768	0.789104	1	0.793	1	BCL7B
0.0288668	0.627362	0.75	0.241	1	ST8SIA1
0.0288689	1.15612	0.75	0.241	1	TEX37
0.0289725	1.13116	1	0.747	1	ARHGAP19
0.0290108	0.585462	1	0.425	1	CDC40
0.0290424	0.63822	1	0.598	1	RAD54B
0.0290426	0.945088	1	0.828	1	RBM34
0.0290443	1.93195	1	0.644	1	FLJ25758
0.0291249	-2.37073	0.25	0.793	1	RBM15B
0.0291422	0.946495	0.75	0.276	1	ELOVL4
0.0291471	0.822607	1	0.563	1	DNAJC9-AS1
0.0291831	-1.45268	0.25	0.713	1	AC016739.1
0.0291849	0.78	0.75	0.23	1	ZNF671
0.0293479	1.42395	1	0.908	1	GPANK1
0.0293757	0.33193	1	0.483	1	TWNK
0.0293944	0.567747	1	0.989	1	RBM39
0.0293957	0.648005	1	0.954	1	UCHL3
0.029396	0.37831	0.75	0.218	1	LINC01309
0.0293996	-1.86073	1	0.989	1	EIF4G3
0.0294022	0.755415	1	0.977	1	MRVI1-AS1
0.0294425	0.272956	0.75	0.195	1	AC006942.1
0.0295327	1.01581	1	0.736	1	AC027644.4
0.0298284	0.940728	1	0.621	1	AC007238.1
0.0298511	1.04089	1	0.759	1	KNSTRN
0.030115	0.81828	1	0.782	1	SRA1
0.0301238	0.674018	1	1	1	SEC11A
0.0301258	0.825067	1	0.966	1	C8orf59
0.0301369	1.16055	1	0.552	1	TM4SF19-AS1
0.0301628	0.664163	1	0.471	1	ERBB2
0.0302316	1.1865	1	0.793	1	IFT80
0.0304054	1.23065	0.75	0.425	1	MED15P9
0.0308668	0.604468	1	0.954	1	ATP6V0B
0.0308668	-0.673724	1	1	1	COX2
0.0308701	0.794945	1	1	1	GPX4
0.0308939	0.377706	1	0.494	1	MLLT11
0.0309371	0.679732	1	0.46	1	FAM71F2
0.0309776	-2.09096	0.25	0.828	1	FBXO31
0.0309803	-2.67136	0.25	0.828	1	NARS
0.0310391	0.433228	0.5	0.115	1	AC023509.4
0.0311288	0.530645	1	0.54	1	TCP11L1
0.0311303	0.489156	1	0.54	1	LINC00240
0.0311558	0.491133	1	0.667	1	TDRD3
0.031169	-1.67682	0	0.621	1	AC092447.8
0.0311719	-2.41849	0	0.621	1	AC135048.4
0.0311719	-3.00427	0	0.621	1	FHOD1
0.0311726	-2.82269	0	0.621	1	ACSL1
0.0311917	1.46464	0.75	0.322	1	CPT1A
0.0312423	0.649919	0.75	0.253	1	AP002495.1
0.0313247	0.750692	1	0.839	1	LOC101928059
0.0313855	-1.85512	0.5	0.874	1	KNTC1
0.0314333	1.42915	1	0.425	1	DBIL5P
0.0314377	1.26434	1	0.862	1	ISY1
0.0314649	1.32822	0.75	0.356	1	HSH2D
0.0314964	-0.536129	0.75	0.195	1	LINC02158
0.0315962	0.930989	1	0.92	1	FKBP6
0.0316186	0.763915	1	0.943	1	HERC3
0.0316518	1.20977	1	0.586	1	UBE2F-SCLY
0.0316938	0.371459	1	0.448	1	EZH1
0.0317027	0.669173	1	0.494	1	LOC101927571
0.0317277	0.420188	0.75	0.241	1	SLC25A2
0.0317508	-0.277764	0.5	0.126	1	SH3BP5L
0.0317587	0.845598	1	0.483	1	SCAMP1
0.0318505	0.861285	1	0.805	1	MOB4
0.0319553	1.33902	0.75	0.333	1	LGALS3
0.0319638	0.758975	1	0.747	1	AC034102.5
0.0320844	0.886505	1	0.644	1	APOO
0.0321092	1.34555	0.5	0.138	1	AL390037.1
0.0321092	0.833348	0.5	0.138	1	FBXO27
0.0321184	0.706352	1	0.759	1	BLOC1S6
0.0321603	0.773191	1	0.851	1	ATP6V1D
0.0321681	0.899142	0.5	0.149	1	AL391415.1
0.0322227	0.393818	0.75	0.253	1	CTIF
0.0322523	0.598297	1	0.563	1	MAP7D3
0.0322931	0.632184	1	0.885	1	LSM6
0.032344	1.2406	0.5	0.115	1	ARHGEF4
0.0323489	0.722697	1	0.908	1	ORMDL2
0.0323675	0.676386	1	0.92	1	DYNC1H1
0.0324013	0.726798	1	0.954	1	ZC3H14
0.0324171	0.712765	1	0.655	1	CASP9
0.0325272	0.447535	1	0.494	1	TMEM11
0.0325337	1.68448	0.75	0.46	1	DNAJC30
0.0325408	0.684421	1	0.609	1	QSER1
0.032587	-0.478478	0.5	0.103	1	SEPT14
0.0325956	-0.592229	0.5	0.103	1	LOC101927787
0.0326011	0.407322	0.75	0.264	1	IGLL1
0.0327279	-2.84206	0.25	0.701	1	PPP1R13B
0.0327353	0.723783	1	0.701	1	AC006011.1
0.0327737	0.4021	1	0.575	1	MRPS35
0.0328821	-2.42369	0.5	0.862	1	PPTC7
0.0330338	1.19398	0.75	0.322	1	PRDX3
0.0331272	1.2421	1	0.517	1	C5orf34
0.0331431	0.303026	1	0.425	1	KDM5C
0.0332236	0.868261	0.75	0.253	1	DLGAP4-AS1
0.0333659	0.845123	0.5	0.138	1	SEMA4B
0.0333659	0.536364	0.5	0.138	1	LINC02424
0.0334655	1.24902	1	0.471	1	XAGE3
0.0335784	1.36288	0.75	0.414	1	SCYL1
0.0336119	-2.40683	0.75	0.839	1	ZCCHC14
0.0336998	0.567777	0.5	0.115	1	SYT13
0.033797	0.706152	1	0.529	1	ZNF160
0.0338051	1.0611	1	0.862	1	AP3S1
0.0338257	0.345096	1	0.414	1	SLC5A3
0.0338758	0.860995	1	0.77	1	KIAA0586
0.0339095	-2.99228	0	0.609	1	RABL6
0.0339189	0.800663	1	0.897	1	WDR54
0.0339929	0.516757	1	1	1	PIGP
0.0340057	0.764811	1	1	1	ARPC3
0.0340064	0.765287	1	0.977	1	CLTA
0.0340078	0.789973	1	0.989	1	COX6B1
0.0340442	0.975061	1	0.655	1	AC139493.2
0.0340464	1.06216	1	0.655	1	FAM71E1
0.0340867	0.713861	0.75	0.31	1	DGKZ
0.0343425	0.826758	1	0.816	1	LOC102724601
0.0343668	-2.78332	0.25	0.701	1	CYHR1
0.0343683	-2.1347	0.25	0.701	1	USP32P1
0.0343688	1.33569	0.5	0.126	1	AC000068.1
0.0343688	0.652126	0.5	0.126	1	ARMCX5
0.034369	0.677528	1	0.701	1	KRTDAP
0.0344386	0.699686	1	0.54	1	SMUG1
0.0346534	0.637881	1	0.529	1	TEX35
0.0346562	1.78692	0.5	0.149	1	KIF6
0.0347038	1.05829	1	0.77	1	UQCC2
0.0347892	0.97452	1	0.92	1	PRPF38A
0.0348284	0.450703	0.75	0.241	1	TEX48
0.0348305	0.814085	1	1	1	MRPL18
0.0348373	0.744121	1	0.782	1	CEP57
0.0348417	1.06305	1	0.782	1	NFYB
0.0348884	1.2333	0.75	0.276	1	DDX53
0.034966	0.445122	0.75	0.322	1	ZNF514
0.0351558	1.30178	0.75	0.356	1	LRRC37A16P
0.0351568	0.910358	0.75	0.356	1	TRMO
0.0355848	1.18158	1	0.897	1	TMEM230
0.03559	-1.65784	0.5	0.92	1	RSPH10B
0.0356333	0.986095	1	0.92	1	NHP2
0.0356568	0.301111	0.75	0.218	1	KCNC2
0.0356708	0.48899	1	1	1	DYNLL1
0.035676	-2.54784	0.5	0.747	1	NISCH
0.0357302	1.27815	1	0.517	1	MTIF2
0.0357435	0.322953	0.5	0.126	1	AC109322.1
0.0358667	3.12893	0.25	0.034	1	AC098824.1
0.0358667	2.45431	0.25	0.034	1	KLKP1
0.0358667	2.37533	0.25	0.034	1	AL137792.1
0.0358667	2.14264	0.25	0.034	1	AL353807.2
0.0358667	2.07063	0.25	0.034	1	AP000873.4
0.0358667	2.00575	0.25	0.034	1	LINC01204
0.0358667	1.98911	0.25	0.034	1	VXN
0.0358667	1.96402	0.25	0.034	1	IFIT2
0.0358667	1.95951	0.25	0.034	1	BST1
0.0358667	1.88819	0.25	0.034	1	AC087481.2
0.0358667	1.81444	0.25	0.034	1	RPL23AP58
0.0358667	1.59984	0.25	0.034	1	AC007032.1
0.0358667	1.39698	0.25	0.034	1	SETBP1
0.0358667	1.35043	0.25	0.034	1	AC112229.1
0.0358667	1.35043	0.25	0.034	1	AC112229.3
0.0358667	1.31794	0.25	0.034	1	FAM222A-AS1
0.0358667	1.28206	0.25	0.034	1	AL158850.1
0.0358667	1.18709	0.25	0.034	1	LARS2
0.0358667	1.18219	0.25	0.034	1	AC006157.1
0.0358667	0.94546	0.25	0.034	1	TEC
0.0358667	0.932	0.25	0.034	1	AL603910.1
0.0358667	0.884277	0.25	0.034	1	LEMD1-AS1
0.0358667	0.826295	0.25	0.034	1	AC092070.2
0.0358667	0.816394	0.25	0.034	1	EBI3
0.0358667	0.814535	0.25	0.034	1	NKAIN3
0.0358667	0.814535	0.25	0.034	1	SRPK2P
0.0358667	0.808644	0.25	0.034	1	AL138960.1
0.0358667	0.806179	0.25	0.034	1	LRRN1
0.0358667	0.804581	0.25	0.034	1	AC006213.3
0.0358667	0.799406	0.25	0.034	1	IFI35
0.0358667	0.795873	0.25	0.034	1	CA3-AS1
0.0358667	0.794384	0.25	0.034	1	AKR1C4
0.0358667	0.79191	0.25	0.034	1	SACS-AS1
0.0358667	0.781108	0.25	0.034	1	RPL12P27
0.0358667	0.743232	0.25	0.034	1	UNC13D
0.0358667	0.73596	0.25	0.034	1	OGDHL
0.0358667	0.728571	0.25	0.034	1	SORD
0.0358667	0.429151	0.25	0.034	1	UPF3AP2
0.0358667	0.412311	0.25	0.034	1	AL671277.1
0.0358667	0.407025	0.25	0.034	1	SEC16B
0.0358667	0.401292	0.25	0.034	1	AC012462.2
0.035878	1.71977	1	0.632	1	PDCD2L
0.0359986	-0.401129	1	0.437	1	ABCF3
0.0360776	-2.31044	0.25	0.701	1	DNAAF3
0.0360824	1.2607	0.75	0.287	1	AC022167.2
0.0361133	0.312248	1	0.828	1	PFN4
0.0361945	0.465511	1	0.575	1	SUPT3H
0.0365231	0.775899	1	1	1	YWHAQ
0.0365261	0.73686	1	0.966	1	C17orf49
0.0365284	0.507454	1	1	1	NACA
0.0365284	-1.2441	1	1	1	GAGE2A
0.0365299	0.627908	1	0.989	1	RNASEK-C17orf49
0.0365306	-1.27332	1	0.989	1	AKTIP
0.0365328	0.753036	1	1	1	MKKS
0.0365509	0.340132	0.5	0.115	1	SLFNL1
0.0365531	0.297186	0.5	0.115	1	DNAJC22
0.0365531	0.282447	0.5	0.115	1	SUGT1P4-STRA6LP
0.0367756	1.2116	0.75	0.333	1	CLCA4-AS1
0.0368342	-2.42761	0	0.598	1	CD9
0.0369352	0.521706	1	0.494	1	NFKBIB
0.0370329	0.555631	0.75	0.241	1	LOC105378499
0.0370658	0.837084	1	0.839	1	GCC1
0.0370946	0.289446	1	0.575	1	MRPS30
0.0371224	0.756174	1	0.759	1	PRPF3
0.0371224	0.698557	1	0.759	1	LOC728554
0.0371262	-2.71977	0.5	0.782	1	TMED5
0.037169	0.673271	0.5	0.126	1	AC021180.1
0.0371944	0.687844	1	0.862	1	C19orf70
0.0372449	0.662143	1	0.621	1	FBXO9
0.0373186	-1.74405	0.5	0.92	1	MTOR
0.0373481	0.569479	1	0.908	1	PDCD10
0.0373525	0.259038	1	0.529	1	TCEAL9
0.0373959	0.707495	1	0.943	1	UFD1
0.0373997	-0.825628	1	1	1	HIST1H4C
0.0374035	0.658237	1	0.966	1	CCDC152
0.037405	-1.46172	1	0.966	1	ALKBH5
0.0374088	-1.14653	1	0.989	1	SH3GLB2
0.0376417	-2.61929	0.25	0.77	1	TNPO1
0.038108	0.705324	0.75	0.276	1	ZFP1
0.0381835	0.610489	1	0.77	1	TPM3
0.038235	0.689217	0.75	0.287	1	MED12
0.038274	0.780816	1	0.931	1	AC010761.1
0.0382756	-2.02262	0.5	0.954	1	RNF19B
0.0382987	0.60273	1	0.966	1	PHKG2
0.0383002	-1.01259	1	1	1	MAP3K12
0.0383955	-0.264465	0.75	0.195	1	COL9A2
0.0384784	0.824864	1	0.69	1	SCO1
0.0386363	0.264533	0.5	0.126	1	LINC01667
0.0387497	0.864426	1	0.747	1	BET1
0.0388283	1.66077	0.5	0.138	1	H2BFM
0.0388331	1.02197	1	0.494	1	UBXN2A
0.0390146	-1.51967	0.25	0.747	1	MARCH11
0.0390425	0.721578	1	0.874	1	CENPJ
0.0390986	0.603574	1	0.77	1	CFL2
0.0391202	0.757432	0.75	0.322	1	AL139099.4
0.0391202	0.757432	0.75	0.322	1	RN7SL1
0.0391245	-1.70487	0.5	0.92	1	AC010323.1
0.0391518	0.709531	1	0.908	1	PPIP5K2
0.0391526	0.761698	1	0.908	1	RPA3
0.0392003	0.677005	1	0.977	1	TAF9
0.0392136	-1.12177	1	0.989	1	NUP188
0.0392152	0.509711	1	0.977	1	CCNDBP1
0.0392444	0.66915	1	0.529	1	TRIM69
0.0393522	0.909283	0.75	0.287	1	AC096887.2
0.0394101	-2.55328	0.25	0.724	1	ZBBX
0.0394791	-2.1607	0.25	0.77	1	DAP3
0.0396796	0.562109	1	0.747	1	JTB
0.039686	0.458273	1	0.379	1	C12orf42
0.0396922	0.568135	1	0.701	1	SOD3
0.039825	0.347701	0.75	0.253	1	BPHL
0.0398602	0.850488	1	0.759	1	RABGEF1
0.0399256	0.888106	1	0.483	1	INTS12
0.0399536	0.654241	1	0.54	1	ACSBG2
0.0399544	-1.85779	0	0.586	1	ZNF385C
0.0399553	-2.62488	0	0.586	1	AC125257.1
0.0399562	-2.77005	0	0.586	1	MYO1G
0.039957	-2.43781	0	0.586	1	YRDC
0.0399579	-2.9509	0	0.586	1	PURB
0.0400283	-1.7686	0.5	0.793	1	AC005841.1
0.0401033	0.641249	1	0.92	1	MRNIP
0.0401216	0.554313	1	0.931	1	AC022098.3
0.0401398	0.488277	1	1	1	KRBOX1
0.0401406	1.06854	1	0.954	1	ATP6V1F
0.0401422	0.781248	1	1	1	AL662899.2
0.040143	0.654154	1	0.989	1	ZCCHC17
0.0401438	0.575097	1	0.966	1	NEDD8
0.0401454	-1.27786	1	1	1	LNCOC1
0.040159	1.85003	0.5	0.126	1	ZNF442
0.0401612	0.944573	0.5	0.126	1	MARVELD2
0.0401612	0.65907	0.5	0.126	1	KIAA1211
0.0401612	0.652049	0.5	0.126	1	AC055813.1
0.040198	0.819179	1	0.724	1	SELENOP
0.0404207	0.616034	1	0.736	1	ASCC2
0.040442	0.687924	1	0.805	1	ZNF664
0.040478	0.932986	1	0.586	1	FAM209A
0.0405386	0.786374	1	0.609	1	TATDN3
0.0406492	-2.10561	0.5	0.851	1	PPM1B
0.04066	0.666698	1	0.506	1	SKAP1
0.0408648	0.857947	1	0.862	1	HAT1
0.0409604	1.58218	0.25	0.034	1	TMSB4Y
0.0409604	1.48215	0.25	0.034	1	COMTD1
0.0409604	1.25179	0.25	0.034	1	LINC02460
0.0409604	1.19235	0.25	0.034	1	AP000553.5
0.0409604	1.14528	0.25	0.034	1	EPYC
0.0409604	0.989155	0.25	0.034	1	MFSD2A
0.0409604	0.982688	0.25	0.034	1	GGT5
0.0409604	0.966098	0.25	0.034	1	AL161668.1
0.0409604	0.96428	0.25	0.034	1	AC067852.3
0.0409604	0.900787	0.25	0.034	1	PKP4-AS1
0.0409604	0.737128	0.25	0.034	1	AC005899.6
0.0409604	0.733767	0.25	0.034	1	AC096721.1
0.0409604	0.724271	0.25	0.034	1	HHLA2
0.0409604	0.722916	0.25	0.034	1	HSPD1P21
0.0409604	0.7151	0.25	0.034	1	ZNF648
0.0409604	0.707674	0.25	0.034	1	LINC01643
0.0409604	0.704141	0.25	0.034	1	KCNK13
0.0409604	0.702083	0.25	0.034	1	LINC00880
0.0409604	0.674773	0.25	0.034	1	AL158211.3
0.0409604	0.654893	0.25	0.034	1	IL18R1
0.0409604	0.651522	0.25	0.034	1	STAR
0.0409604	0.592227	0.25	0.034	1	FSTL5
0.0409604	0.57345	0.25	0.034	1	ITCH-IT1
0.0409604	0.566602	0.25	0.034	1	C19orf33
0.0409604	0.533023	0.25	0.034	1	PLPP6
0.0409604	0.483134	0.25	0.034	1	C8orf31
0.0409604	0.477876	0.25	0.034	1	LINC02357
0.0409604	0.471113	0.25	0.034	1	LOC101929341
0.0409604	0.459407	0.25	0.034	1	AC090617.4
0.0409604	0.445319	0.25	0.034	1	AOX2P
0.0409604	0.442816	0.25	0.034	1	TMEM26
0.0409604	0.392616	0.25	0.034	1	NBDY
0.0409604	0.389394	0.25	0.034	1	EDNRB-AS1
0.0409604	0.388272	0.25	0.034	1	IGLV3-21
0.0409604	0.386885	0.25	0.034	1	LOC105374780
0.0409604	0.386161	0.25	0.034	1	ASGR2
0.0409604	0.375807	0.25	0.034	1	LINC01888
0.0409604	0.374584	0.25	0.034	1	GABRA4
0.0409604	0.326856	0.25	0.034	1	LINC02544
0.0409604	0.30747	0.25	0.034	1	NR0B1
0.0409604	0.284983	0.25	0.034	1	LINC01686
0.0409604	0.283818	0.25	0.034	1	OR6W1P
0.0409604	0.283315	0.25	0.034	1	OR56A3
0.0410242	0.593102	1	0.908	1	C3orf14
0.0410282	-2.01812	0.75	0.92	1	CPD
0.0410548	0.721172	1	0.92	1	HAGH
0.0410653	-0.635395	1	1	1	ND3
0.0410919	0.543144	1	0.977	1	EFCAB13
0.0410943	0.595757	1	0.989	1	MMADHC
0.0410943	-1.14973	1	0.977	1	GLG1
0.0410951	0.844363	1	0.989	1	ARPC1A
0.0413649	0.689289	0.75	0.264	1	AL031708.1
0.0413649	0.396587	0.75	0.264	1	C20orf141
0.0415124	0.683863	1	0.816	1	PPIL4
0.0416144	-2.48251	0.25	0.736	1	P4HA2
0.0416738	0.612218	1	0.506	1	SMARCA5-AS1
0.0418362	0.279368	0.5	0.138	1	AC105021.1
0.0418863	0.855318	1	0.874	1	DEK
0.0418903	0.260207	1	0.575	1	PIGG
0.0418938	0.658796	1	0.575	1	RNF8
0.0419061	-0.629663	0.5	0.103	1	HES2
0.041954	0.75336	1	0.77	1	COMMD8
0.0419571	0.514851	1	0.54	1	WNK3
0.0419906	0.511857	1	0.678	1	ZW10
0.0419983	0.783596	1	0.908	1	CDKN3
0.0420099	0.507138	1	0.598	1	MRPL50
0.042058	0.496464	1	1	1	AC023055.1
0.0420621	0.577857	1	0.989	1	EXOSC9
0.0420637	-1.0027	1	1	1	CALR
0.0420712	0.479805	1	0.46	1	RGCC
0.0420712	0.276511	1	0.46	1	FAM83D
0.0426455	0.743176	1	0.552	1	LOC100507564
0.0428724	0.742214	1	0.874	1	TMEM126A
0.0428805	-0.350785	0.5	0.115	1	C3orf84
0.0429091	0.540348	1	0.575	1	LIN52
0.0429205	-2.2097	0.5	0.908	1	PAWR
0.0429537	0.671521	1	0.897	1	MTPN
0.0430085	0.719463	1	0.92	1	SPO11
0.0430109	1.27498	1	0.621	1	CASC2
0.0430259	-1.29129	0.5	0.954	1	SLC25A33
0.0430367	0.652102	1	0.943	1	CCDC18
0.0430417	-0.835003	1	0.989	1	MORF4L1
0.0430433	0.775206	1	0.977	1	PAGE2B
0.0430433	-0.597215	1	1	1	ROMO1
0.0430433	-0.690046	1	1	1	MT-RNR1
0.0430475	1.05593	1	0.989	1	FNDC3A
0.0430525	0.512906	1	1	1	LDHC
0.0430533	0.684105	1	0.989	1	GTF3C6
0.0430713	0.392946	0.75	0.241	1	HIST1H2APS1
0.0430782	0.277635	0.75	0.241	1	AL050331.2
0.0431283	1.84789	0.5	0.149	1	HOXC4
0.0431283	1.10529	0.5	0.149	1	NEU1
0.043287	-2.02208	0	0.575	1	ZNF263
0.043287	-2.79608	0	0.575	1	NUP210
0.0432879	-1.93525	0	0.575	1	PILRA
0.0433552	0.621074	0.5	0.126	1	SPANXN4
0.0433552	0.441771	0.5	0.126	1	CLP1
0.0433648	-2.20591	0.25	0.77	1	IGFLR1
0.0433736	0.479041	1	0.805	1	KIF20A
0.0434116	-0.335833	0.5	0.138	1	SPATA5L1
0.0434137	0.59805	0.5	0.138	1	ZNF668
0.0437224	1.44493	0.25	0.034	1	LINC01075
0.0437721	0.3643	1	0.506	1	YAE1
0.0439558	0.935654	1	0.77	1	HMGB4
0.0439622	-1.62209	0.5	0.92	1	COPA
0.0439917	-2.06948	0.75	0.92	1	NPRL3
0.0440028	-1.89416	0.25	0.713	1	ZSWIM8-AS1
0.0440507	0.586212	1	0.954	1	EPB41L2
0.0440515	0.644317	1	0.966	1	DNAJB6
0.0440566	-0.901061	1	1	1	HMGB2
0.0440582	0.914046	1	1	1	AC011603.2
0.0440628	1.50007	0.75	0.299	1	CXorf38
0.0440628	1.47793	0.75	0.299	1	CXorf40B
0.0443836	-0.625939	0.75	0.241	1	ESYT1
0.044608	0.856107	1	0.747	1	ADAM18
0.0446141	0.623884	1	0.828	1	EML5
0.0446209	-0.252133	1	0.517	1	TRAIP
0.0447021	2.10707	0.5	0.172	1	AL353611.2
0.0447021	1.75182	0.5	0.172	1	MARK2P16
0.0447558	0.697623	1	0.552	1	TRAPPC13
0.0447778	-0.422783	1	0.368	1	LY75-CD302
0.0449284	1.11813	1	0.713	1	IWS1
0.044954	0.569168	1	0.644	1	GPX1
0.044954	-2.57686	0.25	0.678	1	DGKE
0.0449823	0.336261	1	0.414	1	C1orf131
0.0449889	0.533597	1	0.897	1	HMGN2
0.0449891	-2.04453	0.25	0.805	1	LINC01578
0.0450573	0.618427	1	0.931	1	NDUFS5
0.0450582	0.642609	1	0.931	1	C11orf65
0.0450829	-2.25045	0.75	0.966	1	RANBP1
0.0450924	0.764298	1	0.989	1	RPL26L1
0.0451523	0.919674	1	0.782	1	NOC3L
0.0453684	0.847248	1	0.655	1	LINC02367
0.0454325	-2.10848	0.25	0.77	1	TGOLN2
0.0454343	0.602983	1	0.736	1	MROH7-TTC4
0.0454422	1.1426	1	0.563	1	TMCO2
0.0455717	-2.95578	0.25	0.667	1	AL354740.1
0.0456277	1.54421	0.5	0.161	1	PPP1R2P10
0.0456528	0.970214	1	0.828	1	STARD3NL
0.0456638	0.527422	1	0.609	1	FANCG
0.045891	0.685212	1	0.862	1	CATSPERZ
0.045891	0.685212	1	0.862	1	KCNK4-TEX40
0.0461251	0.789681	1	0.989	1	RPS3A
0.0461294	0.495438	1	1	1	RPS18
0.0461329	0.536867	1	0.966	1	ANAPC15
0.0461745	1.47653	1	0.621	1	VPS4A
0.0461745	0.541014	1	0.621	1	LOC110117498-PIK3R3
0.0463539	0.74563	1	0.793	1	ACTR1A
0.0464391	0.695516	1	0.655	1	ERAL1
0.0466146	0.4298	0.75	0.276	1	C1orf100
0.046641	0.938718	0.75	0.368	1	AL390195.1
0.0466542	1.09147	0.25	0.034	1	AC008035.1
0.0466542	0.864793	0.25	0.034	1	AC048344.4
0.0466542	0.828964	0.25	0.034	1	AL442128.2
0.0466542	0.6528	0.25	0.034	1	PGBD4P3
0.0466542	0.578518	0.25	0.034	1	AL139035.1
0.0466542	0.526294	0.25	0.034	1	AC066613.1
0.0466542	0.479278	0.25	0.034	1	AC245052.4
0.0466542	0.437306	0.25	0.034	1	CXXC1P1
0.0466542	0.401366	0.25	0.034	1	AL353596.1
0.0466542	0.388058	0.25	0.034	1	EMILIN3
0.0466542	0.388058	0.25	0.034	1	LPIN3
0.0466542	0.363047	0.25	0.034	1	NLGN1-AS1
0.0466542	0.356465	0.25	0.034	1	PPP1R14BP2
0.0466542	0.353685	0.25	0.034	1	FGB
0.0466542	0.351243	0.25	0.034	1	ADH6
0.0466542	0.342371	0.25	0.034	1	PKLR
0.0466542	0.339685	0.25	0.034	1	POTEKP
0.0466542	0.323536	0.25	0.034	1	HMHB1
0.0466542	-0.335789	0.25	0.034	1	PIF1
0.0466542	-0.445673	0.25	0.034	1	AC007249.2
0.0466542	-0.559631	0.25	0.034	1	LINC02229
0.0466542	-0.577516	0.25	0.034	1	LINC02152
0.0467153	0.357818	0.5	0.138	1	LOC731157
0.0467154	0.808288	1	0.828	1	FEN1
0.0467612	1.16232	0.5	0.126	1	AC126323.3
0.0467612	0.69689	0.5	0.126	1	LOC101926943
0.0467612	0.577458	0.5	0.126	1	KMT2E-AS1
0.0467612	0.541032	0.5	0.126	1	SRRM5
0.0468077	-0.284375	1	0.839	1	TMSB10
0.0468293	-2.82063	0	0.563	1	WDHD1
0.0468312	-3.1082	0	0.563	1	RPS6KA5
0.0468322	-2.22238	0	0.563	1	PRSS53
0.0469219	1.00284	1	0.759	1	PER3
0.0470116	-2.10306	0.5	0.897	1	TESMIN
0.0470124	0.761923	1	0.874	1	DCTN5
0.0470241	0.901019	0.75	0.333	1	CCDC160
0.0470609	0.927587	1	0.713	1	PPP1R10
0.0470809	0.502597	1	0.402	1	CFLAR
0.0470916	0.398193	0.75	0.241	1	AKNAD1
0.0471066	1.02459	1	0.77	1	PRKRA
0.0471119	-2.32852	0.25	0.805	1	PCSK7
0.0471329	-1.42864	0.5	0.931	1	NDUFA7
0.047184	0.724502	1	0.943	1	STRAP
0.0471866	0.914191	1	0.966	1	RNF212B
0.0471972	0.442604	1	0.989	1	TERB1
0.0471992	-2.83186	0.25	0.713	1	AC090971.3
0.0472025	0.978566	1	0.977	1	KRAS
0.0475164	0.401037	0.75	0.253	1	AC096536.1
0.0475642	1.16538	1	0.471	1	SLC30A6
0.0476698	0.733705	1	0.529	1	MIR7703
0.047872	1.22984	0.75	0.368	1	CYB561A3
0.0479161	0.467775	0.75	0.23	1	STX17-AS1
0.0479784	1.16582	0.5	0.149	1	TP53TG5
0.0480403	0.710285	1	0.862	1	DERL2
0.0481446	0.737609	1	0.885	1	ATP5PD
0.0482357	0.74537	1	0.92	1	SPRYD7
0.0482723	-1.75809	1	0.943	1	SF3A1
0.048274	0.598003	1	0.954	1	DDX18
0.0482865	-1.32005	1	0.989	1	DDX1
0.0483058	0.844545	1	0.678	1	C1orf109
0.0483291	0.470153	1	0.575	1	RPA1
0.0483713	0.337432	1	0.782	1	ISYNA1
0.0484392	1.201	0.5	0.138	1	CBX3P2
0.0485162	1.40025	0.75	0.425	1	CHN1
0.0485256	0.739838	1	0.793	1	NACA2
0.0485274	-2.26641	0.5	0.816	1	KDELR1
0.0486856	-2.14455	0.25	0.77	1	AC073896.4
0.0486932	0.85093	0.75	0.322	1	AC006059.1
0.0487856	1.11529	1	0.816	1	CCDC174
0.0488089	0.546912	1	0.46	1	AARD
0.048846	0.46246	1	0.379	1	TMEM270
0.0488733	-1.31999	0.25	0.667	1	UBE2C
0.0488795	1.60692	0.5	0.161	1	TTTY15
0.0488795	1.3093	0.5	0.161	1	AC093155.3
0.0488958	0.764586	1	0.828	1	TMEM167A
0.0488967	-2.09237	0.5	0.851	1	MYH7B
0.0491444	-2.20841	0.75	0.874	1	PTPN12
0.0491845	0.536645	0.75	0.264	1	ATP6V1FNB
0.0492216	0.468564	0.75	0.299	1	MARVELD3
0.049253	0.63406	1	0.885	1	RRAGA
0.0492557	-1.95795	0.5	0.908	1	UBN1
0.0492788	-2.7364	0.5	0.736	1	WWC2
0.049319	0.467194	0.75	0.276	1	AC020922.1
0.0493897	-2.16116	1	0.954	1	RTN4
0.0493969	-0.790767	1	1	1	CCDC88A
0.0494042	0.987089	1	1	1	ATG3
0.0495965	1.4083	0.75	0.333	1	AD000671.3
0.049599	1.12395	0.75	0.333	1	TFDP3
0.0496318	0.759887	1	0.494	1	CMTM1
0.0497294	2.23464	0.5	0.184	1	AC091175.1
0.0497351	-0.28583	0.25	0.034	1	AC034236.2
0.0497467	1.12074	0.75	0.425	1	CFAP58
0.04994	0.75028	1	0.471	1	HDHD5
0.0500387	0.288889	1	0.448	1	AC008114.1
0.0500996	-0.398596	0.5	0.115	1	AL133467.2
0.0501075	-0.393142	0.5	0.115	1	AC007382.1
0.0501459	0.581664	1	0.609	1	MARCH3
0.0502233	0.405585	0.5	0.138	1	PWP2
0.0502257	0.388155	0.5	0.138	1	AC011979.1
0.0503171	0.269224	1	0.517	1	AC133552.5
0.0503896	0.472899	0.5	0.126	1	ENTPD3-AS1
0.0503896	0.344058	0.5	0.126	1	KCNJ10
0.0503896	0.290384	0.5	0.126	1	GP6
0.0503896	0.290081	0.5	0.126	1	MTX1
0.0505268	0.401659	1	1	1	COX7A2
0.0505296	0.494908	1	0.989	1	RPL23A
0.0505305	0.707287	1	0.977	1	RNASEK
0.0505323	0.882056	1	0.966	1	RMND5B
0.0505323	0.696072	1	0.977	1	SYNJ2BP-COX16
0.0505323	0.574238	1	1	1	UBE2B
0.0505323	0.401723	1	1	1	YWHAZ
0.0505978	-1.70928	0	0.552	1	BTBD6
0.0505978	-2.82614	0	0.552	1	AC091230.1
0.0506498	1.02003	1	0.575	1	FAM98A
0.0506498	0.582631	1	0.575	1	ARHGAP12
0.0506873	-2.52459	0.25	0.655	1	APPL2
0.0506873	-2.68836	0.25	0.655	1	RREB1
0.0507135	0.422312	0.75	0.287	1	RNU2-2P
0.0507149	1.2558	0.75	0.287	1	TAX1BP3
0.0511446	0.43004	1	0.563	1	EFCAB11
0.0512624	0.52425	1	0.839	1	CCDC110
0.0512686	-1.50016	0.5	0.724	1	SMARCA2
0.0512695	0.591026	1	0.701	1	THEM4
0.0512705	-1.85149	0.5	0.724	1	CATSPERG
0.0513204	0.528259	1	0.609	1	AGO3
0.0516071	-2.31427	0.5	0.793	1	RAD9A
0.0516532	-1.54376	0.75	0.943	1	EIF3H
0.0516653	0.846019	1	0.943	1	AC091167.2
0.0516671	0.761563	1	0.954	1	HSPE1-MOB4
0.051668	0.36641	1	1	1	RPL37A
0.0516791	0.533296	1	0.644	1	GAS5
0.0517337	1.21873	0.75	0.368	1	THBS4
0.0517432	1.0867	0.75	0.345	1	HTR5BP
0.0518074	-0.308516	0.75	0.253	1	PCDHA7
0.0518428	0.91851	1	0.575	1	CEP83-DT
0.0518706	-2.20088	0.25	0.655	1	GPR107
0.0519439	0.784439	1	0.793	1	PHF20
0.0520664	0.288444	1	0.494	1	KTI12
0.0520926	0.609006	1	0.805	1	WBP4
0.052288	0.274316	0.5	0.126	1	AC024619.1
0.0523237	1.19315	0.5	0.161	1	AC087241.1
0.0523624	0.492365	1	0.747	1	AKAP8L
0.052595	0.645413	1	0.862	1	MGA
0.0528252	0.3324	1	0.552	1	ERCC5
0.0528375	0.583211	1	1	1	TUBB4B
0.0528413	0.738615	1	1	1	ATG10
0.052846	0.569756	1	1	1	EIF1
0.0528526	-1.27071	1	0.989	1	CCP110
0.0528545	0.324889	1	1	1	POLR2F
0.0528592	0.501607	1	0.989	1	RAB11A
0.0529257	-0.336498	0.75	0.241	1	MEI4
0.0529694	0.656012	1	0.782	1	HEXIM1
0.053	0.355479	0.25	0.034	1	MIR7851
0.053	0.31159	0.25	0.034	1	AF274854.1
0.053	-0.262753	0.25	0.034	1	MKNK1-AS1
0.053	-0.357301	0.25	0.034	1	PPDPFL
0.053	-0.35894	0.25	0.034	1	AP003419.3
0.053	-0.393201	0.25	0.034	1	LOC102724009
0.053	-0.423177	0.25	0.034	1	PRDM11
0.053	-0.480393	0.25	0.034	1	LINC02440
0.053	-0.537098	0.25	0.034	1	HMGN4
0.053	-0.654766	0.25	0.034	1	CRYBA2
0.053	-0.73533	0.25	0.034	1	AC245041.2
0.053	-0.911314	0.25	0.034	1	AC016168.3
0.0530749	-2.11918	0.25	0.655	1	PALLD
0.0531383	0.953087	0.75	0.31	1	CSMD2-AS1
0.0532758	0.645314	1	0.805	1	AC018523.2
0.053308	-2.11432	0.5	0.713	1	PPP2R5C
0.0533138	-2.00963	0.25	0.724	1	RAB11FIP5
0.0536837	0.717733	0.75	0.333	1	ZNF286A
0.053789	-4.5319	0.5	0.782	1	MTND1P23
0.0538922	-1.322	0.5	0.908	1	KDELR3
0.0539325	-0.350151	0.75	0.23	1	MMP9
0.0539521	1.19088	0.5	0.138	1	MGP
0.0539545	1.19548	0.5	0.138	1	AL590705.1
0.0539545	1.19143	0.5	0.138	1	AC126614.1
0.0539545	0.607035	0.5	0.138	1	AL807742.1
0.0539545	0.518323	0.5	0.138	1	MIDN
0.0539726	0.629144	1	0.908	1	HSPB11
0.0539735	-2.11597	1	0.908	1	ASAP1
0.0539783	0.769097	1	0.908	1	MIEN1
0.0539946	1.15993	1	0.92	1	MRPL20-AS1
0.054021	0.36224	1	0.517	1	CMTR2
0.0540281	0.431659	1	1	1	SRSF7
0.0540491	0.81109	1	0.989	1	HOMEZ
0.054052	0.716528	1	1	1	NDUFA4
0.0540539	-1.68185	1	0.966	1	ATP6V1C2
0.0540759	1.61432	0.75	0.563	1	Z83844.1
0.0540922	-0.902143	0.5	0.115	1	LINC00421
0.0540961	0.41302	1	0.644	1	RTF1
0.0542652	0.5848	1	0.724	1	AC005534.1
0.0542672	0.560306	1	0.724	1	OAT
0.0543085	-3.53197	0.25	0.655	1	FOS
0.0544515	0.678064	0.75	0.368	1	CCNE1
0.0545599	0.622306	1	0.655	1	SH3BGR
0.0546011	-2.38706	0	0.54	1	FAM227A
0.0546022	-1.58138	0	0.54	1	PRADC1
0.0546033	-2.42693	0	0.54	1	PP7080
0.0546033	-3.42484	0	0.54	1	GPRASP2
0.0547292	-1.96861	0.5	0.851	1	TXNDC15
0.0547835	0.517347	1	0.747	1	NME7
0.0549367	0.690827	1	0.529	1	AC084756.1
0.0549974	0.538095	1	0.667	1	RPP25L
0.0550591	0.497403	0.75	0.264	1	ACTL9
0.0551586	0.538821	1	0.897	1	SRP19
0.0552585	-1.8424	0.75	0.954	1	IGFBP7
0.0552652	-1.18374	1	0.989	1	WDR45B
0.0552662	0.602164	1	1	1	DDX4
0.0554014	0.790073	1	0.678	1	MRPL19
0.0555624	0.402874	1	0.793	1	FAM228A
0.0556425	1.65116	1	0.598	1	GTSF1L
0.0558526	1.07614	0.75	0.368	1	AC007541.1
0.0559684	1.4068	0.5	0.161	1	DEFB123
0.0560589	0.853343	0.75	0.241	1	EYS
0.0562596	-2.74581	0.25	0.644	1	LNPEP
0.0563056	0.759757	1	0.874	1	AK2
0.0563518	0.648236	1	0.885	1	MNS1
0.0563596	0.47328	1	0.885	1	TTK
0.0564353	0.790673	1	0.908	1	MRPL42
0.0564565	0.625405	1	0.713	1	TTC4
0.0564888	0.951851	0.75	0.46	1	TOMM20L
0.0564963	0.790551	1	0.943	1	KIF9
0.0564963	0.577741	1	0.943	1	BTAF1
0.056511	1.0129	1	0.954	1	SLC25A39
0.0566172	-0.475615	1	0.517	1	STIM2-AS1
0.0568694	0.482316	1	0.575	1	TIGD6
0.0575001	-1.69935	0.75	0.874	1	CASTOR3
0.0575544	-2.32861	0.25	0.644	1	NEK3
0.0577721	0.692768	1	1	1	CSNK2B
0.057776	0.710272	1	0.954	1	COX16
0.057778	0.705031	1	0.977	1	GPN3
0.057781	0.675912	1	1	1	PSMB7
0.0578176	0.666401	0.75	0.379	1	ETAA1
0.0579116	0.725637	0.5	0.138	1	AL035420.3
0.0579116	0.533246	0.5	0.138	1	CSDC2
0.0579231	-2.50574	0.5	0.805	1	ESYT2
0.0582635	1.29497	0.75	0.391	1	PYCR1
[truncated: 12,595 more rows]

## Sheet: L2
p_val	avg_logFC	pct.1	pct.2	p_val_adj	Gene
6.4479e-27	3.15077	0.914	0.01	2.8904e-22	ROS1
1.4786e-17	2.16093	0.686	0.029	6.62812e-13	SHANK3
2.69022e-14	-1.14056	1	1	1.20595e-09	VCX3B
3.67755e-13	-4.03506	0	0.796	1.64853e-08	APOC4-APOC2
5.44223e-13	2.41028	0.514	0.019	2.43959e-08	GATD3A
6.24931e-13	-2.8392	0.057	0.806	2.80138e-08	PSPHP1
6.36937e-13	-4.03478	0	0.786	2.8552e-08	APOC2
7.07154e-12	-1.27646	1	0.99	3.16996e-07	GAGE2A
2.18156e-11	-2.35795	0.057	0.757	9.77926e-07	SCN1A
2.23235e-11	-1.15953	1	1	1.00069e-06	LY6K
6.01918e-11	-1.13698	1	1	2.69822e-06	LNCOC1
2.33496e-10	-0.950769	1	1	1.04669e-05	MT-RNR1
3.63164e-10	-0.937344	0.971	1	1.62796e-05	DDOST
5.026e-10	1.30798	0.629	0.107	2.25301e-05	AL132671.2
5.04391e-10	0.828341	1	1	2.26103e-05	ATP8
9.22822e-10	-0.966657	1	1	4.13673e-05	AC135457.1
1.59885e-09	-0.977164	0.943	0.99	7.16717e-05	PINK1-AS
5.11643e-09	-0.706163	1	1	0.000229354	PAIP2
5.67449e-09	-1.41775	0.914	0.99	0.00025437	TUBA3C
9.4448e-09	1.04265	0.943	0.398	0.000423382	PTGDS
1.2058e-08	0.750489	1	0.99	0.000540522	KIF5B
1.95377e-08	1.02321	1	0.864	0.000875817	FAM209B
3.40655e-08	1.19643	0.371	0.029	0.00152705	TMSB4XP4
4.28206e-08	0.491266	1	1	0.00191952	CSNK2B
4.30605e-08	1.38507	0.343	0.019	0.00193027	PWP2
4.34627e-08	-0.980708	0.971	0.99	0.0019483	DNAJB11
5.33463e-08	-3.07186	0.086	0.65	0.00239135	EGR1
8.14129e-08	-1.23561	0.914	0.961	0.00364949	HMCES
1.07907e-07	-1.85647	0.571	0.816	0.00483716	UXT-AS1
1.20418e-07	-1.70688	0.571	0.854	0.00539797	KRBOX1-AS1
1.40112e-07	0.759352	0.886	0.32	0.0062808	AL807752.7
1.67906e-07	1.02151	0.6	0.146	0.00752674	AC141557.1
2.0566e-07	0.75635	0.743	0.233	0.00921914	SERPINA5
2.68378e-07	0.83171	0.343	0.029	0.0120306	AC133565.1
2.91796e-07	0.620744	1	0.99	0.0130803	CMSS1
3.18536e-07	-1.94429	0	0.505	0.014279	GATD3B
3.20762e-07	1.45092	0.486	0.087	0.0143788	DEFB123
3.23472e-07	-1.50696	0.143	0.641	0.0145003	MIR6723
3.4511e-07	0.6795	1	1	0.0154702	SECISBP2
4.98285e-07	0.65876	0.429	0.058	0.0223366	SERPINF1
5.08211e-07	1.05164	0.886	0.602	0.0227816	FAM71A
5.92028e-07	1.02254	0.971	0.612	0.0265388	WFDC3
5.98533e-07	0.758072	0.4	0.049	0.0268305	RET
6.04257e-07	0.977522	0.457	0.078	0.027087	LOC101928535
6.19419e-07	-1.19841	0.771	0.932	0.0277667	H3F3A
6.37449e-07	1.1288	0.371	0.049	0.0285749	SDC4
6.61234e-07	-1.93351	0	0.485	0.0296411	FP565260.2
7.73782e-07	1.18176	0.371	0.049	0.0346863	COX6CP1
7.89396e-07	-0.636108	1	1	0.0353863	HMGB2
1.12256e-06	-1.61696	0.257	0.66	0.0503212	SMN2
1.23357e-06	-1.18053	0.886	0.961	0.0552972	MT-TH
1.26582e-06	0.488123	1	1	0.0567427	FAU
1.45329e-06	-2.19221	0.257	0.709	0.0651466	SNORD3A
1.46875e-06	1.16471	0.886	0.621	0.0658394	AL590648.2
1.59933e-06	-1.01513	0.971	0.981	0.0716932	AP001267.1
1.81558e-06	1.39078	0.743	0.369	0.0813871	LINC02367
1.85955e-06	-1.71565	0.314	0.699	0.0833582	PPIAP22
1.91485e-06	-1.10031	0.743	0.942	0.0858371	AC068631.2
1.95274e-06	-1.66895	0.086	0.534	0.0875355	SNORD87
2.06256e-06	1.12282	0.914	0.718	0.0924586	IZUMO2
2.44359e-06	-0.638497	1	1	0.109539	HSPA5
2.60304e-06	-1.2101	0.229	0.67	0.116687	MTCO3P12
2.87396e-06	0.645521	0.6	0.175	0.128831	AC079779.3
3.12532e-06	1.33239	0.771	0.388	0.140099	LINC02153
3.14033e-06	-0.99159	0.943	0.981	0.140771	EIF4A3
3.67523e-06	-0.891879	0.771	0.951	0.164749	PSAP
3.84203e-06	-0.682549	1	1	0.172227	MT-TG
4.29252e-06	0.872293	0.743	0.291	0.192421	RNASE1
5.02985e-06	-0.726547	0.914	1	0.225473	MIR1244-1
5.96477e-06	1.20545	0.743	0.379	0.267383	AC022107.1
6.84091e-06	-1.62428	0.171	0.583	0.306657	AC132938.4
8.22498e-06	0.558374	0.229	0.01	0.368701	REG3G
9.18274e-06	1.07417	0.771	0.32	0.411635	DEFB119
9.76462e-06	-1.40601	0.286	0.68	0.437719	PSORS1C2
1.1599e-05	0.513294	1	1	0.519948	TPR
1.32129e-05	1.01119	0.343	0.058	0.592293	ALK
1.50809e-05	0.885356	0.914	0.563	0.676032	LINC02400
1.64466e-05	1.32799	0.657	0.282	0.73725	FMR1
1.71532e-05	1.09285	0.657	0.252	0.768928	MIR202HG
1.83139e-05	0.688101	1	0.981	0.820956	ABCA5
1.9133e-05	-0.645662	1	1	0.857674	GAGE1
1.93216e-05	0.453103	0.171	0	0.866128	IL10
1.95307e-05	0.688679	1	0.922	0.875505	TOX4
1.9618e-05	0.817907	0.314	0.049	0.879417	LINC02454
2.09688e-05	1.40328	0.514	0.155	0.93997	SCRG1
2.2294e-05	-1.59289	0.114	0.515	0.999374	BPIFB1
2.40711e-05	-0.620307	1	1	1	EEF1A1
2.42102e-05	0.282268	0.857	0.515	1	OTUB2
2.43441e-05	0.799593	0.314	0.049	1	LINC01995
2.46694e-05	1.05401	0.943	0.767	1	SEMA4G
2.73629e-05	0.735363	1	0.922	1	PRRC2C
2.81432e-05	0.826254	0.857	0.427	1	BRAF
3.0428e-05	0.39611	0.286	0.039	1	AC091962.1
3.12057e-05	0.978872	0.229	0.019	1	AC079779.1
3.15649e-05	0.594242	0.686	0.282	1	TEPP
3.27015e-05	-1.9606	0.2	0.602	1	RN7SK
3.34267e-05	-1.64806	0.343	0.699	1	HMGB1P5
3.43151e-05	-0.75797	0.971	0.951	1	SDHD
3.59767e-05	-0.901588	0.114	0.553	1	MTCO2P12
3.60492e-05	-5.36463	0	0.369	1	TFF2
3.77377e-05	0.621988	0.229	0.019	1	HPSE
3.98143e-05	-1.6626	0.143	0.534	1	PLEKHG4B
4.38639e-05	-1.10074	0.257	0.612	1	LINC00649
4.6022e-05	0.817663	0.914	0.796	1	CMC1
4.76695e-05	0.632163	1	0.961	1	KIFAP3
4.77299e-05	0.835683	0.229	0.019	1	ZMYM4-AS1
4.78939e-05	0.900602	0.457	0.136	1	GGTLC2
5.3469e-05	0.655984	0.971	0.961	1	NUCB2
5.53823e-05	-0.429927	0.371	0.087	1	CGB3
5.95132e-05	0.950279	0.743	0.369	1	TCEAL9
6.2061e-05	-1.32659	0.114	0.466	1	AC090425.2
6.4132e-05	0.480771	0.4	0.097	1	C9orf50
6.61971e-05	-5.49121	0	0.35	1	TFF1
6.71778e-05	-0.634393	1	1	1	DPH7
7.36629e-05	0.342688	1	1	1	SEM1
7.41732e-05	0.896757	0.286	0.049	1	AL445123.1
8.58992e-05	0.978837	0.943	0.689	1	TMEM247
8.74379e-05	-1.12987	0.114	0.485	1	H3F3AP4
8.96584e-05	-1.34184	0.057	0.437	1	CT45A3
9.12639e-05	0.587324	1	1	1	DYNLL1
0.000102427	0.450347	0.143	0	1	AC007993.3
0.000102442	0.954975	0.914	0.66	1	CDNF
0.000104101	0.452391	1	0.99	1	ATG3
0.000110562	-0.902215	0.943	0.971	1	AC245033.1
0.00011396	-0.663467	1	0.99	1	BOLL
0.000118602	0.621651	0.971	1	1	LCA5L
0.000120946	-0.448165	1	1	1	VCX2
0.000121452	0.586648	0.257	0.039	1	EMX1
0.000122941	0.73467	0.286	0.049	1	INHA
0.000123171	1.13698	0.6	0.262	1	ZAN
0.000123526	0.966598	0.657	0.282	1	LGALS1
0.000123754	-3.40194	0.029	0.369	1	PGC
0.000126577	1.55435	0.514	0.194	1	AL359706.1
0.000126902	0.624365	0.943	0.573	1	KIAA0355
0.000127191	0.475694	1	1	1	TNP1
0.000128941	0.873505	0.943	0.777	1	TAOK1
0.000137692	0.706193	0.971	0.825	1	GTF2F2
0.000137719	0.666929	1	0.854	1	AC097717.1
0.000138262	1.00075	0.514	0.194	1	C1DP1
0.000139692	0.844351	0.343	0.078	1	CARMIL1
0.000141195	-1.17491	0.257	0.621	1	KCP
0.000141858	0.456446	1	0.99	1	ATG10
0.000143127	0.388979	1	1	1	AL662899.2
0.000143254	0.872536	0.971	0.825	1	PRKDC
0.0001433	-1.50998	1	1	1	COPS7B
0.000145225	0.668703	0.914	0.709	1	MTPN
0.000145853	0.881028	0.971	0.728	1	SPATA7
0.000149224	1.01877	0.543	0.194	1	LINC00305
0.000149365	0.819898	0.943	0.718	1	AC073052.2
0.000153971	0.956949	0.686	0.359	1	COL9A3
0.000160112	-1.24475	0	0.32	1	LOC102724159
0.000160132	-2.12327	0	0.32	1	KRT19
0.000161096	2.12351	0.4	0.126	1	MUC4
0.000165044	1.00658	0.714	0.379	1	MIEF1
0.000168164	0.933005	0.571	0.243	1	ADGRL3
0.000171354	0.900446	0.171	0.01	1	MRO
0.000171354	0.455909	0.171	0.01	1	AL596330.1
0.000173701	1.13297	0.314	0.068	1	AC009053.2
0.000175072	0.771925	0.829	0.592	1	GCNT7
0.000178442	-0.901343	0.543	0.806	1	RHOT2
0.000178918	-3.70156	0.114	0.437	1	AC020656.1
0.000178918	-3.70224	0.114	0.437	1	LYZ
0.000179465	0.454802	1	1	1	EIF1
0.000184392	1.15362	0.371	0.097	1	HOXB-AS1
0.000188281	-2.28524	0.029	0.35	1	MSMB
0.000199793	0.903075	0.171	0.01	1	AC122685.1
0.00020491	1.09206	0.829	0.505	1	NUFIP1
0.000205676	-0.659487	0.971	1	1	HNRNPA1
0.000206143	-0.951715	0.343	0.689	1	AL031848.2
0.00020796	0.592981	0.514	0.184	1	SPARC
0.000209641	-0.513829	1	1	1	MTATP6P1
0.000210219	-0.399673	0.171	0.01	1	AC019349.1
0.000210219	-0.399673	0.171	0.01	1	KRT13
0.000211723	1.17277	0.2	0.019	1	LRRC37A6P
0.000212497	0.765243	0.657	0.33	1	PRSS58
0.000213408	-3.84073	0	0.311	1	GKN1
0.000213855	0.702739	0.914	0.796	1	CENPJ
0.000227643	-0.690194	0.829	0.942	1	EXT2
0.000229276	0.584946	0.829	0.408	1	ADNP2
0.000242548	0.538522	0.914	0.563	1	MTLN
0.000256519	-0.901597	0.714	0.883	1	HAUS5
0.000268323	0.557631	0.943	0.922	1	MRPL20-AS1
0.000269566	0.820617	0.857	0.602	1	USP10
0.000271537	0.74011	0.343	0.087	1	PPP1R17
0.000274413	-1.46138	0.229	0.573	1	RPL23AP7
0.000278749	1.18604	0.543	0.204	1	FATE1
0.000282378	0.57882	0.514	0.194	1	ZNF514
0.00028367	-1.00296	0.686	0.883	1	B2M
0.000286876	-1.0078	0.8	0.874	1	LAMTOR5-AS1
0.000292857	-0.393127	1	1	1	HMGB1
0.000295593	0.685627	0.771	0.466	1	C7orf50
0.000310028	0.496101	1	1	1	RPS12
0.000312879	0.529207	1	1	1	RPL9
0.000315153	0.450025	0.857	0.583	1	RNF14
0.000315959	0.471529	0.971	1	1	RPS8
0.000319909	-1.01778	0.371	0.631	1	AC016739.1
0.000327843	0.657731	0.971	0.942	1	AP2B1
0.000339664	0.921544	0.743	0.398	1	ERBIN
0.000346387	0.535951	1	0.806	1	RSF1
0.000352869	1.05469	0.571	0.252	1	FAM106A
0.000362288	-3.97818	0.029	0.33	1	MUC5AC
0.000375056	-2.29074	0	0.291	1	FXYD3
0.00037734	-0.808133	0.914	0.971	1	SYVN1
0.0003804	0.613232	0.486	0.175	1	LINC00348
0.000382599	-1.37778	0.486	0.767	1	FSIP2-AS2
0.000407714	-1.24544	0.571	0.757	1	OS9
0.000414232	0.580542	1	1	1	PAGE2B
0.000416641	0.535726	0.314	0.078	1	TOGARAM2
0.000421905	0.470694	1	0.99	1	RPL27A
0.00042498	-0.939886	0.143	0.485	1	PTMAP5
0.00042875	0.914244	0.829	0.524	1	TEX37
0.000428838	0.614195	0.971	0.913	1	CIAO2B
0.000432078	0.618067	0.343	0.087	1	TAAR3P
0.00043324	0.279791	1	1	1	HSP90AA1
0.000441119	1.43851	0.4	0.136	1	SLC24A5
0.000442242	-0.841464	0.4	0.699	1	CASTOR3
0.000444847	-0.7173	0.857	0.951	1	TIMM23
0.000449787	0.404659	1	1	1	NECAB1
0.000452443	0.772395	0.829	0.583	1	SLC39A6
0.000462613	0.421215	1	0.981	1	MRVI1-AS1
0.000466774	0.399014	1	1	1	MTCH2
0.000466774	-0.613718	0.971	0.981	1	C1orf146
0.000468812	0.317624	0.543	0.214	1	COL16A1
0.000477426	-0.642317	0.8	0.893	1	C16orf82
0.000480506	0.780815	0.8	0.534	1	FAM187B
0.000482346	0.564846	0.971	0.893	1	RBPJ
0.000484069	0.577543	0.543	0.252	1	HGFAC
0.000494716	-2.03399	0	0.282	1	NQO1
0.000494716	-3.48833	0	0.282	1	PRSS2
0.000498567	-0.68231	0.686	0.922	1	CBWD1
0.000511349	0.84237	0.571	0.243	1	LINC00964
0.000515951	0.356713	1	1	1	RPS6
0.000527145	-0.841665	0.886	0.903	1	PTPRA
0.000534206	0.754392	0.543	0.252	1	AGPAT3
0.000537451	1.51466	0.371	0.117	1	AL671883.2
0.000537811	-0.49567	0.486	0.757	1	AC010542.1
0.00053966	1.6059	0.114	0	1	AC087620.1
0.00053966	1.10663	0.114	0	1	TAL1
0.00053966	1.03868	0.114	0	1	AC116565.1
0.00053966	0.718928	0.114	0	1	MTND6P5
0.00053966	0.70322	0.114	0	1	Z99289.1
0.00053966	0.489737	0.114	0	1	AL031985.4
0.00053966	0.330632	0.114	0	1	AC083805.3
0.00053966	0.308824	0.114	0	1	LOC105369595
0.00055204	0.667211	0.886	0.68	1	MIR193BHG
0.000555384	-1.20691	0.257	0.553	1	CT55
0.000557646	0.961185	0.686	0.417	1	FAM71B
0.000559873	0.426123	1	0.932	1	ACTR10
0.00056462	0.949756	0.771	0.505	1	FLJ36000
0.000570699	-0.844365	0.629	0.825	1	MTCO1P12
0.000572929	0.679051	1	0.825	1	CUL3
0.000574316	1.10491	0.686	0.417	1	PWRN2
0.000580107	-0.594527	0.629	0.883	1	MAT2A
0.000587141	-0.881116	0.429	0.728	1	AL589765.4
0.000587431	-1.04564	0.257	0.534	1	AC005020.2
0.000605937	0.588295	1	0.893	1	LINC00919
0.000607741	0.505717	1	1	1	RPL19
0.000607849	-0.816779	0.029	0.311	1	SNORD46
0.00061072	-0.993013	0.514	0.728	1	SLC39A1
0.0006131	0.393668	1	1	1	KRBOX1
0.000613224	0.645814	0.971	0.961	1	ATP5MD
0.000622679	-2.37228	0.029	0.311	1	SPINK1
0.000635657	-0.98622	0.314	0.621	1	SCARNA22
0.000642749	-1.23024	0.229	0.534	1	MAGEB17
0.000650939	0.97093	0.229	0.039	1	BMPR1B
0.00066439	-1.27922	0.114	0.408	1	CD24
0.000670534	0.305309	1	1	1	COX7A2
0.000674469	-1.18881	0.629	0.767	1	AC093152.1
0.000675175	-1.39171	0.371	0.621	1	SHC2
0.000675427	1.05962	0.6	0.34	1	GRHPR
0.000682611	-1.64922	0.286	0.602	1	ZER1
0.00069111	0.637145	0.314	0.087	1	HCG11
0.000698003	0.448725	0.257	0.049	1	MAFTRR
0.000701734	0.518891	0.743	0.34	1	BEX1
0.00070948	0.677437	0.286	0.068	1	NPIPB7
0.000724409	-1.16174	0.286	0.592	1	PLK1
0.000726465	0.610014	0.743	0.456	1	AL731563.2
0.000729192	0.870337	0.429	0.165	1	NBEA
0.000731196	0.882149	0.343	0.107	1	SIGIRR
0.000733372	0.358264	1	1	1	BEST1
0.000735307	0.59081	0.486	0.204	1	ZSCAN12
0.000736743	0.597645	0.429	0.155	1	LINGO1-AS2
0.000746577	-1.00037	0.257	0.592	1	SULT6B1
0.00074658	0.366852	1	1	1	TCTEX1D2
0.000751048	0.811749	0.486	0.194	1	TDRP
0.000751473	0.642376	0.343	0.107	1	INSR
0.000765143	1.12599	0.314	0.087	1	AC131274.2
0.000767519	0.725525	0.2	0.029	1	LOC101928812
0.000784346	0.530642	0.914	0.621	1	ADNP-AS1
0.000784756	0.326655	0.657	0.311	1	AC015468.3
0.000798642	0.65919	0.886	0.631	1	CIAO1
0.000799488	0.877451	0.171	0.019	1	AL137802.2
0.000802474	0.571381	0.971	0.864	1	BRCA1
0.000803478	1.1752	0.143	0.01	1	AC069224.1
0.000803478	0.444457	0.143	0.01	1	RNU1-125P
0.000810664	0.601747	0.6	0.252	1	NUDT14
0.000811763	0.819901	0.914	0.796	1	EFHC1
0.000812326	-1.72455	0.029	0.301	1	NMB
0.000823909	0.887394	0.543	0.282	1	ZNF236
0.000827976	0.673939	0.971	0.903	1	GKAP1
0.000836166	-1.17106	0.114	0.447	1	LINC01002
0.000841511	0.591248	0.4	0.126	1	CCDC6
0.000850031	-1.5413	0.171	0.476	1	ZNF271P
0.000852252	-0.70358	0	0.262	1	AL663074.1
0.000852325	-2.41102	0	0.262	1	GKN2
0.000863579	0.484785	0.2	0.029	1	AC113192.1
0.00087001	0.758208	0.829	0.573	1	SPEF2
0.0008876	0.424815	0.143	0.01	1	EXT1
0.000887697	0.341543	0.143	0.01	1	AL353626.3
0.000895327	0.577125	0.943	0.903	1	MRPS16
0.000896253	0.57023	0.971	0.903	1	VRK3
0.000898691	0.471685	1	0.961	1	TAF9
0.000901166	0.505929	1	0.864	1	CCDC91
0.000906073	0.304074	1	1	1	RPS27A
0.000907411	-1.95262	0.057	0.33	1	RPH3AL
0.000930331	0.370129	1	1	1	MPC2
0.000932809	0.833178	0.143	0.01	1	NKX3-1
0.000937948	-1.32686	0.686	0.777	1	HSD17B6
0.000950982	0.435463	0.171	0.019	1	TTTY12
0.000955535	0.446996	1	0.981	1	KATNA1
0.000961943	0.911963	0.543	0.252	1	RN7SL305P
0.000976377	-1.07972	0.286	0.641	1	TSPAN1
0.000980037	0.81704	0.143	0.01	1	OBP2A
0.000980037	0.348342	0.143	0.01	1	AL669970.3
0.000982297	-1.30846	0.143	0.447	1	RNU7-1
0.000987817	0.998669	0.457	0.165	1	EPPIN
0.000992804	0.454304	0.171	0.019	1	LOC148709
0.00100552	1.02597	0.514	0.223	1	USP32P2
0.0010142	0.892757	0.514	0.233	1	JRKL
0.00101545	0.441893	1	0.961	1	MTIF3
0.00101701	0.269047	0.4	0.126	1	AC011474.3
0.00102231	-0.765071	0.743	0.922	1	MRPL39
0.00102695	0.586677	0.286	0.068	1	DCN
0.00103165	0.676614	0.429	0.155	1	ESPN
0.00103959	0.599712	0.343	0.107	1	ZNF300P1
0.00104395	1.14164	0.429	0.155	1	KTN1-AS1
0.00104681	-0.895319	0.229	0.485	1	AL136454.1
0.00105134	-0.617284	0.971	1	1	HIF1A
0.00105862	0.535406	0.286	0.068	1	LOC101928982
0.00106633	-0.8003	0.229	0.544	1	AL132639.3
0.00106965	-1.04687	0.343	0.631	1	PIEZO1
0.00107666	-0.331974	0.229	0.592	1	ACSM3
0.00107895	0.361712	1	1	1	EIF5
0.0010816	0.870841	0.171	0.019	1	DYSF
0.001084	-0.829956	0.857	0.874	1	OTULINL
0.00108685	1.11762	0.543	0.233	1	CITED1
0.00109643	0.591033	0.829	0.553	1	TRMT5
0.0011009	0.487847	0.971	0.874	1	KRIT1
0.00110731	-0.594362	0.943	1	1	DSCR8
0.00110734	-0.491044	0.971	1	1	ISCU
0.0011076	0.852922	0.743	0.447	1	AL359853.3
0.00111202	0.708705	0.257	0.058	1	FLNA
0.00111347	-0.98478	0	0.252	1	AC092073.1
0.00111347	-3.45302	0	0.252	1	SPINK4
0.0011135	-1.60274	0	0.252	1	PIGR
0.00111353	-1.78718	0	0.252	1	SNORD3B-2
0.00111379	0.520996	0.971	0.903	1	MCMDC2
0.00115103	0.570894	0.914	0.728	1	RBM46
0.00115616	-3.47376	0.086	0.359	1	AGR2
0.001173	0.519981	0.971	0.903	1	RALGPS2
0.00118032	1.52835	0.543	0.291	1	ANKRD30A
0.00118096	0.648204	0.543	0.262	1	WWC2
0.00118221	0.778487	0.943	0.903	1	SUPT5H
0.00119239	0.373454	0.343	0.097	1	AL161937.2
0.00119645	0.775986	0.743	0.437	1	NIT1
0.00120306	1.06073	0.6	0.379	1	CCNT1
0.00120477	0.330413	0.829	0.534	1	AAK1
0.00120667	-0.885051	0.314	0.67	1	SUGP1
0.0012164	0.345213	1	1	1	ND1
0.00121711	-0.570636	1	1	1	GDF9
0.00121974	-0.984021	0.086	0.359	1	AL358472.1
0.00121988	-1.20445	0.171	0.485	1	MIR3917
0.0012269	-0.629584	0.914	0.961	1	GGH
0.0012279	0.347457	1	0.99	1	C11orf71
0.00124213	0.908665	0.886	0.592	1	RSPRY1
0.00126172	-1.01334	0.371	0.65	1	AC005324.6
0.00126278	0.77347	0.257	0.058	1	AP001273.1
0.00127113	-3.30552	0.086	0.35	1	S100A6
0.00128097	0.371595	1	1	1	HSP90B1
0.00129827	-2.8612	0.057	0.33	1	S100P
0.0013032	0.772398	0.257	0.058	1	PRSS23
0.00130696	-1.29103	0.086	0.379	1	SNORD3B-1
0.0013202	-0.958369	0.2	0.466	1	ATP5F1EP2
0.0013322	0.591912	0.971	0.835	1	IMPACT
0.00133639	-0.786642	0.657	0.835	1	TSSC4
0.00133689	0.808939	0.829	0.67	1	SH3YL1
0.00134504	1.01626	0.257	0.058	1	PNPO
0.00134716	0.765529	0.657	0.359	1	CCDC60
0.00134847	0.874676	0.829	0.67	1	CNOT2
0.00136188	1.09582	0.543	0.262	1	ZSCAN18
0.00136797	0.405762	0.686	0.427	1	LINC00944
0.00139554	-0.994725	0.4	0.67	1	AC005324.1
0.00139767	-0.564946	0.543	0.777	1	DPP7
0.00139985	0.663318	0.429	0.155	1	PRSS12
0.00142851	0.587317	0.914	0.864	1	CDC27
0.00145898	-0.965158	0.457	0.748	1	CENPX
0.00146527	0.733801	0.943	0.854	1	FAM209A
0.00147521	0.693445	0.829	0.65	1	CD63
0.00149707	-0.841001	0.457	0.748	1	DLAT
0.00150504	0.625111	1	0.951	1	ROPN1
0.00150637	0.778609	0.543	0.262	1	FAM186A
0.00151787	0.364798	1	1	1	SUPT20H
0.00151841	0.6637	1	0.845	1	DHX29
0.0015192	0.962603	0.343	0.117	1	AC022196.1
0.00153013	-0.413981	0.629	0.816	1	DYRK3
0.0015567	0.339521	1	1	1	FTH1
0.00156111	-1.00177	0.8	0.883	1	MRPL49
0.00157566	-1.096	0.514	0.728	1	AC025165.2
0.00159083	-0.662691	0.143	0.417	1	RPL15P3
0.00159989	-2.26706	0.143	0.398	1	IFI30
0.00161108	1.00036	0.714	0.369	1	SPZ1
0.00164126	1.45027	0.371	0.146	1	AL353719.1
0.00164174	0.331579	0.543	0.223	1	CAPG
0.00165078	1.2634	0.429	0.175	1	ALDH1A1
0.00166527	0.499801	1	0.981	1	RBX1
0.00167161	0.504256	0.229	0.049	1	AC084855.2
0.00167414	-0.922566	0.629	0.854	1	AHSA1
0.00167789	0.482656	0.971	0.942	1	NRIP3
0.00168962	0.738165	0.4	0.155	1	AL138899.1
0.00169849	0.536919	0.543	0.262	1	LOC105379109
0.00169947	0.835717	0.229	0.049	1	KIAA1958
0.00171435	0.520393	1	0.874	1	C11orf65
0.00171548	0.825015	0.857	0.68	1	HACL1
0.00171788	-1.31935	0.229	0.466	1	AC005091.1
0.00172216	0.698616	0.829	0.583	1	PPP1R10
0.00172854	-0.656066	0.371	0.621	1	PPDPF
0.00173009	0.483973	0.914	0.66	1	AC113189.2
0.00173134	0.862289	0.714	0.408	1	CCDC191
0.0017466	0.864787	0.657	0.417	1	BIRC6
0.00175093	-0.832369	1	0.99	1	MT-TP
0.00175632	0.822892	0.229	0.049	1	MSRB3
0.00176464	0.342022	1	1	1	RPS20
0.00179062	-0.885803	0.314	0.612	1	AC135507.1
0.00180802	0.441656	1	0.922	1	NKAP
0.00183688	1.35129	0.2	0.039	1	LOC100507599
0.00183973	-0.43221	1	1	1	CSE1L
0.00184008	0.913256	0.543	0.291	1	RAB5C
0.00185465	0.313828	1	1	1	ATP5F1E
0.00185508	0.941584	0.314	0.097	1	AC097724.1
0.00187567	-1.30912	0.171	0.495	1	SCARNA9
0.00188354	-1.63612	0	0.233	1	CTSE
0.00188829	-1.27298	0.4	0.592	1	AC010422.5
0.00189857	-0.817164	0.829	0.961	1	TXLNA
0.00190201	0.336507	1	1	1	RPL37
0.00190766	-0.964297	0.086	0.369	1	AL445430.1
0.00193588	-0.939178	0.143	0.456	1	RNU5F-1
0.00194415	0.742281	0.314	0.107	1	BCRP2
0.00194433	0.405594	0.771	0.583	1	ST6GALNAC2
0.00196463	0.603481	0.943	0.951	1	CCNA2
0.00197307	-2.18825	0.2	0.437	1	AC007192.1
0.00198058	0.928756	0.686	0.466	1	LINC01120
0.00198213	0.328651	1	1	1	GTSF1
0.00199829	0.513049	0.971	0.971	1	PENK
0.00200137	0.782666	0.486	0.204	1	MAGEB10
0.00200375	0.677045	0.257	0.068	1	AL121656.1
0.00202265	-1.0971	0.6	0.689	1	SLC35G2
0.00204132	0.335956	0.2	0.039	1	TGFB3
0.00204857	0.318617	1	0.981	1	RPL26
0.00206768	1.39955	0.229	0.049	1	NR4A3
0.00206768	0.452376	0.229	0.049	1	Z97987.1
0.00206865	0.637081	0.6	0.301	1	NISCH
0.00207854	-1.50348	0.686	0.835	1	U47924.2
0.00208249	-1.21229	0.114	0.398	1	RASA3
0.00209113	0.608208	0.457	0.194	1	LOC442132
0.00209175	0.396098	0.714	0.466	1	IMMP1L
0.00211109	0.470729	0.429	0.155	1	RPL41P5
0.00211648	0.286401	1	0.99	1	PIGP
0.00211817	0.552451	0.457	0.184	1	AC007541.1
0.00212052	-0.666767	0.771	0.932	1	CTSD
0.00213947	-0.642307	0.714	0.835	1	POLG
0.00214473	-0.611724	0.114	0.398	1	AL121809.1
0.0021529	0.699888	0.771	0.505	1	WNK3
0.00216279	-0.861083	0.486	0.728	1	COQ6
0.00218238	0.709371	0.943	0.913	1	STK31
0.00218817	0.86527	0.543	0.291	1	TDRD5
0.00219901	0.759532	0.8	0.621	1	PIAS1
0.00220683	0.803604	0.8	0.612	1	SCP2
0.00220786	1.01328	0.4	0.165	1	AC025171.3
0.00222139	0.7271	0.686	0.408	1	RNPC3
0.00224021	-0.861344	0.629	0.757	1	EFCAB1
0.00224411	-0.955793	0.314	0.612	1	AC026191.1
0.00226163	-0.354846	0.314	0.709	1	EPB41L4A-AS1
0.00226601	0.537792	0.886	0.631	1	CEP164P1
0.00227959	0.681634	0.971	0.854	1	BCAP29
0.00229021	-0.73615	0.771	0.903	1	HSPB9
0.00230856	0.735183	0.914	0.913	1	ZWILCH
0.00231277	0.366872	0.6	0.291	1	ZFHX3
0.00233799	0.537757	0.657	0.359	1	RPA4
0.00234425	-0.793025	0.857	0.922	1	SAFB
0.0023464	0.496507	0.2	0.039	1	MYOCOS
0.00234858	0.46168	0.886	0.612	1	KDM2A
0.00234972	0.501603	0.971	0.913	1	TEX19
0.00234987	0.615911	0.314	0.097	1	ZFP14
0.00235884	-0.423416	0.629	0.845	1	CTNNB1
0.00238559	0.255223	0.914	0.738	1	NDUFS4
0.00243908	-1.42175	0	0.223	1	ATXN2-AS
0.00243908	-1.54827	0	0.223	1	GDF15
0.00243914	-1.49054	0	0.223	1	AC128709.2
0.00243914	-2.99189	0	0.223	1	AKR1B10
0.00244329	0.780803	0.314	0.097	1	PKD1P6
0.002451	0.334569	1	1	1	HINT1
0.00246932	0.692234	0.886	0.699	1	LOC101928059
0.00247388	1.13145	0.343	0.117	1	AC055813.1
0.00248082	1.3345	0.314	0.107	1	HOTAIR
0.00248731	0.459536	0.971	0.913	1	MRVI1
0.00251091	0.507391	1	0.942	1	IFT43
0.00251194	0.496265	0.971	0.971	1	CCDC173
0.00252482	0.952487	0.686	0.379	1	SLC9A3-AS1
0.00252863	2.0941	0.429	0.204	1	RBMS1
0.00253094	0.271469	1	1	1	TUBG1
0.00253855	-1.0847	0.229	0.524	1	TMEM68
0.00255027	0.575375	0.971	0.932	1	PRC1-AS1
0.00255764	-0.800012	0.114	0.359	1	NPM1P27
0.00257159	0.503042	0.571	0.282	1	FCRL3
0.00257362	0.391617	1	1	1	COX5A
0.00257954	0.60547	0.943	0.738	1	MEIKIN
0.00258208	0.761454	0.771	0.544	1	SASS6
0.00260677	-1.28244	0.114	0.379	1	AC138304.1
0.00261774	0.572355	0.457	0.204	1	AL138889.1
0.00264124	-0.785166	0.857	0.903	1	LIAS
0.0026491	0.557418	0.886	0.718	1	TADA2A
0.00265745	0.457319	1	1	1	RNF114
0.00266595	0.609378	0.943	0.883	1	FAM162A
0.00269272	0.779277	0.2	0.039	1	AC022017.1
0.00270855	0.83624	0.857	0.738	1	LOC100421372
0.00272004	0.624696	0.457	0.194	1	ELAVL2
0.00273589	-1.02371	0.114	0.398	1	SMG1P2
0.00274233	1.61943	0.371	0.146	1	CARNMT1
0.00274389	0.457767	1	0.971	1	ANKRD12
0.00276546	0.271572	1	1	1	FAM166A
0.00277068	-0.618339	0.714	0.874	1	PTCD3
0.00277389	0.555183	0.886	0.757	1	FAM228A
0.00280809	-0.863545	0.657	0.786	1	MCM3AP
0.00283293	0.433117	1	0.981	1	WRB
0.00286462	0.440273	0.371	0.136	1	LINC01628
0.00288286	0.30591	0.2	0.039	1	CLMP
0.00289216	-0.727833	0.743	0.874	1	STX18
0.00289659	0.621479	0.771	0.621	1	MYH3
0.00290218	0.349084	1	1	1	GIHCG
0.00292768	-0.844543	0.829	0.903	1	HIRIP3
0.00293238	-1.78139	0.171	0.417	1	LINC00392
0.00294154	0.610284	0.286	0.087	1	AC116614.1
0.00296893	0.753881	0.743	0.476	1	ZNF829
0.00297229	0.976355	0.743	0.553	1	TCFL5
0.00297255	0.473321	1	0.971	1	FXR1
0.00298731	0.590596	0.971	0.893	1	SRSF11
0.00299463	-0.41046	0.371	0.155	1	AC008687.1
0.00299685	0.474044	1	1	1	SYCP1
0.00302053	0.394569	1	0.971	1	TMEM97
0.0030229	1.78367	0.229	0.058	1	MED14OS
0.00304811	0.908813	0.457	0.194	1	MYO1G
0.00305243	1.07889	0.486	0.223	1	TAB2
0.00314281	-0.414193	1	1	1	APLP2
0.00314552	-1.72982	0.286	0.524	1	MANBAL
0.00314828	0.6144	0.943	0.796	1	YBX2
0.00317519	0.442442	0.743	0.456	1	C2orf92
0.00318937	-0.746908	0.143	0.398	1	HLA-H
0.00318939	0.54022	0.314	0.107	1	LOC105376527
0.00319279	0.325142	1	0.99	1	SRSF3
0.00324751	0.826948	0.829	0.66	1	CXorf65
0.00326034	0.769364	0.229	0.058	1	OR2H2
0.00326545	-0.990508	0.057	0.291	1	AL137230.2
0.00326721	0.284537	1	0.796	1	HCFC2
0.00326973	-0.831626	0.657	0.864	1	PSMD10
0.00328116	0.861341	0.714	0.427	1	QKI
0.00328188	0.45179	0.257	0.068	1	PRND
0.00328735	-3.13913	0.029	0.252	1	TFF3
0.00328831	0.633903	0.914	0.922	1	CCDC88A
0.00331785	0.463046	0.971	0.922	1	NIPBL
0.0033204	0.300503	1	0.942	1	ARL1
0.00332191	-0.858755	0.543	0.748	1	AC007193.3
0.0033323	-0.708829	0.543	0.796	1	PRDM9
0.00334745	0.575268	0.971	0.961	1	YBX1
0.00335342	1.01233	0.857	0.709	1	GTPBP8
0.0033598	-0.979244	0.514	0.738	1	LRRC71
0.00337306	0.404474	0.943	0.951	1	MRPL20
0.00337437	0.516604	0.971	0.961	1	ESCO2
0.00342147	0.349047	0.171	0.029	1	LINC02275
0.00343395	0.732524	0.6	0.34	1	SRD5A3-AS1
0.00345307	-0.623891	0.257	0.553	1	LOC101928626
0.00345405	0.459629	0.971	0.971	1	SSB
0.00345674	0.626168	0.686	0.388	1	AC022784.5
0.00349441	-1.71488	0.086	0.35	1	Z93241.1
0.00354005	0.504224	0.514	0.223	1	TIMP1
0.00354442	-0.510655	0.714	0.874	1	MDK
0.00354689	-0.618512	0.514	0.68	1	UGT1A6
0.00355489	-0.656783	0.886	0.922	1	MICU2
0.00356256	0.492348	0.971	0.932	1	DDX17
0.00356552	0.545117	1	0.981	1	GTF2H5
0.00357622	-0.256154	0.029	0.272	1	KLLN
0.00358946	-0.918886	0.086	0.32	1	SNORD68
0.00359733	0.37175	0.714	0.476	1	ANGEL1
0.00365136	0.819868	0.943	0.748	1	C10orf82
0.00365167	0.611483	0.943	0.748	1	AC026398.1
0.00367865	0.366629	1	0.971	1	FLYWCH2
0.00368164	0.71768	0.171	0.029	1	MGP
0.00369517	0.508853	0.686	0.408	1	TAF2
0.00373169	-2.01915	0.057	0.282	1	ANXA10
0.00374462	-0.908351	0.343	0.612	1	SLC25A18
0.00374921	-0.904611	0.286	0.553	1	C16orf86
0.00375163	-1.07539	0.114	0.359	1	AC024060.1
0.00378396	1.05962	0.143	0.019	1	SNTA1
0.00378396	0.442586	0.143	0.019	1	AC100802.1
0.00380303	0.818425	0.743	0.612	1	AL138789.1
0.00383343	-0.561255	0.714	0.874	1	MCM3AP-AS1
0.00384363	0.711006	0.943	0.903	1	SEPT12
0.00386135	0.706543	0.371	0.155	1	LINC01523
0.00388498	0.437901	1	0.981	1	C17orf49
0.00391463	0.4351	0.771	0.485	1	XYLT2
0.00393922	1.21885	0.486	0.223	1	DBF4P1
0.00396486	0.546958	1	0.883	1	FAM198B-AS1
0.00397605	-0.364916	1	0.99	1	MAGEA9B
0.00400773	-0.54226	0.971	1	1	CIAPIN1
0.00400972	0.338457	0.486	0.214	1	UBFD1
0.00402876	-0.906237	0.829	0.883	1	GLUL
0.00403415	-0.958926	0.171	0.408	1	MIR4721
0.00405247	-0.976389	0.257	0.476	1	AC005329.3
0.00405727	-1.10962	0	0.204	1	MTRNR2L1
0.00406641	-0.734481	0.886	0.961	1	PSMC3IP
0.00407262	0.534457	0.829	0.592	1	SUN5
0.00407778	0.264758	0.4	0.155	1	HRAT5
0.00407871	1.27021	0.114	0.01	1	LTB4R
0.00407871	0.485596	0.114	0.01	1	TSHZ1
0.00408775	-1.11336	0.229	0.485	1	STK19
0.00410572	0.529691	0.171	0.029	1	WT1
0.0041061	0.687758	0.143	0.019	1	LINC00536
0.0041061	0.576455	0.143	0.019	1	AC092364.1
0.0041061	0.552626	0.143	0.019	1	LOC101929535
0.0041061	0.459736	0.143	0.019	1	LOC105378736
0.00411155	-0.757746	0.314	0.563	1	AP001324.1
0.00416933	-0.756356	0.086	0.35	1	AP001033.1
0.00417888	0.35792	0.829	0.544	1	SMIM20
0.00424501	-1.45005	0.2	0.447	1	C2orf76
0.00427115	-0.746067	0.829	0.864	1	KANSL2
0.00427212	0.558439	0.886	0.709	1	COMMD8
0.00427634	0.775373	0.143	0.019	1	AC018693.1
0.00427634	0.405967	0.143	0.019	1	LOC340512
0.00427634	0.332292	0.143	0.019	1	PSPC1P2
0.0042781	1.38226	0.114	0.01	1	C1RL
0.0042781	1.1844	0.114	0.01	1	GAB1
0.0042781	0.922254	0.114	0.01	1	CHST3
0.0042781	0.782816	0.114	0.01	1	LY96
0.0042781	0.732256	0.114	0.01	1	CRHBP
0.0042781	0.603246	0.114	0.01	1	ARMCX4
0.0042781	0.410679	0.114	0.01	1	MAMLD1
0.0042781	0.354086	0.114	0.01	1	KIT
0.0042781	0.349267	0.114	0.01	1	DCLK2
0.00429531	0.397142	1	0.971	1	RAD51AP2
0.00429854	-0.907029	0.2	0.456	1	LRRC39
0.00430522	-1.14222	0.029	0.243	1	ZNF684
0.00430541	-1.15457	0.029	0.243	1	AC058822.1
0.00433664	-0.783296	0.4	0.65	1	ART5
0.00434095	-1.94	0.086	0.311	1	AC087190.1
0.00434117	-0.651051	0.057	0.291	1	PIGY
0.00434295	-0.982598	0.257	0.534	1	AL158066.1
0.00436158	-1.30314	0.429	0.592	1	AL138963.3
0.00436866	-0.76904	0.257	0.553	1	SNORA12
0.00439148	0.565251	0.914	0.942	1	KRAS
0.00439301	-0.373362	0.914	0.951	1	EIF5A
0.00439606	0.388097	1	1	1	XRCC5
0.00440121	-0.771604	0.743	0.835	1	TBC1D26
0.00441373	-0.899528	0.8	0.883	1	ACADVL
0.00442373	-1.37903	0.229	0.476	1	AL589987.2
0.00443106	-0.538116	0.971	1	1	ATP5MF-PTCD1
0.00445487	0.552816	0.743	0.495	1	AC009487.1
0.00446394	0.997282	0.657	0.447	1	AL645465.1
0.00447445	0.61557	0.714	0.515	1	ZNF43
0.00447485	-1.05005	0.2	0.447	1	ZCCHC4
0.00448628	1.05861	0.114	0.01	1	AP000769.3
0.00448628	0.553489	0.114	0.01	1	CFL1P2
0.00448628	0.492147	0.114	0.01	1	AC008040.2
0.00448628	0.406729	0.114	0.01	1	FILNC1
0.00448628	0.30332	0.114	0.01	1	BST2
0.00449823	-0.810405	0.771	0.845	1	OTUD6A
0.00450272	0.827025	0.571	0.35	1	IPO7
0.00450314	-1.92148	0.029	0.252	1	RNU12
0.00452766	0.514228	0.857	0.66	1	CCDC122
0.00454521	0.753763	0.886	0.709	1	ZBED5
0.00455825	0.715004	0.714	0.447	1	FAM193B
0.00455952	0.647086	0.771	0.544	1	REEP6
0.00456532	0.439134	0.914	0.951	1	EIF6
0.00457262	1.06341	0.4	0.175	1	SPATA31D1
0.00458588	0.685362	0.314	0.117	1	PAQR9
0.00458771	0.706379	0.229	0.058	1	RAB31
0.00459333	0.713576	0.114	0.01	1	LOC101927811
0.0045941	0.717368	0.6	0.311	1	TTN-AS1
0.00460126	1.14615	0.2	0.049	1	CDRT15P2
0.00463321	0.721414	0.486	0.272	1	ST20
0.00464748	0.80832	0.429	0.214	1	THAP9-AS1
0.00465467	0.322175	0.371	0.136	1	LINC01709
0.00466324	-1.50146	0.171	0.408	1	ZNF436-AS1
0.00466852	-1.50493	0.057	0.291	1	AL355574.1
0.00466995	0.655121	1	0.913	1	SUGT1
0.00467504	0.350523	1	1	1	GABARAPL2
0.00467528	-0.44318	1	1	1	SRP9
0.00469753	0.55444	1	0.883	1	AC098679.1
0.00470277	0.459759	0.286	0.087	1	AC007114.2
0.0047036	1.20646	0.114	0.01	1	A2ML1
0.0047036	1.02356	0.114	0.01	1	CD34
0.0047036	0.867245	0.114	0.01	1	OBP2B
0.0047036	0.538462	0.114	0.01	1	CRHR2
0.0047036	0.524343	0.114	0.01	1	AC020891.2
0.0047036	0.380717	0.114	0.01	1	AMHR2
0.0047036	0.360455	0.114	0.01	1	AP002364.1
0.0047036	0.359451	0.114	0.01	1	AC130343.1
0.0047036	0.3524	0.114	0.01	1	TRG-AS1
0.00470607	0.722025	0.314	0.126	1	AP000550.1
0.00472353	0.919453	0.857	0.718	1	TEX33
0.00472561	-0.651029	0.886	0.903	1	PHYHIPL
0.00474007	-0.629549	0.171	0.029	1	ZSCAN5B
0.00474177	-0.275812	0.886	0.951	1	LINC01016
0.00474606	0.585858	1	0.961	1	PRPF40A
0.00474668	-0.466922	1	1	1	LINC01191
0.00474742	0.443132	0.571	0.272	1	C6orf120
0.00476969	-0.32749	0.314	0.65	1	TRIM60
0.00480064	-0.94915	0.257	0.534	1	DHX38
0.00482613	0.359223	0.143	0.019	1	SFXN2
0.00486611	0.445636	0.486	0.214	1	SUGT1P1
0.00486685	0.388266	0.914	0.835	1	SDR39U1
0.0048766	0.815535	0.543	0.311	1	HPS5
0.00489325	0.296465	1	1	1	SAP18
0.00489345	0.415205	1	0.981	1	PRC1
0.00493041	-0.510684	0.114	0.01	1	HLA-V
0.00493817	-2.39661	0.057	0.272	1	KRT18
0.00499099	0.979455	0.429	0.204	1	ADGRL3-AS1
0.00500639	0.800242	0.229	0.058	1	APOBEC3C
0.00501227	0.267254	0.829	0.534	1	USP42
0.00506263	0.797424	0.257	0.078	1	AC093716.1
0.00506992	0.492397	0.886	0.699	1	PHF20
0.00508247	0.37928	1	1	1	ND4L
0.00508257	0.589952	1	0.971	1	CLU
0.00509033	1.23225	0.429	0.204	1	PLCXD1
0.00509938	0.552241	0.914	0.893	1	ARL2
0.00512206	0.383774	1	0.99	1	RPS16
0.00512322	0.56043	0.514	0.262	1	MIB1
0.00512909	1.1381	0.629	0.359	1	BMP2K
0.0051368	0.352316	0.971	0.786	1	UBXN6
0.00513907	1.55098	0.343	0.146	1	KRT17P5
0.0051499	0.680564	0.943	0.913	1	ZMYND10-AS1
0.00515044	0.869594	0.857	0.786	1	RGPD4-AS1
0.00515679	1.23608	0.314	0.117	1	NPNT
0.00520008	-0.357555	1	1	1	MYDGF
0.00520914	-1.01176	0.2	0.466	1	ZNF676
0.00521158	0.390454	0.914	0.883	1	WDR61
0.00521199	-0.409736	0	0.194	1	AL080243.2
0.00521226	-0.648771	0	0.194	1	Z82246.1
0.0052124	-0.852629	0	0.194	1	AC105450.1
0.00521267	-1.38116	0	0.194	1	LCN2
0.00521403	0.661693	0.4	0.184	1	AL831784.1
0.00522131	-0.352592	0.829	0.932	1	DALRD3
0.00523988	0.424503	0.943	0.816	1	NOL8
0.00524802	-1.19949	0.114	0.35	1	AL732372.2
0.00524925	0.769811	0.886	0.767	1	CCDC179
0.00526488	0.421365	0.914	0.786	1	SNHG5
0.00529505	-0.660509	0.714	0.874	1	ERP29
0.0053042	0.475127	0.629	0.359	1	TIMP2
0.00530479	0.828968	0.571	0.311	1	MYLK
0.00531794	0.320546	1	1	1	C5orf58
0.00531797	0.569672	0.514	0.243	1	NARS2
0.00532818	0.468555	0.914	0.709	1	MRPS6
0.00536013	0.442039	1	0.981	1	HLTF
0.00536734	0.491656	0.829	0.553	1	RRP15
0.00539944	0.389623	0.971	0.961	1	POLR2E
0.00540918	-0.605388	0.743	0.835	1	AC110769.1
0.00541135	0.603015	0.714	0.417	1	LCOR
0.00542664	0.567473	0.714	0.427	1	CFAP44
0.00542694	0.684394	0.657	0.447	1	IARS2
0.00544231	0.865	0.857	0.689	1	PLA2G16
0.00547585	0.456698	0.543	0.301	1	CLIP4
0.00548149	0.976182	0.257	0.078	1	SYN2
0.0054919	-0.899166	0.686	0.854	1	H2AFX
0.00550841	-0.78517	0.143	0.388	1	LRRC77P
0.00551992	0.852219	0.914	0.68	1	AC016912.1
0.00554504	0.782179	0.829	0.728	1	SETX
0.0055471	0.665893	0.8	0.544	1	DCAF4L2
0.00555068	0.462521	0.971	0.893	1	SMIM27
0.00556523	-0.457449	1	1	1	MIR611
0.00557783	-0.66012	0.657	0.922	1	FZD3
0.00560378	0.408087	0.971	0.932	1	GLIPR1L2
0.00561336	0.251485	0.457	0.194	1	ATP6V0A2
0.00562157	-0.792606	0.029	0.233	1	AC011005.1
0.00565676	0.989803	0.829	0.689	1	ZBTB8OS
0.00566063	0.720896	0.743	0.524	1	PLEKHA5
0.00567611	0.593955	0.771	0.534	1	STX17
0.00568204	0.57416	0.371	0.155	1	AC006557.1
0.00569225	0.420054	0.971	0.981	1	PSORS1C1
0.00569399	0.438434	0.971	0.777	1	DNAH14
0.00570876	0.694365	0.6	0.35	1	EIF1AD
0.00573343	0.299042	1	1	1	RPS5
0.00573498	0.349094	1	0.961	1	ATP5MC3
0.00575699	0.322338	0.686	0.456	1	TMCC1
0.00576703	0.749508	0.743	0.553	1	GPR75-ASB3
0.00576742	-0.610119	0.8	0.854	1	CHTOP
0.00577405	-0.265196	0.114	0.388	1	AL445209.1
0.00578693	0.430429	0.657	0.447	1	ECHDC1
0.00582224	0.662928	0.286	0.097	1	VAC14
0.00582807	-0.831056	0.143	0.369	1	AL589765.5
0.00585476	0.57865	0.743	0.505	1	AGO3
0.00586447	-0.332441	0.971	0.99	1	TM9SF2
0.0058726	-0.92376	0.114	0.369	1	CCZ1B
0.0058802	0.430208	0.714	0.427	1	CCDC24
0.00589448	0.319869	0.2	0.049	1	LINC02292
0.00590967	0.411211	1	1	1	RNASEK-C17orf49
0.0059112	-0.670948	0.771	0.874	1	FAM13C
0.00592559	-1.66741	0.6	0.699	1	TMSB4X
0.0059397	0.62877	0.943	0.777	1	FIBP
0.00594369	-1.3262	0.029	0.233	1	SCN3A
0.00598361	1.02045	0.314	0.126	1	COL1A2
0.00598433	0.645086	0.629	0.35	1	TIGD7
0.00598522	1.11914	0.657	0.456	1	UGT8
0.00598637	-0.507655	0.314	0.602	1	ZNF596
0.00598677	-0.930387	0.143	0.379	1	AC006059.1
0.00604086	0.519927	1	0.942	1	SELENOW
0.0060773	0.575105	0.2	0.049	1	FAM160B2
0.00609062	0.521972	0.914	0.825	1	CENPK
0.00612827	-0.658351	0.257	0.495	1	HSP90AA2P
0.00614838	0.781398	0.857	0.66	1	NFIA-AS1
0.00616087	-0.953027	0.257	0.485	1	SLC1A5
0.00617012	0.421889	0.2	0.049	1	AC090772.2
0.00617856	-0.501511	0.943	0.971	1	FKBP1A
0.00617939	0.354177	1	0.961	1	TERB1
0.00619433	1.3378	0.514	0.291	1	HSD17B14
0.00620478	0.553963	0.314	0.117	1	ADGRG6
0.0062166	0.452737	0.914	0.932	1	SNAPC5
0.00622528	0.397123	1	1	1	SERINC3
0.00624604	0.674505	0.971	0.786	1	ACTL7B
0.00625878	0.58312	0.943	0.777	1	NRAV
0.00626219	0.661	0.914	0.854	1	OLA1
0.00626994	0.260553	1	1	1	ZCWPW1
0.00628222	-0.816892	0.6	0.777	1	PPP5C
0.00628276	-1.075	0.029	0.233	1	FAM160A1-DT
0.00632772	0.490028	0.6	0.32	1	KRT18P55
0.00634338	0.6513	0.771	0.583	1	GABPB1
0.00635604	-0.866445	0.829	0.883	1	ODC1
0.00635858	0.996434	0.686	0.544	1	PAQR3
0.00638374	0.282076	0.686	0.417	1	RSU1
0.00640528	-1.50208	0.057	0.272	1	AC012569.1
0.00640792	-0.647822	0.4	0.641	1	PNMA1
0.00644859	0.425586	0.943	0.913	1	BRCA2
0.00645886	-0.413833	1	1	1	TUBA3D
0.0064635	-1.39733	0.2	0.437	1	SZT2
0.00649984	0.418646	1	0.903	1	MIS18A
0.0065029	-0.787246	0.286	0.515	1	RPL13P12
0.006547	-0.7112	0.8	0.893	1	PEX3
0.0065509	0.635768	0.914	0.748	1	COMMD3
0.0065855	0.361089	0.914	0.845	1	KHNYN
0.00658913	0.472433	0.514	0.262	1	BCAT2
0.00660558	0.454259	1	0.981	1	NAP1L1
0.00661137	-0.39586	0.714	0.864	1	KIAA1324
0.00662511	0.6445	0.943	0.748	1	TOMM34
0.00665681	0.747054	0.2	0.049	1	KLRK1
0.00665681	0.424008	0.2	0.049	1	FGFR3
0.00667521	0.5351	0.857	0.68	1	BOD1L1
0.00668061	-0.433921	0	0.184	1	EEF1B2P3
0.00668079	-1.16258	0	0.184	1	SMARCAL1
0.00668079	-1.46119	0	0.184	1	AC051619.7
0.00668096	-0.497755	0	0.184	1	AC091729.1
0.00668096	-0.537453	0	0.184	1	RANP1
0.00668096	-0.746888	0	0.184	1	CXCL17
0.00668096	-1.29818	0	0.184	1	DGKG
0.00668096	-1.36857	0	0.184	1	TUBB2B
0.00671561	0.461903	0.629	0.379	1	ATP6V1FNB
0.00675333	0.296965	1	0.951	1	AC135178.2
0.00676569	0.691626	0.743	0.573	1	ATR
0.00678989	0.310804	0.314	0.107	1	LOC105371079
0.00680349	0.39452	0.971	0.971	1	MT-TK
0.0068201	0.360538	0.914	0.67	1	SIK2
0.00685327	0.745803	0.486	0.282	1	WFS1
0.00685554	0.270302	0.771	0.602	1	MRPS17
0.00688437	-1.21802	0.286	0.505	1	MUC1
0.00690379	0.436942	1	0.942	1	CNOT7
0.00690425	0.702653	0.886	0.699	1	NIFK
0.00693358	-0.60516	0.371	0.592	1	SMN1
0.00695947	0.819629	0.743	0.612	1	PPP1CC
0.00699437	0.573798	0.657	0.369	1	LAGE3
0.00705901	0.410948	1	0.981	1	TRIM36
0.00706673	0.490165	0.286	0.097	1	NEURL1-AS1
0.00707106	0.781298	0.343	0.136	1	ZDHHC11B
0.00709118	0.870671	0.257	0.087	1	BOC
0.00709856	0.687777	0.514	0.272	1	TRIM42
0.007119	0.335581	0.686	0.447	1	AMDHD2
0.00715397	0.767943	0.543	0.32	1	RECQL
0.00717305	-1.03914	0.2	0.408	1	ERN2
0.00721885	-0.683657	0.057	0.262	1	MECOM
0.00723655	1.22286	0.286	0.107	1	AL391869.1
0.00724035	0.630573	0.371	0.165	1	AC099811.2
0.00726412	-1.04797	0.114	0.35	1	URB1-AS1
0.00726473	0.462592	0.971	0.932	1	CUTA
0.00728553	0.44859	0.2	0.049	1	LINC02460
0.00728803	-0.831683	0.829	0.864	1	FASTK
0.00730405	-0.767504	0.286	0.553	1	AC010619.2
0.00731253	0.331549	0.4	0.184	1	PCDHGA10
0.00731837	-1.06484	0.029	0.223	1	RNY3
0.00732237	0.553007	0.971	0.961	1	EDF1
0.00732727	-0.739046	0.743	0.883	1	YBEY
0.00733007	0.663643	0.914	0.796	1	WAPL
0.00733471	0.66561	0.8	0.592	1	PPFIA1
0.00734279	0.830287	0.229	0.068	1	NSMCE1-DT
0.00735738	0.831859	0.571	0.33	1	CPEB2
0.00736916	-0.620804	0.857	0.961	1	GABPA
0.00739891	0.43548	0.171	0.039	1	SLC25A23
0.00740216	-0.815023	0.514	0.757	1	PRKCSH
0.00740792	1.21811	0.286	0.107	1	AC126323.1
0.00741515	-0.506656	0.143	0.398	1	EIF1B-AS1
0.00743175	0.706993	0.4	0.175	1	METAP1D
0.00746379	-0.547429	0.057	0.272	1	AC003991.2
0.00749559	0.608909	0.829	0.748	1	BAZ1A
0.00750665	0.769265	0.2	0.049	1	AP000845.1
0.00753362	-1.31197	0.057	0.282	1	TSPAN8
0.00753785	-0.316759	1	1	1	SPINT2
0.00754371	0.946194	0.229	0.068	1	MYRFL
0.00754395	0.833555	0.229	0.068	1	MAVS
0.00756408	0.586835	0.571	0.301	1	ZNF35
0.00756654	-0.745546	0.714	0.874	1	C2orf73
0.00759389	0.405752	1	0.99	1	SFR1
0.00760252	0.637173	0.743	0.592	1	TTC21A
0.00760617	0.669918	0.857	0.738	1	AC008073.3
0.00761132	-0.350839	0.143	0.398	1	LOC256880
0.00761564	0.703044	0.371	0.165	1	PRKCA-AS1
0.00761917	0.389245	0.2	0.049	1	FADS3
0.00766435	-0.562728	0.2	0.447	1	DSE
0.00768274	-0.705716	0.8	0.883	1	AC004922.1
0.00768976	0.342436	0.543	0.282	1	DTNBP1
0.00773265	0.579014	0.314	0.126	1	CPNE2
0.00775115	0.618245	0.686	0.466	1	NPAT
0.00776118	0.253259	1	1	1	TUBB4B
0.0077618	2.4035	0.286	0.107	1	HOXC6
0.00776216	-0.278986	1	1	1	PDIA3
0.0077677	0.566945	0.171	0.039	1	ZNF658
0.00777093	-0.481801	0.057	0.272	1	BX679664.3
0.00781168	0.322072	0.543	0.291	1	LINC01224
0.0078128	-1.28523	0.114	0.35	1	C2orf80
0.00783515	-1.62266	0.057	0.262	1	NPIPB14P
0.00787897	0.71689	0.571	0.359	1	KCTD9
0.00790829	-0.288947	0.114	0.379	1	LINC00511
0.00795133	0.488968	0.914	0.883	1	USP8
0.00798436	0.425577	0.6	0.33	1	RNU2-22P
0.00801639	-0.747294	0.257	0.505	1	AC144548.1
0.00802771	0.608993	0.486	0.223	1	AC073335.2
0.00804708	0.393074	1	0.942	1	PDCD6
0.00805588	0.439545	0.543	0.33	1	AC002456.2
0.00806954	-1.01255	0.086	0.32	1	CT45A5
0.00811159	-0.394288	0.086	0.311	1	PPIAP31
0.00811434	-0.742744	0.514	0.728	1	ANKRD10
0.00816565	-0.485088	0.971	0.971	1	YIPF4
0.00817018	-1.39119	0.029	0.223	1	EML3
0.00821038	0.295438	0.343	0.136	1	MAP7D1
0.00822409	0.288788	0.971	0.951	1	BTG3-AS1
0.00825409	-1.18762	0.057	0.272	1	AC007952.4
0.00826212	0.641183	0.943	0.835	1	CFAP97
0.0082634	-1.00513	0.743	0.767	1	TMEM31
0.00828723	0.734918	0.229	0.068	1	ZNF552
0.00831982	0.423718	0.829	0.699	1	CSMD2-AS1
0.00839545	0.467642	0.943	0.845	1	EIF1AY
0.00840471	0.262575	1	1	1	RPS23
0.00843413	-1.10027	0.2	0.427	1	GFER
0.00843832	2.33267	0.429	0.233	1	STAG3L2
0.00845254	0.324025	0.2	0.049	1	INS-IGF2
0.00849263	0.65109	0.943	0.767	1	LOC102724601
0.00850419	0.730813	0.429	0.194	1	HHLA3
0.00854285	-1.02052	0	0.175	1	MAGEA9
0.00854307	-1.03771	0	0.175	1	SOGA3
0.00854329	-0.443019	0	0.175	1	SNORD41
0.00854329	-0.928701	0	0.175	1	AC127002.1
0.00854691	-1.6283	0.114	0.32	1	ZNF23
0.00860053	0.530562	0.771	0.563	1	GON4L
0.0086007	0.811926	0.943	0.786	1	SLIT2-IT1
0.00860569	-0.253028	0.257	0.078	1	ZNF285
0.00861413	-0.745644	0.086	0.301	1	STAG3L5P
0.00863839	0.379841	0.371	0.146	1	IKZF4
0.0086504	0.376368	1	0.961	1	DNAJC2
0.00875551	0.839742	0.257	0.087	1	SGMS1-AS1
0.00875985	0.56963	0.486	0.262	1	SEPT4
0.00877706	-0.950991	0.114	0.33	1	SHLD2P1
0.00884078	-0.696077	0.743	0.825	1	LINC00226
0.00887266	0.321913	0.943	0.728	1	RHOXF1P3
0.00887603	0.316353	0.8	0.505	1	NRBF2P2
0.00888171	-0.532757	0.886	0.922	1	SLC25A33
0.0088841	-0.650022	0.229	0.505	1	ZNF783
0.00891441	-0.913729	0.029	0.223	1	FAM182A
0.00893655	0.575371	0.343	0.146	1	OR4M1
0.00901516	0.315604	0.943	0.913	1	DNAJC8
0.00905687	0.606681	0.771	0.563	1	GPATCH2L
0.00906116	0.417386	0.943	0.883	1	TIMMDC1
0.00908327	0.641602	0.257	0.087	1	LINC01985
0.00908986	0.610479	1	0.922	1	ZMYND10
0.00909592	0.9891	0.229	0.068	1	SKIDA1
0.00909592	0.898985	0.229	0.068	1	ACTA2
0.00909933	-1.00933	0.257	0.505	1	PES1
0.00910949	-1.26386	0.029	0.223	1	USP29
0.00910965	0.942066	0.629	0.476	1	TEX29
0.00911924	0.466556	0.171	0.039	1	LOC105378386
0.00911985	0.489457	0.943	0.709	1	UBE3A
0.00913753	-0.634041	0.857	0.864	1	SSX1
0.00915131	-0.522766	0.829	0.883	1	SPAG5
0.00917905	-0.809932	0.057	0.282	1	FEM1A
0.00918831	0.408919	0.943	0.825	1	RPP38
0.00919203	0.58492	0.314	0.117	1	LOC102725116
0.00919861	0.501056	0.657	0.417	1	ZSCAN30
0.00921378	-1.30586	0.457	0.65	1	SYCE1L
0.00922701	-0.632643	0.971	0.961	1	MKRN2
0.00927274	0.550878	0.686	0.505	1	NFRKB
0.00928207	-0.346141	0.029	0.233	1	MYO1B
0.00931598	0.539934	0.343	0.136	1	CHPF
0.00933253	-0.500669	0.629	0.854	1	ZNF473
0.0093335	0.382915	0.543	0.34	1	ANKRD30BL
0.00933933	0.614257	0.4	0.204	1	AC015468.2
0.0093416	0.463839	0.829	0.534	1	APOO
0.00936087	0.310123	1	1	1	AP003352.1
0.00939021	-1.13019	0.371	0.563	1	TCTN2
0.00939743	0.754101	0.371	0.155	1	AL445493.2
0.0094134	0.7422	0.171	0.039	1	AC098591.2
0.0094134	0.45481	0.171	0.039	1	LOC100134317
0.00942136	0.292346	0.8	0.573	1	AP001011.1
0.00948518	-1.81543	0.229	0.447	1	DDRGK1
0.00949703	-1.06396	0.543	0.68	1	MAGEA6
0.00950689	0.651208	0.343	0.146	1	LINC00326
0.00953697	0.701824	0.257	0.087	1	STX6
0.00955604	-0.958263	0.229	0.476	1	SCG5
0.00958885	0.39803	0.229	0.068	1	AC011921.1
0.00964014	0.350764	0.886	0.835	1	MOB1A
0.00967115	0.709144	0.914	0.757	1	MAP3K14-AS1
0.00968307	-1.55412	0.057	0.262	1	RNU5A-1
0.00968835	0.633009	0.629	0.379	1	LINC00703
0.00971599	0.467479	0.171	0.039	1	SLC25A27
0.00976009	-0.751443	0.086	0.282	1	RHOXF2
0.00976898	0.482495	1	1	1	AC006064.4
0.00984554	0.38228	0.857	0.65	1	AC108471.2
0.00984613	-1.23419	0.4	0.641	1	TBC1D7
0.00990129	0.416218	1	0.922	1	RNF151
0.00992929	-1.08838	0.029	0.223	1	BANF1P2
0.00997374	0.617409	0.229	0.068	1	SCN11A
0.00997539	0.40894	1	0.951	1	YTHDF2
0.0100064	1.00898	0.343	0.146	1	AC009126.1
0.01005	0.608002	0.657	0.466	1	GTF2H2
0.0101179	0.370813	1	0.942	1	E2F5
0.0101366	-0.828883	0.486	0.641	1	TCHP
0.0101535	-1.09948	0.086	0.311	1	RRP1
0.0101869	-0.595957	0.971	0.942	1	STMP1
0.0102641	0.752752	0.657	0.427	1	RYBP
0.0102656	-1.27515	0.2	0.379	1	AC010463.1
0.0103258	0.339702	0.914	0.854	1	C20orf141
0.0103473	0.573511	0.171	0.039	1	CTDSP1
0.0103473	0.408872	0.171	0.039	1	GPA33
0.0103658	0.759417	0.771	0.515	1	PNPLA4
0.0103662	-0.53425	0.029	0.214	1	JSRP1
0.0103806	-1.06145	0.057	0.262	1	ISOC2
0.0103851	-0.341536	0.829	0.942	1	SNORD13
0.0103887	0.620829	0.571	0.35	1	LHPP
0.0104016	0.603591	0.857	0.689	1	EPN2
0.0104206	0.911624	0.143	0.029	1	SLC2A4RG
0.0104455	0.660412	0.829	0.748	1	KIF2A
0.0104636	-0.686708	0.543	0.718	1	AC011479.1
0.0105283	-0.816842	0.086	0.291	1	AL512791.1
0.0105322	-0.427988	0.886	0.922	1	PDHA1
0.0105549	0.591558	0.571	0.35	1	KLK2
0.0105756	0.489948	0.886	0.641	1	TMEM208
0.0105774	-1.0459	0.857	0.816	1	NDUFB2-AS1
0.0105929	-0.502534	0.029	0.214	1	AP000281.2
0.0105965	0.662413	0.857	0.796	1	AL354707.1
0.0105982	0.344926	0.771	0.524	1	CHORDC1
0.010608	-0.686572	0.114	0.33	1	RNU6-6P
0.0106093	-0.980307	0.143	0.408	1	SCNN1A
0.0106316	0.475015	1	0.961	1	GOLGA4
0.0106321	0.358743	1	0.961	1	CENPS-CORT
0.0106467	0.418955	0.229	0.068	1	ZNF702P
0.0106765	0.352072	0.171	0.039	1	ZNF971P
0.0107056	0.361708	1	0.961	1	CDC42
0.0107608	0.261805	0.257	0.087	1	PCDHGC3
0.0108005	0.544982	0.6	0.369	1	CCDC63
0.0108427	0.551526	0.429	0.204	1	GSTA1
0.0109008	-0.534777	0	0.165	1	BORCS6
0.0109011	-0.708032	0	0.165	1	SPRR2D
0.0109011	-1.30027	0	0.165	1	PSCA
0.0109013	-0.503491	0	0.165	1	SNORD95
0.0109013	-0.938215	0	0.165	1	TAF1L
0.0109013	-1.06273	0	0.165	1	SERPINA1
0.0109013	-1.25376	0	0.165	1	AC011446.2
0.0109013	-1.69332	0	0.165	1	ABCB7
0.0109313	-0.908208	0.086	0.291	1	AL603832.3
0.0109344	0.307534	1	0.99	1	NDUFB9
0.0109525	0.726606	0.629	0.388	1	INPP4B
0.0109603	0.967939	0.457	0.243	1	IFITM3
0.0109652	0.833829	0.343	0.146	1	CLDN11
0.0109766	0.313556	0.543	0.262	1	ZNRF1
0.0109893	0.859349	0.714	0.553	1	FAM135A
0.0110107	0.327498	1	0.99	1	EXOSC8
0.0110461	-0.531508	0.029	0.223	1	SNORD71
0.0110463	0.985899	0.543	0.34	1	AL390198.1
0.0111059	0.364826	0.857	0.631	1	EDRF1
0.0111417	-1.60739	0.114	0.311	1	AC010547.4
0.011154	0.473696	0.257	0.087	1	PIP4K2B
0.0111831	0.317996	0.914	0.874	1	TIPARP
0.0111911	-0.64891	0.257	0.466	1	GJB2
0.0112168	-1.12393	0.171	0.408	1	AC021086.1
0.0112293	0.462553	0.657	0.398	1	ZBTB38
0.0112441	0.372395	0.971	0.951	1	CCSER2
0.0112824	-0.750751	0.029	0.223	1	AL136038.5
0.0112826	0.717566	0.314	0.126	1	NUPR1
0.011316	0.317723	0.629	0.408	1	AC243967.3
0.011318	0.512718	0.943	0.806	1	AK9
0.0113215	-0.290314	1	1	1	SYCE1
0.0113226	0.299358	0.714	0.495	1	CCDC27
0.0113477	-0.773128	0.114	0.35	1	GLRA4
0.0113973	-0.816072	0.2	0.417	1	LINC02443
0.0113976	-0.948811	0.2	0.417	1	GSTP1
0.0114093	-0.923557	0.371	0.563	1	AK8
0.0114126	0.560985	0.657	0.495	1	TTC23
0.0114149	0.527909	0.829	0.757	1	OSBPL8
0.0114204	0.568877	0.629	0.447	1	ZNF675
0.0114802	-0.665677	0.229	0.485	1	MARK1
0.011513	0.370975	0.857	0.66	1	DUSP13
0.0115604	0.66591	0.257	0.087	1	AC017015.2
0.0115604	0.252734	0.257	0.087	1	PCDHGA4
0.0116092	-0.578234	0.657	0.806	1	INO80E
0.0116205	0.578203	0.914	0.738	1	IRGC
0.0116412	0.394406	0.371	0.165	1	FERMT2
0.0116664	-0.497196	0.257	0.563	1	STPG4
0.0116906	0.300408	0.971	0.883	1	LYPLA1
0.0117248	0.444659	1	0.981	1	TAX1BP1
0.0117332	0.495514	0.6	0.398	1	PLXNA3
0.011754	-0.450583	0.057	0.272	1	LINC01596
0.0118355	0.483446	0.4	0.194	1	LINGO1-AS1
0.0118495	0.984273	0.743	0.631	1	CCDC25
0.0118844	-1.78957	0.229	0.437	1	IER2
0.0119635	1.31352	0.143	0.029	1	RHEX
0.0119684	0.250317	0.714	0.485	1	NDUFAF6
0.0119919	-0.87279	0.714	0.816	1	PRH1-PRR4
0.0120109	1.2269	0.486	0.262	1	AC011008.1
0.0120516	0.886818	0.2	0.058	1	AGAP5
0.012052	0.813036	0.2	0.058	1	KDM4A
0.0120685	0.689327	0.714	0.553	1	GIT1
0.0120757	-1.16171	0.743	0.806	1	RALY
0.0120831	0.507893	0.429	0.204	1	BRD7P2
0.0121142	0.276117	0.229	0.068	1	SLC25A22
0.0121298	-1.02103	0.714	0.748	1	FUS
0.0121824	1.37829	0.286	0.126	1	AC006511.3
0.0121839	1.27056	0.314	0.136	1	KCNJ15
0.0122175	0.74191	0.2	0.058	1	IL32
0.0123074	0.292846	1	1	1	ZCRB1
0.0123081	0.486721	1	0.981	1	EXOSC9
0.0123083	0.314213	1	0.961	1	CENPS
0.0123694	-0.705138	0.057	0.243	1	HNRNPA3P6
0.0123699	0.412434	0.343	0.146	1	ADGRB3
0.0123699	-1.2241	0.057	0.243	1	ABHD3
0.0123858	0.481574	0.8	0.573	1	TARS
0.0123963	-2.03087	0.343	0.553	1	MTO1
0.012458	0.657067	0.857	0.777	1	LARP1B
0.0124643	0.436185	0.714	0.447	1	CSNK1G2
0.0124792	-0.539366	0.914	0.99	1	LUZP1
0.0125673	0.824634	0.286	0.117	1	SYNM
0.0125779	-1.21168	0.029	0.214	1	SLIT3
0.0125928	-0.734932	0.257	0.447	1	AL138785.1
0.0125958	1.01266	0.457	0.262	1	LOC105374989
0.0126012	0.425298	0.6	0.379	1	MC1R
0.0126138	0.437738	0.514	0.282	1	ZNF720
0.0126262	0.571553	0.886	0.854	1	LRRCC1
0.0126542	-0.880528	0.486	0.65	1	TSSK3
0.0127103	-0.525406	0.857	0.932	1	PAGE2
0.0127179	0.536024	0.371	0.184	1	KIF6
0.0127275	0.92372	0.2	0.058	1	DOCK2
0.0127275	0.646583	0.2	0.058	1	FOXO3
0.0127761	-0.562001	0.343	0.592	1	PMVK
0.0128073	0.271503	0.971	0.903	1	UQCRC1
0.0128084	0.55924	0.143	0.029	1	ZG16
0.0128084	0.425731	0.143	0.029	1	LOC286083
0.012862	0.432779	0.686	0.437	1	FBXO38
0.012915	0.436326	1	1	1	KCNK4-TEX40
0.0129174	0.592098	0.486	0.252	1	SERAC1
0.0129966	-1.11833	0.343	0.515	1	AC010327.3
0.013004	0.435921	1	1	1	CATSPERZ
0.0130308	0.936825	0.457	0.233	1	HOPX
0.0130364	-1.02436	0.257	0.456	1	GMDS
0.0130772	0.606126	0.2	0.058	1	LINC01774
0.0130776	0.459996	0.2	0.058	1	AL161640.1
0.0130876	-0.298731	0.886	0.961	1	WDR6
0.0131733	-0.349771	0.114	0.32	1	CST8
0.0132226	0.653685	0.429	0.194	1	ZNF879
0.0132265	0.53922	0.314	0.136	1	AL445074.1
0.0132344	0.516382	0.8	0.689	1	MIR663AHG
0.0132429	0.433171	0.6	0.398	1	LINC02241
0.0132503	1.00087	0.143	0.029	1	AC244107.1
0.0132503	0.630496	0.143	0.029	1	AC128685.1
0.0132503	0.477626	0.143	0.029	1	C5orf66-AS2
0.0132503	0.250367	0.143	0.029	1	CHODL
0.0132554	0.506026	0.2	0.058	1	PSEN2
0.0132704	0.626351	0.543	0.33	1	SNTG1
0.0132744	0.414005	1	0.951	1	AL451070.1
0.0133417	0.40341	0.657	0.379	1	TIAM2
0.0133605	-0.561179	0.857	0.971	1	UNC50
0.0133647	0.407573	0.943	0.806	1	IFT74
0.01337	-0.891585	0.143	0.34	1	AL050331.1
0.0133827	-1.06147	0.171	0.388	1	FTSJ3
0.0134124	0.547454	0.886	0.903	1	CORO7-PAM16
0.0134262	-0.571968	0.629	0.874	1	NCBP2
0.0134425	0.698487	0.743	0.524	1	NCOA1
0.0134601	0.457276	1	1	1	GAPDH
0.0134761	0.883308	0.571	0.359	1	ARHGAP5-AS1
0.0134761	0.353138	0.6	0.35	1	TNFAIP8L3
0.0134811	0.493952	0.914	0.874	1	SMAP1
0.0134827	0.561464	0.857	0.689	1	CDC5L
0.0135239	0.767812	0.8	0.66	1	GTSE1
0.0135507	-0.430631	0.943	1	1	TPTE
0.0135668	-1.40526	0.114	0.311	1	GTPBP2
0.0135729	0.754893	0.486	0.291	1	APPL2
0.0135996	0.533753	0.457	0.233	1	PBXIP1
0.0136383	0.758359	0.657	0.447	1	WWP1
0.013705	0.587351	0.143	0.029	1	AC009087.1
0.0137056	0.546743	0.143	0.029	1	FOXP3
0.0137056	0.425231	0.143	0.029	1	CIDEB
0.0137142	-1.10968	0.171	0.388	1	ZNF385C
0.013715	0.25437	0.943	0.913	1	P4HA1
0.0137634	0.520039	0.543	0.34	1	LINC01095
0.013764	0.540873	0.429	0.214	1	TSR3
0.0137671	-0.687657	0.057	0.262	1	RNU6ATAC
0.0137942	0.270486	0.257	0.087	1	TEAD1
0.0138031	0.712924	0.2	0.058	1	GATA4
0.0138316	-0.290387	1	1	1	RPS26
0.0138822	-0.325756	0	0.155	1	ZNF474
0.0138822	-0.487314	0	0.155	1	SNORD42A
0.0138822	-0.663155	0	0.155	1	SNORD3D
0.0138822	-0.740706	0	0.155	1	CCND1
0.0138822	-0.788146	0	0.155	1	ELF3
0.0138822	-0.918057	0	0.155	1	HEATR5B
0.0138825	-0.470932	0	0.155	1	SNORD52
0.0138825	-1.02628	0	0.155	1	SEPT8
0.0138825	-1.15047	0	0.155	1	GPAT2P1
0.0138825	-1.84902	0	0.155	1	PRSS1
0.0139282	0.711187	0.543	0.32	1	AL357140.1
0.0139492	0.630686	0.486	0.262	1	PHF6
0.0139554	0.522842	0.429	0.233	1	AC087164.2
0.0140111	0.567137	0.971	0.922	1	SRRM2
0.0140734	-1.57587	0.057	0.252	1	CTSC
0.014076	0.885217	0.4	0.204	1	AC138894.1
0.0141233	-1.48226	0.457	0.631	1	AC006480.2
0.0141477	-0.889576	0.229	0.427	1	BUB1B-PAK6
0.0141596	0.906929	0.314	0.146	1	AC124283.2
0.0141648	0.433718	0.943	0.883	1	HADHB
0.0141747	0.934344	0.143	0.029	1	AL035427.1
0.0141747	0.646468	0.143	0.029	1	AL133243.3
0.0141747	0.326743	0.143	0.029	1	RPL11P3
0.0141747	0.265725	0.143	0.029	1	AC008794.1
0.0141788	0.453586	0.2	0.058	1	LIN28A
0.0141909	0.301257	0.457	0.233	1	LOC101928597
0.0142092	-0.411901	0.914	0.961	1	NDUFV1
0.0142984	-0.743329	0.714	0.806	1	BCAS2
0.0143094	0.571237	0.914	0.816	1	SUZ12
0.0143223	-0.736622	0.086	0.301	1	SLC9A3R1
0.0143243	-1.42725	0.229	0.476	1	RNU4-2
0.0143414	-0.529169	0.343	0.592	1	AC133548.2
0.0143482	0.843624	0.343	0.155	1	ZNF671
0.0143706	0.731153	0.2	0.058	1	KLRC4-KLRK1
0.0143789	0.303102	0.429	0.214	1	SMS
0.0143852	0.794981	0.771	0.612	1	LDHAL6B
0.0144502	1.01872	0.286	0.117	1	LINC00689
0.0144576	0.615948	0.943	0.825	1	POLB
0.0144823	0.437462	0.571	0.311	1	LOC644554
0.0145011	0.459602	0.371	0.175	1	AL136967.1
0.0145191	-0.558197	0.6	0.786	1	WDR55
0.0145648	1.09494	0.2	0.058	1	AL050349.1
0.0146	0.663385	0.543	0.301	1	LOC102724551
0.0146034	0.293379	1	1	1	LAMTOR5
0.0146211	-0.83273	0.429	0.612	1	ZBTB21
0.0146317	-0.538506	0.829	0.854	1	MFSD11
0.0146514	0.83208	0.229	0.068	1	NRP2
0.014654	-0.703564	0.229	0.476	1	ING3
0.014655	0.439862	0.943	0.883	1	DHX30
0.0146579	0.772201	0.143	0.029	1	DDC
0.0146579	0.646782	0.143	0.029	1	AC004080.6
0.0146579	0.265819	0.143	0.029	1	OOSP2
0.0146902	-1.84944	0.143	0.33	1	GPX2
0.0147028	-0.435025	0.943	1	1	AF254983.1
0.0148032	-0.497809	0.971	0.961	1	RAD23A
0.0148841	-0.333015	0.029	0.214	1	FAM102B
0.0148903	-0.7755	0.286	0.466	1	PTMAP2
0.0149591	3.66524	0.2	0.058	1	IAPP
0.0149591	0.388917	0.2	0.058	1	C1QL4
0.0150049	0.353811	1	0.971	1	PPIG
0.0150168	1.19148	0.4	0.223	1	TMEM86A
0.0150986	-0.679751	0.657	0.825	1	AC007969.1
0.0150987	1.03276	0.571	0.33	1	IGLL1
0.0151085	-0.4279	0.971	0.981	1	OAZ3
0.0151166	0.53894	0.6	0.359	1	MAN2A1
0.0151476	0.688712	0.429	0.214	1	LOC101926943
0.0151705	-0.432046	0.829	0.932	1	MRPL41
0.0152076	0.342531	1	1	1	SPESP1
0.0152086	0.307357	1	0.971	1	GINS2
0.0152106	0.426691	1	1	1	H2AFZ
0.0152694	-0.568813	0.629	0.796	1	AL157392.5
0.0153051	0.64167	0.229	0.078	1	NR2F1
0.0153051	0.593749	0.229	0.078	1	AP001178.2
0.0153144	-0.592955	0.8	0.854	1	CYB5R2
0.0153412	-0.948254	0.371	0.573	1	SLC38A6
0.0153725	-0.806871	0.486	0.66	1	GAGE12J
0.0153918	-0.525948	0.886	0.932	1	FEN1
0.0154	0.678222	0.286	0.117	1	ATAD3B
0.0154205	-0.682545	0.343	0.524	1	RPS7P1
0.0154261	0.599511	0.543	0.311	1	CERS3
0.015468	0.359797	0.971	0.874	1	ANKRD31
0.0154741	0.454041	0.371	0.165	1	MCM9
0.0154817	0.96793	0.314	0.146	1	AC022217.2
0.0155089	-0.545579	0.657	0.845	1	FBLN1
0.0155119	0.315311	0.943	0.845	1	VBP1
0.0155835	0.650159	0.943	0.893	1	NKAPL
0.0155889	0.686795	0.657	0.398	1	CCDC168
0.0156055	0.449599	0.857	0.67	1	SGO1-AS1
0.0156154	0.834634	0.371	0.175	1	TRIM29
0.0156354	1.09532	0.314	0.146	1	PGM1
0.0156598	1.11223	0.114	0.019	1	RNY3P15
0.0156605	0.645265	0.857	0.592	1	C12orf73
0.0156784	0.544295	0.886	0.903	1	PAM16
0.0156882	1.05151	0.543	0.34	1	HIP1
0.0157206	0.569197	0.857	0.621	1	LOC105376114
0.0157864	0.45178	0.914	0.835	1	CDCA8
0.0158345	-0.673621	0.143	0.34	1	AC010235.1
0.015844	-0.850498	0.514	0.699	1	FAM118A
0.015858	-1.05143	0.171	0.388	1	LOC150776
0.0158761	-0.727581	0.314	0.534	1	XAB2
0.0159095	0.441441	0.771	0.524	1	ALKAL2
0.0159235	0.277755	0.6	0.35	1	PRSS41
0.0159439	0.395515	1	0.99	1	SYNGR4
0.0159457	0.393986	0.343	0.136	1	PCBP4
0.015972	-0.885092	0.057	0.243	1	HES1
0.0160244	0.363314	0.629	0.369	1	PAGE3
0.0161421	1.03146	0.543	0.359	1	HSCB
0.0161506	0.397763	0.971	0.932	1	FKBP6
0.0161597	0.436181	0.971	0.99	1	AC005329.1
0.0161905	-0.660638	0.629	0.806	1	COG4
0.0161995	-1.32028	0.086	0.272	1	VSIG1
0.0162228	-0.864386	0.029	0.194	1	GPR182
0.0162651	0.283819	1	1	1	FBXO25
0.0162657	0.719315	0.114	0.019	1	AC002525.1
0.0162657	0.533067	0.114	0.019	1	KCNN3
0.0162657	0.500971	0.114	0.019	1	AC022217.1
0.0162657	0.475894	0.114	0.019	1	MIR3943
0.0162657	0.354008	0.114	0.019	1	AC012441.2
0.0162759	1.02203	0.514	0.301	1	TRIM11
0.0163489	0.360241	0.914	0.806	1	ARID2
0.0163671	0.647184	0.743	0.524	1	SMARCC1
0.0163765	0.646368	0.829	0.631	1	SYS1
0.0163776	0.493983	1	0.99	1	SNU13
0.0164607	0.80756	0.6	0.437	1	BMI1
0.0164837	0.353564	1	0.971	1	SRRM1
0.0165155	-0.618611	0.143	0.359	1	MSMO1
0.0165667	0.800787	0.771	0.631	1	FAM227B
0.0165965	0.325652	1	0.981	1	PSMF1
0.0166085	0.66692	0.971	0.845	1	PWP1
0.0166315	0.315163	0.943	0.699	1	MAGEA10
0.0166446	0.596736	0.657	0.398	1	ENOX2
0.0166501	0.371184	0.771	0.592	1	TNPO3
0.0166584	0.900287	0.743	0.728	1	LRP8
0.0166986	-0.569945	0.943	0.942	1	FSCN3
0.0166997	-0.479131	0.629	0.854	1	RUFY2
0.0167077	0.318444	1	1	1	RPS3A
0.0167081	0.263549	1	1	1	PCM1
0.0167433	-1.09603	0.086	0.282	1	RAP1A
0.0167469	-0.969738	0.057	0.233	1	AL139095.4
0.0167914	-0.583009	0.829	0.874	1	AL021546.1
0.016793	-0.865303	0.514	0.718	1	TSTA3
0.0167967	-0.340352	0.057	0.262	1	LOC105373524
0.0168161	0.309304	1	1	1	ND2
0.0168184	0.756558	0.714	0.544	1	FAM169A
0.0168404	0.739067	0.314	0.136	1	LOC642943
0.0168914	-1.31221	0.2	0.398	1	AC023355.1
0.016892	2.13824	0.114	0.019	1	CPB2-AS1
0.016892	0.916272	0.114	0.019	1	LINC02615
0.016892	0.731586	0.114	0.019	1	LRRN3
0.016892	0.680609	0.114	0.019	1	DHX37
0.016892	0.661799	0.114	0.019	1	DLX2-DT
0.016892	0.478491	0.114	0.019	1	AC109347.1
0.016892	0.454924	0.114	0.019	1	ELK3
0.016892	0.401561	0.114	0.019	1	LOC101927543
0.016892	0.387484	0.114	0.019	1	FOXP1-IT1
0.0169178	0.556501	0.943	0.932	1	AL031775.1
0.0169292	-1.4891	0.143	0.34	1	TLX2
0.0170303	0.74845	0.171	0.049	1	SETD7
0.0170431	0.327516	0.8	0.631	1	FBXO3
0.0171033	-2.18034	0.143	0.33	1	KRT8
0.0171083	-0.859412	0.114	0.33	1	TOR1B
0.0171601	0.431068	0.971	0.981	1	ACOT13
0.0171721	0.757733	0.486	0.282	1	FAM47E
0.0172459	0.306231	0.943	0.796	1	LNPK
0.0172626	0.408576	0.229	0.078	1	NAALAD2
0.0172982	0.280206	0.143	0.029	1	MET
0.0173883	0.391021	0.971	0.971	1	SNHG6
0.017392	0.684957	0.457	0.223	1	RGS12
0.0174335	0.357116	0.971	0.864	1	USP37
0.0174366	0.259344	0.057	0.262	1	SKIV2L
0.017472	-0.932982	0.114	0.311	1	CD151
0.0175047	0.426239	0.886	0.66	1	MIR497HG
0.0175125	0.752091	0.371	0.184	1	AL353194.1
0.0175183	0.446865	0.171	0.049	1	LINC00442
0.0175336	-0.90572	0.286	0.476	1	AP001469.3
0.0175395	1.12285	0.114	0.019	1	FTH1P27
0.0175395	1.10813	0.114	0.019	1	AC073257.2
0.0175395	0.53467	0.114	0.019	1	PYY2
0.0175395	0.348646	0.114	0.019	1	AL357833.1
0.0175395	0.289721	0.114	0.019	1	AC009305.1
0.0175395	0.287088	0.114	0.019	1	LINC00705
0.0175669	0.255558	0.943	0.825	1	MAD2L2
0.0175872	0.71275	0.771	0.573	1	TANK
0.0176151	0.70095	0.629	0.495	1	TRIM44
0.0176451	-0.73626	0	0.146	1	PCDHB1
0.017646	-0.92261	0	0.146	1	LINC02199
0.017646	-0.97497	0	0.146	1	AC135050.7
0.0176465	-0.36552	0	0.146	1	AL662797.1
0.0176465	-0.725289	0	0.146	1	AL162311.1
0.0176469	-0.327273	0	0.146	1	FOXJ1
0.0176469	-0.424557	0	0.146	1	AC091564.3
0.0176469	-0.648746	0	0.146	1	AL139021.1
0.0176469	-0.718961	0	0.146	1	SLC44A4
0.0176768	0.330085	0.571	0.359	1	SMURF2
0.0176921	-0.818366	0.343	0.534	1	AC129492.3
0.0177122	0.393024	0.971	0.903	1	POLR2K
0.0177348	1.28143	0.286	0.126	1	AC087241.1
0.0177748	-0.585442	0.771	0.874	1	MCFD2
0.0178298	0.427621	0.371	0.184	1	AC105021.1
0.0178361	0.425876	0.971	0.913	1	ALG8
0.0178689	-0.622963	0.771	0.913	1	PDIA4
0.0178743	-1.07288	0.2	0.417	1	LANCL2
0.0178851	-0.663568	0.543	0.757	1	USP39
0.0179122	0.404722	0.543	0.33	1	PTBP3
0.0179452	-0.918327	0.314	0.544	1	WDR13
0.0180168	-0.623993	0.343	0.563	1	TMEM67
0.0180181	-0.763754	0.029	0.204	1	AC092119.3
0.0180197	0.709946	0.171	0.049	1	AS3MT
0.0180691	0.509226	0.371	0.175	1	LIFR
0.0181051	0.576029	0.229	0.078	1	OTX1
0.0181566	0.343653	0.886	0.738	1	HADH
0.0182085	0.814836	0.114	0.019	1	SUCLA2-AS1
0.0182085	0.540922	0.114	0.019	1	LOC101928100
0.0182085	0.525169	0.114	0.019	1	AC117503.4
0.0182085	0.408596	0.114	0.019	1	SLC44A3
0.0182085	0.358701	0.114	0.019	1	FRZB
0.0182085	0.28073	0.114	0.019	1	KY
0.0182866	0.265155	1	0.874	1	CCDC36
0.0183193	-0.564156	0.514	0.66	1	ZFAND4
0.0183473	0.635486	0.829	0.718	1	PPIL6
0.0183503	0.503682	0.4	0.194	1	LINC01895
0.0183514	1.35244	0.371	0.194	1	CYP19A1
0.0183588	-0.933423	0.571	0.67	1	MRPL50
0.018367	-0.263516	0.486	0.748	1	MIR3655
0.0183745	-0.944244	0.171	0.369	1	MTERF2
0.0184671	0.274072	0.2	0.058	1	EPHB6
0.0184671	-0.589855	0.2	0.058	1	NDFIP2-AS1
0.0185292	0.800188	0.686	0.544	1	AASDH
0.0185324	0.878332	0.171	0.049	1	CYP4F29P
0.018533	1.44213	0.171	0.049	1	VAX1
0.0185393	0.684766	0.229	0.078	1	AL390763.1
0.0185397	0.605727	0.229	0.078	1	LINC02377
0.0185503	0.499192	0.114	0.019	1	TIAM1
0.0185503	0.330969	0.114	0.019	1	RIPOR1
0.0185741	0.407691	0.914	0.971	1	PWWP3A
0.0185788	0.372656	1	1	1	SRSF10
0.0186289	0.366613	0.257	0.097	1	LOC101929705
0.0186361	-0.636039	0.171	0.379	1	TRMT9B
0.0186367	0.60745	0.486	0.272	1	PRR4
0.0187408	0.560633	0.571	0.35	1	MBTD1
0.0187497	-0.533452	0.6	0.816	1	PPP1R1C
0.0187555	0.41894	0.829	0.709	1	IFI27L1
0.018822	0.441682	1	0.971	1	MRPL43
0.018822	0.335206	0.971	0.981	1	AC073548.1
0.0188226	0.28948	1	0.99	1	RBM39
0.0188987	0.274528	0.114	0.019	1	ZNF423
0.0188987	0.264158	0.114	0.019	1	AC139453.1
0.0188998	1.30007	0.114	0.019	1	EVC2
0.0188998	0.525191	0.114	0.019	1	TBC1D22A-AS1
0.0188998	0.451416	0.114	0.019	1	NXF3
0.0188998	0.421366	0.114	0.019	1	AC053527.1
0.0188998	0.312005	0.114	0.019	1	TMEM119
0.0189231	-0.524758	0.943	0.922	1	OSCP1
0.018945	0.29494	1	0.99	1	AC069257.3
0.0189544	-1.32921	0.057	0.223	1	MUC6
0.0189692	0.444883	0.714	0.563	1	LOC100996671
0.0189834	0.620139	0.229	0.078	1	ARMCX5-GPRASP2
0.0190412	0.812524	0.286	0.126	1	AC012653.2
0.0190421	0.355265	0.257	0.097	1	ZNF510
0.0190456	-0.630024	0.8	0.845	1	ARF5
0.019059	0.848105	0.171	0.049	1	CACNB2
0.019059	0.74813	0.171	0.049	1	LRRC20
0.0190727	0.737884	0.371	0.175	1	AC022148.1
0.0191251	0.459831	0.914	0.767	1	KRR1
0.0191723	0.759893	0.486	0.282	1	HOXB3
0.0191735	0.331619	0.743	0.524	1	DNAJB7
0.01922	0.311111	0.286	0.107	1	SORD
0.0192339	-0.827975	0.143	0.311	1	MYO3B-AS1
0.0192395	0.290987	0.429	0.223	1	HSDL2
0.0192397	0.662689	0.429	0.223	1	BX664727.3
0.0193159	0.590429	0.743	0.631	1	CCIN
0.0193169	-0.866946	0.429	0.67	1	AL139424.1
0.0193282	-0.736848	0.057	0.223	1	C17orf107
0.019341	0.617834	0.343	0.146	1	AL358394.2
0.0193827	-0.984499	0.257	0.495	1	WBP1
0.0194364	0.31655	0.229	0.078	1	PQLC3
0.0194405	-0.598855	0.057	0.252	1	AC005523.2
0.0194506	-0.41533	1	0.99	1	CDC6
0.0195192	0.397671	0.6	0.32	1	FAM133A
0.019549	0.330418	0.943	0.913	1	MOK
0.0195492	0.476148	0.914	0.845	1	EIF3I
0.0195516	-0.644707	0.057	0.233	1	PLCL1
0.0195587	-1.21902	0.114	0.32	1	BORCS8-MEF2B
0.0195779	0.3982	1	1	1	RNASEK
0.0195904	-0.51151	0.6	0.845	1	LOC645513
0.019614	0.341598	0.114	0.019	1	NAT14
0.019614	0.332078	0.114	0.019	1	ALDH7A1P1
0.019614	0.264622	0.114	0.019	1	WDR81
0.0196272	-1.05981	0.029	0.194	1	SLC25A25-AS1
0.019634	-1.2223	0.143	0.34	1	AC084782.1
0.0196343	0.271386	0.771	0.602	1	AFDN
0.0196589	0.404763	0.743	0.544	1	ICE1
0.0197058	-0.460551	0.943	0.981	1	ACTB
0.0197099	-0.724394	0.429	0.612	1	LINC01138
0.0197606	0.777222	0.657	0.476	1	AC015674.1
0.0197797	-0.69809	0.171	0.388	1	ZNF93
0.0197937	0.34565	0.771	0.583	1	GLRX2
0.0198321	0.332967	1	0.961	1	RMND5B
0.0198802	0.713557	0.486	0.301	1	KANSL1L
0.0198867	-0.373073	0.771	0.932	1	PRPH
0.0198897	0.602014	0.486	0.32	1	CXorf56
0.0198914	-1.53405	0.171	0.369	1	DDX31
0.0198988	0.315231	0.229	0.078	1	LMNTD1
0.0199346	0.679132	0.486	0.282	1	LIMS1
0.0199733	0.391196	0.286	0.117	1	ARHGEF7-AS2
0.0199929	0.462042	0.571	0.379	1	LOC102724264
0.0200111	0.825382	0.371	0.184	1	ZNF391
0.0200491	0.410073	0.486	0.262	1	AC021231.2
0.0200805	-0.711202	0.914	0.942	1	PTP4A1
0.0200809	0.264338	1	0.913	1	COIL
0.0201183	-0.568126	0.486	0.689	1	AL121845.3
0.0201504	1.89094	0.171	0.049	1	AP001372.1
0.020166	0.701623	0.543	0.379	1	ISLR2
0.0201891	-0.824321	0.086	0.282	1	BMP8A
0.020195	-0.506886	0.429	0.699	1	CLDN18
0.0202276	0.789825	0.286	0.126	1	DELE1
0.0202645	-0.366171	0.857	0.893	1	LIX1L-AS1
0.0202956	0.901438	0.743	0.553	1	SCNM1
0.0203299	0.2999	0.257	0.097	1	GFRA2
0.0203429	-1.17578	0.2	0.398	1	MTRF1
0.0203481	0.853753	0.429	0.252	1	PLN
0.0203516	0.33435	0.114	0.019	1	AC009065.5
0.0203516	0.323608	0.114	0.019	1	FOXD2
0.0203556	0.358299	0.971	0.981	1	CDC45
0.0203581	0.259352	1	0.971	1	MTX2
0.0203774	0.411462	0.629	0.427	1	SCAMP1
0.0204316	0.487905	0.771	0.544	1	PYROXD1
0.0204486	-0.610094	0.029	0.184	1	LINC00523
0.0204494	-0.697434	0.029	0.184	1	HNF4G
0.0204494	-1.19323	0.029	0.184	1	PCDH8
0.0205106	-0.466279	0.6	0.845	1	AL157871.4
0.0205114	0.535105	0.514	0.301	1	TENM4
0.0205357	-0.315394	0.086	0.301	1	FBXL22
0.0205864	-0.589619	0.857	0.932	1	NBPF1
0.0206152	-1.04822	0.143	0.34	1	CDC42BPB
0.0206157	-0.954267	0.143	0.34	1	TMEM269
0.020625	0.472135	0.971	0.981	1	MRPS21
0.020661	0.562048	0.771	0.592	1	HIKESHI
0.0206619	0.47998	0.943	0.864	1	TMEM18
0.0207115	0.676371	0.829	0.757	1	REEP3
0.0207143	1.10805	0.457	0.262	1	ZNF428
0.0207163	0.56704	0.171	0.049	1	FGF9
0.020778	0.30755	0.743	0.534	1	KANK1
0.0208435	-0.50137	0.743	0.806	1	TERF1
0.0208533	-1.33624	0.086	0.272	1	LHX6
0.0208769	1.01391	0.429	0.262	1	TRRAP
0.0208883	-0.425763	0.057	0.223	1	AC098934.3
0.0209024	-0.44245	0.057	0.233	1	STAG3L1
0.0209177	0.868309	0.714	0.544	1	SPPL2B
0.0209181	-0.581962	0.486	0.621	1	PIGO
0.0209385	0.528824	0.743	0.602	1	ERI1
0.0209493	0.302426	0.629	0.417	1	GTF3C2-AS1
0.0210584	0.696965	0.743	0.534	1	LOC105378712
0.0210739	0.55451	0.429	0.223	1	BAIAP3
0.0211065	-0.452877	0.6	0.816	1	GLE1
0.0211133	0.278488	0.114	0.019	1	PLIN5
0.0211216	-1.1858	0.086	0.262	1	NBR2
0.0211379	0.392542	0.914	0.845	1	OPTN
0.0211628	0.263319	1	1	1	TEX101
0.0211672	-0.339934	1	0.99	1	CFL1
0.0212345	0.481005	0.829	0.796	1	STT3B
0.0212505	-0.509207	0.571	0.748	1	TMED5
0.0212557	-0.633165	0.714	0.816	1	PRH1
0.0212882	-0.784076	0.2	0.417	1	DLG1
0.0213006	0.523478	0.971	0.951	1	RIF1
0.021303	0.72173	0.914	0.971	1	CCDC34
0.0213272	0.478747	0.343	0.155	1	AL021368.2
0.0213311	-0.353381	0.286	0.107	1	GALK1
0.0213311	-1.11717	0.029	0.194	1	SMBD1P
0.0213344	0.396575	0.257	0.107	1	PCYOX1L
0.0214018	0.434427	0.829	0.641	1	SREK1IP1
0.0214645	0.667858	0.486	0.311	1	MAGED2
0.0215005	-0.500032	0.057	0.223	1	AC138331.1
0.0215421	0.476421	0.8	0.65	1	IFNAR1
0.0215477	0.521067	0.486	0.252	1	ODR4
0.0215779	0.298169	1	0.951	1	RPSA
0.021584	1.0001	0.2	0.068	1	CCDC163
0.0216057	0.402384	0.343	0.184	1	NFATC1
0.0216166	-0.640629	0.114	0.32	1	C1GALT1C1
0.0216448	0.405194	0.543	0.34	1	ITIH4
0.0216518	-0.375568	0.657	0.854	1	CYFIP1
0.0217047	0.834353	0.486	0.282	1	ZNF99
0.0217085	-0.497514	0.057	0.223	1	FAUP1
0.0217129	0.484304	0.886	0.68	1	AC040977.2
0.0217772	0.34931	0.4	0.214	1	KRTCAP3
0.0218338	0.487235	0.571	0.369	1	LINC01718
0.0218456	0.417639	0.229	0.078	1	RNF207
0.021849	0.638897	0.629	0.417	1	TMEM126B
0.021889	0.393058	0.171	0.049	1	AC008700.1
0.0218897	0.716868	0.171	0.049	1	ZNF530
0.0218897	0.308828	0.171	0.049	1	LOC101928063
0.0218906	0.416002	0.886	0.748	1	MYO9A
0.0219172	-0.455512	0.057	0.233	1	RPSAP58
0.0219252	-0.772235	0.2	0.388	1	AC137630.4
0.0219619	0.477424	0.486	0.272	1	TXNIP
0.0219776	0.569136	0.429	0.214	1	RBBP8P1
0.0220407	0.326524	0.486	0.282	1	ANKRD18CP
0.0221371	0.577518	0.943	0.951	1	YBX3
0.0221762	0.679601	0.571	0.35	1	MYBL1
0.0221912	0.297404	0.171	0.049	1	LINC02445
0.0222353	-0.448281	0.8	0.942	1	RIMKLB
0.0222883	-0.337966	0.171	0.417	1	LINC02498
0.0222897	-0.371218	1	0.981	1	AC011448.1
0.0223037	-0.739331	0.171	0.379	1	IRF2BP2
0.0223234	0.323725	0.743	0.466	1	STAG2
0.0223818	1.05082	0.457	0.291	1	TDRD1
0.0223933	-0.443485	0	0.136	1	TMPRSS2
0.0223956	-0.327205	0	0.136	1	AC073323.1
0.0223956	-0.367497	0	0.136	1	TPRG1-AS2
0.0223956	-0.387237	0	0.136	1	AC091939.1
0.0223956	-0.436328	0	0.136	1	LINC00408
0.0223956	-0.548783	0	0.136	1	AC015849.1
0.0223956	-0.602121	0	0.136	1	TRNP1
0.0223956	-0.620808	0	0.136	1	EBF1
0.0223956	-0.740065	0	0.136	1	LINC01509
0.0223956	-0.754073	0	0.136	1	HOMER2P1
0.0223956	-1.14681	0	0.136	1	PSTPIP2
0.0224239	0.686187	0.371	0.184	1	AL356488.3
0.0225381	0.788817	0.343	0.165	1	AC011939.3
0.022562	-0.974743	0.229	0.437	1	RNF123
0.0225709	0.411694	0.971	0.942	1	ARPP19
0.0225847	0.348368	0.829	0.524	1	RNLS
0.0226464	0.493958	0.257	0.097	1	MMGT1
0.0226717	1.22627	0.2	0.068	1	MAP3K5
0.0226717	0.687902	0.2	0.068	1	UBALD2
0.0227219	-0.485538	1	0.99	1	LOC105372440
0.0227962	1.10168	0.514	0.301	1	PLA2G6
0.0228066	1.23336	0.171	0.049	1	PARP9
0.0228293	0.420142	0.886	0.689	1	HOOK1
0.0228323	-0.481124	0.543	0.718	1	AP003064.1
0.0228485	0.483034	0.914	0.806	1	RBBP8
0.0228852	0.370911	0.686	0.476	1	DHX36
0.0229523	0.767408	0.914	0.796	1	POC1B-AS1
0.0229787	0.694741	0.371	0.175	1	FAM238B
0.0229787	0.404306	0.371	0.175	1	LINC01794
0.0230497	0.837405	0.629	0.398	1	POGZ
0.0230722	0.532976	0.914	0.825	1	COX8A
0.0231216	0.471371	0.457	0.262	1	MARF1
0.023174	-0.528247	0.429	0.612	1	BRWD1-AS2
0.0232051	1.04052	0.257	0.107	1	AC108866.1
0.0232324	0.320098	0.2	0.068	1	AC007448.3
0.023285	0.778941	0.686	0.583	1	GNA11
0.0233256	-0.694042	0.286	0.505	1	COQ2
0.0234057	-0.5091	0.286	0.524	1	PLOD3
0.0234243	0.422212	0.829	0.757	1	FAM71F1
0.0235205	0.44945	0.914	0.825	1	KPNB1
0.0235473	0.515084	0.943	0.786	1	DAW1
0.0235848	0.386372	0.6	0.427	1	RNGTT
0.0235951	0.435684	0.914	0.621	1	EPB41L5
0.0236057	0.379063	0.971	0.942	1	PSMA5
0.0236394	0.66952	0.686	0.515	1	FAIM2
0.023694	-0.502621	0.029	0.184	1	AC112722.1
0.023694	-1.00229	0.029	0.184	1	CAPN8
0.0237241	1.22699	0.286	0.117	1	IL12A-AS1
0.0237319	-1.34197	0.114	0.291	1	PRDX2
0.0238063	0.582659	0.2	0.068	1	RUNX1T1
0.0238785	0.651294	0.886	0.738	1	C12orf50
0.0238824	0.495964	0.829	0.757	1	BLOC1S6
0.0239155	-0.307266	1	0.981	1	TRAFD1
0.0240607	0.432007	0.714	0.544	1	CEP83
0.0241105	-0.58834	0.743	0.796	1	DDX19B
0.0241374	1.05442	0.343	0.175	1	SC5D
0.02419	0.821067	0.629	0.447	1	TUBA8
0.0242032	0.460064	0.286	0.117	1	GTF2IRD1P1
0.0242451	0.364239	0.914	0.864	1	TMEM219
0.0242606	-1.09806	0.286	0.495	1	STKLD1
0.0242826	0.274096	0.514	0.32	1	ANKAR
0.024286	-1.12161	0.429	0.66	1	NLK
0.0243188	0.73217	0.543	0.34	1	ABCC5
0.0243412	-0.821782	0.057	0.223	1	PLCD4
0.0243497	0.340125	0.943	0.922	1	CCDC152
0.0244181	0.807943	0.371	0.194	1	SCIN
0.0244361	-1.09971	0.143	0.35	1	SUGCT
0.0244671	0.524491	0.886	0.806	1	PAGE4
0.0244685	-0.38453	0.743	0.854	1	UBA5
0.024501	-0.556819	0.657	0.816	1	MRPL9
0.0245087	0.722128	0.543	0.369	1	BX255923.2
0.0245673	0.415668	0.686	0.495	1	GOLGA8A
0.0246155	0.273548	1	0.864	1	MT-TN
0.0246509	0.488413	0.343	0.165	1	AC068633.1
0.0246621	0.635259	0.829	0.709	1	SESN3
0.0247044	0.734371	0.743	0.563	1	CCDC150
0.0247269	0.296201	0.771	0.602	1	MORC1
0.0248061	0.432461	0.314	0.136	1	FAM219A
0.0248299	-1.09369	0.114	0.301	1	BCAR3
0.0248357	-0.322675	0.086	0.291	1	ARL10
0.0248361	0.430891	1	0.932	1	ASZ1
0.024851	1.3676	0.514	0.35	1	STRN4
0.0248661	-0.386729	0.743	0.757	1	DCK
0.0249086	-0.634371	0.314	0.515	1	SMG9
0.0249687	0.379908	0.943	0.913	1	RPL23
0.0250225	0.809262	0.143	0.039	1	TRBV7-3
0.0250865	-0.480167	0.314	0.573	1	PRADC1
0.025179	0.521126	0.486	0.252	1	LINC01989
0.0251885	0.445777	0.257	0.097	1	LINC01391
0.0252091	-0.303923	0.629	0.883	1	ARHGAP9
0.0252097	0.516542	0.857	0.738	1	SGO1
0.025214	-1.31887	0.171	0.35	1	AC008543.1
0.0252158	0.529619	0.457	0.243	1	MYO9B
0.0252217	0.977369	0.314	0.146	1	LY6G5B
0.0252266	-0.601933	0.8	0.864	1	TVP23B
0.0252339	-0.628565	0.257	0.447	1	HTR5BP
0.0252759	-0.368456	0.829	0.942	1	RPL23AP82
0.025278	-1.37778	0.057	0.223	1	RF02124
0.0253173	-0.279581	1	1	1	BSG
0.0255997	-0.302941	0.2	0.068	1	Z98949.1
0.0256127	-1.01935	0.143	0.35	1	FAM83H-AS1
0.0256352	0.331197	0.971	0.942	1	REEP5
0.0256396	0.720655	0.286	0.126	1	AL353708.1
0.0256514	1.00767	0.571	0.379	1	SLC30A9
0.0256662	0.974178	0.4	0.204	1	AC010374.1
0.0256741	0.453362	0.829	0.699	1	MRPL2
0.0256921	0.270675	0.914	0.786	1	PIGF
0.0256947	0.429159	0.857	0.738	1	THOC2
0.0257161	0.852614	0.514	0.34	1	SRRM5
0.0258348	0.801759	0.229	0.087	1	BICRAL
0.0258559	-0.402776	0.657	0.806	1	SPEN
0.0259014	-0.988722	0.114	0.311	1	AC064852.1
0.0259945	0.585419	0.8	0.641	1	RAP1GDS1
0.026008	0.924977	0.257	0.107	1	CSNK1E
0.0260271	0.440566	0.771	0.553	1	ADAM5
0.0260833	0.567898	0.514	0.291	1	LOC101929622
0.026124	-1.25534	0.229	0.417	1	ZFYVE1
0.0262007	0.295943	0.914	0.825	1	EIF2B4
0.026246	-0.60237	0.057	0.223	1	ZNF90
0.0262716	-1.02436	0.029	0.175	1	RASGRP3
0.0262725	-0.484575	0.029	0.175	1	AC006435.4
0.0262778	0.41717	0.257	0.107	1	PCDHGB7
0.0262943	0.359427	1	0.951	1	EEF1B2
0.0263326	0.432872	0.857	0.777	1	CAST
0.0264015	-0.620896	0.8	0.874	1	GNAI3
0.0264236	0.552991	0.429	0.252	1	JARID2
0.0264612	-0.530084	0.114	0.291	1	AC106038.1
0.0265421	0.610997	0.143	0.039	1	POPDC2
0.0266891	0.380268	0.886	0.728	1	LOC100505824
0.0266977	0.744884	0.343	0.165	1	CTAG2
0.0267027	0.837289	0.229	0.087	1	AC006538.1
0.026743	0.768057	0.286	0.136	1	ARNT2
0.0267552	-1.01688	0.086	0.243	1	RWDD4P2
0.0267864	-0.543917	0.229	0.427	1	RPL18AP3
0.026798	0.318664	1	1	1	TCP11
0.0268052	0.86846	0.686	0.524	1	C10orf120
0.0268285	-0.359588	0.029	0.175	1	GLRX3P2
0.0268285	-0.527543	0.029	0.175	1	SLC35F2
0.0268427	0.491884	0.857	0.689	1	MAPKAP1
0.0268611	0.744482	0.629	0.408	1	CTNNBIP1
0.0268618	-0.498134	0.086	0.272	1	AC123767.1
0.0268624	0.594082	0.343	0.184	1	LARGE1
0.0268657	-0.353951	0.343	0.515	1	NADSYN1
0.0269346	-1.11105	0.086	0.252	1	LGALS3BP
0.0269659	0.357836	1	1	1	DDX39A
0.0269834	0.757968	0.743	0.689	1	LOC100507564
0.0271366	0.335734	1	0.971	1	UQCR11
0.0272267	-0.380862	0.743	0.951	1	NCSTN
0.0273064	0.300666	1	0.971	1	RPS28
0.0273303	1.14235	0.143	0.039	1	TRAM1L1
0.0273313	0.514159	0.143	0.039	1	ZP3
0.0273558	-1.08784	0.4	0.563	1	AL358472.4
0.0273768	0.418019	0.257	0.107	1	MCF2L2
0.0273961	-0.725684	0.029	0.175	1	AC006116.7
0.0273966	-1.06344	0.029	0.175	1	LINC00877
0.0274022	-0.427431	0.571	0.777	1	TCTE3
0.0274042	-0.499378	0.057	0.233	1	PWAR5
0.0274714	0.276584	0.971	0.951	1	SLF1
0.0274778	0.363668	0.314	0.155	1	TCF7L1
0.0275968	0.258479	0.229	0.087	1	PCDHGA12
0.0276573	0.719261	0.257	0.107	1	TRY2P
0.0277325	1.51055	0.143	0.039	1	LINC02146
0.0277583	-0.746459	0.057	0.223	1	AC068631.3
0.0278136	-0.263233	1	1	1	YWHAZ
0.0278394	0.266426	0.2	0.068	1	SV2B
0.0278852	-1.09724	0.143	0.34	1	TRAF3
0.0278962	-0.972504	0.086	0.252	1	RCN1P2
0.0279375	-0.699054	0.8	0.835	1	AC000068.2
0.0279694	-0.465938	0.8	0.883	1	EWSR1
0.0279972	-0.372069	1	1	1	ZNF511-PRAP1
0.0280166	-0.360351	0.057	0.223	1	AC026403.1
0.0280525	-1.21732	0.143	0.33	1	LINC01347
0.0281146	-1.1289	0.286	0.505	1	APP
0.0281407	1.10096	0.143	0.039	1	RARG
0.0281407	0.674351	0.143	0.039	1	PBX2
0.0283001	0.641143	0.771	0.573	1	CCDC18-AS1
0.0283437	-0.567274	0.314	0.534	1	SLC30A6
0.0283714	-1.36086	0.286	0.485	1	GSK3B
0.0283815	-0.293309	0	0.126	1	MTND4P24
0.0283815	-0.367974	0	0.126	1	AP002008.1
0.0283815	-1.16458	0	0.126	1	ZSCAN20
0.0283823	-0.31655	0	0.126	1	LOC101927450
0.0283823	-0.329286	0	0.126	1	AC125618.1
0.0283823	-0.346083	0	0.126	1	AC083964.1
[truncated: 8,119 more rows]

## Sheet: L3
p_val	avg_logFC	pct.1	pct.2	p_val_adj	Gene
[truncated: 9,277 more rows]

[truncated: 8 more sheets: Z, P, D, SPC7, S1, S2, S3, S4]
