# Supplementary material for: Deciphering the autophagy regulatory network via single-cell transcriptome analysis reveals a requirement for autophagy homeostasis in spermatogenesis
Source: Theranostics. 2021 Mar 5;11(10):5010–27. doi: 10.7150/thno.55645 (PMC7978313; doi:10.7150/thno.55645)
Supplement: Supplementary file 13 — Supplementary table 10. [file thnov11p5010s13.xlsx]

## Sheet: Fig. 3A Human ATG DEGs
logFC	logCPM	LR	PValue	FDR	pct.1	pct.2	cluster	gene
2.50269808651155	9.49554963340178	1213.05510508249	8.87305806116432e-266	4.89896323986984e-262	1	0.996642887117079	SSC	RPS19
4.49475546042588	6.10433165368443	990.447446154454	2.14119746920906e-217	5.06653204017776e-214	0.98125	0.386907259756609	SSC	HSPB1
4.54569876006524	5.45418155165517	748.589991881493	8.1280896848551e-165	7.91938902912338e-162	0.98125	0.262274443978179	SSC	ITGB1
2.48795616884233	8.6381709148442	685.374296438662	4.53113809923199e-151	3.4907677165874e-148	1	0.951741502308015	SSC	HSP90AB1
5.21397294020845	4.07332183270117	673.467995372154	1.75963272345827e-148	1.29536340511116e-145	0.6625	0.0704993705413345	SSC	BMPR1B
5.46908794994348	4.15541175185403	643.014772861523	7.38368176696832e-142	4.79606325283058e-139	0.65	0.0574905581200168	SSC	IFI16
3.52681417342919	5.40626230477039	591.99302620425	9.23419245452865e-131	4.56568796180851e-128	0.9125	0.39110365086026	SSC	PPP2R1A
4.53846825868696	5.26035180697054	583.57585742937	6.25551460439525e-129	3.04744753382061e-126	0.89375	0.190096516995384	SSC	TXNIP
3.00650707103959	6.26045397255039	560.726046919825	5.84358787690886e-124	2.54711231050473e-121	0.98125	0.600083927822073	SSC	PAFAH1B2
1.77916758585532	8.00371024938914	516.777323815244	2.12658096224558e-114	7.65730951481622e-112	0.9875	0.944187998321444	SSC	RACK1
2.08301725312078	8.43618725277838	508.446063963145	1.38136247340553e-112	4.7175664594335e-110	0.99375	0.953420058749475	SSC	HSPA8
4.51001366580526	4.70432725049002	476.716331359047	1.10730609798796e-105	3.13519052205531e-103	0.79375	0.127989928661351	SSC	SMARCA1
1.86142213988048	8.07933231742801	466.064509378323	2.30233142321921e-103	6.30325066586635e-101	0.99375	0.94880402853546	SSC	WDR45B
2.36174619536768	7.36711419362485	441.37029855562	5.44775393939117e-98	1.27991308333483e-95	0.9625	0.860260176248426	SSC	PFN1
2.28286691135483	8.1595183453708	434.207506672104	1.97303512819449e-96	4.35738231277992e-94	0.99375	0.919848929920269	SSC	SOD1
2.19695307274574	7.29195688025174	402.571136265229	1.5178715990997e-89	2.6746027906051e-87	1	0.857742341586236	SSC	HDAC2
2.28098712194318	7.02110667734285	397.422209020065	2.00489588804829e-88	3.44125316494175e-86	0.99375	0.792698279479648	SSC	PSAP
2.90883029169963	5.23736879893965	388.52800800794	1.73114415077316e-86	2.82500553116563e-84	0.85	0.4158623583718	SSC	AP1AR
3.12413932558243	5.7974566815634	379.646741163414	1.48549548662047e-84	2.2995331301531e-82	0.91875	0.409987410826689	SSC	UBA1
2.53777771074782	6.56123775820985	378.300590902764	2.9171009722725e-84	4.49464204225447e-82	0.9875	0.662610155266471	SSC	RAC1
2.93989650419251	7.16693206640458	368.779365716039	3.45116079772128e-82	5.14984701559067e-80	0.95625	0.624422996223248	SSC	CST3
2.86929511453875	5.99536746234073	339.138342314555	9.82935462394797e-76	1.192736375925e-73	0.9375	0.491397398237516	SSC	C1QBP
2.33013663440284	5.35160709017946	333.282362361414	1.85308355352955e-74	2.11679651302667e-72	0.8125	0.537557700377675	SSC	ANXA5
3.43553823105979	4.83195873260471	323.982491017345	1.96537285070444e-72	2.10022278791245e-70	0.7	0.236676458245909	SSC	BAIAP2
3.28902551844435	5.50126434025668	309.785151116811	2.4323615308345e-69	2.36295719741802e-67	0.85	0.296265211917751	SSC	GRN
1.94507356691046	6.73316779065434	306.614820330213	1.19309814535217e-68	1.13901332164499e-66	0.9375	0.792698279479648	SSC	BNIP3
3.63941223148764	4.39708066833492	277.554238931527	2.56199372129298e-62	1.89868380324994e-60	0.65625	0.153587914393621	SSC	MAP2K7
2.42515477438365	5.22711088480599	269.576414794167	1.4035505708114e-60	9.64635264715128e-59	0.775	0.458245908518674	SSC	PELP1
1.64939662979426	7.86869654916881	264.273711455998	2.00898962086214e-59	1.30493723863334e-57	1	0.919009651699538	SSC	LAMTOR5
3.82401253334759	4.68478704868834	261.166607357076	9.55489116816129e-59	6.01758326478477e-57	0.7875	0.134284515316828	SSC	ATIC
2.24812688672105	7.04764916735145	258.033574860587	4.60421938039862e-58	2.83501813038039e-56	0.975	0.691565253881662	SSC	PARP1
3.07257356709441	4.98705633377371	252.741418457709	6.55840903037111e-57	3.83852324998416e-55	0.69375	0.264372639530004	SSC	HDAC5
2.08945102044767	6.10883659111226	246.440159275442	1.55073979762934e-55	8.60491746667789e-54	0.8875	0.616869492236676	SSC	LRPPRC
1.69524031419744	6.48122451319414	243.071451275602	8.41413362946078e-55	4.51027515765611e-53	0.925	0.761644985312631	SSC	MAPK1
2.84115581839336	4.89811928596724	229.139019283043	9.18564421429274e-52	4.41644174001271e-50	0.73125	0.297524129248846	SSC	SPARC
1.50560593787474	6.42682670808461	228.852391163192	1.06076602041993e-51	5.09275303745669e-50	0.95625	0.832983634074696	SSC	ADRM1
2.03915972127992	6.00562969852669	225.364319198762	6.11436282476626e-51	2.82497206828496e-49	0.8875	0.627780109106169	SSC	PDCD4
1.9195782815888	5.95857265464248	224.196814684347	1.09897960006071e-50	4.98710920701522e-49	0.8625	0.652119177507344	SSC	EIF4EBP2
1.71249228666427	6.52996064427717	218.321076405165	2.10187013883975e-49	8.93820951082726e-48	0.89375	0.751993285774234	SSC	CREBBP
1.66875430080375	6.39125428652547	212.967291697129	3.09391195104237e-48	1.2423275297234e-46	0.88125	0.767939571968107	SSC	ROCK1
2.90923147177595	5.85328467990225	208.239647849193	3.32607682950619e-47	1.28268855798663e-45	0.9125	0.328157784305497	SSC	UCHL1
2.42226603417561	5.04902654501783	207.223752606386	5.54093534645943e-47	2.11956772773859e-45	0.66875	0.371380612673101	SSC	ITGA6
2.30026991394179	6.02523581131901	206.514857782616	7.91142521942859e-47	2.99864740553788e-45	0.84375	0.519513218631977	SSC	ATG14
2.15336841838381	5.71681561500033	198.924979057814	3.58450025284518e-45	1.24469329010484e-43	0.8125	0.523289970625262	SSC	FNBP1L
2.58885483634625	5.27176860457178	196.011596569161	1.54965029986414e-44	5.26515543421531e-43	0.75625	0.359630717582879	SSC	GRB2
1.53393571095509	6.63276198045807	188.93483497129	5.43046366164835e-43	1.72313189386422e-41	0.94375	0.772135963071758	SSC	ATG4B
3.36027563435913	4.30850762167927	184.566702656703	4.87967766044021e-42	1.47759672630167e-40	0.60625	0.129248845992446	SSC	SPTLC2
1.98021541278901	4.69037823779336	182.927358902631	1.11246643604936e-41	3.32305461018999e-40	0.625	0.413764162819975	SSC	SOD2
1.78834503792166	6.5354662446567	182.047915877783	1.73097522787753e-41	5.1198228905267e-40	0.95625	0.697020562316408	SSC	BCLAF1
2.18396609204335	5.18536034303668	179.750213721232	5.49488996403314e-41	1.58838760766602e-39	0.71875	0.427192614351658	SSC	IGF1R
1.87035653612711	5.60888837053869	179.264287031275	7.01549120826341e-41	2.02264732163744e-39	0.73125	0.553923625681914	SSC	EXOC2
1.62259344086747	6.06355136848711	177.383304577248	1.80623292816302e-40	5.10102968552911e-39	0.80625	0.686529584557281	SSC	ECPAS
2.68215974567059	4.63362013943896	174.070584293054	9.55366879144956e-40	2.59839397417364e-38	0.625	0.242131766680655	SSC	PRKCI
1.99640988950535	5.14074646678676	170.079131594517	7.11022560776548e-39	1.85757447719596e-37	0.6375	0.458665547629039	SSC	PPP2R2D
2.27885020793251	4.96968331269282	169.963071918106	7.53758033844346e-39	1.966121447808e-37	0.6375	0.359630717582879	SSC	ATG16L1
2.39966947317249	6.02352667194768	169.386706810291	1.00720348945328e-38	2.60872791204996e-37	0.925	0.428031892572388	SSC	HSPD1
1.97621122008072	5.10395180803661	169.254333688308	1.07653832409922e-38	2.78178510627418e-37	0.73125	0.459504825849769	SSC	ANXA7
2.23298929851639	5.77664335197733	167.906718674001	2.12019707046024e-38	5.39445225446516e-37	0.88125	0.46202266051196	SSC	CTSD
2.03858528426816	5.40293234363475	167.117904333935	3.15265011549144e-38	7.92998028670349e-37	0.75625	0.459504825849769	SSC	MCUR1
1.85800465590889	6.5846877384676	164.277975366031	1.31533600314355e-37	3.19451142053786e-36	0.88125	0.647083508182963	SSC	PTPA
3.33209369024761	4.56484867626689	163.781625724984	1.68836743481984e-37	4.05587730335582e-36	0.6375	0.136802349979018	SSC	KRT18
1.73424951745452	6.47869185040056	160.958237910267	6.98696685220035e-37	1.63805556201586e-35	0.9375	0.711288292068821	SSC	DDB1
1.60555494348124	5.73870956757447	159.610458128561	1.37644598114446e-36	3.17310549877332e-35	0.7875	0.654217373059169	SSC	ACLY
1.69874596426557	5.50376961549815	156.817455820189	5.61097572473305e-36	1.26016808700496e-34	0.83125	0.587075115400755	SSC	PRKCSH
2.35873669225059	4.98357843563476	155.388346178534	1.1516722274995e-35	2.54852677891622e-34	0.66875	0.313470415442719	SSC	OCRL
2.03305001095944	5.72906784249212	153.74847257126	2.62843868922283e-35	5.69472128566938e-34	0.81875	0.486361728913135	SSC	RAD23B
2.71023211296522	4.82683141422078	152.272380310997	5.52453235595576e-35	1.17390111196758e-33	0.68125	0.227444397817877	SSC	FOXO1
2.23901995920949	5.29963016328608	147.747109688232	5.38780718546695e-34	1.09296931189812e-32	0.7875	0.368862778010911	SSC	ASAH1
1.67853961768932	5.95250122750715	145.692484823481	1.51554550123384e-33	2.99198306432501e-32	0.75625	0.624003357112883	SSC	TSC2
1.6010230678353	7.20655672802942	145.643234279563	1.55358865880448e-33	3.06343639882239e-32	0.94375	0.796894670583298	SSC	TXNDC17
1.68672230683484	6.38403437135696	145.359943258537	1.79171557746377e-33	3.52041292613537e-32	0.88125	0.673101133025598	SSC	XPO1
1.93844784180197	5.49332348112882	144.375061073008	2.9416438387651e-33	5.73559949657277e-32	0.7375	0.488040285354595	SSC	SMAD5
2.48857861851911	4.55660378194654	144.325861906996	3.01541139211356e-33	5.87251811796273e-32	0.63125	0.236256819135543	SSC	CASP3
2.81381476272881	4.88407626335199	143.706801916748	4.11807852201474e-33	7.95913577589161e-32	0.74375	0.191775073436844	SSC	LAPTM4B
1.99955594234756	5.74556906049765	141.053361600851	1.56629606846392e-32	2.93145140452002e-31	0.775	0.481745698699119	SSC	NCKAP1
2.03234981315045	5.08878575467759	134.439893949816	4.3777556169231e-31	7.53360573100319e-30	0.6375	0.393201846412086	SSC	SMAD4
1.85702747874487	5.01528602798255	131.490041278256	1.93442388292942e-30	3.22018391808055e-29	0.64375	0.418380193033991	SSC	OPA1
1.60954724178967	5.30160981161967	130.793265168903	2.74783996233724e-30	4.53325171475826e-29	0.69375	0.540914813260596	SSC	ENTPD4
1.78148855774523	5.5218345006775	130.200631216959	3.70383681024192e-30	6.06510143415146e-29	0.69375	0.503147293327738	SSC	TCHP
1.55009769353468	8.41971347165856	127.570582594718	1.39355681161827e-29	2.18168036382224e-28	0.9875	0.906420478388586	SSC	HMGB1
1.61249952967198	6.36418771537573	126.659591260609	2.20534524157801e-29	3.41544982785201e-28	0.86875	0.653797733948804	SSC	BRD4
2.47914100053039	4.82949887534506	121.169773059252	3.50790586201553e-28	5.06125424612319e-27	0.7125	0.24255140579102	SSC	LCLAT1
2.07265197381915	5.50562958136042	121.100157779339	3.63318496827806e-28	5.23813030201892e-27	0.7	0.404112463281578	SSC	TRAPPC6A
1.53641608544124	5.35496499603969	115.408402141893	6.40501812152753e-27	8.5625115137951e-26	0.7125	0.546789760805707	SSC	PIK3C3
1.78736088114867	5.75317660034926	114.22951991686	1.16065641946065e-26	1.53122521734261e-25	0.83125	0.49013848090642	SSC	VMA21
1.66839357141404	5.68195642815858	111.889171875851	3.77852869275383e-26	4.85160155057581e-25	0.8	0.53881661770877	SSC	USP33
2.65559249099846	4.78414067383802	110.926506668455	6.1405449386966e-26	7.7818604508111e-25	0.725	0.181703734788082	SSC	FUNDC1
1.52148477855341	5.45544849183525	108.820953020675	1.77627811537768e-25	2.18746338766232e-24	0.81875	0.545530843474612	SSC	ATG5
1.67041531778778	5.99777732333829	105.891010789571	7.79042128854651e-25	9.22678891761459e-24	0.9	0.558120016785564	SSC	VAMP2
1.92272995298901	5.17322958203958	102.113097054976	5.24406894901344e-24	5.89281791295686e-23	0.65625	0.377255560218212	SSC	ABL2
1.86497410509009	5.90918375744867	101.857936338059	5.96497956130992e-24	6.65774521319117e-23	0.81875	0.457826269408309	SSC	DICER1
1.82622688273935	5.06322446941526	101.641609299667	6.65329517196435e-24	7.40603861430319e-23	0.65	0.399076793957197	SSC	SEC23A
1.80737271910126	7.09701254703002	97.9128987868226	4.37196514231882e-23	4.63901631228685e-22	0.96875	0.577003776751993	SSC	NAE1
2.07715140479746	5.31797907408376	91.9996649272316	8.66911587730035e-22	8.50909041977271e-21	0.76875	0.309274024339068	SSC	SGPL1
1.61701058329795	5.19410933609555	91.3460802239379	1.20618804331454e-21	1.17005538245624e-20	0.61875	0.442299622324801	SSC	ARF6
1.75181544687589	5.44030548600337	81.4587118650616	1.78961573918657e-19	1.50354046644772e-18	0.74375	0.404532102391943	SSC	NRBF2
2.06184612870021	4.93315125638053	78.1409258713468	9.59453651663882e-19	7.71639259982263e-18	0.6125	0.264372639530004	SSC	EXOC6
1.57135053206832	5.39953320736067	77.650035644644	1.23014082963407e-18	9.80295291394947e-18	0.69375	0.449013848090642	SSC	RICTOR
1.55598085216337	5.63974655941169	74.9618437250451	4.79899650072115e-18	3.65967672834691e-17	0.74375	0.481745698699119	SSC	PTPN2
1.89517213214505	4.85477155848863	74.468847516267	6.16027358000598e-18	4.65066961907152e-17	0.66875	0.285354595048258	SSC	NAMPT
1.52026376965028	5.40427922968947	71.074433372567	3.43998996815489e-17	2.46605816219578e-16	0.6875	0.463281577843055	SSC	MTMR14
1.76850633410931	5.36814014451308	65.8050422999522	4.97807133071631e-16	3.3034569105096e-15	0.7	0.348300461603021	SSC	ROCK2
1.50340762117988	5.72613680052309	49.0357819944029	2.51335465656604e-12	1.27777623861362e-11	0.65	0.394880402853546	SSC	MAPK3
3.65165890688226	5.78040056420191	632.407566992898	1.4969219787346e-139	2.47942671947705e-135	0.962962962962963	0.459717607973422	Diff.ing SPG	TXN
2.5975489260307	7.36713301387468	495.936969405534	7.27798059613792e-110	4.01829438680435e-106	0.992592592592593	0.859634551495017	Diff.ing SPG	PFN1
3.04888373026229	5.58535052681092	310.672248475927	1.55876408360291e-69	4.52957699978188e-67	0.718518518518519	0.433139534883721	Diff.ing SPG	FOS
2.32114958716374	8.41974206035118	306.768579528517	1.10453534365069e-68	3.07478506967366e-66	0.985185185185185	0.907392026578073	Diff.ing SPG	HMGB1
1.9247349828567	8.6381732712909	283.657295433506	1.19846737180073e-63	2.51276130542044e-61	0.985185185185185	0.953073089700997	Diff.ing SPG	HSP90AB1
2.40059173754234	7.04763314198188	264.95468350153	1.42742013900535e-59	2.45005942719328e-57	0.940740740740741	0.696428571428571	Diff.ing SPG	PARP1
1.62191779307973	7.9738112387685	251.284713080074	1.36258454326914e-56	1.90457123058552e-54	0.948148148148148	0.93687707641196	Diff.ing SPG	RHOA
2.04842224164788	7.20654827636451	233.277844181424	1.1495315967679e-52	1.2908655324112e-50	0.962962962962963	0.79734219269103	Diff.ing SPG	TXNDC17
1.95619593859976	7.02110599053369	224.075237257143	1.16817146080869e-50	1.16210258204833e-48	0.962962962962963	0.796511627906977	Diff.ing SPG	PSAP
2.33504199136601	7.58568369074603	223.888286753105	1.28316362749653e-50	1.27267549365502e-48	0.955555555555556	0.738372093023256	Diff.ing SPG	APLP2
2.47881391853649	5.63984867018356	214.519304496795	1.41882991457927e-48	1.28069696403999e-46	0.881481481481482	0.476744186046512	Diff.ing SPG	PTPN2
1.87125982384703	5.73860690124719	204.841162379163	1.83418578173925e-46	1.46412222630545e-44	0.77037037037037	0.65656146179402	Diff.ing SPG	ACLY
2.06571820770721	6.18507896012984	194.038091965166	4.17782449428231e-44	2.91980573886266e-42	0.911111111111111	0.639119601328904	Diff.ing SPG	HSPA9
1.76394821679654	8.15952258567478	187.690129237738	1.01517701470557e-42	6.50479090254378e-41	1	0.920265780730897	Diff.ing SPG	SOD1
1.83610763171825	5.8558603360778	164.81891298792	1.00200102957314e-37	4.59104953065966e-36	0.851851851851852	0.64202657807309	Diff.ing SPG	ABHD5
1.66048682411854	7.58316642998888	163.026273407443	2.46877494208562e-37	1.10967581419906e-35	0.955555555555556	0.85797342192691	Diff.ing SPG	SNRPE
2.80536752214573	5.85341865380314	162.833191366466	2.72058939206008e-37	1.2129874130656e-35	0.881481481481482	0.335963455149502	Diff.ing SPG	UCHL1
1.58725518566118	7.73454845691884	158.51408524783	2.38952735566275e-36	9.91953292118293e-35	0.977777777777778	0.890365448504983	Diff.ing SPG	RBX1
2.24418009780499	4.8104550938406	158.234852023008	2.74995064251945e-36	1.12884281207859e-34	0.740740740740741	0.35921926910299	Diff.ing SPG	IDH1
1.77037241806292	6.5354383680028	152.124084469513	5.95259644583972e-35	2.24847961757506e-33	0.933333333333333	0.700996677740864	Diff.ing SPG	BCLAF1
1.82342437242066	6.38400467208129	151.806952511788	6.98261587381892e-35	2.61666420873302e-33	0.837037037037037	0.677740863787375	Diff.ing SPG	XPO1
2.23560997340984	7.16698690219674	150.631936585206	1.26134911509259e-34	4.60691423767059e-33	0.962962962962963	0.627491694352159	Diff.ing SPG	CST3
2.15346585421883	6.02523670435458	148.900096131477	3.01563140754974e-34	1.0882224579292e-32	0.785185185185185	0.526162790697674	Diff.ing SPG	ATG14
2.59234598622653	4.85488195825969	146.951844966588	8.04003922342289e-34	2.80065593432524e-32	0.82962962962963	0.28031561461794	Diff.ing SPG	NAMPT
2.34627965866967	5.50569712274665	144.427535145037	2.86495389117688e-33	9.61573734073116e-32	0.77037037037037	0.403239202657807	Diff.ing SPG	TRAPPC6A
2.97113074042274	4.49056399854925	138.31177864476	6.2287975597257e-32	1.89130501155851e-30	0.62962962962963	0.174833887043189	Diff.ing SPG	PLIN2
1.76829578936887	8.57796181922458	137.883747408448	7.72704871256573e-32	2.3355286742807e-30	0.977777777777778	0.840116279069767	Diff.ing SPG	NASP
2.28554630063127	5.29978276620031	134.128485411773	5.12117190091432e-31	1.48294634232158e-29	0.844444444444444	0.370016611295681	Diff.ing SPG	ASAH1
1.91271193237932	5.74652057506654	130.058262986091	3.9792457747771e-30	1.0769646632438e-28	0.814814814814815	0.526162790697674	Diff.ing SPG	CUL5
1.51376675391793	5.68572321277456	128.670318931287	8.00726257530952e-30	2.11528379052854e-28	0.733333333333333	0.674833887043189	Diff.ing SPG	ATXN3
2.82388890928799	4.88418111534414	125.914540343996	3.21013951363627e-29	8.06234205217808e-28	0.748148148148148	0.197259136212625	Diff.ing SPG	LAPTM4B
1.60780053570597	6.16577279601396	123.795568055812	9.33859376280635e-29	2.27303156194332e-27	0.888888888888889	0.670681063122924	Diff.ing SPG	ARCN1
2.15381571995531	5.17317524778676	118.380985799348	1.43087089020315e-27	3.17178257367346e-26	0.62962962962963	0.381644518272425	Diff.ing SPG	ABL2
1.50353906219573	7.85601191416675	117.173424096696	2.63032407305277e-27	5.73254905052758e-26	0.962962962962963	0.846345514950166	Diff.ing SPG	DNMT1
2.08369723336624	4.93707182012322	115.388055535058	6.471071858095e-27	1.37063425475136e-25	0.748148148148148	0.352159468438538	Diff.ing SPG	CASP2
2.01761976228108	7.09707146873996	110.957565803115	6.04508993016521e-26	1.18846109268002e-24	0.955555555555556	0.581810631229236	Diff.ing SPG	NAE1
2.17918873232829	5.27188571919771	106.223726798948	6.58633232150231e-25	1.18193624493178e-23	0.762962962962963	0.363372093023256	Diff.ing SPG	GRB2
1.68546325705682	6.83092470343311	105.356983810688	1.02000298722187e-24	1.80115346256391e-23	0.911111111111111	0.675249169435216	Diff.ing SPG	PRKDC
2.06403092894658	5.2101584879097	103.681550615175	2.37593431899208e-24	4.11650503060934e-23	0.733333333333333	0.370016611295681	Diff.ing SPG	LAMTOR1
1.50064741760794	6.01581777654204	99.4538508383816	2.00788038624872e-23	3.2288860949156e-22	0.814814814814815	0.619186046511628	Diff.ing SPG	EI24
2.56135623145772	4.51873151106823	96.9448815478618	7.12843675997642e-23	1.09579454546515e-21	0.607407407407407	0.168604651162791	Diff.ing SPG	EIF4EBP1
1.69968956385709	5.09664182383703	94.3667584720456	2.62157988173445e-22	3.87010145910058e-21	0.666666666666667	0.454318936877076	Diff.ing SPG	TIGAR
1.50265113874899	5.29095230794209	90.9991853759602	1.43731275856349e-21	1.99054597629317e-20	0.681481481481481	0.536544850498339	Diff.ing SPG	CTSB
1.67746515215866	5.22707067776894	88.3105650382331	5.59438549616448e-21	7.38936237366192e-20	0.644444444444444	0.468853820598007	Diff.ing SPG	PELP1
2.7800445253406	4.68495207658611	87.4438751527789	8.67056025554679e-21	1.12727491988029e-19	0.748148148148148	0.143272425249169	Diff.ing SPG	ATIC
1.76840063645577	7.21440702823096	87.2017722582582	9.79959479786258e-21	1.26759538019833e-19	0.955555555555556	0.627491694352159	Diff.ing SPG	BTG3
2.08374675392182	6.1043915150873	86.862337231842	1.16343993978694e-20	1.49347421520476e-19	0.896296296296296	0.397840531561462	Diff.ing SPG	HSPB1
1.91384043603025	4.97134524043821	85.9209821416862	1.87271166446231e-20	2.3543574690187e-19	0.637037037037037	0.352574750830565	Diff.ing SPG	MAP3K7
1.65264794527208	5.53319620090226	82.4792746597864	1.06783959269033e-19	1.26336864953759e-18	0.674074074074074	0.48421926910299	Diff.ing SPG	WRN
1.81130343837664	5.90918731726287	81.5801921812235	1.68292427136393e-19	1.96096490810668e-18	0.77037037037037	0.464285714285714	Diff.ing SPG	DICER1
1.76386401394358	5.57453604218496	78.887999103245	6.57328524084572e-19	7.32435991165477e-18	0.740740740740741	0.45141196013289	Diff.ing SPG	CHEK1
2.18860208187202	4.82965257545375	75.2863597390847	4.07162819329721e-18	4.28465143454119e-17	0.696296296296296	0.248338870431894	Diff.ing SPG	LCLAT1
2.23881168237726	4.51900345726639	74.0344243246898	7.67665708802898e-18	7.88541455364763e-17	0.614814814814815	0.205564784053156	Diff.ing SPG	ICMT
2.12872156350225	5.15566533699915	69.6253729323721	7.17084964565244e-17	6.81436420572371e-16	0.748148148148148	0.243355481727575	Diff.ing SPG	PGRMC1
1.95121218435402	5.31814095247852	67.6166668451274	1.98581784698981e-16	1.82076357091701e-15	0.740740740740741	0.315614617940199	Diff.ing SPG	SGPL1
1.90683930514132	5.62331984515786	65.6386773821373	5.41652676521709e-16	4.75697990857229e-15	0.807407407407407	0.34468438538206	Diff.ing SPG	VBP1
1.913467656624	5.15770071226377	56.4869452749836	5.65727251821665e-14	4.18322470336971e-13	0.614814814814815	0.269933554817276	Diff.ing SPG	RRM2
1.50884234602461	5.40635045450976	49.6982097761161	1.79309456772262e-12	1.15653901372561e-11	0.837037037037037	0.400747508305648	Diff.ing SPG	PPP2R1A
1.59103289039099	5.4543066176904	32.6886315226743	1.0816802934075e-08	4.89318900446679e-08	0.651851851851852	0.288205980066445	Diff.ing SPG	ITGB1
2.58701084163741	8.41976464138933	188.95459808769	5.37678817170852e-43	4.4529215441047e-39	1	0.909420289855073	Diff.ed SPG	HMGB1
3.36071533505699	5.1579337679539	123.249573413389	1.22966723955915e-28	4.03318679652238e-26	0.813559322033898	0.275764895330113	Diff.ed SPG	RRM2
2.04358221802373	8.57797240048646	91.2167101320615	1.28768231875813e-21	1.3372116668809e-19	1	0.843800322061192	Diff.ed SPG	NASP
2.95578941599729	5.15600713522183	79.5657454549792	4.66442712233144e-19	3.39222942033026e-17	0.830508474576271	0.256843800322061	Diff.ed SPG	PGRMC1
2.04371071166814	7.58572621258009	72.6784720363589	1.52589533938553e-17	8.64074100988453e-16	1	0.743961352657005	Diff.ed SPG	APLP2
1.98335116253893	5.89185273264046	69.9264554858032	6.15572901631506e-17	3.22659549245995e-15	0.796610169491525	0.581723027375201	Diff.ed SPG	PEG3
1.58198230106355	7.20592219617835	66.2714403221248	3.92910584849294e-16	1.82296203701717e-14	1	0.819243156199678	Diff.ed SPG	PRPF8
1.5701289253428	8.49626382570572	65.1412395145571	6.97176935703401e-16	3.0876176937228e-14	1	0.929951690821256	Diff.ed SPG	PPIA
2.09575551604778	7.21447250106137	61.7413280630167	3.91672702631532e-15	1.55948817548975e-13	1	0.636473429951691	Diff.ed SPG	BTG3
1.94867958888068	6.47272761555174	61.4372436262133	4.57082126494676e-15	1.80473892781754e-13	0.898305084745763	0.614331723027375	Diff.ed SPG	BRCA1
2.26303868779371	5.89707174239812	60.3693686488664	7.86270588069131e-15	2.97337737111485e-13	0.915254237288136	0.462962962962963	Diff.ed SPG	HIF1A
1.89581573518884	5.94670315943535	59.8566380644884	1.02024664361375e-14	3.80604848682349e-13	0.610169491525424	0.578099838969404	Diff.ed SPG	HSPA1A
2.22424222291547	5.44063662388976	59.071808698201	1.52021693977758e-14	5.48586346013201e-13	0.830508474576271	0.416264090177134	Diff.ed SPG	NRBF2
1.93292996610062	5.60816952199738	56.8894753782142	4.61006468730161e-14	1.48125715709254e-12	0.796610169491525	0.516505636070853	Diff.ed SPG	MDK
1.52434669959681	7.36714786998558	54.9066616435543	1.26391881276506e-13	3.75177764430718e-12	0.966101694915254	0.864331723027375	Diff.ed SPG	PFN1
1.86016247088169	5.06542712691956	48.1355473912554	3.97749880709187e-12	8.90287857990084e-11	0.745762711864407	0.424718196457327	Diff.ed SPG	ACSS2
1.57622697507013	6.33396099794309	47.8444626194005	4.61408422532055e-12	1.02104721531192e-10	0.88135593220339	0.653381642512077	Diff.ed SPG	CDKN2D
1.66385969283835	5.50086903476549	46.8651724005317	7.60421084953973e-12	1.6293964606255e-10	0.830508474576271	0.540257648953301	Diff.ed SPG	HDAC1
2.31728402715699	5.85352444322954	45.2159632045555	1.76460859953365e-11	3.51933709071349e-10	0.88135593220339	0.352657004830918	Diff.ed SPG	UCHL1
1.68418403322245	5.71102876905116	44.9754374040049	1.99521478167468e-11	3.92925510073009e-10	0.796610169491525	0.543075684380032	Diff.ed SPG	KDELR1
2.21828139899282	5.62352844626353	44.5756727535427	2.44713503355607e-11	4.73352745023785e-10	0.915254237288136	0.356280193236715	Diff.ed SPG	VBP1
1.59212347245066	6.56131823038902	43.6413960651453	3.94407316867665e-11	7.36501194243243e-10	0.949152542372881	0.676731078904992	Diff.ed SPG	RAC1
1.99051645957496	5.21025829888592	43.0991835562768	5.20339645080376e-11	9.4658382331563e-10	0.76271186440678	0.380434782608696	Diff.ed SPG	LAMTOR1
1.53671825349989	6.00568716873366	42.5140772967034	7.01753329408088e-11	1.24515171629897e-09	0.915254237288136	0.63768115942029	Diff.ed SPG	PDCD4
1.89589128742601	4.93713885789613	41.205944258606	1.37005258038177e-10	2.30735799849044e-09	0.644067796610169	0.366747181964573	Diff.ed SPG	CASP2
1.86386713397315	5.57456697361343	41.1481445562208	1.41117156419099e-10	2.3717849014183e-09	0.813559322033898	0.4585346215781	Diff.ed SPG	CHEK1
1.98213114449993	5.07003433325596	40.1039495696018	2.40801631655707e-10	3.89313599407447e-09	0.610169491525424	0.353462157809984	Diff.ed SPG	XBP1
2.27675607057323	5.19335572690518	37.3655361084959	9.79375827412833e-10	1.39064650813137e-08	0.76271186440678	0.283816425120773	Diff.ed SPG	AP1S2
1.7510573402988	4.82452182613668	35.6443076353235	2.36838933643541e-09	3.11092916526946e-08	0.644067796610169	0.375201288244767	Diff.ed SPG	RAF1
2.6302596612999	4.40168998341823	35.3564104436193	2.74563391853481e-09	3.56265627964366e-08	0.677966101694915	0.146537842190016	Diff.ed SPG	SERPINH1
1.73051714974255	5.78045591189344	35.2499095723711	2.89995561341828e-09	3.73800893407421e-08	0.813559322033898	0.47866344605475	Diff.ed SPG	TXN
1.98764804250921	5.36820094330903	35.100102844448	3.13184255000193e-09	4.01503669326293e-08	0.677966101694915	0.363123993558776	Diff.ed SPG	ROCK2
1.81618852983034	5.50575039789079	34.0614255993955	5.33994302043312e-09	6.49876166193564e-08	0.694915254237288	0.416264090177134	Diff.ed SPG	TRAPPC6A
1.69138393722225	7.09711800205995	32.9088891309957	9.6580645364474e-09	1.11672846038008e-07	0.966101694915254	0.592995169082126	Diff.ed SPG	NAE1
1.53066536060612	5.42467769115039	32.6353273284126	1.11175526038662e-08	1.26953176528188e-07	0.627118644067797	0.498792270531401	Diff.ed SPG	NCOA3
1.76851417377618	4.95918867419167	32.5499812836583	1.1616625182479e-08	1.32241904611678e-07	0.661016949152542	0.369565217391304	Diff.ed SPG	CISD2
1.51816077663186	6.41228972374855	32.040203079835	1.5101474626105e-08	1.68439915804371e-07	0.966101694915254	0.621578099838969	Diff.ed SPG	HDAC6
1.66939944196891	5.77701805115115	31.4789435725597	2.01614772493094e-08	2.19411713810077e-07	0.88135593220339	0.479066022544283	Diff.ed SPG	CTSD
1.8978639108331	5.31826881182202	29.008183895045	7.20731705767773e-08	6.9730791822187e-07	0.779661016949153	0.327697262479871	Diff.ed SPG	SGPL1
1.78908121090984	5.13728062478503	28.828171486085	7.90922765214122e-08	7.58127848473617e-07	0.711864406779661	0.338164251207729	Diff.ed SPG	SLC3A2
1.73194732997569	5.50168090030142	22.1503227903422	2.52113575852432e-06	1.77848518468133e-05	0.796610169491525	0.320048309178744	Diff.ed SPG	GRN
1.61955884758201	4.85496902514302	19.8828945928658	8.23337215851321e-06	5.22503677193615e-05	0.711864406779661	0.299919484702093	Diff.ed SPG	NAMPT
1.68552506046899	5.33686337632682	19.4170062217268	1.0506729233495e-05	6.50694371504932e-05	0.677966101694915	0.305555555555556	Diff.ed SPG	CTSV
2.91308961520885	6.41224941661243	292.540451999135	1.39002622791632e-65	1.70545921674755e-62	0.97979797979798	0.615384615384615	L1	HDAC6
2.63200188515267	5.89184414099925	247.371797326177	9.71456715708945e-56	3.53642270563629e-53	0.919191919191919	0.573240589198036	L1	PEG3
2.21012315540127	7.08192535726417	195.701486533725	1.81097993901046e-44	2.49968051831665e-42	1	0.757364975450082	L1	GOLGA2
2.40870549037848	5.06538919204048	157.092410421621	4.88604043210763e-36	3.4365151039157e-34	0.737373737373737	0.419803600654664	L1	ACSS2
1.93448039370121	6.14459273093088	145.661896847047	1.53906181605304e-33	8.59772357173507e-32	0.888888888888889	0.673486088379705	L1	MACF1
2.22937848641106	6.47273040560959	143.002093514447	5.87182596014875e-33	3.10728400290491e-31	0.909090909090909	0.60924713584288	L1	BRCA1
2.56125847047603	5.89698266274867	137.181500479673	1.10051972448613e-31	5.21558181874848e-30	0.909090909090909	0.455810147299509	L1	HIF1A
3.02445222082081	5.19320701414489	133.028029757171	8.91442549492627e-31	3.88052790237086e-29	0.848484848484849	0.272504091653028	L1	AP1S2
1.93040980061084	5.68283083093859	132.727993728903	1.03688013268783e-30	4.4783217934224e-29	0.828282828282828	0.597790507364975	L1	VMP1
2.75345274644887	4.90325807061036	130.932149957481	2.56215808731972e-30	1.06763032652378e-28	0.767676767676768	0.295008183306056	L1	BMPR2
3.47690606177814	4.40156478507736	130.385582731302	3.37432143512404e-30	1.38001415038709e-28	0.666666666666667	0.138297872340426	L1	SERPINH1
1.65402290031861	7.20593400562314	122.041829882271	2.26021944207681e-28	7.93159845949983e-27	0.94949494949495	0.818330605564648	L1	PRPF8
2.10857830790363	5.42466062933628	119.580008898753	7.81777026910379e-28	2.60280679100102e-26	0.747474747474748	0.491816693944354	L1	NCOA3
1.92909972319815	5.50088925076954	112.02584512457	3.52682538243342e-26	1.03483741757194e-24	0.666666666666667	0.542144026186579	L1	HDAC1
1.95417704110191	7.58570295876259	105.822534030763	8.06433230010004e-25	2.09362959330262e-23	0.98989898989899	0.740180032733224	L1	APLP2
1.75010110140353	6.47874707894384	105.620791922329	8.92859315461998e-25	2.30535857703115e-23	0.939393939393939	0.716857610474632	L1	DDB1
1.5138293354723	6.35443459411543	103.060805581292	3.25017981386543e-24	7.9109997570845e-23	0.828282828282828	0.767184942716858	L1	COPB2
1.71325080849557	5.89613188203063	96.4464307199682	9.16914512518055e-23	1.99570480001219e-21	0.898989898989899	0.622340425531915	L1	PAK1
2.02908985579546	7.21443669542796	92.62723916717	6.31324921544599e-22	1.26827778508235e-20	1	0.630523731587561	L1	BTG3
2.0806903922072	5.57455006902422	90.240907097254	2.10857129201165e-21	4.06817945197844e-20	0.767676767676768	0.454582651391162	L1	CHEK1
1.5878821316359	5.73943718807145	88.0220702995671	6.47281947027714e-21	1.20395895896615e-19	0.808080808080808	0.628887070376432	L1	CTNNB1
2.14920138653443	6.04941675157616	83.4802732543371	6.43549652325384e-20	1.10175035310506e-18	0.909090909090909	0.442716857610475	L1	ATP6AP2
1.50461724408946	5.81656593971889	81.731257114041	1.55908143158482e-19	2.5785167540744e-18	0.676767676767677	0.640343698854337	L1	MTMR9
1.5454236510878	8.41975229276886	81.3585999146535	1.88260700380885e-19	3.08738228787999e-18	1	0.907937806873977	L1	HMGB1
1.88446815179448	5.26312643783074	81.0316443975753	2.22132060409345e-19	3.61778208710933e-18	0.646464646464647	0.446399345335516	L1	LETM1
1.68953983435312	5.45424705375843	80.6700074640448	2.66740107784109e-19	4.30828842055787e-18	0.676767676767677	0.545008183306056	L1	MFN1
1.73881104530837	5.57767310763854	76.9378214783233	1.76425903730029e-18	2.66141207325349e-17	0.646464646464647	0.540098199672668	L1	E2F4
1.78274443690765	5.74562623722791	67.8159885535774	1.7948811605647e-16	2.26252009916388e-15	0.828282828282828	0.486906710310966	L1	NCKAP1
2.09556160371684	5.36818635729604	65.4418645656142	5.98538100865665e-16	7.18137329495721e-15	0.707070707070707	0.356792144026187	L1	ROCK2
2.31064984559234	5.15582014928223	65.2930546451175	6.45484356052604e-16	7.71112883626204e-15	0.747474747474748	0.250818330605565	L1	PGRMC1
2.00281546251633	5.62341435172954	56.0332726509309	7.1254872504326e-14	7.00433282329617e-13	0.767676767676768	0.353109656301146	L1	VBP1
1.54009358896417	5.39944412593717	47.3782436053152	5.85287014530981e-12	4.73706399471483e-11	0.616161616161616	0.458265139116203	L1	RICTOR
1.80957925695382	5.50158033606068	40.3586439326573	2.11368203695502e-10	1.45783770223212e-09	0.717171717171717	0.315466448445172	L1	GRN
1.60556191910103	6.02372944797312	39.745697597753	2.89277153315138e-10	1.96330347426154e-09	0.777777777777778	0.446399345335516	L1	HSPD1
1.75688428969275	5.33669024049688	35.0537325333075	3.20731592522183e-09	1.93870926915663e-08	0.636363636363636	0.30114566284779	L1	CTSV
2.3459994952716	5.60812302630251	158.680391012898	2.19772957242602e-36	2.22642775369287e-34	0.798076923076923	0.511275112751127	L2	MDK
1.76108891921386	8.49626079190744	148.351565558432	3.97448755872296e-34	3.20347565347483e-32	1	0.928659286592866	L2	PPIA
1.89036652618508	8.41976047869388	139.555623014893	3.32958254015746e-32	2.26486818907179e-30	1	0.907749077490775	L2	HMGB1
2.36461536766234	5.89704171111398	113.717805610619	1.50237921040734e-26	6.36436267303887e-25	0.961538461538462	0.452644526445264	L2	HIF1A
2.15846994901744	7.21446043070433	112.809915641641	2.37485175319949e-26	9.85861078048116e-25	1	0.629766297662977	L2	BTG3
1.59701712917016	6.54622441572364	101.334329669944	7.76974599085712e-24	2.55599181170927e-22	0.990384615384615	0.747027470274703	L2	RAB7A
1.60339144937042	8.57797045001253	84.711067858691	3.45312030069951e-20	7.89996658848569e-19	1	0.840918409184092	L2	NASP
1.52969583093085	6.9367311096036	83.5830278013364	6.10953445273173e-20	1.37028129868412e-18	0.961538461538462	0.770807708077081	L2	RHEB
2.07977222736563	5.44060966635372	82.6237295168985	9.92582829468266e-20	2.16609297706161e-18	0.75	0.412054120541205	L2	NRBF2
1.55474164575965	7.08193900141272	82.1967500093297	1.23192274289502e-19	2.63970923052285e-18	0.990384615384615	0.757277572775728	L2	GOLGA2
1.88039821632621	5.06541434093132	82.1604115935515	1.25478140313372e-19	2.68521599106013e-18	0.701923076923077	0.420664206642066	L2	ACSS2
1.5619192458676	5.68285524877681	78.3436020300251	8.65893495274525e-19	1.70133178042463e-17	0.894230769230769	0.594505945059451	L2	VMP1
1.74438851488798	6.41227613593739	76.1813415800607	2.58775288132139e-18	4.82682937497374e-17	0.913461538461538	0.617466174661747	L2	HDAC6
1.68205855309358	7.58571837365275	75.6426683432778	3.39935828561406e-18	6.28407042006344e-17	0.990384615384615	0.739647396473965	L2	APLP2
2.03103159314118	6.04948517102273	74.564972735448	5.8675070020839e-18	1.05294097756248e-16	0.932692307692308	0.440754407544075	L2	ATP6AP2
2.33864945921981	5.15789078561101	73.080759691697	1.24451833624045e-17	2.15285425193929e-16	0.836538461538462	0.264862648626486	L2	RRM2
2.30559022076955	5.33680499892318	72.2942300976633	1.85388645615925e-17	3.14780608063492e-16	0.778846153846154	0.294382943829438	L2	CTSV
2.1495896914947	5.62348998000226	69.1837652236991	8.97034126771922e-17	1.40967976838584e-15	0.807692307692308	0.350553505535055	L2	VBP1
2.334723411409	5.19330558604023	66.6087108831402	3.3111966682217e-16	4.87944893363792e-15	0.817307692307692	0.272652726527265	L2	AP1S2
2.28137150136741	5.155944083505	64.8272414093153	8.1760966489448e-16	1.16144748580444e-14	0.788461538461538	0.248052480524805	L2	PGRMC1
1.68516576972285	5.40452632295951	59.5348253594361	1.20149023860461e-14	1.51625779559066e-13	0.759615384615385	0.465354653546535	L2	MTMR14
1.7125164454808	5.57456127795111	56.0569922376508	7.04003864225463e-14	8.12343461891803e-13	0.759615384615385	0.454284542845428	L2	CHEK1
1.68909925805885	5.50164699766191	35.127016827545	3.08885512373227e-09	2.11983641358771e-08	0.798076923076923	0.311193111931119	L2	GRN
2.21784462738538	8.67307844534709	481.252215039427	1.14094630893438e-106	3.77961283760693e-102	1	0.947151114781173	L3	HSPA5
1.7710780767058	8.54140299693795	266.520519218715	6.50526275329204e-60	3.59166398713842e-56	1	0.945499587118084	L3	HSP90B1
2.23069077920921	6.93673512027961	254.616038660241	2.55939686619425e-57	1.05981424983021e-53	0.991735537190083	0.767960363336086	L3	RHEB
2.79025237069005	6.04949813863399	201.877819821503	8.12940785708175e-46	1.58413467106792e-42	0.958677685950413	0.436003303055326	L3	ATP6AP2
1.53667506200804	8.49626192248854	122.470875951985	1.82068311582824e-28	2.40293902701363e-26	1	0.928158546655656	L3	PPIA
1.69386493659326	7.52676689014996	100.92951794196	9.53154657476915e-24	7.0323283604093e-22	1	0.755573905862923	L3	CTSL
1.56764855255596	5.97907190618982	91.5432987150557	1.0917695329633e-21	6.13000835906358e-20	0.818181818181818	0.617258464079273	L3	UBE2A
1.67363394124779	6.77300645085144	90.6998196989362	1.67208481388515e-21	9.02136052598914e-20	0.900826446280992	0.639966969446738	L3	TOP1
2.26451094142231	5.33682675230755	79.5008958707735	4.82006706806471e-19	1.85237078612273e-17	0.809917355371901	0.289430222956234	L3	CTSV
1.56612668632975	5.60814035227532	64.7062581844584	8.69383037075781e-16	2.03677877434295e-14	0.685950413223141	0.514863748967795	L3	MDK
1.52896992957174	6.41228119954877	64.0813935560541	1.19383714056393e-15	2.73690262667552e-14	0.87603305785124	0.617258464079273	L3	HDAC6
1.83585110911584	5.62350431427484	53.7682246332997	2.25591873657093e-13	3.69959504883096e-12	0.834710743801653	0.345995045417011	L3	VBP1
1.68460259847505	6.02378032698282	53.2761264068736	2.89807281440761e-13	4.69602475158049e-12	0.851239669421488	0.439719240297275	L3	HSPD1
1.50089519660082	5.77699891060069	47.7238776204194	4.90678861906142e-12	6.68093656324076e-11	0.818181818181818	0.471924029727498	L3	CTSD
1.51211787947314	4.95916844731718	43.3768586891269	4.51496199259691e-11	5.31699772231632e-10	0.611570247933884	0.364574731626755	L3	CISD2
1.77054230643553	5.15596757817487	39.3579482545219	3.52813800269221e-10	3.68231340942611e-09	0.661157024793388	0.250619322873658	L3	PGRMC1
1.6962718316255	8.54141149109368	496.606283051878	5.2045068826985e-110	6.63114228858282e-107	0.99236641221374	0.943007452871548	Z	HSP90B1
2.25230743378769	7.52677384933708	414.397235525765	4.04551222539693e-92	1.7633642564569e-89	0.99618320610687	0.740903112669882	Z	CTSL
1.72825587838451	5.94583681430741	388.68146856958	1.60296625231559e-86	4.53858658465458e-84	0.896946564885496	0.690486628671635	Z	BAD
2.10856903324981	5.99780187862054	293.587304373696	8.22112826064598e-66	5.93336200196992e-64	0.973282442748092	0.534414730381412	Z	VAMP2
1.61172016002882	7.85601106100493	250.983555610016	1.58495646958126e-56	6.90853328523924e-55	0.99236641221374	0.83647523016221	Z	DNMT1
1.85262555272873	5.60211832620216	238.565591845935	8.08117211324929e-54	3.09485535948681e-52	0.870229007633588	0.480929416922402	Z	NEU3
1.92829334379154	5.55006710476706	215.890416304222	7.12567921639131e-49	2.09266290249463e-47	0.862595419847328	0.455063568610259	Z	DDIT3
1.67853918771397	5.75145557712818	190.85528339796	2.06844179163747e-43	4.80851026186488e-42	0.843511450381679	0.510302498903989	Z	PRNP
1.74977885472804	5.60401811489241	188.589959992901	6.45829978857575e-43	1.46436753659239e-41	0.877862595419847	0.464708461201228	Z	IL23A
1.73067984051297	5.75658576149011	172.221290652289	2.42120977466501e-39	4.64432056776652e-38	0.877862595419847	0.499342393686979	Z	ATP6V0A1
1.82827506509676	5.74558635997483	172.121517989152	2.54578774782119e-39	4.87481564867472e-38	0.866412213740458	0.458132398071021	Z	NCKAP1
1.7327502472863	4.58975731683307	98.8571890064929	2.71383140185882e-23	2.45900144555189e-22	0.629770992366412	0.245944761069706	Z	STX12
2.313873971547	6.41033836814873	691.105938897124	2.5691754547894e-152	1.66880539785899e-149	1	0.645796064400716	P	TUSC1
2.01160004642693	8.55380295973779	584.495552181045	3.94650882828526e-129	1.39080848887879e-126	1	0.926207513416816	P	HSPA2
1.95453498946314	8.03432359568898	578.162018817487	9.41629660345708e-128	3.21581090291467e-125	0.996742671009772	0.837209302325581	P	CAPNS1
2.30418621717356	5.64825828177396	493.09949148993	3.01579883873931e-109	5.04567515812713e-107	0.980456026058632	0.455724508050089	P	SGK1
2.26772174359218	6.57778196961104	475.954191028797	1.62222225553106e-105	2.33649376778162e-103	0.986970684039088	0.586314847942755	P	CAPN11
1.95178208288903	5.8897221765859	427.324384599409	6.21211781502468e-95	5.22306667153103e-93	0.973941368078176	0.574239713774597	P	DAP
1.64668946019093	7.01241642704174	424.576155404597	2.46266084937142e-94	2.01433496190437e-92	0.990228013029316	0.801878354203936	P	AP1M1
1.93480270788282	6.82631798723767	412.900010878361	8.56789117591194e-92	6.18362812602254e-90	0.996742671009772	0.696332737030411	P	CDK1
2.0264331939917	6.28447215209813	405.639589384592	3.26052937326562e-90	2.17327075549638e-88	0.986970684039088	0.594364937388193	P	PLK2
2.11006454245622	5.73811312558713	334.094416963756	1.23320211944061e-74	4.40218605718849e-73	0.98371335504886	0.436940966010733	P	BNIP1
3.44307636783751	4.21776504890844	326.500756562385	5.55826687476389e-73	1.86176649909306e-71	0.651465798045603	0.0697674418604651	P	SOX2
2.11963631601615	5.74763990236194	324.401771056942	1.5926498937945e-72	5.24972268972442e-71	0.970684039087948	0.445438282647585	P	PRKAB1
1.77771348290309	5.57394747626767	319.689195209012	1.6927832539892e-71	5.34574174021927e-70	0.960912052117264	0.519677996422182	P	PIP4K2C
1.75214745942043	5.35309818283359	305.225625018712	2.3950568774159e-68	6.76394281143704e-67	0.941368078175896	0.479874776386404	P	HACE1
2.27648296944948	5.80008064370433	297.021400594356	1.46797442590503e-66	3.92174103281903e-65	0.944625407166124	0.380143112701252	P	BIRC8
1.51652899240561	6.1073537935155	283.297558514256	1.43554148222887e-63	3.41386810350293e-62	0.98371335504886	0.644901610017889	P	TBK1
1.72396553255968	5.8647002289247	276.861469428841	3.62701935533031e-62	8.20712228032973e-61	0.957654723127036	0.548747763864043	P	TP53INP1
1.66826316575255	6.33418968163962	253.796628171079	3.8615789073458e-57	7.36032937075054e-56	0.98371335504886	0.614042933810376	P	CDKN2D
1.95995637123191	5.15851957098738	246.177039763986	1.7697206969395e-55	3.21235822068574e-54	0.9185667752443	0.357334525939177	P	SQSTM1
1.57202505130979	5.6210988559614	220.514754899729	6.98398029285789e-50	1.04829322683055e-48	0.954397394136808	0.506708407871199	P	IFNAR1
1.98846178622707	5.2014716815778	206.665642208357	7.33424332313092e-47	9.96969546841847e-46	0.885993485342019	0.318872987477639	P	FBXO32
1.5705437538046	5.75186352419842	187.537695646909	1.09601603037424e-42	1.28705150791235e-41	0.96742671009772	0.486583184257603	P	PRNP
1.8371441290976	4.02454431711898	183.149648418864	9.94847367136233e-42	1.13096460985319e-40	0.703583061889251	0.206171735241503	P	ENDOG
1.50039332539543	5.28630183394186	163.762146285947	1.70499219476076e-37	1.67699751887885e-36	0.941368078175896	0.425313059033989	P	PGAM5
2.01421967286875	4.34049448951352	159.102678185436	1.77707472174062e-36	1.6800557736045e-35	0.703583061889251	0.16994633273703	P	TNFAIP3
1.62106506797953	6.74867389347981	157.116679184045	4.82674140399894e-36	4.48514621291088e-35	0.925081433224756	0.545169946332737	P	PCDH17
2.28223188084275	3.82300114960033	150.423964147961	1.40052899027258e-34	1.23424644481936e-33	0.612377850162866	0.092128801431127	P	TRPM8
1.80024538905656	4.51920374687609	144.911722447084	2.24522907261892e-33	1.90760973297376e-32	0.856677524429967	0.222271914132379	P	PTPN22
1.56861990040771	4.08142646250104	73.6496242784701	9.32896009748885e-18	4.1994898919624e-17	0.618892508143323	0.144454382826476	P	CD38
2.59949377013971	7.28968901707645	854.239551160857	8.70726291012541e-188	2.68363071351234e-183	0.997050147492625	0.711887477313975	D	AURKA
2.24531133488463	5.92859947852143	573.011530166043	1.24231272810243e-126	3.42950781198742e-123	0.985250737463127	0.526769509981851	D	SLC1A5
1.7260532789095	6.54086199543202	451.343890238963	3.67831432911127e-100	2.64894606044498e-97	0.991150442477876	0.691923774954628	D	PRCP
1.66926501210921	7.01501176238104	436.337944207267	6.78356805346372e-97	4.32152420975178e-94	0.994100294985251	0.773593466424682	D	CD47
1.88814624350113	5.55137925642661	394.522178075688	8.57843303967258e-88	3.34326766241451e-85	0.943952802359882	0.514519056261343	D	TOM1
2.12197017090343	6.37770452161752	370.858755486606	1.21679382408868e-82	3.47489043194705e-80	0.976401179941003	0.499092558983666	D	PLK1
1.60169379616445	8.044101089128	362.855890401335	6.72556488016413e-81	1.71382913680921e-78	0.997050147492625	0.871597096188748	D	PEBP1
1.89651934474689	6.35265811230305	354.552698151687	4.3225805959932e-79	1.01556118725863e-76	0.985250737463127	0.572595281306715	D	CEP55
1.7009112315038	5.53617722518217	294.968471615166	4.11152008882064e-66	4.49512627004493e-64	0.938053097345133	0.504083484573503	D	PRKCD
1.70762453147314	5.80168329389981	275.763538653329	6.29244190489519e-62	5.35860470394507e-60	0.946902654867257	0.509528130671506	D	ERFE
2.1172634802257	5.79954799547275	262.877287178627	4.04901376693376e-59	2.91590606646119e-57	0.92330383480826	0.375226860254083	D	BIRC8
1.71949826750511	6.57746800067038	247.905594108785	7.43098853554412e-56	4.40369154234294e-54	0.985250737463127	0.580762250453721	D	CAPN11
1.6747212452129	4.3284295071432	221.316058077405	4.6700504188041e-50	1.96077009155543e-48	0.775811209439528	0.301270417422868	D	ATG4D
1.91547178349531	5.2008803989171	200.843926822905	1.36669015856353e-45	4.42997503744952e-44	0.858407079646018	0.314882032667877	D	FBXO32
1.69162639768272	6.74837138133243	187.222562314415	1.28412895116659e-42	3.51564791448725e-41	0.96165191740413	0.534029038112523	D	PCDH17
2.38991273242803	4.69481227639402	320.126014745286	1.35972949239698e-71	1.50145862982116e-69	0.855524079320113	0.229223744292237	SPC7	ALOX15
2.0875111469898	5.42899835271228	313.320325340646	4.12977490625685e-70	4.23551248667401e-68	0.892351274787535	0.395433789954338	SPC7	ZSWIM2
2.64886387981531	4.56626584664833	311.789687447514	8.89932135014875e-70	8.98804324287736e-68	0.776203966005666	0.170319634703196	SPC7	NRG3
1.61225744806796	5.59698807161215	228.27192596572	1.41975291161881e-51	6.13996797691859e-50	0.909348441926346	0.488127853881279	SPC7	SOS1
2.47593264930376	4.31542797547755	226.567528837181	3.34142188111403e-51	1.4282746149118e-49	0.654390934844193	0.129680365296804	SPC7	GRP
2.07047811252206	4.92415983955118	208.661890750457	2.69034303961147e-47	9.27398479429855e-46	0.8328611898017	0.235616438356164	SPC7	CATSPER4
1.70087987129095	5.63817390548575	201.207647236274	1.13841368676942e-45	3.64721762104552e-44	0.932011331444759	0.427397260273973	SPC7	CFLAR
1.67489353170627	5.60294502283416	186.090105052264	2.26893631741054e-42	6.34287370353241e-41	0.895184135977337	0.421461187214612	SPC7	LRBA
2.15358492826171	4.72627676763828	164.456008329087	1.20266568038282e-37	2.6613698058812e-36	0.688385269121813	0.16986301369863	SPC7	IAPP
1.68377914122175	5.119187693154	157.353740774966	4.28403893212222e-36	8.68527280932759e-35	0.847025495750708	0.321461187214612	SPC7	SNCAIP
1.5153795581348	5.66496281686562	154.245870068652	2.04642963377813e-35	4.02326851502481e-34	0.84985835694051	0.440639269406393	SPC7	NRG1
1.5035858637405	4.58560280354958	109.902822013329	1.02914256410255e-25	1.18212225107577e-24	0.662889518413598	0.263926940639269	SPC7	ST8SIA1
1.65995593434993	4.47813617266839	94.0633933391193	3.05578703275737e-22	2.91222833815171e-21	0.645892351274788	0.181735159817352	SPC7	NLRP4
1.60256427685818	4.49062898818633	74.2768465472604	6.78951757653021e-18	4.97162574619178e-17	0.617563739376771	0.176712328767123	SPC7	NFKB1
2.30099299394479	7.28944248106406	792.796245465499	1.98744832428794e-174	1.64595501596716e-170	0.987220447284345	0.838116591928251	S1	SCOC
1.864355943887	6.42068654875889	448.082158016081	1.88578867150411e-99	5.83836647859034e-97	0.971246006389776	0.67085201793722	S1	SIRT1
3.3273845590804	4.44793760522776	391.463969434154	3.97347838909554e-87	6.358909110897e-85	0.73482428115016	0.107174887892377	S1	TLR3
1.94645896770406	7.51127815848293	378.185578180797	3.09023737503762e-84	4.28327587961804e-82	0.996805111821086	0.753811659192825	S1	CAST
1.81616025853657	6.35561515275952	350.809567938235	2.82387385322184e-78	2.81766473300241e-76	0.968051118210863	0.642600896860987	S1	FLT1
2.10863330361535	6.75871569968218	310.877196335146	1.40648217449334e-69	9.5281257657343e-68	0.987220447284345	0.559192825112108	S1	UTRN
1.84135471656231	6.20750602954801	309.833452915125	2.37413758846184e-69	1.59529525137881e-67	0.968051118210863	0.591479820627803	S1	ING1
2.63489290176917	5.22206041309187	309.508198573764	2.79486343457796e-69	1.86664195559e-67	0.846645367412141	0.247982062780269	S1	PPARGC1A
2.31223448187632	5.24904454899689	279.983041180272	7.57341506739516e-63	3.78979638878549e-61	0.865814696485623	0.304484304932735	S1	DRAM1
2.3254325438177	5.63148471882745	271.470823365756	5.42441461045552e-61	2.50271006686017e-59	0.881789137380192	0.352914798206278	S1	SMAD1
2.24149448245922	4.7606797009525	269.585289461582	1.39731351346056e-60	6.30637667035533e-59	0.827476038338658	0.273991031390135	S1	PROX1
2.08161443997528	5.56870158858499	237.528433972689	1.36028102627054e-53	4.54254330214358e-52	0.932907348242812	0.368609865470852	S1	SLC16A7
1.87841073557651	6.24746917175641	237.09438645191	1.69151070292252e-53	5.6090765821536e-52	0.955271565495208	0.502242152466368	S1	CDKN2A
1.57053961215027	6.85294562507048	234.986780495314	4.87369556373707e-53	1.57513085795042e-51	0.980830670926518	0.648430493273543	S1	CAMK4
2.17137953269539	5.72902263192711	234.878819824803	5.14518168105032e-53	1.65801978159683e-51	0.92332268370607	0.337219730941704	S1	TRIM17
1.64852032327867	5.74047742845882	226.692725153314	3.137807927404e-51	9.44965120101021e-50	0.926517571884984	0.519282511210762	S1	NTRK3
1.824655928465	5.27419268039964	223.92161038513	1.26186783524218e-50	3.6960120051342e-49	0.894568690095847	0.398654708520179	S1	NOS3
2.49375242898797	4.72635765506602	221.263051704483	4.79604568434939e-50	1.3696431498745e-48	0.715654952076677	0.175336322869955	S1	IAPP
1.81419834635813	5.59126037944419	210.395403477001	1.12616066087792e-47	2.86091443350482e-46	0.936102236421725	0.418834080717489	S1	PDK1
1.53958231003165	6.17063060109033	205.881736428696	1.0874159705788e-46	2.64679124594884e-45	0.878594249201278	0.61390134529148	S1	CD46
1.89881391678575	5.69454395941971	199.208286521619	3.1088743625179e-45	7.06847501764794e-44	0.894568690095847	0.401793721973094	S1	TP53INP2
1.85336006852446	4.2592174209973	184.525426612842	4.98198216688781e-42	9.83540662946915e-41	0.76038338658147	0.218834080717489	S1	GTF2IRD2B
1.97164703697322	4.92422969141725	168.658980761579	1.45232931251702e-38	2.46219616866691e-37	0.814696485623003	0.248878923766816	S1	CATSPER4
1.66356491140149	5.0838504819109	162.695773964666	2.91530471314322e-37	4.64081207267158e-36	0.808306709265176	0.363677130044843	S1	PGR
1.78180741297047	5.03598052868989	161.489896229116	5.3472820474909e-37	8.41517398514161e-36	0.801916932907348	0.304484304932735	S1	CDCP1
1.51869742224349	5.31888729339492	145.297691782567	1.84875168357105e-33	2.43707111108867e-32	0.843450479233227	0.41390134529148	S1	SESN1
1.6813094584283	5.11924467542484	142.637639132826	7.0543997078924e-33	9.0648215331013e-32	0.843450479233227	0.331390134529148	S1	SNCAIP
2.23476181886669	4.29705013102408	135.368211127536	2.74281875186925e-31	3.29446543847616e-30	0.60702875399361	0.138565022421525	S1	ALK
1.59414217733651	5.72403570473593	132.549981003427	1.13415057695337e-30	1.32013373727105e-29	0.798722044728435	0.43677130044843	S1	SIRT2
1.80537783522147	4.6905531990094	131.684185797601	1.754195579801e-30	2.03115123984857e-29	0.73482428115016	0.242600896860987	S1	PRKD1
1.60978475466806	6.21649939564452	107.7861634745	2.99399285024037e-25	2.6864030647322e-24	0.961661341853035	0.398654708520179	S1	GRID2
1.5657989644266	4.69487645635604	99.2048622665716	2.27687346354687e-23	1.86975674831228e-22	0.741214057507987	0.256502242152466	S1	ALOX15
1.72087952552072	4.47820516279427	93.6500838210366	3.76538139157508e-22	2.89880988516634e-21	0.680511182108626	0.185201793721973	S1	NLRP4
1.52069064899781	4.90742984826763	91.491107034075	1.12094813457469e-21	8.44330351388262e-21	0.670926517571885	0.275336322869955	S1	SRD5A2
3.75332536419317	6.61505642927906	1092.92722733322	1.13793118440254e-239	7.53924926914058e-236	0.994818652849741	0.592765957446808	S2	GOLM1
4.11907057114687	7.38728284238673	1051.88101960893	9.49475225492644e-231	4.49332368498497e-227	0.994818652849741	0.588936170212766	S2	NFKBIB
2.97253704994611	7.58277836681568	763.084164573619	5.73410461302579e-168	4.74884208789264e-165	1	0.833191489361702	S2	EIF4E
1.77171844108561	8.35066230827625	712.503817694411	5.71085160109368e-157	3.9413204372798e-154	1	0.978723404255319	S2	YWHAZ
2.38777633801104	7.10539953522327	663.858469395251	2.16379218495652e-146	1.23586109846646e-143	0.994818652849741	0.814042553191489	S2	BAG1
3.20019469155238	6.64554135755223	612.167458111931	3.77853847824944e-135	1.69150870498607e-132	0.984455958549223	0.563404255319149	S2	KIF5C
3.56326002594003	5.30995770952323	565.748666054775	4.72174037442305e-125	1.43501920535333e-122	0.932642487046632	0.294042553191489	S2	S100A8
3.84612401809091	5.29658223716939	565.628034711925	5.01583233269228e-125	1.51054070622816e-122	0.968911917098446	0.248510638297872	S2	MAPT
2.81099642439648	6.31386305129556	517.885689865368	1.22050578486167e-114	2.51128541211879e-112	0.989637305699482	0.588085106382979	S2	ACSL1
3.88429957475795	5.44619324491251	500.52201496854	7.3179677643861e-111	1.33199075896054e-108	0.932642487046632	0.236595744680851	S2	CAPN2
3.36508154749042	5.7261476277332	491.730165916506	5.98892760575214e-109	1.03871834971597e-106	0.94300518134715	0.367234042553191	S2	MAPK3
3.34474559477793	5.09526475076456	456.437106948702	2.86579298693007e-101	4.05705659307831e-99	0.875647668393782	0.273191489361702	S2	MGRN1
2.14421296749202	5.9983104214086	442.352713466476	3.32972342507902e-98	4.30874015244503e-96	0.958549222797927	0.676170212765957	S2	MCL1
4.19136685321399	4.11687179394098	423.219823907097	4.85981578712752e-94	5.51339443767717e-92	0.772020725388601	0.0723404255319149	S2	AGT
3.17899122473027	5.28869628101282	421.193638057591	1.34164524283812e-93	1.50150952565873e-91	0.927461139896373	0.32936170212766	S2	GPR18
1.70535553748284	6.74239039743686	408.17740451341	9.13820354533396e-91	9.54956684057659e-89	0.989637305699482	0.818297872340426	S2	PSME3
2.32752602638448	7.51129330957868	406.182096990376	2.48424988511773e-90	2.52440938479433e-88	0.994818652849741	0.766382978723404	S2	CAST
2.86857575644453	5.09622889389106	402.65051015885	1.45866852835345e-89	1.44242723399297e-87	0.849740932642487	0.351489361702128	S2	HDAC4
2.82765629129155	5.42675118095401	391.774342635463	3.40097109888335e-87	3.13827213350164e-85	0.89119170984456	0.390212765957447	S2	GABARAPL1
2.78592557868807	5.72406732075379	383.261992622687	2.42539272364188e-85	2.06015345528422e-83	0.927461139896373	0.44468085106383	S2	SIRT2
3.71132878603474	4.341011714174	374.998063052636	1.52749673893418e-83	1.24633951898208e-81	0.751295336787565	0.125531914893617	S2	CD36
2.13533715902479	6.83971392648931	353.382679875785	7.77182670201623e-79	5.52483483171012e-77	0.989637305699482	0.716170212765957	S2	DYNLL2
3.26230500621685	4.69221960155	351.018049463889	2.54358244943077e-78	1.78142189856857e-76	0.849740932642487	0.205531914893617	S2	SCD
4.07697157672929	3.95548861459263	349.865840595313	4.53267658280328e-78	3.14129659327457e-76	0.616580310880829	0.06	S2	PTPN6
2.57170771043043	8.32040295013659	322.86635632802	3.43997535139265e-72	1.92168741088675e-70	1	0.76	S2	GLUL
3.2079328923705	6.12804847150255	315.013531315239	1.7663972893608e-70	9.31774570137824e-69	0.979274611398964	0.331914893617021	S2	PPP2R2B
2.82883421581916	4.90746811492002	306.295582246394	1.4003048463967e-68	6.86211518440582e-67	0.808290155440414	0.284255319148936	S2	SRD5A2
2.80093039156999	6.21650899202033	301.640218154106	1.44685920602253e-67	6.77936420338167e-66	0.963730569948187	0.427234042553191	S2	GRID2
2.2799186218283	5.28621063808095	300.862565741722	2.137215091733e-67	9.929807060847e-66	0.797927461139896	0.476170212765957	S2	CDKN1B
4.01094981568186	4.34909495662472	294.011334447708	6.64573715103979e-66	2.90242996317234e-64	0.782383419689119	0.0812765957446809	S2	GPR182
2.56008661704698	4.89421283610327	293.798758638169	7.39365902371328e-66	3.2227597694546e-64	0.787564766839378	0.332765957446809	S2	HK2
1.91672392339877	6.16023128439667	288.17370573211	1.24306422880524e-64	5.12814305200888e-63	0.875647668393782	0.665957446808511	S2	PEX5
2.63358989128106	5.7290663964075	266.842728930183	5.53397844547191e-60	1.92567336095744e-58	0.94300518134715	0.365531914893617	S2	TRIM17
2.12993596638648	6.51696549887268	266.406541381653	6.88822007848304e-60	2.38688354121242e-58	0.968911917098446	0.647234042553192	S2	EIF4G1
3.47076665806495	4.32755054437675	241.453706059381	1.89555601778946e-54	5.27238322429148e-53	0.72020725388601	0.121276595744681	S2	GABBR2
2.08395056723914	5.57957353459116	237.018944379613	1.75681213590377e-53	4.72769420195647e-52	0.870466321243523	0.494042553191489	S2	SMYD2
3.5448309533287	4.15682284190474	233.867952764664	8.54744769810368e-53	2.23305441557635e-51	0.637305699481865	0.0897872340425532	S2	SMPD1
2.29662567727048	4.25926833349001	216.005605329318	6.72509631281333e-49	1.5012282045456e-47	0.792746113989637	0.243829787234043	S2	GTF2IRD2B
2.02750282599144	6.7858843424985	207.922695567016	3.90018535270511e-47	8.18767048029546e-46	0.994818652849741	0.656170212765957	S2	PKM
1.61231815918044	7.28945879510661	202.805828995337	5.09985674264656e-46	1.01650393690525e-44	0.963730569948187	0.847659574468085	S2	SCOC
2.8577324554048	4.58427749744629	187.705655705319	1.00728524055125e-42	1.7702036161136e-41	0.689119170984456	0.170212765957447	S2	EEF2K
1.79444268636111	6.59697764566048	181.459040028527	2.3273389225009e-41	3.85874657085522e-40	0.979274611398964	0.634042553191489	S2	MAPK10
1.72257643678262	6.17065892870762	180.227446080237	4.32274662447332e-41	7.09611632452565e-40	0.813471502590674	0.632765957446809	S2	CD46
2.71232230593547	4.97305160994024	179.877150785228	5.15517406745948e-41	8.44586801843374e-40	0.875647668393782	0.220425531914894	S2	PTCH1
1.74803014761341	5.6717549266224	162.866007289089	2.67604786670933e-37	3.79492455823973e-36	0.89119170984456	0.522553191489362	S2	STAT5B
1.81351685022183	5.4692302114475	160.093225666642	1.07964179213316e-36	1.48836011851832e-35	0.839378238341969	0.488936170212766	S2	STK3
2.16126768993877	5.24908495639612	157.707912781032	3.58479016275562e-36	4.80782768103666e-35	0.865284974093264	0.333191489361702	S2	DRAM1
2.46671962802762	4.78214253033336	156.366758181269	7.03920130766193e-36	9.33871132234348e-35	0.642487046632124	0.241276595744681	S2	MYH11
1.99111451203522	5.01734235082302	151.977848385764	6.40718678485824e-35	8.18869122770058e-34	0.818652849740933	0.35531914893617	S2	ATF5
2.56144023158436	4.20730809957462	145.945876568623	1.33405375119441e-33	1.62117383036747e-32	0.637305699481865	0.145531914893617	S2	IRF1
2.13680096526419	5.14213619588455	139.808148003508	2.93202412378331e-32	3.37019997045696e-31	0.849740932642487	0.314042553191489	S2	PTPN11
1.97872212201628	4.96554363852753	131.127272663832	2.32229270538682e-30	2.4461237027456e-29	0.715025906735751	0.33063829787234	S2	GABPB1
1.51937301977203	5.37533909318126	129.788613596102	4.55825249260825e-30	4.7365505120023e-29	0.803108808290155	0.539148936170213	S2	HARBI1
1.55283384580118	5.74051003803054	128.31536446166	9.57529843781454e-30	9.79922494128768e-29	0.880829015544041	0.543829787234043	S2	NTRK3
1.72080906828491	6.75873301525625	125.60974454454	3.74306781438853e-29	3.73034318553697e-28	0.968911917098446	0.582553191489362	S2	UTRN
1.82137096218585	5.78934639834806	125.333435748391	4.3022757891089e-29	4.28249669668902e-28	0.89119170984456	0.450212765957447	S2	ARHGAP26
1.98621414954969	4.8727808658427	119.193933273348	9.49749507034786e-28	8.90024099562698e-27	0.735751295336788	0.317021276595745	S2	TRAPPC9
2.07565887533301	5.22211362853865	111.152545701565	5.47884164604356e-26	4.74875947693577e-25	0.772020725388601	0.28468085106383	S2	PPARGC1A
1.91339187910447	5.6315255969457	110.799658039976	6.54630007963794e-26	5.65769065322635e-25	0.860103626943005	0.381702127659574	S2	SMAD1
1.77363278803751	4.61510469025739	110.587259957918	7.28663505699972e-26	6.2827787489128e-25	0.673575129533679	0.312765957446809	S2	PROM1
1.75521579487697	4.93361065566134	102.474304962897	4.36999191368859e-24	3.48998847938192e-23	0.642487046632124	0.352340425531915	S2	SGSM2
1.81777997092399	5.05915586623871	100.140586760238	1.41954547672134e-23	1.10673765609197e-22	0.797927461139896	0.337872340425532	S2	PPP2R2C
2.31344105618427	4.29710727422123	99.4011461804682	2.06203203136544e-23	1.59974086892372e-22	0.626943005181347	0.160851063829787	S2	ALK
2.14339187343941	4.24155196977216	97.6858581260647	4.90311671712493e-23	3.72450235010772e-22	0.616580310880829	0.159148936170213	S2	SLC9A1
1.67150516078454	5.69458440269328	97.3595495875743	5.78151438953413e-23	4.36870956163543e-22	0.854922279792746	0.430212765957447	S2	TP53INP2
1.70678741998896	5.03603262765437	95.5906603448202	1.41271322525747e-22	1.05001011920808e-21	0.808290155440414	0.32936170212766	S2	CDCP1
1.67631272689655	4.61843406339921	93.0701655552834	5.04728706279384e-22	3.64670618384235e-21	0.61139896373057	0.32468085106383	S2	PIK3CG
1.56828352226708	5.18280388802177	84.8510054811436	3.21717153485965e-20	2.12385893653439e-19	0.735751295336788	0.399574468085106	S2	PDE4A
1.52407431313421	5.00854946480719	73.3949203162201	1.06138896483488e-17	6.19134217962404e-17	0.740932642487047	0.358723404255319	S2	ZFYVE1
2.65445313788849	7.13272939747537	260.815278844237	1.1397402162176e-58	1.34843479080859e-55	1	0.82435691318328	S3	MAP1LC3A
1.7576210755224	8.85002683671267	221.079404069701	5.25945326125399e-50	3.48459816371122e-47	1	0.988344051446945	S3	UBE2N
2.75065059811252	7.58285660920669	185.954919082034	2.42847545999425e-42	7.51851463207752e-40	1	0.842443729903537	S3	EIF4E
3.10659305731874	8.3205058991675	178.530457002763	1.01458465789923e-40	2.71049564211514e-38	1	0.773311897106109	S3	GLUL
2.12141465435859	7.10530763124686	136.833545059018	1.31129107075849e-31	1.6643348391194e-29	0.981818181818182	0.82435691318328	S3	BAG1
1.8974792808274	7.38203354858757	136.010629674384	1.9846514136536e-31	2.44407239331237e-29	0.963636363636364	0.84927652733119	S3	STX8
2.65030667472417	6.78609274109429	132.832343012207	9.83787321274513e-31	1.14350605585476e-28	0.981818181818182	0.67524115755627	S3	PKM
1.95444779873521	7.24781169850289	118.588082622635	1.28901077913212e-27	1.13265411353607e-25	1	0.813102893890675	S3	MAP2K2
1.77877988653676	6.42687753403823	118.324837223514	1.47195422142808e-27	1.28658120034955e-25	1	0.837218649517685	S3	ADRM1
1.62501656419468	7.70865762979849	102.171707837502	5.09118583318699e-24	3.01709683534858e-22	1	0.92524115755627	S3	MYL6
3.17649392074109	6.12821442684671	100.531359019596	1.16537193649443e-23	6.70230488546026e-22	1	0.367363344051447	S3	PPP2R2B
1.61898293703361	7.19627635769299	98.1327870237483	3.91246910382691e-23	2.11088540720642e-21	1	0.881430868167203	S3	NBR1
2.64961714465673	5.05914437841522	82.7618814530824	9.2557784876137e-20	3.52027754258529e-18	0.818181818181818	0.362942122186495	S3	PPP2R2C
2.50691046920128	7.38725282123985	77.4069819344322	1.39122544694571e-18	4.65526518999704e-17	0.981818181818182	0.611736334405145	S3	NFKBIB
2.81328888369491	5.29665992242538	69.1532809777755	9.11006869000743e-17	2.43182309020045e-15	0.781818181818182	0.292604501607717	S3	MAPT
1.78917920239044	5.63425957629825	63.7836467668562	1.38861505014432e-15	3.19448963653686e-14	0.890909090909091	0.606511254019293	S3	MAP1S
1.92387433884693	5.67148501315057	61.6075743628767	4.19202937969551e-15	9.07642857916165e-14	0.818181818181818	0.544614147909968	S3	STAT5B
1.71143844272394	5.92783974277284	60.6029508048823	6.98292568220435e-15	1.46037486789384e-13	0.836363636363636	0.629823151125402	S3	HERPUD1
2.31277216774076	4.87283459603505	54.0718829361222	1.93287441231006e-13	3.35237333280604e-12	0.654545454545455	0.342041800643087	S3	TRAPPC9
2.26685531966422	6.21642402429455	53.4433505406028	2.66158239036979e-13	4.53550616490637e-12	0.890909090909091	0.458601286173633	S3	GRID2
1.5820500698827	6.83959293369752	49.1845127500883	2.32982912338241e-12	3.46721695284318e-11	0.836363636363636	0.734726688102894	S3	DYNLL2
1.88139300816861	6.75857983843546	48.5852927520805	3.16231866877373e-12	4.61286352005581e-11	0.945454545454545	0.604501607717042	S3	UTRN
2.56911523971454	5.44620097696445	47.6333425327339	5.13870170398242e-12	7.32486107348647e-11	0.818181818181818	0.277733118971061	S3	CAPN2
3.20005222691718	4.34924826135708	45.6367453246253	1.42346046040792e-11	1.88922174166399e-10	0.690909090909091	0.122186495176849	S3	GPR182
1.80378590913627	6.64541577111864	39.5650860876353	3.17305709355074e-10	3.50496373251268e-09	0.927272727272727	0.588022508038585	S3	KIF5C
1.91797981931638	5.00842329789293	38.9162719410547	4.42377756232247e-10	4.78128806874573e-09	0.654545454545455	0.381832797427653	S3	ZFYVE1
2.34943982584875	4.97336117371281	38.1847278075888	6.43541368042533e-10	6.76780790449047e-09	0.690909090909091	0.260852090032154	S3	PTCH1
1.63850888109772	6.31378157863623	37.6628639149017	8.40902942056772e-10	8.70790614614401e-09	0.890909090909091	0.612540192926045	S3	ACSL1
1.64828952610224	6.24730818588815	35.1244800904115	3.09288149117095e-09	2.92569632090291e-08	0.836363636363636	0.551848874598071	S3	CDKN2A
2.05137545811738	4.69215739936564	29.2901349860815	6.23121148874115e-08	4.87763097796616e-07	0.672727272727273	0.245176848874598	S3	SCD
1.63163933549967	5.18271270058631	27.9199272965416	1.26440859329522e-07	9.42106690735287e-07	0.636363636363636	0.420418006430868	S3	PDE4A
1.50444489926938	6.6150540973478	26.91618337421	2.12472308547012e-07	1.52680480807741e-06	0.745454545454545	0.620578778135048	S3	GOLM1
2.10881354356141	4.55121102467664	22.2886008603778	2.34595089268927e-06	1.41375869059701e-05	0.618181818181818	0.19975884244373	S3	KRT8
3.44695622512778	7.13273411841122	460.388027497432	3.95776367663314e-102	3.27772093289565e-98	0.976744186046512	0.8256	S4	MAP1LC3A
4.04318982971064	8.32051159801625	324.734854949395	1.34762970945067e-72	2.62605466970426e-69	1	0.7744	S4	GLUL
2.11362385932749	8.85002647918283	280.183527177027	6.84860995957478e-63	6.67276182737747e-60	1	0.9884	S4	UBE2N
3.12533457205462	7.58286094045391	212.577018367729	3.76399784628071e-48	1.64065732439133e-45	1	0.8432	S4	EIF4E
3.14028472343575	6.78610428133542	170.868625789389	4.78027314596216e-39	1.07725243881829e-36	1	0.6764	S4	PKM
2.25382378819787	7.24780747516191	134.552348537206	4.13669360123948e-31	5.13244378008466e-29	1	0.814	S4	MAP2K2
2.00472490588681	7.1962727580494	130.516229201514	3.15938586331189e-30	3.69826768529798e-28	0.976744186046512	0.8824	S4	NBR1
2.68318489969287	6.42404899308138	129.310324986966	5.80025651550533e-30	6.55785316003908e-28	0.930232558139535	0.6452	S4	PPP2R5A
1.82171428541564	7.38202897823928	94.9075577031745	1.99486766806504e-22	1.12196912122225e-20	0.906976744186046	0.8508	S4	STX8
3.33885849461974	6.12822361755291	92.1551835989858	8.0139229276853e-22	4.20058900040239e-20	0.930232558139535	0.3716	S4	PPP2R2B
1.67606309818487	6.6291513451106	68.5550725638009	1.23383293281709e-16	3.42035008915747e-15	0.883720930232558	0.8188	S4	ITCH
2.6071287099143	5.05914372166097	60.7014312236506	6.64218332361937e-15	1.48371953446756e-13	0.674418604651163	0.3676	S4	PPP2R2C
1.76764320863755	4.9099299938979	52.3902280667662	4.54982294708742e-13	8.03850585430213e-12	0.674418604651163	0.5384	S4	GAPDH
2.07505146348843	5.60820102383048	49.0502125763087	2.49493189035267e-12	3.99852969190677e-11	0.697674418604651	0.52	S4	MDK
1.77606230804624	5.63425164861892	47.3602376755566	5.9068807482646e-12	8.89037885269248e-11	0.837209302325581	0.6088	S4	MAP1S
2.1039704496847	5.18270762447254	41.0241209999358	1.50361995025235e-10	1.84688239124989e-09	0.697674418604651	0.4204	S4	PDE4A
2.3173677396415	4.97337833225818	28.4802036756321	9.46614353801693e-08	7.60700258002578e-07	0.627906976744186	0.264	S4	PTCH1
1.61077981591584	6.24729811916776	25.9572776894024	3.490570485552e-07	2.5469631822661e-06	0.86046511627907	0.5528	S4	CDKN2A
2.22049627676982	5.44620137315266	25.1761134412586	5.2326295756555e-07	3.72216705932445e-06	0.720930232558139	0.282	S4	CAPN2
1.6089907649422	6.21641930838992	17.4976239307548	2.87666975207287e-05	0.000149038847164401	0.86046511627907	0.4612	S4	GRID2

## Sheet: Fig. 3A Mouse ATG DEGs
logFC	logCPM	LR	PValue	FDR	pct.1	pct.2	cluster	gene
3.15100063575784	8.56649378396849	191.27375531436	1.67611007234392e-43	1.40147943699037e-39	1	0.840036563071298	A1	Uchl1
2.24304517440642	7.60692555316441	74.3479450513209	6.54934043207661e-18	1.93846260309741e-15	1	0.764168190127971	A1	Ccnb1
3.52234111887542	4.93607972999491	55.8025966021736	8.01256425290397e-14	8.32261565225547e-12	1	0.188299817184644	A1	Hmox1
1.75062323556606	9.48062877041771	55.2246776487596	1.07510453398438e-13	1.05652949012057e-11	1	0.946983546617916	A1	Mif
2.87425103952682	4.35447581262671	50.0099768852637	1.52966232693881e-12	1.08152648647306e-10	0.952380952380952	0.220292504570384	A1	Tigar
1.71501706323394	7.28998343488056	48.3618506250384	3.54396026615041e-12	2.25344667417617e-10	1	0.859232175502742	A1	Xaf1
3.57500725079936	3.85594556034384	39.580247024599	3.14851880977241e-10	1.11081603493299e-08	0.880952380952381	0.0904936014625228	A1	Irf1
3.99667960833806	3.20644065136174	38.2149628076099	6.3364666911468e-10	1.97695396410537e-08	0.619047619047619	0.0228519195612431	A1	Igfbp3
3.59568801013684	4.08867250624513	36.608926247387	1.44369113787352e-09	4.04402795622426e-08	0.928571428571429	0.0987202925045704	A1	Myh6
1.94730204648363	6.24992051780878	35.518973366085	2.52578293929046e-09	6.54558725298025e-08	1	0.555758683729433	A1	Hdac6
1.55960757894862	6.83491134387799	29.4681000355947	5.68446673631228e-08	1.02991697975461e-06	1	0.688299817184644	A1	Eef1e1
1.82330511499687	5.18082589046922	25.3238118979768	4.84688228049993e-07	6.63836301202296e-06	0.928571428571429	0.404021937842779	A1	Ppif
1.80985324624254	4.90625512222948	24.6927210395665	6.72376385873062e-07	8.74350723246906e-06	0.880952380952381	0.376599634369287	A1	Cln3
1.90880499252948	4.63317590223484	24.4448871480673	7.64661691666626e-07	9.79129974712173e-06	0.857142857142857	0.3345521023766	A1	Sgk3
1.55162510849005	4.37926515829275	20.6872679530602	5.40743664719486e-06	5.47719945796727e-05	0.80952380952381	0.337294332723949	A1	Fbxo32
1.61212711113084	4.85606240946723	20.4341092527545	6.17198937380706e-06	6.12183738423342e-05	0.904761904761905	0.39853747714808	A1	Pik3c3
1.80775940365687	5.16478476784213	18.6058151289025	1.60729518500629e-05	0.000142744542638662	0.880952380952381	0.344606946983547	A1	Bid
1.58683541431013	5.95523880381243	17.4162665278836	3.00245485058806e-05	0.000244927085201874	0.952380952380952	0.46709323583181	A1	Slc25a4
2.23974336015269	4.08239692844564	17.2375622614185	3.29849819163686e-05	0.00026583510968069	0.738095238095238	0.169104204753199	A1	Mycn
1.58169661255443	5.22260018673073	17.2198606773529	3.32937484587218e-05	0.000268065168741071	0.904761904761905	0.414076782449726	A1	Map1s
1.56384012605203	6.01850648088704	15.9953077678638	6.34996701206404e-05	0.000467387756790259	0.952380952380952	0.478062157221207	A1	Atg5
2.44984318609289	4.37820315807285	14.9782633611403	0.000108756746560924	0.000749086243959484	0.714285714285714	0.143510054844607	A1	Pla2g1b
1.9866617341852	4.80374921307031	14.9348964652346	0.000111285357154453	0.00076490958803696	0.857142857142857	0.239488117001828	A1	Ctsz
2.44014678607319	3.95003581501679	14.6022054288383	0.000132759083062565	0.000886633444910256	0.738095238095238	0.113345521023766	A1	Dusp2
1.5759780402018	4.99546032824358	13.6172080549863	0.000224121734451271	0.00137895061266689	0.952380952380952	0.345521023765996	A1	Mapk7
2.03069649315249	4.06025497711879	11.9815813253239	0.00053728970512953	0.00289727838977691	0.666666666666667	0.141681901279708	A1	Gba
1.57981243032019	4.26080811530926	10.1111483453376	0.00147375106908993	0.00668262991550729	0.714285714285714	0.229433272394881	A1	Tnip1
1.80007911544527	4.52543998286732	9.61029794477997	0.00193489247429304	0.00840665285726226	0.761904761904762	0.190127970749543	A1	E2f3
1.75080499019284	4.33413744162893	9.34668521132835	0.00223389144052019	0.00941228686314417	0.761904761904762	0.178244972577697	A1	Foxo1
1.61549125268675	8.5664937093581	32.4245564938792	1.23910723379956e-08	3.0256275938055e-07	1	0.839890210430009	In	Uchl1
1.97519324202254	5.18749022908273	30.4898808312344	3.35612527718848e-08	7.26011759003644e-07	0.837209302325581	0.40256175663312	In	Egr1
1.8585638464935	5.2225996150658	26.3496417229148	2.84871748471481e-07	4.89107828510121e-06	0.86046511627907	0.415370539798719	In	Map1s
2.01237955075836	4.78839965678041	25.8565270925266	3.6775901369717e-07	6.10728300502261e-06	0.837209302325581	0.325709057639524	In	Junb
2.0539416557068	4.9545805368743	24.2003242467244	8.68176631866611e-07	1.27803854002688e-05	0.697674418604651	0.334858188472095	In	Jun
1.5893825801233	4.37926483634785	22.5512968209327	2.04606366476797e-06	2.72422951161742e-05	0.790697674418605	0.337602927721866	In	Fbxo32
2.97478312061876	4.0886716852029	21.348276913935	3.82964804115732e-06	4.66787202567593e-05	0.790697674418605	0.103385178408051	In	Myh6
1.82151067904189	4.25779524263285	19.1710916426757	1.19509622296064e-05	0.000124909963353567	0.767441860465116	0.250686184812443	In	Gja1
2.0147531005786	4.26080753370541	19.0155872155807	1.29654986615292e-05	0.000134172050814823	0.720930232558139	0.228728270814273	In	Tnip1
2.30416988125289	4.93607907888051	17.207488589003	3.3511276430377e-05	0.000303251664364283	0.86046511627907	0.193046660567246	In	Hmox1
1.71925990982025	3.92714913466738	15.0298495757841	0.000105824073024333	0.000811414934977495	0.604651162790698	0.196706312900274	In	Rhob
1.5590687022897	5.16478407614931	13.3187602843038	0.000262763846900215	0.00175697713383139	0.744186046511628	0.349496797804209	In	Bid
1.92811747456484	4.52543902405843	11.7174606560463	0.000619163855013044	0.00359773354669324	0.697674418604651	0.192131747483989	In	E2f3
1.73739754060746	4.86912157280708	11.3385069705353	0.000759163336720949	0.0042659571505324	0.767441860465116	0.262580054894785	In	Ppp1r15a
1.53637529327348	7.6951543748606	40.5436080334944	1.92276508258419e-10	3.27583245357012e-09	0.985074626865672	0.80355472404116	BS	Ifnar1
1.59386387022498	5.35272331220126	33.7877039260841	6.14661361279986e-09	7.79892408549712e-08	0.73134328358209	0.480823199251637	BS	Trp53
1.55196362099314	5.45494254549229	21.3877525345297	3.75160049400097e-06	2.69840924994315e-05	0.746268656716418	0.379794200187091	BS	Nfe2l2
1.70798823688164	6.01972832557161	21.0423462137887	4.49243795106437e-06	3.1619124518371e-05	0.925373134328358	0.379794200187091	BS	Ccnd1
1.64824239628443	7.69514933835542	42.0728981929005	8.79334669488762e-11	2.73329250517854e-09	0.982758620689655	0.805194805194805	BG2	Ifnar1
1.67504284932989	6.80405898769571	35.8044406080551	2.18150108235319e-09	4.90999227458848e-08	0.844827586206897	0.62430426716141	BG2	Hspb1
1.57548740864292	6.7338591963979	31.6229816043278	1.87201037040966e-08	3.43263480530272e-07	0.982758620689655	0.619666048237477	BG2	Dnmt1
1.52605691823083	4.12038647591248	22.3863521558544	2.22952716617099e-06	2.51581530363546e-05	0.637931034482759	0.263450834879406	BG2	Ikbkg
1.72021548439757	4.78994603091914	21.4630079756586	3.60720631926374e-06	3.83248483335753e-05	0.620689655172414	0.315398886827458	BG2	Brca1
1.55062029076935	6.01970145954105	14.6262949921492	0.000131072880933147	0.000845326566851146	0.931034482758621	0.38404452690167	BG2	Ccnd1
1.59519531778437	4.76729227762176	14.0032938771402	0.00018249066320665	0.00110732632830363	0.655172413793103	0.260667903525046	BG2	Grb2
1.53814755333947	4.38704083838047	11.877594546206	0.000568132698041277	0.00286516378448259	0.620689655172414	0.208719851576994	BG2	Cpt1a
1.8447783945948	5.4082240574039	128.751719550336	7.68551324842086e-30	1.76545107216129e-28	0.761904761904762	0.530095036958817	G1	Irgm1
1.64295872834914	6.01990892649293	43.9472829157315	3.37340311463624e-11	1.83398635520357e-10	0.740740740740741	0.346356916578669	G1	Ccnd1
1.6529106179411	7.14325661469007	100.847816823273	9.93292305036963e-24	1.03817670107082e-20	0.947368421052632	0.873030583873957	mPL	Rab6a
1.79327869278496	6.29278187760251	96.9359920498048	7.16051324682849e-23	7.04383900157134e-20	0.929824561403509	0.763670064874884	mPL	Acss2
1.83906628281352	5.56793945236988	35.3921975560593	2.69564584581861e-09	7.07034698617562e-08	0.649122807017544	0.462465245597776	mPL	Lmna
1.78536248960397	5.60922043527395	30.680961191744	3.04134639259242e-08	5.0406774750568e-07	0.754385964912281	0.453197405004634	mPL	Atm
1.550718601302	5.55618415305117	29.9787258673873	4.36812514753734e-08	6.80150436147737e-07	0.701754385964912	0.52548656163114	mPL	Clic4
1.68025666324033	9.66566833680571	80.7716244019957	2.53370187348675e-19	5.29638705378987e-17	1	0.968721251149954	L	Hspa5
1.67671222663738	6.27943766145097	48.1292097825631	3.99037548413631e-12	1.63958351894868e-10	0.816326530612245	0.692732290708372	L	Tbc1d7
1.89480237834641	5.34073527974386	42.1690100043654	8.371618532801e-11	2.34111332314433e-09	0.836734693877551	0.508739650413983	L	Tbk1
1.50983916678682	4.9395896008884	23.3060343965183	1.38165842872619e-06	1.19223291556182e-05	0.816326530612245	0.459061637534499	L	Lepr
2.54437444373977	9.66566805925135	333.499997866491	1.66148007635417e-74	5.55698626337415e-71	1	0.968253968253968	Z	Hspa5
1.90915984272488	6.48179358308172	96.3365443419218	9.69243796303372e-23	1.90690164771545e-20	0.876923076923077	0.76750700280112	Z	Dnm1l
2.03857571031285	7.34660101461946	95.1527227299646	1.76249618298953e-22	3.38784180093494e-20	0.969230769230769	0.727357609710551	Z	Cdk1
1.6581125522027	7.67401801742014	82.2490177685327	1.19977223187425e-19	1.71485393449855e-17	0.969230769230769	0.850606909430439	Z	Rheb
2.52263533335181	5.39206480435741	79.9373018804192	3.86480954365826e-19	5.17049679988777e-17	0.815384615384615	0.399626517273576	Z	Degs1
1.83866645287759	7.91639789243985	79.5668623920958	4.66179096799538e-19	6.13851420140054e-17	1	0.826330532212885	Z	Ctsl
1.60082508444882	7.02770197800421	77.3546730034275	1.42856324847744e-18	1.71869519455311e-16	0.984615384615385	0.804855275443511	Z	Tardbp
1.50076467444807	7.07802258595095	75.9358875789007	2.93025833950891e-18	3.24178912396293e-16	0.969230769230769	0.8468720821662	Z	Sqstm1
2.58572588046975	6.17414438239762	60.9677419279717	5.80177106594862e-15	4.4711067988875e-13	0.876923076923077	0.388422035480859	Z	Ube2a
2.16959011561613	4.5550745961725	55.1818718416573	1.0987746360423e-13	6.65753921686066e-12	0.692307692307692	0.30905695611578	Z	Atp13a2
1.85167865898539	5.42014867758707	52.0202507006802	5.49311883786258e-13	2.90700716220177e-11	0.784615384615385	0.496732026143791	Z	Ulk2
1.5190210999283	5.38498859188506	49.2311631294353	2.27507559394066e-12	1.10278519297014e-10	0.692307692307692	0.580765639589169	Z	Akt2
1.63756963330702	5.74753354417164	42.1838395281186	8.30837601362505e-11	3.00088492604431e-09	0.784615384615385	0.557422969187675	Z	Hdac2
1.83100054963089	6.10816332457518	39.5240704411603	3.24040562001183e-10	1.05018029425306e-08	0.769230769230769	0.525676937441643	Z	Atp6ap2
2.48669463636821	4.34158388997259	32.1254764089541	1.44529569876236e-08	3.43319317761406e-07	0.761904761904762	0.178005591798695	eP	Cers2
2.26806749081098	9.20870791638587	81.5045724636711	1.74856548348256e-19	2.7075241278036e-17	1	0.828571428571429	mP	Hspa2
2.86471096126171	4.71438804870533	76.0440493487531	2.77407019310987e-18	3.65281699522649e-16	0.980392156862745	0.298617511520737	mP	Capn10
2.00790495229332	5.21156208523768	66.2820723309294	3.90796947267432e-16	3.77762852552212e-14	0.92156862745098	0.513364055299539	mP	Wdr92
1.68759583071909	7.0160264684619	50.275129821672	1.33632431772494e-12	7.00543936216747e-11	1	0.72073732718894	mP	Sirt2
2.16509848910465	5.41440923092749	44.9599211535703	2.0110870961978e-11	8.32947283368154e-10	1	0.3963133640553	mP	Wdfy3
1.82611334706947	5.34008270818304	43.5775265644143	4.07491853634156e-11	1.55581878272237e-09	0.941176470588235	0.488479262672811	mP	Fxn
1.73741653923624	6.88954113585373	42.7581505690848	6.19432540456013e-11	2.27166016974691e-09	1	0.634101382488479	mP	Bad
1.94531618679611	4.17186147210899	27.5808517252154	1.50662915227094e-07	2.67559088776734e-06	0.764705882352941	0.24331797235023	mP	Myd88
1.60821909778406	3.87012443207891	26.9751280056729	2.06090377531854e-07	3.51320018701855e-06	0.745098039215686	0.265437788018433	mP	Atg4d
1.51154213482298	6.0692955978118	18.0529192171298	2.1484896143162e-05	0.000213103154331019	0.941176470588235	0.467281105990783	mP	Ddit3
2.05004047113796	4.34154939041688	15.9942475865954	6.35352397428179e-05	0.000547962771644736	0.784313725490196	0.183410138248848	mP	Cers2
1.64091925275684	4.40860289609587	13.8209761506027	0.000201078748015237	0.00146776076082881	0.764705882352941	0.233179723502304	mP	Stat5a
1.73110654930897	9.20870928508891	32.7097656072472	1.06998297389808e-08	4.78431157018654e-07	1	0.83029197080292	lP	Hspa2
2.00989503578618	5.41442538751797	29.6538657614144	5.1649523916898e-08	1.81456930349219e-06	1	0.402372262773723	lP	Wdfy3
2.11106249418475	4.71441263512929	26.2237323644683	3.04062680518997e-07	7.63110774296416e-06	0.975	0.305656934306569	lP	Capn10
1.55037368238184	4.17189012997619	12.5442489088664	0.000397427580971696	0.00248362534999614	0.9	0.243613138686131	lP	Myd88
3.06193715651952	4.73796843820641	69.8544542222836	6.38457639789427e-17	1.41042630253614e-15	0.967213114754098	0.22046511627907	D	Bag3
1.90865959477704	7.63930079652345	60.1215947687635	8.91745787871584e-15	1.46386975290081e-13	1	0.697674418604651	D	Capns1
2.77418741120239	5.77501526046058	54.1649982891955	1.84341431365466e-13	2.55617061088283e-12	1	0.27906976744186	D	Ghrl
1.59212040831142	5.87142684200637	51.629854072158	6.70147716701295e-13	8.48363381256303e-12	1	0.626046511627907	D	Mfn2
2.2194781062116	5.10920573034556	47.6246117798107	5.16163811789251e-12	5.60871177683668e-11	0.983606557377049	0.335813953488372	D	Slc9a5
1.73088015970097	7.22069390229436	40.8658659176263	1.63044177530176e-10	1.37915416329648e-09	1	0.62046511627907	D	Pnpla2
1.96270337986329	6.06944238939546	40.5478562217681	1.91858920777555e-10	1.60342665275515e-09	0.983606557377049	0.46046511627907	D	Ddit3
1.74366319794002	6.08703833821361	39.0464811172869	4.13834370034004e-10	3.29236544723056e-09	1	0.495813953488372	D	Pcyt2
2.34693909871258	5.53505714303694	38.5998090356816	5.20240133071023e-10	4.05045436866273e-09	1	0.305116279069767	D	Arc
2.24651402479558	4.36931893359059	36.4068232565859	1.60141614574955e-09	1.136210530563e-08	0.918032786885246	0.235348837209302	D	Dact1
1.70293063399533	6.53120129858508	31.6370235925397	1.85852315755177e-08	1.07804657522505e-07	1	0.504186046511628	D	Pla2g6
1.70321313621088	5.41459413764172	28.9583096759031	7.39528883763867e-08	3.82646705544033e-07	1	0.390697674418605	D	Wdfy3
2.69981575928194	3.28303909340497	25.387263151999	4.69004526000913e-07	2.09430245348819e-06	0.655737704918033	0.0437209302325581	D	Ppargc1a
1.92753334303666	3.8577894934064	25.2921534550927	4.92709018188323e-07	2.18962873004606e-06	0.901639344262295	0.165581395348837	D	Pik3cd
1.64264505851681	6.09369708861811	24.5728089068837	7.15543231092278e-07	3.08880471181109e-06	1	0.437209302325581	D	Optn
1.82256817538121	4.29404633831387	24.1934836978267	8.71265720789562e-07	3.69520077320919e-06	0.950819672131147	0.221395348837209	D	Atg4c
1.76854651221665	3.8639507240585	22.2841412017415	2.35140555818562e-06	9.1532949603208e-06	0.852459016393443	0.18046511627907	D	Hap1
1.8228802269391	5.1577018842487	19.2474475695741	1.14823789008842e-05	3.84347122416906e-05	1	0.272558139534884	D	Hunk
2.05855079697952	3.57927839888561	17.9555853535356	2.26119918354789e-05	7.10790111775777e-05	0.721311475409836	0.0995348837209302	D	Krt8
1.52475340057963	4.14911007556495	15.8128561226451	6.99257680338069e-05	0.000197829236817688	0.885245901639344	0.221395348837209	D	Prkaa1
1.71822264892239	5.87138013979977	40.2758463202294	2.20518528734046e-10	5.09355159671195e-09	1	0.633879781420765	MI	Mfn2
2.26360356889769	6.06934897065043	38.0356585076358	6.94634251527021e-10	1.43058726456729e-08	1	0.470856102003643	MI	Ddit3
1.72997024108611	6.11695724733914	30.6112378915791	3.15262403939355e-08	4.40445545620537e-07	1	0.577413479052823	MI	Kat5
2.32992413259363	4.29385949082313	29.8512888441853	4.66486675235966e-08	6.22590316837276e-07	1	0.234972677595628	MI	Atg4c
1.84882391178423	6.66567673434882	29.6035625740035	5.30074242437883e-08	6.97437573272126e-07	0.947368421052632	0.584699453551913	MI	Plk1
2.59366842131171	5.77488305157625	29.5706229895069	5.3915928000377e-08	7.0716554035318e-07	1	0.294171220400729	MI	Ghrl
1.67728851671829	7.63927765322775	28.1435158748659	1.12644422902678e-07	1.33410246756479e-06	1	0.704007285974499	MI	Capns1
2.4302493099346	5.5349415340873	27.6534008480805	1.45116711203989e-07	1.6610450112692e-06	1	0.319672131147541	MI	Arc
1.76558859257516	6.08693701916433	26.0215905639875	3.37620475843211e-07	3.47875983827851e-06	1	0.506375227686703	MI	Pcyt2
1.80818181587855	6.53117228434215	23.7441782433832	1.10027686102261e-06	9.78719678025589e-06	1	0.514571948998178	MI	Pla2g6
1.93752535321886	5.10910198630708	21.7487180151592	3.10797480706317e-06	2.37218907797888e-05	1	0.348816029143898	MI	Slc9a5
1.56461754269309	7.22067029440855	20.6372262140831	5.55062781876296e-06	3.90013231147785e-05	1	0.628415300546448	MI	Pnpla2
2.08328573621909	3.8575836147347	20.1943321592411	6.99599134281311e-06	4.77331551309113e-05	0.868421052631579	0.182149362477231	MI	Pik3cd
2.00117175523702	3.86375321451456	19.898976804831	8.16440096670498e-06	5.43957280343456e-05	0.894736842105263	0.193078324225865	MI	Hap1
1.75219528394727	6.09365956089798	18.6425660647983	1.57660814628174e-05	9.5700972886641e-05	1	0.448998178506375	MI	Optn
2.12022423622284	4.73782202096679	16.6432400244214	4.51107899895589e-05	0.000235672521398124	1	0.234972677595628	MI	Bag3
2.6844618738216	3.65810257676156	16.3610832403361	5.23491300007341e-05	0.000266575670219938	0.789473684210526	0.0956284153005464	MI	Agtr1a
1.51698503485233	5.24152966966123	16.0513256682409	6.16484511094034e-05	0.000307378368486152	1	0.42896174863388	MI	Ralgds
1.53170685519397	5.41447648315473	14.5096612056602	0.000139442571607645	0.000614789909041562	1	0.403460837887067	MI	Wdfy3
2.07360002816913	3.57913885050406	11.8788034277987	0.000567764059785314	0.00200183815555341	0.815789473684211	0.109289617486339	MI	Krt8
2.01092150233055	6.11015577847282	22.752669358304	1.84248031140139e-06	0.000170230929544561	1	0.659232827832293	MII	Mtmr6
1.65001621119597	8.64601244613999	22.624906637644	1.9691526055802e-06	0.00017896814686477	1	0.920606601248885	MII	Sh3glb1
1.93402961416459	5.87133269218272	21.7783959008698	3.06026736683089e-06	0.00023614155994666	1	0.641391614629795	MII	Mfn2
1.61112407472727	6.65590398395256	19.1602092192477	1.20192914378516e-05	0.000575927251332928	1	0.761819803746655	MII	Tbc1d15
1.59339971878185	7.24541436675708	18.5169249263506	1.68402224637799e-05	0.00074898680920689	1	0.813559322033898	MII	Chmp2b
2.56344801372167	4.29366914660202	15.5593427845076	7.99555500492984e-05	0.00216709345781915	1	0.250669045495094	MII	Atg4c
2.69203694161326	5.77474858657499	13.5973321281699	0.000226507198489294	0.00439939591212133	1	0.308652988403211	MII	Ghrl
1.79989675803384	4.65587206862643	12.4261096038945	0.000423372918490465	0.00675578751518707	0.933333333333333	0.409455842997324	MII	Ambra1
2.07503774481672	6.09362141811929	11.6769039895439	0.000632807477557017	0.00899102756770263	1	0.460303300624442	MII	Optn
2.95234910905847	5.77487687253765	52.2119535347671	4.98219324759054e-13	1.32039964626714e-11	1	0.287683823529412	RS2	Ghrl
3.56376384067498	3.65809274397879	47.221705550262	6.33945238517505e-12	1.38944511451222e-10	0.791666666666667	0.0891544117647059	RS2	Agtr1a
1.92718483798039	6.66567415546499	40.7503556300987	1.72971959914269e-10	2.84986215334613e-09	1	0.579044117647059	RS2	Plk1
2.50678058658084	5.53493613078663	37.1142429726622	1.1140700065332e-09	1.56428150455538e-08	1	0.313419117647059	RS2	Arc
1.71119500764294	7.63927657197571	36.7168375749761	1.36594553795915e-09	1.88782704390833e-08	1	0.701286764705882	RS2	Capns1
1.57797032396	7.60693488619825	34.5993112176718	4.05049586021948e-09	4.99163170747607e-08	1	0.762867647058823	RS2	Ccnb1
2.18916817001683	4.29385075080766	30.9983907391254	2.58242458899424e-08	2.69238693277747e-07	0.916666666666667	0.231617647058824	RS2	Atg4c
1.71201303642547	6.53117092911515	25.7172521375687	3.95277632323702e-07	3.04058318553324e-06	1	0.510110294117647	RS2	Pla2g6
2.1107723899985	3.85757398408942	25.6161093831311	4.1654732285882e-07	3.17498672751506e-06	0.8125	0.178308823529412	RS2	Pik3cd
1.78356901866641	6.09365780757161	24.1255965550629	9.02526404009551e-07	6.35492591757967e-06	1	0.443933823529412	RS2	Optn
1.50964538033291	7.22066919152168	23.5097845493276	1.24280116677892e-06	8.48646954350505e-06	1	0.625	RS2	Pnpla2
1.56129394365524	5.24152387363685	21.2502669410819	4.03054235546881e-06	2.4141389616943e-05	0.958333333333333	0.425551470588235	RS2	Ralgds
1.75747077378437	5.10909713871913	21.0036858872737	4.58400634381209e-06	2.7049519438098e-05	0.9375	0.345588235294118	RS2	Slc9a5
1.67922301578271	3.86374397385313	15.6100960502722	7.78378763913706e-05	0.000330855469797327	0.666666666666667	0.196691176470588	RS2	Hap1
1.88822054794267	5.73562610150083	14.8670041480658	0.000115363358831161	0.000467916917228598	1	0.285845588235294	RS2	Zswim2
1.78557592154499	5.15767641358704	14.6940232315804	0.000126446714220222	0.000507090743862055	0.9375	0.284007352941176	RS2	Hunk
1.63747309270552	4.73781517503476	10.7833703490995	0.00102416031322835	0.0031716727626144	0.875	0.233455882352941	RS2	Bag3
1.78626076342071	3.98719371914685	10.0718097688881	0.00150555077139591	0.00444201227065169	0.604166666666667	0.153492647058824	RS2	Wipi1
2.92595339195573	4.20255978971954	58.5026802271185	2.03014191302449e-14	9.27597355505698e-13	0.783783783783784	0.232939035486806	RS4	Nfya
3.14056669554037	5.73562923872476	45.5041429306382	1.5231631185779e-11	3.90672650797212e-10	1	0.292993630573248	RS4	Zswim2
3.82768286661292	6.12335111047532	41.5865667880355	1.12765440663556e-10	2.43353352141914e-09	1	0.205641492265696	RS4	Ftmt
2.13985685012906	5.16259342426351	40.7170823802364	1.75942386500433e-10	3.62797105973704e-09	0.891891891891892	0.45859872611465	RS4	Atp6v0a2
2.84534784823401	7.22838384694062	40.6923620754055	1.78182274328926e-10	3.66963321872246e-09	1	0.419472247497725	RS4	Cast
2.73181405462145	5.15767141580142	34.6128113275003	4.02250208764912e-09	6.17140389098681e-08	0.945945945945946	0.290263876251137	RS4	Hunk
2.56331313024905	5.08042997629119	34.4676049800614	4.33404898718782e-09	6.61298368729396e-08	0.972972972972973	0.319381255686988	RS4	Zfyve1
2.16081286995515	5.98389463495712	33.6724634025754	6.5217384088951e-09	9.42636399411864e-08	0.945945945945946	0.474977252047316	RS4	Ppm1d
2.87916375176241	3.87153167694759	30.2052741347206	3.88651140868389e-08	4.62262662072694e-07	0.702702702702703	0.159235668789809	RS4	Mpo
2.69532928742803	4.12272748831913	26.40421929844	2.7693488248171e-07	2.72582815758778e-06	0.72972972972973	0.183803457688808	RS4	Slc9a1
2.03590656086523	6.09365009526934	25.9883815312189	3.43478247033191e-07	3.28218354483912e-06	1	0.449499545040946	RS4	Optn
1.56540604540339	5.90265835609462	24.9753048771111	5.8069343812374e-07	5.22936799447674e-06	0.945945945945946	0.62056414922657	RS4	Pnpla8
1.62641636234266	6.18243435624213	24.3498734311061	8.03320223157826e-07	6.97866186590562e-06	0.945945945945946	0.588717015468608	RS4	Ing1
2.18914012509976	6.99138848820911	23.5095864534965	1.24292913397381e-06	1.02543186519211e-05	1	0.444949954504095	RS4	Lgals8
1.93569869954726	4.96726537930485	22.3452804208026	2.27772125788001e-06	1.75531486615333e-05	0.891891891891892	0.363057324840764	RS4	Mapk10
1.56985854634472	6.15612041247036	21.7570474576276	3.09451033079804e-06	2.31230993127505e-05	0.972972972972973	0.583257506824386	RS4	Ascc1
1.7164226410438	5.15800233786977	21.4854352777895	3.56526298916411e-06	2.62189502936637e-05	0.972972972972973	0.430391264786169	RS4	Atg9a
1.7938645459841	6.64206279072939	20.14075678721	7.19470900944e-06	4.9088991744131e-05	0.972972972972973	0.525932666060055	RS4	Gsk3b
1.63018331456083	5.58880758483943	19.4964983455113	1.00784266777008e-05	6.63288190992487e-05	0.837837837837838	0.51410373066424	RS4	Map3k7
1.5697935356016	4.8036693553827	14.4089297250861	0.000147103096191678	0.000691012662250962	0.72972972972973	0.371246587807097	RS4	Cbl
3.27935279018714	3.99598148195025	14.2516033602662	0.000159924507358201	0.000741246545607317	0.756756756756757	0.0755232029117379	RS4	Dusp4
3.16430310102286	3.76931907877971	13.6839099958574	0.000216299776288032	0.00095943242336124	0.702702702702703	0.0718835304822566	RS4	Nlrc4
1.58624425981489	5.29043198233813	12.4086278421763	0.000427354767132304	0.00174096315974507	0.918918918918919	0.391264786169245	RS4	Lpin1
1.79917317093169	5.53491236138254	12.2371125919849	0.000468482701816253	0.00188056558388699	0.972972972972973	0.321201091901729	RS4	Arc
2.43036765266259	4.58372512146065	10.7336514885985	0.00105204641055031	0.00376248334551601	0.837837837837838	0.144676979071884	RS4	Dram1
2.80062315934724	4.85037711394595	9.6376706147181	0.00190626834107148	0.00632259529308576	0.945945945945946	0.106460418562329	RS4	Adipoq
2.40329717337539	4.36963074133886	9.31555783651447	0.00227216191248447	0.00735670158034419	0.972972972972973	0.123748862602366	RS4	Prkcq
1.71868557818675	4.73778505652696	9.22614570946712	0.00238583352481055	0.00768013359680593	0.72972972972973	0.244767970882621	RS4	Bag3
2.93363383812974	7.33537850261249	141.403747232911	1.31297730151914e-32	4.57435821110513e-30	1	0.754113345521024	RS6	Vhl
2.24927040474796	6.91238226251944	133.242024909519	8.00351801175712e-31	1.99765420463603e-28	1	0.83363802559415	RS6	Ncoa4
2.07716452881421	7.03713074161403	107.614788857663	3.26440229667585e-25	3.41191247545689e-23	1	0.821755027422303	RS6	Mdm2
3.17626135750392	6.6419737854617	105.306602188011	1.04626971348776e-24	1.01137389703213e-22	1	0.522851919561243	RS6	Gsk3b
2.71512882616261	6.37386005145974	102.268270376761	4.84896848646482e-24	4.24551308896079e-22	1	0.640767824497258	RS6	Nbr1
3.05591292296212	5.98383139717533	99.5092250707783	1.95251743900672e-23	1.55485472059568e-21	1	0.470749542961609	RS6	Ppm1d
1.96155919440631	7.81496593992926	92.472473819611	6.82677311682058e-22	4.30808025783361e-20	1	0.889396709323583	RS6	Tmbim6
3.40230574089075	7.22830961348076	76.2416637882345	2.50989969358991e-18	9.00709282744721e-17	1	0.416819012797075	RS6	Cast
2.53423421803335	6.06558601145078	67.0413634734314	2.65869788720741e-16	6.71622428516155e-15	1	0.528336380255942	RS6	Rnf41
1.94971182398235	6.3489228606429	67.0055380578351	2.70745483171276e-16	6.82907498502751e-15	1	0.725776965265082	RS6	Rnf2
4.1022119397181	6.12318567188806	57.5013490999235	3.37747543477805e-14	6.02148418931698e-13	1	0.202010968921389	RS6	Ftmt
2.72887998595656	5.29035533897133	57.276357290721	3.78680115753216e-14	6.70123552988469e-13	0.976190476190476	0.386654478976234	RS6	Lpin1
2.35923304807354	5.58875881336819	56.882530283191	4.62637443381672e-14	8.09276774651851e-13	0.976190476190476	0.507312614259598	RS6	Map3k7
2.1594560110149	6.15610217969676	55.3123326904711	1.02821447829434e-13	1.69909394471505e-12	1	0.580438756855576	RS6	Ascc1
2.87456825079361	6.99134670627128	55.1430827080567	1.12067370141943e-13	1.83555595581167e-12	1	0.442413162705667	RS6	Lgals8
1.62305992853031	7.40467720378612	54.6235865028666	1.45973122172194e-13	2.34721973277462e-12	1	0.849177330895795	RS6	Pias2
1.54508773911458	6.53686490174157	50.1170082017957	1.44846064241963e-12	1.97413262617632e-11	0.976190476190476	0.790676416819013	RS6	Atg12
3.94994909520593	4.58341545804838	49.3899472406498	2.09818083219429e-12	2.79139841342762e-11	1	0.135283363802559	RS6	Dram1
3.06480474665337	5.73561047476443	47.5896321637277	5.25456464996401e-12	6.51870064104956e-11	1	0.289762340036563	RS6	Zswim2
2.86150500376513	5.15770137973061	44.4944824092919	2.55075067610824e-11	2.76988334782845e-10	0.952380952380952	0.287020109689214	RS6	Hunk
3.12273984803035	3.87146404365717	43.4173505363798	4.42249355550461e-11	4.59647978425753e-10	0.904761904761905	0.148994515539305	RS6	Mpo
2.21834133062475	5.78318134357086	43.2865508883417	4.72822275598169e-11	4.8959795138255e-10	1	0.49908592321755	RS6	Map2k7
2.03605253668273	5.16254975338797	40.8432768421228	1.64939718448205e-10	1.54959938854457e-09	0.952380952380952	0.454296160877514	RS6	Atp6v0a2
2.58525248676681	5.08028819460241	39.9051451079265	2.66600014852491e-10	2.42301741759685e-09	0.952380952380952	0.317184643510055	RS6	Zfyve1
2.39353169515105	7.89009985298388	37.8267375489556	7.73148243739006e-10	6.43251645773503e-09	1	0.555758683729433	RS6	Gabarapl1
2.76467778904467	3.67199323357976	37.7416885146295	8.0760077805197e-10	6.69916062071582e-09	0.619047619047619	0.147166361974406	RS6	Mapk8ip1
4.20848495991396	4.85013948173108	36.1959464986339	1.7844132891861e-09	1.39492411631606e-08	1	0.10054844606947	RS6	Adipoq
4.10369126881319	3.76910197210378	34.9411137594039	3.39828794619102e-09	2.52015828488481e-08	0.833333333333333	0.0639853747714808	RS6	Nlrc4
1.73764804191236	5.48168318384354	34.9005253303694	3.46987234409083e-09	2.5675520004527e-08	0.952380952380952	0.553016453382084	RS6	Hmgcr
2.7262746823961	4.53661263861357	34.6358748673654	3.97512512249215e-09	2.91178350518775e-08	0.952380952380952	0.214808043875686	RS6	Rps6ka1
1.78456109289911	5.46432789776088	34.4654879989373	4.33876540979944e-09	3.14781665718334e-08	0.928571428571429	0.525594149908592	RS6	Map2k3
1.68846075101701	6.14480182556692	33.8335503065964	6.00345607826450e-09	4.2165391010843e-08	1	0.610603290676417	RS6	Agtpbp1
3.62078905989928	4.3693559936115	33.7148497234901	6.38117062870092e-09	4.46681944009064e-08	0.976190476190476	0.119744058500914	RS6	Prkcq
1.68485760012601	5.90262876282914	33.5785495044236	6.84433661085316e-09	4.75718375491676e-08	0.976190476190476	0.617915904936015	RS6	Pnpla8
2.3792758551904	6.17406654167334	33.0459300836833	9.00072614336271e-09	6.12115263503272e-08	0.976190476190476	0.394881170018282	RS6	Ube2a
1.91888525805789	5.15807892902883	32.7431531461657	1.05176122878409e-08	7.10650627432582e-08	0.928571428571429	0.429616087751371	RS6	Atg9a
1.71449647629028	6.1824336990132	31.5751579703026	1.91868444356613e-08	1.22707897748968e-07	1	0.585009140767825	RS6	Ing1
4.35961317989739	3.39472977574063	27.5275177902906	1.54875208162407e-07	8.27998115760846e-07	0.666666666666667	0.0255941499085923	RS6	Bcl2a1a
3.7535757026038	3.95858112557741	27.1451722255195	1.88735925499153e-07	9.92818220351081e-07	0.738095238095238	0.0703839122486289	RS6	Flt1
2.1357584349849	4.76407681018129	26.9055724740033	2.13642012666348e-07	1.11080684377548e-06	0.80952380952381	0.297989031078611	RS6	Trp53inp2
1.82165220955332	6.80109914387702	24.9120424647435	6.00064138951759e-07	2.86219982763556e-06	1	0.543875685557587	RS6	Psen1
3.73242152355711	3.65882007173945	24.3551698225253	8.0111457910755e-07	3.72761243918073e-06	0.714285714285714	0.0585009140767824	RS6	Ntrk3
2.47447811279422	4.12265271246382	23.5748939756777	1.20144921409974e-06	5.39604624708442e-06	0.761904761904762	0.180073126142596	RS6	Slc9a1
1.83712554857493	4.96729900531774	22.0651688734231	2.63548740571478e-06	1.10653416735547e-05	0.928571428571429	0.359232175502742	RS6	Mapk10
1.53091571161613	5.32135305503625	20.5011641409442	5.95949947223622e-06	2.32852125407024e-05	0.904761904761905	0.474405850091408	RS6	Mapk3
1.61176285933491	6.53120069718249	19.3497433885129	1.08833869843708e-05	4.03464598846448e-05	1	0.512797074954296	RS6	Pla2g6
3.38487825666199	3.9954835482203	17.444204022648	2.95864998298768e-05	0.000100339695123713	0.785714285714286	0.0712979890310786	RS6	Dusp4
2.88999141677023	3.60996330548734	16.8790247913343	3.98394061855998e-05	0.000132058352753575	0.642857142857143	0.0740402193784278	RS6	Slc36a4
2.07421056556414	3.96762472639459	15.1108174698812	0.000101380686250522	0.000307748995492374	0.619047619047619	0.147166361974406	RS6	Nr4a1
5.1573340214657	7.89000045249851	524.018396435426	5.65318165275817e-116	2.25090849473988e-113	1	0.549582947173309	RS8	Gabarapl1
4.07393167394203	6.27527541139457	419.847045694729	2.6347450271697e-93	5.57732165688088e-91	1	0.56533827618165	RS8	Psme3
3.5196002909207	7.33528660986353	334.168651937009	1.18813662411436e-74	1.40916374220315e-72	1	0.750695088044486	RS8	Vhl
5.85366334124278	5.54393428303209	291.000479073261	3.0099706023228e-65	2.62165304076272e-63	1	0.178869323447637	RS8	Skp2
3.75094831195633	5.78294064173093	274.100742862626	1.44942138161669e-61	1.09677256854189e-59	1	0.492122335495829	RS8	Map2k7
2.50816842992537	7.54384256436926	222.472387322513	2.61280047668981e-50	1.23081302455447e-48	1	0.843373493975904	RS8	Bag1
5.67919384802261	4.82554376319406	221.440909043548	4.38620720563078e-50	2.0488978519487e-48	1	0.111214087117702	RS8	Cdkn1c
3.53533438104771	5.59626209038372	218.678701209592	1.75629073727256e-49	7.93795945929974e-48	1	0.451343836886006	RS8	Pknox1
3.14289640764258	6.37365365641999	211.191511782132	7.54944677375853e-48	3.22888486950291e-46	1	0.635773864689527	RS8	Nbr1
2.36844479498195	7.81493403095744	210.486204668782	1.0759455639298e-47	4.52086373507487e-46	1	0.887859128822984	RS8	Tmbim6
3.52576791517608	6.80106958806988	206.019899999966	1.01449421642889e-46	4.10784183567563e-45	1	0.537534754402224	RS8	Psen1
5.15884055785102	4.61486148023494	202.757990913556	5.22392120913197e-46	2.04589307682234e-44	0.964912280701754	0.121408711770158	RS8	Itpr3
3.87710075846985	4.16813707649154	190.272718005087	2.772061192818e-43	9.71848623217932e-42	0.87719298245614	0.173308619091752	RS8	Tnfrsf10b
5.30150198317387	3.9327462860296	171.294508995882	3.85868151450456e-39	1.1380728565619e-37	0.912280701754386	0.0685820203892493	RS8	Foxo3
3.16809151145283	5.87613957341347	170.113340786816	6.98894747379159e-39	2.04328966091288e-37	0.964912280701754	0.488415199258573	RS8	Keap1
2.1292545357329	6.91237990743797	155.19675581214	1.26822634951111e-35	3.11890430042269e-34	1	0.831325301204819	RS8	Ncoa4
3.21828732189543	6.64173823888848	143.992000767457	3.56730092672654e-33	7.53231987344039e-32	1	0.516218721037998	RS8	Gsk3b
3.60328827522102	6.99123610921807	139.913049077888	2.78117259347382e-32	5.54345045061534e-31	1	0.43466172381835	RS8	Lgals8
2.95373712732641	6.06542372964024	138.063814888608	7.05721038589049e-32	1.35341432664274e-30	1	0.521779425393883	RS8	Rnf41
3.5777586514467	5.07991411223276	137.180090080482	1.10130166598126e-31	2.08102460567284e-30	0.964912280701754	0.307692307692308	RS8	Zfyve1
3.26446768373342	4.57683695572233	117.049967962679	2.79925574042443e-27	4.12077057633078e-26	0.87719298245614	0.278035217794254	RS8	Rraga
3.54788034053574	7.22811295697703	111.84778931335	3.85822708358254e-26	5.37228405651547e-25	1	0.408711770157553	RS8	Cast
1.81416713172328	8.78332854902194	103.945772879984	2.07929825232865e-24	2.55865376554025e-23	1	0.89805375347544	RS8	Map1lc3a
2.23072812144982	6.80145812050454	101.022331348594	9.09522350758421e-24	1.07339042143494e-22	1	0.681186283595922	RS8	Abhd5
2.22719773518617	5.94078366051389	99.1369035440753	2.35636134045447e-23	2.68246635101566e-22	0.982456140350877	0.629286376274328	RS8	Sec23a
2.88829455014963	5.29015309683351	90.0215476376488	2.35580291281185e-21	2.34361047655875e-20	0.982456140350877	0.378127896200185	RS8	Lpin1
2.76878468657743	4.63815356600619	88.0059737975398	6.52570840101055e-21	6.27902310644991e-20	0.87719298245614	0.313253012048193	RS8	Abl1
2.45403319725357	5.58862995837234	84.9431608179523	3.07066528856522e-20	2.80451860298613e-19	0.929824561403509	0.5032437442076	RS8	Map3k7
4.26660090860736	3.49248569004452	72.7916054441678	1.44088423849903e-17	1.08198954290163e-16	0.684210526315789	0.0435588507877665	RS8	Mapt
2.0238261879816	5.90255058219627	72.3969191524286	1.75988483106526e-17	1.31269197278789e-16	0.982456140350877	0.612604263206673	RS8	Pnpla8
3.01654582123364	4.53641078787717	61.5019979743523	4.4229411508827e-15	2.77541631768148e-14	0.912280701754386	0.206672845227062	RS8	Rps6ka1
2.36275471681921	4.59320618054213	59.113686523857	1.48820527918081e-14	8.99106101291212e-14	0.87719298245614	0.324374420759963	RS8	Jund
2.04260732827243	5.16243460008363	54.7983043342224	1.33555952532898e-13	7.45479370563304e-13	0.912280701754386	0.449490268767377	RS8	Atp6v0a2
1.85182630118012	6.18243211114311	51.2031872626985	8.32832961844237e-13	4.38660334517202e-12	0.982456140350877	0.580166821130677	RS8	Ing1
1.94833586895306	5.32134385186067	49.5687746071158	1.91538092005429e-12	9.7834194031973e-12	0.929824561403509	0.467099165894347	RS8	Mapk3
4.13301090001847	3.9578632149779	48.2053897956741	3.83831860142498e-12	1.89289890803981e-11	0.87719298245614	0.0537534754402224	RS8	Flt1
2.01138203180483	4.65767345421088	43.0946783718066	5.21539199391933e-11	2.34580420425801e-10	0.771929824561403	0.344763670064875	RS8	Per1
2.9414126207448	3.98744524000369	42.9294235240276	5.67506657475435e-11	2.5443468721077e-10	0.684210526315789	0.145505097312326	RS8	Wipi1
2.00547867647009	5.98366422624194	41.6831950370322	1.07327551697455e-10	4.68871119915502e-10	0.947368421052632	0.466172381835032	RS8	Ppm1d
3.40539140898404	4.36863276522306	36.5081023132645	1.52032973257649e-09	5.94863690170252e-09	0.964912280701754	0.108433734939759	RS8	Prkcq
2.14616886677508	4.76375814698784	35.9157128610444	2.06040394339078e-09	7.95569964103531e-09	0.771929824561403	0.292863762743281	RS8	Trp53inp2
1.58257698756315	6.60320243936306	32.3491689260716	1.28812289311617e-08	4.59955828012828e-08	0.982456140350877	0.621872103799815	RS8	Lamp2
1.63321319330713	5.92008071153335	31.5963260830497	1.89788306629028e-08	6.65931567720779e-08	0.982456140350877	0.553290083410565	RS8	Rnf5
1.6305712697723	5.3778502249058	29.7995747620125	4.79097057196417e-08	1.61661422265853e-07	0.87719298245614	0.454124189063948	RS8	Atg7
1.52706918849785	7.22077053802593	28.1535664270584	1.12060985205207e-07	3.6480355374473e-07	1	0.621872103799815	RS8	Pnpla2
3.60632933289348	3.99417668419522	27.9125086130214	1.26926571718689e-07	4.10877479452505e-07	0.754385964912281	0.0630213160333642	RS8	Dusp4
2.91948211764396	4.5826003943711	26.0375822707837	3.34835511572873e-07	1.03406357526005e-06	0.859649122807018	0.130676552363299	RS8	Dram1
3.3556308377879	4.84951297256022	23.4486456717358	1.28293008030146e-06	3.70223291335311e-06	0.964912280701754	0.0898980537534754	RS8	Adipoq
1.5335482746522	6.5312955482674	22.9030403444976	1.70382142692055e-06	4.8399873827743e-06	0.982456140350877	0.506950880444856	RS8	Pla2g6
2.29307326132782	4.26965894074714	20.4188800676252	6.22129926125236e-06	1.65272100946661e-05	0.614035087719298	0.154772937905468	RS8	Bcl2l11
2.21436264420833	4.61414989605185	16.1047853399457	5.99324052641029e-05	0.000141331872360488	0.701754385964912	0.148285449490269	RS8	Cdkn1a
