# Supplementary material for: Deciphering the autophagy regulatory network via single-cell transcriptome analysis reveals a requirement for autophagy homeostasis in spermatogenesis
Source: Theranostics. 2021 Mar 5;11(10):5010–27. doi: 10.7150/thno.55645 (PMC7978313; doi:10.7150/thno.55645)
Supplement: Supplementary file 14 — Supplementary table 11. [file thnov11p5010s14.xlsx]

## Sheet: oligonucleotide primer sequence
Zbtb16	F	CACATACAGGTGACCACCC
	R	GTTCTCAGGTGCTTGATCATGG
Gfrα1	F	AGGCTCAGAATTTGTTAATGG
	R	TAGGGCTCAAGGGAAGGAAG
Nanos3	F	CACTACGGCCTAGGAGCTTGG
	R	TGATCGCTGACAAGACTGTGG
Dazl	F	TCCTTGACTTGTGGTTGCTG
	R	CCACCTTCGAGGTTTTACCA
Kit	F	CAACAGCAATGGCCTCAGGAGT
	R	GTGGTCACCTTTGCTCTGCTC
Ddx4	F	TATGTGCCTCCCAGCTTCAGTA
	R	CTGGATTGGGAGCTTGTGAAGA
Stra8	F	GTTTCCTGCGTGTTCCACAAG
	R	CACCCGAGGCTCAAGCTTC
Dmc1	F	CCCTCTGTGTGACAGCTCAAC
	R	GGTCAGCAATGTCCCGAAG
Sycp3	F	AGCAGAGAGCTTGGTCGGG
	R	TCCGGTGAGCTGTCGCTGTC
Pou5f2	F	GGTCTTCAAACGTCTTCCCTC
	R	CCCATACTTGGTCGCACCAT
Tnp1	F	AGCCGCAAGCTAAAGACTCA
	R	CTCTCTTGACGCCCTTGTGA
Prm1	F	AGCAAAAGCAGGAGCAGATG
	R	CTTGCTATTCTGTGCATCTAG
Trim36	F	TATGCGTTCCGAGTGAGAGC
	R	AGGTGCTCAGTGTTGTAGCC
Acr	F	CGGAGTCTACACAGCCACCT
	R	GCATGAGTGATGAGGAGGTT
Tp53	F	GCGTAAACGCTTCGAGATGTT
	R	TTTTTATGGCGGGAAGTAGACTG
Lc3a	F	TAAGATCCCGGTGATCATCG
	R	CCTCCTCTTGACTCAGAAGC
Cst3	F	TGAGCGAGTACAACAAGGGC
	R	GGCTGGTCATGGAAAGGACAG
Atg3	F	ATCACAACACAGGTATTACAGG
	R	CTTCCTCGTCTTCTTCATCAC
Atg5	F	ATGCGGTTGAGGCTCACTTTA
	R	GGTTGATGGCCCAAAACTGG
Atg7	F	GTTCGCCCCCTTTAATAGTGC
	R	TGAACTCCAACGTCAAGCGG
Gapdh	F	TCCCACTCTTCCACCTTCGATGC
	R	GGGTCTGGGATGGAAATTGTGAGG
Rps2	F	CTGACTCCCGACCTCTGGAAA
	R	GAGCCTGGGTCCTCTGAACA
